# Supplementary material for: Stable Isotope Dynamic Labeling of Secretomes (SIDLS) Identifies Authentic Secretory Proteins Released by Cancer and Stromal Cells
Source: Mol Cell Proteomics. 2018 Jun 18;17(9):1837–49. doi: 10.1074/mcp.TIR117.000516 (PMC6126392; doi:10.1074/mcp.TIR117.000516)
Supplement: supplemental material [file 134290_3_supp_155579_p666gs.xlsx]

## Sheet: StrataClean_evidence.txt
Sequence	Length	Modifications	Modified sequence	Oxidation (M) Probabilities	Oxidation (M) Score Diffs	Oxidation (M)	Missed cleavages	Proteins	Leading proteins	Leading razor protein	Type	Raw file	Fraction	Experiment	MS/MS m/z	Charge	m/z	Mass	Resolution	Uncalibrated - Calibrated m/z [ppm]	Uncalibrated - Calibrated m/z [Da]	Mass error [ppm]	Mass error [Da]	Uncalibrated mass error [ppm]	Uncalibrated mass error [Da]	Max intensity m/z 0	Retention time	Retention length	Calibrated retention time	Calibrated retention time start	Calibrated retention time finish	Retention time calibration	Match time difference	Match m/z difference	Match q-value	Match score	Number of data points	Number of scans	Number of isotopic peaks	PIF	Fraction of total spectrum	Base peak fraction	PEP	MS/MS count	MS/MS scan number	Score	Delta score	Combinatorics	Intensity
AAAAAAALQAK	11	Unmodified	_AAAAAAALQAK_			0	0	sp|P36578|RL4_HUMAN	sp|P36578|RL4_HUMAN	sp|P36578|RL4_HUMAN	MULTI-MSMS	DS_070318_100_0_2h_1uL	1	100_0	478.781	2	478.78	955.545	51602.8	3.4468	0.0016503	0.81893	0.00039209	4.2657	0.0020423	478.78	25.242	0.25559	25.691	25.557	25.813	0.44843					20	9	3	0	0	0	4.0635e-06	1	7045	109.86	88.092	1	2258600
AAAAAAALQAK	11	Unmodified	_AAAAAAALQAK_			0	0	sp|P36578|RL4_HUMAN	sp|P36578|RL4_HUMAN	sp|P36578|RL4_HUMAN	MULTI-MSMS	DS_070318_50_50_2h_1uL	1	50_50	478.781	2	478.78	955.545	51696.4	3.189	0.0015268	0.65871	0.00031538	3.8477	0.0018422	478.78	25.131	0.19576	25.627	25.554	25.75	0.49556					12	7	2	0	0	0	0.00014993	1	6824	96.253	69.389	1	991200
AAAAAAALQAK	11	Unmodified	_AAAAAAALQAK_			0	0	sp|P36578|RL4_HUMAN	sp|P36578|RL4_HUMAN	sp|P36578|RL4_HUMAN	MULTI-MSMS	DS_070318_80_20_2h_1uL	1	80_20	478.781	2	478.78	955.545	51469.9	3.821	0.0018294	0.51322	0.00024572	4.3342	0.0020751	478.78	25.168	0.25281	25.681	25.594	25.847	0.51303					15	8	3	0	0	0	1.089e-06	1	6925	119.29	85.852	1	2246700
AAAAAAALQAK	11	Unmodified	_AAAAAAALQAK_			0	0	sp|P36578|RL4_HUMAN	sp|P36578|RL4_HUMAN	sp|P36578|RL4_HUMAN	MULTI-MATCH	DS_070318_20_80_2h_1uL	1	20_80		2	478.78	955.545	49802.5	3.3782	0.0016174	0.4757	0.00022776	3.8539	0.0018452	478.78	25.219	0.13452	25.616	25.555	25.689	0.39709	-0.037804	-0.00014071	NaN	119.29	7	5	2	NaN	NaN	NaN	NaN	0		NaN	NaN	0	257330
AAAFLGDIALDEEDLR	16	Unmodified	_AAAFLGDIALDEEDLR_			0	0	sp|P13497|BMP1_HUMAN	sp|P13497|BMP1_HUMAN	sp|P13497|BMP1_HUMAN	MULTI-MSMS	DS_070318_100_0_2h_1uL	1	100_0	859.934	2	859.933	1717.85	39014.9	2.5855	0.0022234	-0.011527	-9.9127e-06	2.574	0.0022134	859.933	64.968	0.18321	65.015	64.93	65.114	0.047493					33	13	3	0	0	0	0.00026456	1	20647	68.44	59.118	1	2280600
AAAFLGDIALDEEDLR	16	Unmodified	_AAAFLGDIALDEEDLR_			0	0	sp|P13497|BMP1_HUMAN	sp|P13497|BMP1_HUMAN	sp|P13497|BMP1_HUMAN	MSMS	DS_070318_50_50_2h_1uL	1	50_50	859.937	2	859.933	1717.85	NaN	NaN	NaN	NaN	NaN	NaN	NaN	NaN	64.97	1	65.065	64.565	65.565	0.09462								0	0	0	2.4352e-06	1	20175	67.385	45.828	1
AAAFLGDIALDEEDLR	16	Unmodified	_AAAFLGDIALDEEDLR_			0	0	sp|P13497|BMP1_HUMAN	sp|P13497|BMP1_HUMAN	sp|P13497|BMP1_HUMAN	MULTI-MATCH	DS_070318_20_80_2h_1uL	1	20_80		2	859.933	1717.85	40183.6	2.5887	0.0022261	-0.25652	-0.00022059	2.3322	0.0020055	859.933	65.036	0.036278	65.032	65.016	65.052	-0.0038452	-0.0023702	-0.00061542	NaN	68.44	5	3	2	NaN	NaN	NaN	NaN	0		NaN	NaN	0	583710
AAAFLGDIALDEEDLR	16	Unmodified	_AAAFLGDIALDEEDLR_			0	0	sp|P13497|BMP1_HUMAN	sp|P13497|BMP1_HUMAN	sp|P13497|BMP1_HUMAN	MULTI-MATCH	DS_070318_80_20_2h_1uL	1	80_20		2	859.933	1717.85	38515.4	1.7147	0.0014746	0.38427	0.00033045	2.099	0.001805	859.934	64.944	0.18211	65.056	64.948	65.13	0.11209	0.02135	0.00048666	NaN	68.44	17	11	2	NaN	NaN	NaN	NaN	0		NaN	NaN	0	1235900
AAAITSDILETLGR	14	Unmodified	_AAAITSDILETLGR_			0	0	CON__Q2KJC7	CON__Q2KJC7	CON__Q2KJC7	MULTI-MSMS	DS_070318_50_50_2h_1uL	1	50_50	715.899	2	715.896	1429.78	42174	3.3223	0.0023784	0.48974	0.0003506	3.812	0.002729	715.896	62.706	0.28834	62.9	62.762	63.051	0.19485					36	12	4	0	0	0	0.0021405	1	19464	79.693	70.006	1	2525000
AAAITSDILETLGR	14	Unmodified	_AAAITSDILETLGR_			0	0	CON__Q2KJC7	CON__Q2KJC7	CON__Q2KJC7	MULTI-MSMS	DS_070318_80_20_2h_1uL	1	80_20	715.9	2	715.896	1429.78	41991	3.3841	0.0024227	0.93008	0.00066584	4.3142	0.0030885	715.897	62.656	0.33947	62.868	62.733	63.072	0.21233					31	11	4	0	0	0	0.00065368	1	19726	87.363	77.676	1	3674100
AAAITSDILETLGR	14	Unmodified	_AAAITSDILETLGR_			0	0	CON__Q2KJC7	CON__Q2KJC7	CON__Q2KJC7	MULTI-MATCH	DS_070318_100_0_2h_1uL	1	100_0		2	715.896	1429.78	42444.2	3.5504	0.0025417	1.1816	0.00084589	4.732	0.0033876	715.897	62.727	0.30833	62.874	62.721	63.029	0.14773	-0.011927	0.00039526	NaN	87.363	34	10	4	NaN	NaN	NaN	NaN	0		NaN	NaN	0	5276000
AAAITSDILETLGR	14	Unmodified	_AAAITSDILETLGR_			0	0	CON__Q2KJC7	CON__Q2KJC7	CON__Q2KJC7	MULTI-MATCH	DS_070318_20_80_2h_1uL	1	20_80		2	715.896	1429.78	42545.7	2.6801	0.0019187	1.1099	0.00079454	3.7899	0.0027132	715.897	62.805	0.23963	62.902	62.796	63.035	0.096386	0.015429	0.00029257	NaN	87.363	47	21	3	NaN	NaN	NaN	NaN	0		NaN	NaN	0	722330
AAANFFSASCVPCADQSSFPK	21	Unmodified	_AAANFFSASCVPCADQSSFPK_			0	0	CON__Q29443;CON__Q0IIK2	CON__Q29443	CON__Q29443	MULTI-MSMS	DS_070318_80_20_2h_1uL	1	80_20	755.006	3	754.67	2260.99	39428.2	2.009	0.0015161	0.49658	0.00037475	2.5056	0.0018909	755.004	55.882	0.4189	56.094	55.849	56.268	0.21233					66	21	5	0	0	0	0.0012909	1	17399	36.923	34.082	1	10472000
AAANFFSASCVPCADQSSFPK	21	Unmodified	_AAANFFSASCVPCADQSSFPK_			0	0	CON__Q29443;CON__Q0IIK2	CON__Q29443	CON__Q29443	MULTI-MATCH	DS_070318_100_0_2h_1uL	1	100_0		3	754.67	2260.99	39795.9	2.2096	0.0016675	0.36734	0.00027722	2.577	0.0019447	755.004	56.034	0.49539	56.182	55.94	56.436	0.14773	0.040631	0.00083741	NaN	36.923	87	25	5	NaN	NaN	NaN	NaN	0		NaN	NaN	0	10325000
AAANFFSASCVPCADQSSFPK	21	Unmodified	_AAANFFSASCVPCADQSSFPK_			0	0	CON__Q29443;CON__Q0IIK2	CON__Q29443	CON__Q29443	MULTI-MATCH	DS_070318_20_80_2h_1uL	1	20_80		3	754.67	2260.99	40356.7	3.2067	0.00242	-0.93113	-0.00070269	2.2755	0.0017173	754.67	56.102	0.42048	56.199	55.947	56.368	0.096386	0.057828	-0.0021023	NaN	36.923	99	29	5	NaN	NaN	NaN	NaN	0		NaN	NaN	0	3992900
AAANFFSASCVPCADQSSFPK	21	Unmodified	_AAANFFSASCVPCADQSSFPK_			0	0	CON__Q29443;CON__Q0IIK2	CON__Q29443	CON__Q29443	MULTI-MATCH	DS_070318_50_50_2h_1uL	1	50_50		3	754.67	2260.99	39255.6	2.7413	0.0020687	0.23298	0.00017582	2.9742	0.0022446	755.004	55.795	0.45918	56.09	55.891	56.35	0.29507	-0.051406	0.0005332	NaN	36.923	73	25	5	NaN	NaN	NaN	NaN	0		NaN	NaN	0	9178700
AAAQEQYSAAVAR	13	Unmodified	_AAAQEQYSAAVAR_			0	0	CON__Q3T052	CON__Q3T052	CON__Q3T052	MULTI-MSMS	DS_070318_100_0_2h_1uL	1	100_0	668.338	2	668.336	1334.66	41956.4	2.8208	0.0018853	-0.13864	-9.2658e-05	2.6822	0.0017926	668.336	28.058	0.79029	28.406	28.239	29.029	0.3482					104	28	6	0	0	0	8.6191e-21	2	7996	188.38	155.38	1	568230000
AAAQEQYSAAVAR	13	Unmodified	_AAAQEQYSAAVAR_			0	0	CON__Q3T052	CON__Q3T052	CON__Q3T052	MULTI-MSMS	DS_070318_20_80_2h_1uL	1	20_80	668.339	2	668.336	1334.66	43285.2	2.6764	0.0017888	0.76666	0.00051239	3.4431	0.0023011	668.337	28.086	0.72838	28.383	28.241	28.969	0.29686					99	38	6	0	0	0	7.2153e-20	1	7397	180.67	154.22	1	94310000
AAAQEQYSAAVAR	13	Unmodified	_AAAQEQYSAAVAR_			0	0	CON__Q3T052	CON__Q3T052	CON__Q3T052	MULTI-MSMS	DS_070318_50_50_2h_1uL	1	50_50	668.337	2	668.336	1334.66	43063.4	2.9054	0.0019418	-0.301	-0.00020117	2.6044	0.0017406	668.336	28.003	0.73192	28.398	28.243	28.975	0.39532					95	29	5	0	0	0	5.2745e-25	2	7752	202.05	174.28	1	258550000
AAAQEQYSAAVAR	13	Unmodified	_AAAQEQYSAAVAR_			0	0	CON__Q3T052	CON__Q3T052	CON__Q3T052	MULTI-MSMS	DS_070318_80_20_2h_1uL	1	80_20	668.338	2	668.336	1334.66	42595.8	2.9621	0.0019796	-0.33769	-0.00022569	2.6244	0.001754	668.336	28.086	0.73698	28.499	28.322	29.059	0.41279					96	25	6	0	0	0	8.7258e-20	2	7878	178.84	137.96	1	439000000
AAAQLLQSQAQQSGAQQTK	19	Unmodified	_AAAQLLQSQAQQSGAQQTK_			0	0	sp|Q9NVA2|SEP11_HUMAN	sp|Q9NVA2|SEP11_HUMAN	sp|Q9NVA2|SEP11_HUMAN	MULTI-MSMS	DS_070318_100_0_2h_1uL	1	100_0	653.344	3	653.008	1956	43154.7	3.0253	0.0019755	-0.63577	-0.00041517	2.3895	0.0015604	653.008	32.596	0.19422	32.844	32.732	32.926	0.24796					26	7	5	0	0	0	1.9331e-06	1	9579	68.243	64.274	1	5001300
AAAQLLQSQAQQSGAQQTK	19	Unmodified	_AAAQLLQSQAQQSGAQQTK_			0	0	sp|Q9NVA2|SEP11_HUMAN	sp|Q9NVA2|SEP11_HUMAN	sp|Q9NVA2|SEP11_HUMAN	MULTI-MATCH	DS_070318_20_80_2h_1uL	1	20_80		3	653.008	1956	47750.2	2.7952	0.0018253	-0.0086673	-5.6598e-06	2.7865	0.0018196	653.342	32.696	0.14514	32.792	32.702	32.847	0.096386	-0.031028	0.00075582	NaN	68.243	13	6	3	NaN	NaN	NaN	NaN	0		NaN	NaN	0	449940
AAAQLLQSQAQQSGAQQTK	19	Unmodified	_AAAQLLQSQAQQSGAQQTK_			0	0	sp|Q9NVA2|SEP11_HUMAN	sp|Q9NVA2|SEP11_HUMAN	sp|Q9NVA2|SEP11_HUMAN	MULTI-MATCH	DS_070318_50_50_2h_1uL	1	50_50		3	653.008	1956	43358.1	2.2163	0.0014473	-0.486	-0.00031736	1.7303	0.0011299	653.008	32.534	0.15615	32.829	32.716	32.872	0.29509	0.0060358	-0.00017929	NaN	68.243	14	5	4	NaN	NaN	NaN	NaN	0		NaN	NaN	0	2418400
AAAQLLQSQAQQSGAQQTK	19	Unmodified	_AAAQLLQSQAQQSGAQQTK_			0	0	sp|Q9NVA2|SEP11_HUMAN	sp|Q9NVA2|SEP11_HUMAN	sp|Q9NVA2|SEP11_HUMAN	MULTI-MATCH	DS_070318_80_20_2h_1uL	1	80_20		3	653.008	1956	43529.8	2.4484	0.0015988	-0.20663	-0.00013493	2.2417	0.0014639	653.008	32.615	0.21486	32.827	32.681	32.896	0.21239	0.0043306	0.000368	NaN	68.243	19	6	4	NaN	NaN	NaN	NaN	0		NaN	NaN	0	4045900
AAAVSSGFDGAIQLVSLGGR	20	Unmodified	_AAAVSSGFDGAIQLVSLGGR_			0	0	sp|O00468|AGRIN_HUMAN	sp|O00468|AGRIN_HUMAN	sp|O00468|AGRIN_HUMAN	MULTI-MSMS	DS_070318_100_0_2h_1uL	1	100_0	626.338	3	626.002	1874.99	45023.5	3.0277	0.0018954	0.13621	8.5267e-05	3.1639	0.0019806	626.002	64.853	0.21642	64.901	64.799	65.015	0.047493					45	16	4	0	0	0	7.8924e-06	1	20598	62.203	58.598	1	2820800
AAAVSSGFDGAIQLVSLGGR	20	Unmodified	_AAAVSSGFDGAIQLVSLGGR_			0	0	sp|O00468|AGRIN_HUMAN	sp|O00468|AGRIN_HUMAN	sp|O00468|AGRIN_HUMAN	MULTI-MSMS	DS_070318_100_0_2h_1uL	1	100_0	939.002	2	938.5	1874.99	36668.4	2.1858	0.0020514	1.49	0.0013984	3.6758	0.0034497	939.001	64.838	0.20056	64.886	64.799	65	0.047493					32	15	4	0	0	0	7.7052e-07	1	20609	94.728	81.747	1	2696900
AAAVSSGFDGAIQLVSLGGR	20	Unmodified	_AAAVSSGFDGAIQLVSLGGR_			0	0	sp|O00468|AGRIN_HUMAN	sp|O00468|AGRIN_HUMAN	sp|O00468|AGRIN_HUMAN	MULTI-SECPEP	DS_070318_80_20_2h_1uL	1	80_20	938.502	2	938.5	1874.99	36422.3	1.4504	0.0013612	0.74739	0.00070143	2.1978	0.0020626	938.501	64.807	0.16151	64.919	64.837	64.998	0.11209					18	9	3	0	0	0	1.29e-05	1	20447	87.498	74.518	1	1806500
AAAVSSGFDGAIQLVSLGGR	20	Unmodified	_AAAVSSGFDGAIQLVSLGGR_			0	0	sp|O00468|AGRIN_HUMAN	sp|O00468|AGRIN_HUMAN	sp|O00468|AGRIN_HUMAN	MULTI-MATCH	DS_070318_80_20_2h_1uL	1	80_20		3	626.002	1874.99	48709.5	2.2637	0.0014171	0.60227	0.00037702	2.8659	0.0017941	626.002	64.791	0.21622	64.904	64.804	65.02	0.11209	0.0014038	0.00051891	NaN	62.203	17	12	2	NaN	NaN	NaN	NaN	0		NaN	NaN	0	1248400
AADAEAEVASLNR	13	Unmodified	_AADAEAEVASLNR_			0	0	sp|P06753|TPM3_HUMAN	sp|P06753|TPM3_HUMAN	sp|P06753|TPM3_HUMAN	MULTI-MSMS	DS_070318_100_0_2h_1uL	1	100_0	658.827	2	658.826	1315.64	43133.1	2.4329	0.0016029	-0.16414	-0.00010814	2.2688	0.0014947	658.825	33.617	0.24048	33.865	33.735	33.976	0.24796					25	9	3	0	0	0	1.3733e-05	1	9956	110.38	73.986	1	11117000
AADAEAEVASLNR	13	Unmodified	_AADAEAEVASLNR_			0	0	sp|P06753|TPM3_HUMAN	sp|P06753|TPM3_HUMAN	sp|P06753|TPM3_HUMAN	MULTI-MSMS	DS_070318_20_80_2h_1uL	1	20_80	658.827	2	658.826	1315.64	45466.3	2.5414	0.0016743	-0.86489	-0.00056981	1.6765	0.0011045	658.825	33.664	0.19111	33.761	33.624	33.815	0.096386					27	12	3	0	0	0	0.024905	1	9241	59.542	42.446	1	2208700
AADAEAEVASLNR	13	Unmodified	_AADAEAEVASLNR_			0	0	sp|P06753|TPM3_HUMAN	sp|P06753|TPM3_HUMAN	sp|P06753|TPM3_HUMAN	MULTI-MSMS	DS_070318_50_50_2h_1uL	1	50_50	658.827	2	658.826	1315.64	44047.7	2.4177	0.0015929	-1.0573	-0.00069656	1.3605	0.0008963	658.825	33.468	0.24222	33.763	33.651	33.893	0.29509					25	11	3	0	0	0	0.00047435	1	9640	93.096	53.094	1	5236400
AADAEAEVASLNR	13	Unmodified	_AADAEAEVASLNR_			0	0	sp|P06753|TPM3_HUMAN	sp|P06753|TPM3_HUMAN	sp|P06753|TPM3_HUMAN	MULTI-MSMS	DS_070318_80_20_2h_1uL	1	80_20	658.826	2	658.826	1315.64	43251.4	2.2473	0.0014806	-1.0386	-0.00068423	1.2087	0.00079635	658.825	33.593	0.25071	33.805	33.687	33.938	0.21239					25	10	3	0	0	0	1.1788e-11	1	9806	163.38	120.78	1	11981000
AADAEAEVASLNRR	14	Unmodified	_AADAEAEVASLNRR_			0	1	sp|P06753|TPM3_HUMAN	sp|P06753|TPM3_HUMAN	sp|P06753|TPM3_HUMAN	MULTI-SECPEP	DS_070318_100_0_2h_1uL	1	100_0	491.489	3	491.587	1471.74	52438.9	2.9007	0.001426	0.90089	0.00044287	3.8016	0.0018688	491.587	29.216	0.20062	29.564	29.478	29.679	0.3482					49	21	3	0	0	0	0.005131	1	8417	52.265	46.234	1	14456000
AADAEAEVASLNRR	14	Unmodified	_AADAEAEVASLNRR_			0	1	sp|P06753|TPM3_HUMAN	sp|P06753|TPM3_HUMAN	sp|P06753|TPM3_HUMAN	MULTI-SECPEP	DS_070318_80_20_2h_1uL	1	80_20	491.488	3	491.587	1471.74	51588.4	1.9486	0.00095789	1.5764	0.00077495	3.525	0.0017328	491.587	29.182	0.13647	29.595	29.549	29.685	0.4128					32	16	3	0	0	0	0.0076184	1	8275	49.298	40.248	1	9931000
AADAEAEVASLNRR	14	Unmodified	_AADAEAEVASLNRR_			0	1	sp|P06753|TPM3_HUMAN	sp|P06753|TPM3_HUMAN	sp|P06753|TPM3_HUMAN	MULTI-MATCH	DS_070318_20_80_2h_1uL	1	20_80		3	491.587	1471.74	50317.7	2.2466	0.0011044	1.9311	0.00094931	4.1778	0.0020537	491.587	29.22	0.17556	29.517	29.397	29.572	0.29686	-0.041578	0.00076199	NaN	52.265	19	10	2	NaN	NaN	NaN	NaN	0		NaN	NaN	0	3990100
AADFSDPAFLAHTNR	15	Unmodified	_AADFSDPAFLAHTNR_			0	0	CON__ENSEMBL:ENSBTAP00000018574	CON__ENSEMBL:ENSBTAP00000018574	CON__ENSEMBL:ENSBTAP00000018574	MULTI-MSMS	DS_070318_100_0_2h_1uL	1	100_0	544.932	3	544.93	1631.77	47089.1	3.7326	0.002034	-0.14074	-7.6691e-05	3.5918	0.0019573	544.93	44.227	1.0474	44.475	44.278	45.326	0.24797					99	39	6	0	0	0	0.00014168	1	13601	67.095	62.853	1	38634000
AADFSDPAFLAHTNR	15	Unmodified	_AADFSDPAFLAHTNR_			0	0	CON__ENSEMBL:ENSBTAP00000018574	CON__ENSEMBL:ENSBTAP00000018574	CON__ENSEMBL:ENSBTAP00000018574	MULTI-MSMS	DS_070318_20_80_2h_1uL	1	20_80	544.933	3	544.93	1631.77	47241.8	3.2428	0.0017671	-0.031096	-1.6945e-05	3.2117	0.0017502	545.264	44.303	0.59714	44.399	44.235	44.832	0.09639					99	31	5	0	0	0	1.9512e-07	1	12713	91.207	88.968	1	8428300
AADFSDPAFLAHTNR	15	Unmodified	_AADFSDPAFLAHTNR_			0	0	CON__ENSEMBL:ENSBTAP00000018574	CON__ENSEMBL:ENSBTAP00000018574	CON__ENSEMBL:ENSBTAP00000018574	MULTI-MSMS	DS_070318_50_50_2h_1uL	1	50_50	544.932	3	544.93	1631.77	46703.3	3.3084	0.0018028	0.089769	4.8918e-05	3.3982	0.0018518	544.931	44.243	0.64158	44.539	44.355	44.997	0.29509					72	23	5	0	0	0	1.6017e-11	1	13277	109.83	106.11	1	22346000
AADFSDPAFLAHTNR	15	Unmodified	_AADFSDPAFLAHTNR_			0	0	CON__ENSEMBL:ENSBTAP00000018574	CON__ENSEMBL:ENSBTAP00000018574	CON__ENSEMBL:ENSBTAP00000018574	MULTI-MSMS	DS_070318_80_20_2h_1uL	1	80_20	544.933	3	544.93	1631.77	47276.7	3.971	0.0021639	0.00063672	3.4697e-07	3.9716	0.0021643	545.265	44.215	0.72032	44.528	44.337	45.057	0.31256					77	25	5	0	0	0	6.3804e-17	1	13455	120.53	118.14	1	37242000
AADIEQQAVFAVFDENK	17	Unmodified	_AADIEQQAVFAVFDENK_			0	0	CON__Q28107;sp|P12259|FA5_HUMAN	CON__Q28107	CON__Q28107	MULTI-MSMS	DS_070318_100_0_2h_1uL	1	100_0	947.967	2	947.963	1893.91	36513.9	2.6888	0.0025489	-0.19394	-0.00018385	2.4948	0.002365	948.464	65.32	0.20396	65.367	65.257	65.461	0.047493					31	12	3	0	0	0	0.015382	1	20759	60.49	54.766	1	1979000
AADIEQQAVFAVFDENK	17	Unmodified	_AADIEQQAVFAVFDENK_			0	0	CON__Q28107;sp|P12259|FA5_HUMAN	CON__Q28107	CON__Q28107	MULTI-MSMS	DS_070318_80_20_2h_1uL	1	80_20	632.313	3	632.311	1893.91	45781.3	2.8497	0.0018019	-0.37119	-0.00023471	2.4785	0.0015672	632.645	65.278	0.20666	65.39	65.266	65.473	0.11209					35	11	4	0	0	0	0.0029196	1	20587	43.454	39.55	1	1268700
AADIEQQAVFAVFDENK	17	Unmodified	_AADIEQQAVFAVFDENK_			0	0	CON__Q28107;sp|P12259|FA5_HUMAN	CON__Q28107	CON__Q28107	MULTI-MATCH	DS_070318_20_80_2h_1uL	1	20_80		2	947.963	1893.91	40746.8	2.3175	0.0021969	0.38609	0.000366	2.7036	0.0025629	947.963	65.353	0.1617	65.349	65.277	65.439	-0.0038452	-0.028238	-0.00034981	NaN	60.49	18	13	2	NaN	NaN	NaN	NaN	0		NaN	NaN	0	367090
AADIEQQAVFAVFDENK	17	Unmodified	_AADIEQQAVFAVFDENK_			0	0	CON__Q28107;sp|P12259|FA5_HUMAN	CON__Q28107	CON__Q28107	MULTI-MATCH	DS_070318_20_80_2h_1uL	1	20_80		3	632.311	1893.91	45327.6	2.9513	0.0018661	0.10833	6.8501e-05	3.0596	0.0019346	632.311	65.364	0.15958	65.36	65.268	65.428	-0.0038452	-0.015259	0.00054314	NaN	43.454	31	13	3	NaN	NaN	NaN	NaN	0		NaN	NaN	0	683610
AADIEQQAVFAVFDENK	17	Unmodified	_AADIEQQAVFAVFDENK_			0	0	CON__Q28107;sp|P12259|FA5_HUMAN	CON__Q28107	CON__Q28107	MULTI-MATCH	DS_070318_50_50_2h_1uL	1	50_50		2	947.963	1893.91	40460.4	2.7825	0.0026377	0.84285	0.00079899	3.6253	0.0034367	947.964	65.315	0.15363	65.41	65.317	65.471	0.09462	0.032713	0.00051618	NaN	60.49	20	9	4	NaN	NaN	NaN	NaN	0		NaN	NaN	0	1128900
AADIEQQAVFAVFDENK	17	Unmodified	_AADIEQQAVFAVFDENK_			0	0	CON__Q28107;sp|P12259|FA5_HUMAN	CON__Q28107	CON__Q28107	MULTI-MATCH	DS_070318_80_20_2h_1uL	1	80_20		2	947.963	1893.91	36663.3	2.0574	0.0019503	1.3174	0.0012488	3.3748	0.0031992	948.465	65.27	0.23538	65.382	65.238	65.473	0.11209	0.0054455	0.0014158	NaN	60.49	30	13	3	NaN	NaN	NaN	NaN	0		NaN	NaN	0	1200200
AAFGQGSGPIMLDEVQCTGTEASLADCK	28	Unmodified	_AAFGQGSGPIMLDEVQCTGTEASLADCK_			0	0	sp|Q08380|LG3BP_HUMAN	sp|Q08380|LG3BP_HUMAN	sp|Q08380|LG3BP_HUMAN	MULTI-MSMS	DS_070318_100_0_2h_1uL	1	100_0	972.111	3	971.774	2912.3	35963.2	3.2712	0.0031789	-0.076372	-7.4216e-05	3.1949	0.0031047	972.108	59.871	0.44912	60.019	59.85	60.299	0.14772					71	15	8	0	0	0	1.3268e-33	1	18966	123.71	120.98	1	17205000
AAFGQGSGPIMLDEVQCTGTEASLADCK	28	Unmodified	_AAFGQGSGPIMLDEVQCTGTEASLADCK_			0	0	sp|Q08380|LG3BP_HUMAN	sp|Q08380|LG3BP_HUMAN	sp|Q08380|LG3BP_HUMAN	MULTI-MSMS	DS_070318_50_50_2h_1uL	1	50_50	972.445	3	971.774	2912.3	35485.6	2.5865	0.0025135	0.36833	0.00035793	2.9548	0.0028714	972.109	59.826	0.32995	60.021	59.882	60.212	0.19485					58	12	7	0	0	0	4.2609e-12	1	18522	78.752	73.774	1	8742800
AAFGQGSGPIMLDEVQCTGTEASLADCK	28	Unmodified	_AAFGQGSGPIMLDEVQCTGTEASLADCK_			0	0	sp|Q08380|LG3BP_HUMAN	sp|Q08380|LG3BP_HUMAN	sp|Q08380|LG3BP_HUMAN	MULTI-MSMS	DS_070318_80_20_2h_1uL	1	80_20	972.442	3	971.774	2912.3	35936.3	3.0076	0.0029227	-0.36543	-0.00035512	2.6421	0.0025676	972.108	59.789	0.354	60.002	59.867	60.221	0.21233					57	12	7	0	0	0	1.1765e-07	1	18759	56.533	53.81	1	13344000
AAFGQGSGPIMLDEVQCTGTEASLADCK	28	Unmodified	_AAFGQGSGPIMLDEVQCTGTEASLADCK_			0	0	sp|Q08380|LG3BP_HUMAN	sp|Q08380|LG3BP_HUMAN	sp|Q08380|LG3BP_HUMAN	MULTI-MATCH	DS_070318_20_80_2h_1uL	1	20_80		3	971.774	2912.3	35886.3	2.5612	0.0024889	0.19021	0.00018484	2.7514	0.0026737	972.442	59.963	0.20436	60.06	59.941	60.145	0.096386	0.034592	0.00035516	NaN	123.71	50	10	6	NaN	NaN	NaN	NaN	0		NaN	NaN	0	2585000
AAFVLPEFAR	10	Unmodified	_AAFVLPEFAR_			0	0	sp|P19623|SPEE_HUMAN	sp|P19623|SPEE_HUMAN	sp|P19623|SPEE_HUMAN	MULTI-MSMS	DS_070318_50_50_2h_1uL	1	50_50	560.813	2	560.811	1119.61	48053.4	3.5189	0.0019734	0.16916	9.4866e-05	3.688	0.0020683	560.811	58.688	0.30085	58.983	58.773	59.074	0.29507					27	14	3	0	0	0	0.027705	1	18132	59.245	34.426	1	496310
AAFVLPEFAR	10	Unmodified	_AAFVLPEFAR_			0	0	sp|P19623|SPEE_HUMAN	sp|P19623|SPEE_HUMAN	sp|P19623|SPEE_HUMAN	MULTI-MATCH	DS_070318_100_0_2h_1uL	1	100_0		2	560.811	1119.61	47359.1	3.5464	0.0019889	0.20264	0.00011364	3.749	0.0021025	560.811	58.753	0.29658	58.901	58.769	59.065	0.14772	-0.037231	0.00021272	NaN	59.245	24	12	3	NaN	NaN	NaN	NaN	0		NaN	NaN	0	1501700
AAFVLPEFAR	10	Unmodified	_AAFVLPEFAR_			0	0	sp|P19623|SPEE_HUMAN	sp|P19623|SPEE_HUMAN	sp|P19623|SPEE_HUMAN	MULTI-MATCH	DS_070318_20_80_2h_1uL	1	20_80		2	560.811	1119.61	49656.6	4.1953	0.0023528	-0.56051	-0.00031434	3.6348	0.0020384	560.811	58.872	0.27475	58.968	58.828	59.103	0.09639	0.030422	-0.00064325	NaN	59.245	21	13	3	NaN	NaN	NaN	NaN	0		NaN	NaN	0	372940
AAFVLPEFAR	10	Unmodified	_AAFVLPEFAR_			0	0	sp|P19623|SPEE_HUMAN	sp|P19623|SPEE_HUMAN	sp|P19623|SPEE_HUMAN	MULTI-MATCH	DS_070318_80_20_2h_1uL	1	80_20		2	560.811	1119.61	46584.7	3.3617	0.0018853	-0.099781	-5.5958e-05	3.262	0.0018293	560.811	58.688	0.30036	58.9	58.742	59.042	0.21233	-0.037834	-0.00012648	NaN	59.245	23	14	2	NaN	NaN	NaN	NaN	0		NaN	NaN	0	1073300
AAGLAFSDGDHR	12	Unmodified	_AAGLAFSDGDHR_			0	0	CON__ENSEMBL:ENSBTAP00000007350;CON__P01030	CON__ENSEMBL:ENSBTAP00000007350;CON__P01030	CON__ENSEMBL:ENSBTAP00000007350	MULTI-MSMS	DS_070318_100_0_2h_1uL	1	100_0	406.53	3	406.195	1215.56	56032.2	2.9559	0.0012007	-0.20172	-8.1938e-05	2.7542	0.0011187	406.195	29.334	0.52304	29.682	29.566	30.089	0.3482					91	28	5	0	0	0	1.6664e-07	1	8433	91.313	90.116	1	79705000
AAGLAFSDGDHR	12	Unmodified	_AAGLAFSDGDHR_			0	0	CON__ENSEMBL:ENSBTAP00000007350;CON__P01030	CON__ENSEMBL:ENSBTAP00000007350;CON__P01030	CON__ENSEMBL:ENSBTAP00000007350	MULTI-MSMS	DS_070318_100_0_2h_1uL	1	100_0	608.79	2	608.789	1215.56	45098.9	2.8612	0.0017419	-0.15673	-9.5415e-05	2.7045	0.0016464	608.788	29.332	0.29637	29.68	29.572	29.869	0.34819					53	19	4	0	0	0	0.00010159	1	8435	90.906	85.54	1	22313000
AAGLAFSDGDHR	12	Unmodified	_AAGLAFSDGDHR_			0	0	CON__ENSEMBL:ENSBTAP00000007350;CON__P01030	CON__ENSEMBL:ENSBTAP00000007350;CON__P01030	CON__ENSEMBL:ENSBTAP00000007350	MULTI-MSMS	DS_070318_20_80_2h_1uL	1	20_80	406.196	3	406.195	1215.56	55152.8	2.1647	0.00087927	0.12766	5.1853e-05	2.2923	0.00093112	406.195	29.341	0.2646	29.638	29.557	29.821	0.29686					63	26	3	0	0	0	0.0017364	1	7815	63.473	60.345	1	15561000
AAGLAFSDGDHR	12	Unmodified	_AAGLAFSDGDHR_			0	0	CON__ENSEMBL:ENSBTAP00000007350;CON__P01030	CON__ENSEMBL:ENSBTAP00000007350;CON__P01030	CON__ENSEMBL:ENSBTAP00000007350	MULTI-MSMS	DS_070318_20_80_2h_1uL	1	20_80	608.788	2	608.789	1215.56	44444.6	2.102	0.0012796	-0.68179	-0.00041507	1.4202	0.00086458	608.788	29.367	0.19265	29.664	29.58	29.773	0.29686					31	19	2	0	0	0	7.0679e-05	1	7829	94.692	89.326	1	4116100
AAGLAFSDGDHR	12	Unmodified	_AAGLAFSDGDHR_			0	0	CON__ENSEMBL:ENSBTAP00000007350;CON__P01030	CON__ENSEMBL:ENSBTAP00000007350;CON__P01030	CON__ENSEMBL:ENSBTAP00000007350	MULTI-MSMS	DS_070318_50_50_2h_1uL	1	50_50	406.196	3	406.195	1215.56	55702	2.4147	0.00098083	0.085887	3.4887e-05	2.5006	0.0010157	406.195	29.281	0.25482	29.677	29.569	29.824	0.39532					68	21	4	0	0	0	8.9928e-06	1	8176	75.474	74.568	1	42988000
AAGLAFSDGDHR	12	Unmodified	_AAGLAFSDGDHR_			0	0	CON__ENSEMBL:ENSBTAP00000007350;CON__P01030	CON__ENSEMBL:ENSBTAP00000007350;CON__P01030	CON__ENSEMBL:ENSBTAP00000007350	MULTI-MSMS	DS_070318_50_50_2h_1uL	1	50_50	608.79	2	608.789	1215.56	45013.7	2.0871	0.0012706	0.16048	9.7699e-05	2.2476	0.0013683	608.789	29.273	0.20167	29.668	29.594	29.795	0.39532					40	16	3	0	0	0	1.5876e-11	1	8187	164.96	160.5	1	11004000
AAGLAFSDGDHR	12	Unmodified	_AAGLAFSDGDHR_			0	0	CON__ENSEMBL:ENSBTAP00000007350;CON__P01030	CON__ENSEMBL:ENSBTAP00000007350;CON__P01030	CON__ENSEMBL:ENSBTAP00000007350	MULTI-MSMS	DS_070318_80_20_2h_1uL	1	80_20	406.196	3	406.195	1215.56	56410.8	2.3196	0.00094221	0.21517	8.74e-05	2.5348	0.0010296	406.195	29.317	0.68553	29.63	29.505	30.19	0.31262					98	38	4	0	0	0	5.4563e-10	1	8294	112.13	110.07	1	63882000
AAGLAFSDGDHR	12	Unmodified	_AAGLAFSDGDHR_			0	0	CON__ENSEMBL:ENSBTAP00000007350;CON__P01030	CON__ENSEMBL:ENSBTAP00000007350;CON__P01030	CON__ENSEMBL:ENSBTAP00000007350	MULTI-MSMS	DS_070318_80_20_2h_1uL	1	80_20	608.79	2	608.789	1215.56	45109.8	2.2951	0.0013972	0.049613	3.0204e-05	2.3447	0.0014274	608.789	29.316	0.2312	29.628	29.53	29.761	0.31262					42	18	3	0	0	0	6.0198e-12	1	8299	169.44	164.07	1	18155000
AAGVPSATITWR	12	Unmodified	_AAGVPSATITWR_			0	0	sp|P98160|PGBM_HUMAN	sp|P98160|PGBM_HUMAN	sp|P98160|PGBM_HUMAN	MULTI-MSMS	DS_070318_100_0_2h_1uL	1	100_0	615.337	2	615.335	1228.66	46696.2	2.9876	0.0018384	-0.6664	-0.00041006	2.3212	0.0014283	615.335	45.39	0.30092	45.638	45.527	45.828	0.24796					34	17	3	0	0	0	0.00070099	1	13995	82.749	70.902	1	6213100
AAGVPSATITWR	12	Unmodified	_AAGVPSATITWR_			0	0	sp|P98160|PGBM_HUMAN	sp|P98160|PGBM_HUMAN	sp|P98160|PGBM_HUMAN	MULTI-MSMS	DS_070318_80_20_2h_1uL	1	80_20	615.338	2	615.335	1228.66	48120.3	2.7117	0.0016686	0.1809	0.00011132	2.8926	0.0017799	615.336	45.363	0.19286	45.675	45.552	45.745	0.31256					22	11	3	0	0	0	0.0015482	1	13847	78.098	65.814	1	3593100
AAGVPSATITWR	12	Unmodified	_AAGVPSATITWR_			0	0	sp|P98160|PGBM_HUMAN	sp|P98160|PGBM_HUMAN	sp|P98160|PGBM_HUMAN	MULTI-MATCH	DS_070318_50_50_2h_1uL	1	50_50		2	615.335	1228.66	45800.1	2.8592	0.0017594	-0.61722	-0.0003798	2.242	0.0013796	615.335	45.353	0.14891	45.648	45.575	45.724	0.29509	-0.005422	-0.00026383	NaN	82.749	16	11	2	NaN	NaN	NaN	NaN	0		NaN	NaN	0	2817100
AAHPLSIEPIGVR	13	Unmodified	_AAHPLSIEPIGVR_			0	0	CON__ENSEMBL:ENSBTAP00000031900	CON__ENSEMBL:ENSBTAP00000031900	CON__ENSEMBL:ENSBTAP00000031900	MULTI-MSMS	DS_070318_100_0_2h_1uL	1	100_0	453.932	3	453.93	1358.77	52496.3	3.9048	0.0017725	0.057035	2.589e-05	3.9618	0.0017984	453.93	39.995	0.31758	40.243	40.105	40.423	0.24796					31	10	4	0	0	0	8.3799e-13	1	12133	107.06	94.612	1	5458600
AAHPLSIEPIGVR	13	Unmodified	_AAHPLSIEPIGVR_			0	0	CON__ENSEMBL:ENSBTAP00000031900	CON__ENSEMBL:ENSBTAP00000031900	CON__ENSEMBL:ENSBTAP00000031900	MULTI-MSMS	DS_070318_20_80_2h_1uL	1	20_80	453.932	3	453.93	1358.77	53352.6	3.9328	0.0017852	0.54818	0.00024883	4.481	0.0020341	453.93	40.313	0.33314	40.409	40.254	40.587	0.096386					22	11	3	0	0	0	0.001062	1	11379	43.897	34.385	1	1225200
AAHPLSIEPIGVR	13	Unmodified	_AAHPLSIEPIGVR_			0	0	CON__ENSEMBL:ENSBTAP00000031900	CON__ENSEMBL:ENSBTAP00000031900	CON__ENSEMBL:ENSBTAP00000031900	MULTI-MSMS	DS_070318_50_50_2h_1uL	1	50_50	453.931	3	453.93	1358.77	52269.9	3.5719	0.0016214	0.10422	4.7306e-05	3.6761	0.0016687	453.93	40.134	0.2926	40.328	40.163	40.456	0.19487					23	9	3	0	0	0	6.0147e-12	1	11865	89.561	80.836	1	3817900
AAHPLSIEPIGVR	13	Unmodified	_AAHPLSIEPIGVR_			0	0	CON__ENSEMBL:ENSBTAP00000031900	CON__ENSEMBL:ENSBTAP00000031900	CON__ENSEMBL:ENSBTAP00000031900	MULTI-MSMS	DS_070318_80_20_2h_1uL	1	80_20	453.931	3	453.93	1358.77	52149.3	3.8004	0.0017251	0.1243	5.6423e-05	3.9247	0.0017815	453.93	40.007	0.2925	40.22	40.104	40.396	0.21239					26	9	4	0	0	0	2.9182e-11	1	12004	94.767	83.508	1	3730400
AAIHYGILDDK	11	Unmodified	_AAIHYGILDDK_			0	0	sp|Q9H0B8|CRLD2_HUMAN	sp|Q9H0B8|CRLD2_HUMAN	sp|Q9H0B8|CRLD2_HUMAN	MULTI-MSMS	DS_070318_100_0_2h_1uL	1	100_0	405.885	3	405.884	1214.63	55598.1	3.7872	0.0015372	0.47234	0.00019172	4.2595	0.0017289	405.884	37.496	0.25852	37.744	37.604	37.862	0.24796					21	8	4	0	0	0	0.0097494	1	11289	48.004	32.139	1	3357900
AAIHYGILDDK	11	Unmodified	_AAIHYGILDDK_			0	0	sp|Q9H0B8|CRLD2_HUMAN	sp|Q9H0B8|CRLD2_HUMAN	sp|Q9H0B8|CRLD2_HUMAN	MULTI-MSMS	DS_070318_80_20_2h_1uL	1	80_20	405.885	3	405.884	1214.63	55659.3	2.9588	0.0012009	0.5852	0.00023752	3.544	0.0014385	405.884	37.514	0.22836	37.726	37.581	37.81	0.21239					16	7	3	0	0	0	0.023722	1	11142	37.18	12.889	1	2120400
AAIHYGILDDK	11	Unmodified	_AAIHYGILDDK_			0	0	sp|Q9H0B8|CRLD2_HUMAN	sp|Q9H0B8|CRLD2_HUMAN	sp|Q9H0B8|CRLD2_HUMAN	MULTI-MATCH	DS_070318_20_80_2h_1uL	1	20_80		3	405.884	1214.63	57219	3.63	0.0014734	0.30348	0.00012318	3.9335	0.0015965	406.218	37.778	0.14877	37.874	37.773	37.922	0.096386	0.098715	-0.00030834	NaN	48.004	17	8	3	NaN	NaN	NaN	NaN	0		NaN	NaN	0	333240
AAIHYGILDDK	11	Unmodified	_AAIHYGILDDK_			0	0	sp|Q9H0B8|CRLD2_HUMAN	sp|Q9H0B8|CRLD2_HUMAN	sp|Q9H0B8|CRLD2_HUMAN	MULTI-MATCH	DS_070318_50_50_2h_1uL	1	50_50		3	405.884	1214.63	54847	3.5486	0.0014403	0.86471	0.00035097	4.4133	0.0017913	405.884	37.563	0.22219	37.758	37.588	37.811	0.19487	-0.018038	0.00037504	NaN	48.004	16	8	3	NaN	NaN	NaN	NaN	0		NaN	NaN	0	710250
AAISGENAGLVR	12	Unmodified	_AAISGENAGLVR_			0	0	CON__Q0VCM5;sp|P19827|ITIH1_HUMAN	CON__Q0VCM5	CON__Q0VCM5	MULTI-MSMS	DS_070318_80_20_2h_1uL	1	80_20	579.319	2	579.317	1156.62	46123.8	2.5523	0.0014786	0.44094	0.00025544	2.9932	0.001734	579.318	32.607	0.52582	32.82	32.681	33.207	0.21239					54	19	5	0	0	0	2.692e-19	1	9433	203.35	131.85	1	77317000
AAISGENAGLVR	12	Unmodified	_AAISGENAGLVR_			0	0	CON__Q0VCM5;sp|P19827|ITIH1_HUMAN	CON__Q0VCM5	CON__Q0VCM5	MULTI-MATCH	DS_070318_100_0_2h_1uL	1	100_0		2	579.317	1156.62	45776.4	3.278	0.001899	-0.084637	-4.9032e-05	3.1934	0.00185	579.317	32.601	0.56138	32.849	32.711	33.272	0.24796	0.036418	-0.00028221	NaN	203.35	64	21	5	NaN	NaN	NaN	NaN	0		NaN	NaN	0	86838000
AAISGENAGLVR	12	Unmodified	_AAISGENAGLVR_			0	0	CON__Q0VCM5;sp|P19827|ITIH1_HUMAN	CON__Q0VCM5	CON__Q0VCM5	MULTI-MATCH	DS_070318_20_80_2h_1uL	1	20_80		2	579.317	1156.62	46317.6	3.2168	0.0018636	0.12087	7.0024e-05	3.3377	0.0019336	579.317	32.666	0.4006	32.762	32.564	32.965	0.096386	-0.0505	-4.4097e-05	NaN	203.35	55	23	4	NaN	NaN	NaN	NaN	0		NaN	NaN	0	11617000
AAISGENAGLVR	12	Unmodified	_AAISGENAGLVR_			0	0	CON__Q0VCM5;sp|P19827|ITIH1_HUMAN	CON__Q0VCM5	CON__Q0VCM5	MULTI-MATCH	DS_070318_50_50_2h_1uL	1	50_50		2	579.317	1156.62	45897.6	2.5025	0.0014497	0.18199	0.00010543	2.6845	0.0015551	579.317	32.524	0.50052	32.819	32.664	33.165	0.29509	0.0069532	2.6715e-05	NaN	203.35	45	20	4	NaN	NaN	NaN	NaN	0		NaN	NaN	0	39803000
AALAHSEEVTASQVAATK	18	Unmodified	_AALAHSEEVTASQVAATK_			0	0	sp|Q15149|PLEC_HUMAN	sp|Q15149|PLEC_HUMAN	sp|Q15149|PLEC_HUMAN	MULTI-MSMS	DS_070318_100_0_2h_1uL	1	100_0	595.313	3	595.311	1782.91	46231.7	3.7772	0.0022486	-0.10643	-6.3362e-05	3.6708	0.0021853	595.311	31.061	0.22226	31.309	31.185	31.407	0.24796					25	7	4	0	0	0	1.4239e-06	1	9041	70.783	65.453	1	4507700
AALAHSEEVTASQVAATK	18	Unmodified	_AALAHSEEVTASQVAATK_			0	0	sp|Q15149|PLEC_HUMAN	sp|Q15149|PLEC_HUMAN	sp|Q15149|PLEC_HUMAN	MULTI-MSMS	DS_070318_80_20_2h_1uL	1	80_20	595.647	3	595.311	1782.91	45746.7	3.5466	0.0021113	-0.33559	-0.00019978	3.211	0.0019116	595.311	31.086	0.19934	31.298	31.198	31.397	0.21238					23	7	4	0	0	0	6.3182e-05	1	8914	57.936	52.483	1	3972600
AALAHSEEVTASQVAATK	18	Unmodified	_AALAHSEEVTASQVAATK_			0	0	sp|Q15149|PLEC_HUMAN	sp|Q15149|PLEC_HUMAN	sp|Q15149|PLEC_HUMAN	MULTI-MATCH	DS_070318_20_80_2h_1uL	1	20_80		3	595.311	1782.91	46302.1	3.7761	0.0022479	0.47447	0.00028246	4.2505	0.0025304	595.645	31.416	0.19343	31.513	31.43	31.624	0.096386	0.15677	0.0012203	NaN	70.783	17	11	2	NaN	NaN	NaN	NaN	0		NaN	NaN	0	791980
AALAHSEEVTASQVAATK	18	Unmodified	_AALAHSEEVTASQVAATK_			0	0	sp|Q15149|PLEC_HUMAN	sp|Q15149|PLEC_HUMAN	sp|Q15149|PLEC_HUMAN	MULTI-MATCH	DS_070318_50_50_2h_1uL	1	50_50		3	595.311	1782.91	47081.4	3.4383	0.0020469	-0.48541	-0.00028897	2.9529	0.0017579	595.311	31.009	0.22587	31.304	31.187	31.413	0.29509	-0.05168	-0.00049399	NaN	70.783	20	9	3	NaN	NaN	NaN	NaN	0		NaN	NaN	0	2031400
AALEALLGR	9	Unmodified	_AALEALLGR_			0	0	sp|O15061|SYNEM_HUMAN	sp|O15061|SYNEM_HUMAN	sp|O15061|SYNEM_HUMAN	MULTI-MSMS	DS_070318_100_0_2h_1uL	1	100_0	457.28	2	457.277	912.539	52577.6	3.86	0.0017651	1.6161	0.00073903	5.4762	0.0025041	457.277	50.869	0.22295	51.016	50.907	51.13	0.14773					20	7	4	0	0	0	0.044821	1	15905	55.676	37.828	1	1078600
AALEALLGR	9	Unmodified	_AALEALLGR_			0	0	sp|O15061|SYNEM_HUMAN	sp|O15061|SYNEM_HUMAN	sp|O15061|SYNEM_HUMAN	MULTI-MSMS	DS_070318_80_20_2h_1uL	1	80_20	457.279	2	457.277	912.539	52232.1	3.8767	0.0017727	1.4912	0.0006819	5.3679	0.0024546	457.277	50.765	0.2247	50.978	50.866	51.09	0.21233					14	6	3	0	0	0	0.01011	1	15710	79.469	46.998	1	751370
AALEALLGR	9	Unmodified	_AALEALLGR_			0	0	sp|O15061|SYNEM_HUMAN	sp|O15061|SYNEM_HUMAN	sp|O15061|SYNEM_HUMAN	MULTI-MATCH	DS_070318_20_80_2h_1uL	1	20_80		2	457.277	912.539	57634.8	3.9399	0.0018016	0.69878	0.00031953	4.6387	0.0021211	457.277	50.984	0.15393	50.98	50.879	51.033	-0.003849	-0.0058508	-0.00037855	NaN	79.469	10	7	2	NaN	NaN	NaN	NaN	0		NaN	NaN	0	147030
AALEALLGR	9	Unmodified	_AALEALLGR_			0	0	sp|O15061|SYNEM_HUMAN	sp|O15061|SYNEM_HUMAN	sp|O15061|SYNEM_HUMAN	MULTI-MATCH	DS_070318_50_50_2h_1uL	1	50_50		2	457.277	912.539	51737.5	3.8142	0.0017442	0.52059	0.00023805	4.3348	0.0019822	457.277	50.775	0.17365	50.97	50.863	51.036	0.19485	-0.016166	-0.00054151	NaN	79.469	9	5	2	NaN	NaN	NaN	NaN	0		NaN	NaN	0	410590
AALPEGLPEASR	12	Unmodified	_AALPEGLPEASR_			0	0	sp|Q99988|GDF15_HUMAN	sp|Q99988|GDF15_HUMAN	sp|Q99988|GDF15_HUMAN	MULTI-MSMS	DS_070318_100_0_2h_1uL	1	100_0	605.827	2	605.825	1209.64	44446.6	3.5463	0.0021484	-0.53351	-0.00032321	3.0128	0.0018252	605.825	40.883	0.31478	41.131	40.994	41.308	0.24796					31	11	3	0	0	0	1.964e-06	1	12428	105.2	83.747	1	28258000
AALPEGLPEASR	12	Unmodified	_AALPEGLPEASR_			0	0	sp|Q99988|GDF15_HUMAN	sp|Q99988|GDF15_HUMAN	sp|Q99988|GDF15_HUMAN	MULTI-MSMS	DS_070318_20_80_2h_1uL	1	20_80	605.827	2	605.825	1209.64	46296.6	3.117	0.0018884	-0.79519	-0.00048174	2.3218	0.0014066	605.825	41.011	0.3842	41.108	40.946	41.33	0.096386					37	20	3	0	0	0	0.00078525	1	11619	82.287	68.13	1	3587100
AALPEGLPEASR	12	Unmodified	_AALPEGLPEASR_			0	0	sp|Q99988|GDF15_HUMAN	sp|Q99988|GDF15_HUMAN	sp|Q99988|GDF15_HUMAN	MULTI-MSMS	DS_070318_50_50_2h_1uL	1	50_50	605.827	2	605.825	1209.64	45680.9	3.0374	0.0018401	-0.4759	-0.00028831	2.5615	0.0015518	605.825	40.946	0.39312	41.141	40.953	41.346	0.19487					44	19	3	0	0	0	4.3279e-05	1	12145	98.048	73.893	1	9716900
AALPEGLPEASR	12	Unmodified	_AALPEGLPEASR_			0	0	sp|Q99988|GDF15_HUMAN	sp|Q99988|GDF15_HUMAN	sp|Q99988|GDF15_HUMAN	MULTI-MSMS	DS_070318_80_20_2h_1uL	1	80_20	605.827	2	605.825	1209.64	45103.7	3.2466	0.0019669	-0.5001	-0.00030297	2.7465	0.0016639	605.825	40.827	0.40274	41.04	40.827	41.23	0.21238					55	17	4	0	0	0	4.5021e-07	1	12290	118.71	86.391	1	20228000
AALSGANVLTLIEK	14	Unmodified	_AALSGANVLTLIEK_			0	0	sp|Q07954|LRP1_HUMAN	sp|Q07954|LRP1_HUMAN	sp|Q07954|LRP1_HUMAN	MULTI-MSMS	DS_070318_100_0_2h_1uL	1	100_0	700.414	2	700.411	1398.81	42907.1	3.7979	0.0026601	-0.49629	-0.0003476	3.3016	0.0023125	700.411	61.613	0.24255	61.761	61.639	61.881	0.14773					21	8	3	0	0	0	4.9534e-06	1	19540	91.937	81.984	1	2039500
AALSGANVLTLIEK	14	Unmodified	_AALSGANVLTLIEK_			0	0	sp|Q07954|LRP1_HUMAN	sp|Q07954|LRP1_HUMAN	sp|Q07954|LRP1_HUMAN	MULTI-MSMS	DS_070318_50_50_2h_1uL	1	50_50	700.414	2	700.411	1398.81	42750.5	3.504	0.0024543	0.60705	0.00042519	4.1111	0.0028795	700.412	61.527	0.23825	61.721	61.612	61.851	0.19485					24	9	3	0	0	0	0.026422	1	19084	47.559	40.431	1	1255200
AALSGANVLTLIEK	14	Unmodified	_AALSGANVLTLIEK_			0	0	sp|Q07954|LRP1_HUMAN	sp|Q07954|LRP1_HUMAN	sp|Q07954|LRP1_HUMAN	MULTI-MSMS	DS_070318_80_20_2h_1uL	1	80_20	700.414	2	700.411	1398.81	42952.1	2.9424	0.0020609	0.14201	9.9466e-05	3.0844	0.0021603	700.412	61.484	0.26728	61.696	61.586	61.853	0.21232					29	10	4	0	0	0	0.00015122	1	19339	83	72.768	1	1841200
AALTIDEK	8	Unmodified	_AALTIDEK_			0	0	CON__P34955	CON__P34955	CON__P34955	MULTI-MSMS	DS_070318_100_0_2h_1uL	1	100_0	430.741	2	430.74	859.465	52875.6	3.4932	0.0015046	0.10266	4.4221e-05	3.5958	0.0015489	430.74	29.477	1.293	29.825	29.657	30.95	0.3482					111	50	5	0	0	0	0.005907	3	8486	116.88	72.163	1	488500000
AALTIDEK	8	Unmodified	_AALTIDEK_			0	0	CON__P34955	CON__P34955	CON__P34955	MSMS	DS_070318_20_80_2h_1uL	1	20_80	430.741	2	430.74	859.465	NaN	NaN	NaN	NaN	NaN	NaN	NaN	NaN	29.363	1	29.66	29.16	30.16	0.29686								0	0	0	0.0034085	1	7832	86.794	51.3	1
AALTIDEK	8	Unmodified	_AALTIDEK_			0	0	CON__P34955	CON__P34955	CON__P34955	MSMS	DS_070318_20_80_2h_1uL	1	20_80	430.741	2	430.74	859.465	NaN	NaN	NaN	NaN	NaN	NaN	NaN	NaN	29.713	1	30.009	29.509	30.509	0.29686								0	0	0	0.0002295	1	7938	101.28	59.982	1
AALTIDEK	8	Unmodified	_AALTIDEK_			0	0	CON__P34955	CON__P34955	CON__P34955	MSMS	DS_070318_20_80_2h_1uL	1	20_80	430.741	2	430.74	859.465	NaN	NaN	NaN	NaN	NaN	NaN	NaN	NaN	30.201	1	30.498	29.998	30.998	0.29686								0	0	0	0.014092	1	8104	67.169	32.277	1
AALTIDEK	8	Unmodified	_AALTIDEK_			0	0	CON__P34955	CON__P34955	CON__P34955	MSMS	DS_070318_50_50_2h_1uL	1	50_50	430.741	2	430.74	859.465	NaN	NaN	NaN	NaN	NaN	NaN	NaN	NaN	29.329	1	29.724	29.224	30.224	0.39532								0	0	0	0.0017201	1	8206	92.47	55.377	1
AALTIDEK	8	Unmodified	_AALTIDEK_			0	0	CON__P34955	CON__P34955	CON__P34955	MSMS	DS_070318_50_50_2h_1uL	1	50_50	430.742	2	430.74	859.465	NaN	NaN	NaN	NaN	NaN	NaN	NaN	NaN	29.694	1	30.089	29.589	30.589	0.39532								0	0	0	2.032e-07	1	8329	127.12	75.545	1
AALTIDEK	8	Unmodified	_AALTIDEK_			0	0	CON__P34955	CON__P34955	CON__P34955	MSMS	DS_070318_50_50_2h_1uL	1	50_50	430.742	2	430.74	859.465	NaN	NaN	NaN	NaN	NaN	NaN	NaN	NaN	30.091	1	30.486	29.986	30.986	0.39532								0	0	0	0.012999	1	8463	68.787	29.968	1
AALTIDEK	8	Unmodified	_AALTIDEK_			0	0	CON__P34955	CON__P34955	CON__P34955	MSMS	DS_070318_50_50_2h_1uL	1	50_50	430.741	2	430.74	859.465	NaN	NaN	NaN	NaN	NaN	NaN	NaN	NaN	30.553	1	30.848	30.348	31.348	0.29509								0	0	0	0.028515	1	8622	58.286	25.815	1
AALTIDEK	8	Unmodified	_AALTIDEK_			0	0	CON__P34955	CON__P34955	CON__P34955	MSMS	DS_070318_80_20_2h_1uL	1	80_20	430.741	2	430.74	859.465	NaN	NaN	NaN	NaN	NaN	NaN	NaN	NaN	29.371	1	29.683	29.183	30.183	0.31262								0	0	0	0.00017623	1	8330	104.37	59.644	1
AALTIDEK	8	Unmodified	_AALTIDEK_			0	0	CON__P34955	CON__P34955	CON__P34955	MSMS	DS_070318_80_20_2h_1uL	1	80_20	430.742	2	430.74	859.465	NaN	NaN	NaN	NaN	NaN	NaN	NaN	NaN	29.732	1	30.044	29.544	30.544	0.31262								0	0	0	0.0002295	1	8454	101.28	59.982	1
AALTIDEK	8	Unmodified	_AALTIDEK_			0	0	CON__P34955	CON__P34955	CON__P34955	MSMS	DS_070318_80_20_2h_1uL	1	80_20	430.741	2	430.74	859.465	NaN	NaN	NaN	NaN	NaN	NaN	NaN	NaN	30.093	1	30.406	29.906	30.906	0.31262								0	0	0	0.016094	1	8580	64.207	29.007	1
AANFENHSGK	10	Unmodified	_AANFENHSGK_			0	0	sp|P18206|VINC_HUMAN	sp|P18206|VINC_HUMAN	sp|P18206|VINC_HUMAN	MULTI-MSMS	DS_070318_100_0_2h_1uL	1	100_0	358.838	3	358.837	1073.49	59696.1	2.6503	0.00095104	-0.17968	-6.4474e-05	2.4707	0.00088657	358.837	14.609	0.15639	14.656	14.578	14.734	0.047493					9	5	2	0	0	0	0.04114	1	3502	30.392	26.984	1	1572100
AANFENHSGK	10	Unmodified	_AANFENHSGK_			0	0	sp|P18206|VINC_HUMAN	sp|P18206|VINC_HUMAN	sp|P18206|VINC_HUMAN	MULTI-MSMS	DS_070318_100_0_2h_1uL	1	100_0	537.753	2	537.752	1073.49	48263.2	2.9052	0.0015623	0.046925	2.5234e-05	2.9521	0.0015875	537.752	14.609	0.17677	14.656	14.578	14.755	0.047493					11	6	2	0	0	0	0.029287	1	3503	68.224	64.087	1	1563200
AANFENHSGK	10	Unmodified	_AANFENHSGK_			0	0	sp|P18206|VINC_HUMAN	sp|P18206|VINC_HUMAN	sp|P18206|VINC_HUMAN	MULTI-MSMS	DS_070318_80_20_2h_1uL	1	80_20	358.838	3	358.837	1073.49	59598.6	2.8992	0.0010404	-0.084471	-3.0311e-05	2.8148	0.00101	358.837	14.541	0.22231	14.653	14.578	14.8	0.11209					13	8	3	0	0	0	0.034014	1	3438	33.057	29.649	1	869010
AANFENHSGK	10	Unmodified	_AANFENHSGK_			0	0	sp|P18206|VINC_HUMAN	sp|P18206|VINC_HUMAN	sp|P18206|VINC_HUMAN	MULTI-MATCH	DS_070318_20_80_2h_1uL	1	20_80		2	537.752	1073.49	49105.2	2.2646	0.0012178	0.9016	0.00048484	3.1662	0.0017027	537.752	14.759	0.10372	14.756	14.681	14.784	-0.0038462	0.0433	0.0010216	NaN	68.224	20	13	2	NaN	NaN	NaN	NaN	0		NaN	NaN	0	281860
AANFENHSGK	10	Unmodified	_AANFENHSGK_			0	0	sp|P18206|VINC_HUMAN	sp|P18206|VINC_HUMAN	sp|P18206|VINC_HUMAN	MULTI-MATCH	DS_070318_20_80_2h_1uL	1	20_80		3	358.837	1073.49	60026.7	2.0686	0.00074228	0.22116	7.9361e-05	2.2897	0.00082164	358.837	14.728	0.1238	14.724	14.69	14.813	-0.0038471	0.018277	0.00040589	NaN	33.057	27	14	2	NaN	NaN	NaN	NaN	0		NaN	NaN	0	268650
AANFENHSGK	10	Unmodified	_AANFENHSGK_			0	0	sp|P18206|VINC_HUMAN	sp|P18206|VINC_HUMAN	sp|P18206|VINC_HUMAN	MULTI-MATCH	DS_070318_50_50_2h_1uL	1	50_50		2	537.752	1073.49	48796.9	3.1183	0.0016769	-0.57819	-0.00031092	2.5401	0.0013659	537.751	14.685	0.10449	14.78	14.718	14.822	0.09462	0.067681	-0.00056993	NaN	68.224	16	6	4	NaN	NaN	NaN	NaN	0		NaN	NaN	0	613980
AANFENHSGK	10	Unmodified	_AANFENHSGK_			0	0	sp|P18206|VINC_HUMAN	sp|P18206|VINC_HUMAN	sp|P18206|VINC_HUMAN	MULTI-MATCH	DS_070318_50_50_2h_1uL	1	50_50		3	358.837	1073.49	57981.1	3.0997	0.0011123	-0.65601	-0.0002354	2.4437	0.0008769	358.837	14.695	0.18742	14.789	14.695	14.883	0.09462	0.083615	-0.0005384	NaN	33.057	21	10	3	NaN	NaN	NaN	NaN	0		NaN	NaN	0	662940
AANFENHSGK	10	Unmodified	_AANFENHSGK_			0	0	sp|P18206|VINC_HUMAN	sp|P18206|VINC_HUMAN	sp|P18206|VINC_HUMAN	MULTI-MATCH	DS_070318_80_20_2h_1uL	1	80_20		2	537.752	1073.49	48291.1	3.2368	0.0017406	-0.62934	-0.00033843	2.6075	0.0014022	537.751	14.545	0.18708	14.657	14.552	14.739	0.11209	-0.054963	-0.00062495	NaN	68.224	19	8	4	NaN	NaN	NaN	NaN	0		NaN	NaN	0	1042700
AAPASIPPFPVLEPVTSCK	19	Unmodified	_AAPASIPPFPVLEPVTSCK_			0	0	CON__Q3SZ57	CON__Q3SZ57	CON__Q3SZ57	MULTI-MSMS	DS_070318_100_0_2h_1uL	1	100_0	661.357	3	661.02	1980.04	43117.1	2.414	0.0015957	-1.0484	-0.000693	1.3656	0.00090269	661.354	64.193	0.29914	64.241	64.002	64.302	0.047493					58	22	4	0	0	0	0.057885	1	20371	12.663	9.4243	1	5225800
AAPASIPPFPVLEPVTSCK	19	Unmodified	_AAPASIPPFPVLEPVTSCK_			0	0	CON__Q3SZ57	CON__Q3SZ57	CON__Q3SZ57	MULTI-MSMS	DS_070318_100_0_2h_1uL	1	100_0	991.027	2	991.027	1980.04	37171.8	2.0481	0.0020298	0.094835	9.3984e-05	2.143	0.0021238	991.528	64.461	0.44684	64.508	64.402	64.849	0.047493					94	36	4	0	0	0	0.015858	1	20498	52.265	44.541	1	4610000
AAPASIPPFPVLEPVTSCK	19	Unmodified	_AAPASIPPFPVLEPVTSCK_			0	0	CON__Q3SZ57	CON__Q3SZ57	CON__Q3SZ57	MULTI-MSMS	DS_070318_100_0_2h_1uL	1	100_0	661.357	3	661.02	1980.04	43920.7	2.7065	0.0017891	0.28774	0.0001902	2.9943	0.0019793	661.355	64.493	0.41104	64.54	64.468	64.879	0.047493					76	29	4	0	0	0	0.013977	1	20507	30.094	24.28	1	4487700
AAPASIPPFPVLEPVTSCK	19	Unmodified	_AAPASIPPFPVLEPVTSCK_			0	0	CON__Q3SZ57	CON__Q3SZ57	CON__Q3SZ57	MULTI-MSMS	DS_070318_20_80_2h_1uL	1	20_80	661.357	3	661.02	1980.04	44357.9	2.9866	0.0019742	-1.7224	-0.0011385	1.2642	0.00083563	661.688	64.276	0.25468	64.272	64.038	64.293	-0.0038452					58	26	3	0	0	0	0.053194	1	19102	15.254	14.354	1	4945800
AAPASIPPFPVLEPVTSCK	19	Unmodified	_AAPASIPPFPVLEPVTSCK_			0	0	CON__Q3SZ57	CON__Q3SZ57	CON__Q3SZ57	MULTI-MSMS	DS_070318_20_80_2h_1uL	1	20_80	661.356	3	661.02	1980.04	44349	2.9974	0.0019813	-0.63817	-0.00042184	2.3592	0.0015595	661.354	64.569	0.37782	64.565	64.471	64.849	-0.0038452					103	43	4	0	0	0	0.046899	1	19217	18.058	14.77	1	2611900
AAPASIPPFPVLEPVTSCK	19	Unmodified	_AAPASIPPFPVLEPVTSCK_			0	0	CON__Q3SZ57	CON__Q3SZ57	CON__Q3SZ57	MULTI-MSMS	DS_070318_50_50_2h_1uL	1	50_50	661.356	3	661.02	1980.04	43778.9	2.4263	0.0016038	-0.98203	-0.00064914	1.4442	0.00095466	661.354	64.198	0.34352	64.293	63.984	64.328	0.09462					108	29	5	0	0	0	0.031394	1	19905	23.726	19.374	1	9149600
AAPASIPPFPVLEPVTSCK	19	Unmodified	_AAPASIPPFPVLEPVTSCK_			0	0	CON__Q3SZ57	CON__Q3SZ57	CON__Q3SZ57	MULTI-MSMS	DS_070318_50_50_2h_1uL	1	50_50	991.529	2	991.027	1980.04	36949.7	1.4767	0.0014634	0.2342	0.0002321	1.7109	0.0016955	991.529	64.474	0.48031	64.569	64.474	64.955	0.09462					114	49	4	0	0	0	0.008479	1	20037	60.401	46.437	1	5909800
AAPASIPPFPVLEPVTSCK	19	Unmodified	_AAPASIPPFPVLEPVTSCK_			0	0	CON__Q3SZ57	CON__Q3SZ57	CON__Q3SZ57	MULTI-MSMS	DS_070318_50_50_2h_1uL	1	50_50	661.357	3	661.02	1980.04	43677	2.0835	0.0013772	0.21367	0.00014124	2.2972	0.0015185	661.02	64.483	0.44482	64.578	64.516	64.961	0.09462					126	43	4	0	0	0	0.0026011	1	20047	37.624	32.414	1	6729600
AAPASIPPFPVLEPVTSCK	19	Unmodified	_AAPASIPPFPVLEPVTSCK_			0	0	CON__Q3SZ57	CON__Q3SZ57	CON__Q3SZ57	MULTI-MSMS	DS_070318_50_50_2h_1uL	1	50_50	661.021	3	661.02	1980.04	45209.8	2.6058	0.0017225	0.014496	9.5821e-06	2.6202	0.001732	661.355	64.905	0.101	65	64.961	65.062	0.09462					19	11	3	0	0	0	0.054072	1	20157	14.77	6.2692	1	1257000
AAPASIPPFPVLEPVTSCK	19	Unmodified	_AAPASIPPFPVLEPVTSCK_			0	0	CON__Q3SZ57	CON__Q3SZ57	CON__Q3SZ57	MULTI-MSMS	DS_070318_80_20_2h_1uL	1	80_20	991.529	2	991.027	1980.04	36696.9	1.7206	0.0017052	-0.29171	-0.0002891	1.4289	0.0014161	991.528	64.373	0.60036	64.485	64.438	65.039	0.11209					117	44	3	0	0	0	0.019671	1	20312	50.088	36.124	1	5250800
AAPASIPPFPVLEPVTSCK	19	Unmodified	_AAPASIPPFPVLEPVTSCK_			0	0	CON__Q3SZ57	CON__Q3SZ57	CON__Q3SZ57	MULTI-MSMS	DS_070318_80_20_2h_1uL	1	80_20	661.022	3	661.02	1980.04	44027.6	2.3046	0.0015234	-0.2721	-0.00017986	2.0325	0.0013435	661.355	64.384	0.67586	64.496	64.414	65.09	0.11209					92	52	2	0	0	0	0.032909	1	20336	23.172	17.209	1	6777100
AAPASIPPFPVLEPVTSCK	19	Unmodified	_AAPASIPPFPVLEPVTSCK_			0	0	CON__Q3SZ57	CON__Q3SZ57	CON__Q3SZ57	MULTI-MATCH	DS_070318_100_0_2h_1uL	1	100_0		2	991.027	1980.04	37929.7	2.3971	0.0023756	0.47154	0.00046731	2.8686	0.0028429	991.529	64.84	0.16863	64.887	64.863	65.031	0.047493	0.20133	0.0011561	NaN	50.088	19	12	2	NaN	NaN	NaN	NaN	0		NaN	NaN	0	961090
AAPASIPPFPVLEPVTSCK	19	Unmodified	_AAPASIPPFPVLEPVTSCK_			0	0	CON__Q3SZ57	CON__Q3SZ57	CON__Q3SZ57	MULTI-MATCH	DS_070318_20_80_2h_1uL	1	20_80		2	991.027	1980.04	36746.8	2.2716	0.0022513	-0.40238	-0.00039877	1.8693	0.0018525	992.03	64.607	0.28499	64.603	64.539	64.824	-0.0038452	0.076488	-0.00060748	NaN	60.401	65	29	3	NaN	NaN	NaN	NaN	0		NaN	NaN	0	1696700
AAPASIPPFPVLEPVTSCK	19	Unmodified	_AAPASIPPFPVLEPVTSCK_			0	0	CON__Q3SZ57	CON__Q3SZ57	CON__Q3SZ57	MULTI-MATCH	DS_070318_50_50_2h_1uL	1	50_50		3	661.02	1980.04	48218.3	2.1627	0.0014296	-0.50024	-0.00033067	1.6625	0.0010989	661.354	64.384	0.081848	64.479	64.453	64.535	0.09462	-0.041191	-0.00059615	NaN	30.094	16	13	2	NaN	NaN	NaN	NaN	0		NaN	NaN	0	9212300
AAPASIPPFPVLEPVTSCK	19	Unmodified	_AAPASIPPFPVLEPVTSCK_			0	0	CON__Q3SZ57	CON__Q3SZ57	CON__Q3SZ57	MULTI-MATCH	DS_070318_80_20_2h_1uL	1	80_20		2	991.027	1980.04	38599	1.8962	0.0018792	-1.0105	-0.0010015	0.8857	0.00087775	991.527	64.313	0.1021	64.425	64.384	64.486	0.11209	-0.10109	-0.0018129	NaN	60.401	18	16	2	NaN	NaN	NaN	NaN	0		NaN	NaN	0	5445000
AAPASIPPFPVLEPVTSCK	19	Unmodified	_AAPASIPPFPVLEPVTSCK_			0	0	CON__Q3SZ57	CON__Q3SZ57	CON__Q3SZ57	MULTI-MATCH	DS_070318_80_20_2h_1uL	1	80_20		3	661.02	1980.04	43459.9	2.6082	0.0017241	-2.0372	-0.0013466	0.57107	0.00037749	661.354	64.223	0.45236	64.335	63.961	64.414	0.11209	0.04986	-0.0012535	NaN	23.726	111	33	5	NaN	NaN	NaN	NaN	0		NaN	NaN	0	6381300
AAPGQEPPEHMAELQR	16	Unmodified	_AAPGQEPPEHMAELQR_			0	0	sp|O00391|QSOX1_HUMAN	sp|O00391|QSOX1_HUMAN	sp|O00391|QSOX1_HUMAN	MULTI-MSMS	DS_070318_100_0_2h_1uL	1	100_0	587.62	3	587.618	1759.83	45878.6	3.6775	0.002161	0.31849	0.00018715	3.996	0.0023481	587.618	31.457	0.61185	31.705	31.54	32.152	0.24796					57	21	4	0	0	0	4.3618e-05	1	9170	52.522	46.106	1	5641600
AAPGQEPPEHMAELQR	16	Unmodified	_AAPGQEPPEHMAELQR_			0	0	sp|O00391|QSOX1_HUMAN	sp|O00391|QSOX1_HUMAN	sp|O00391|QSOX1_HUMAN	MULTI-MATCH	DS_070318_20_80_2h_1uL	1	20_80		3	587.618	1759.83	46848.6	3.7881	0.0022259	-0.13674	-8.0348e-05	3.6514	0.0021456	587.952	31.804	0.41634	31.9	31.744	32.16	0.096386	0.1059	-0.00058207	NaN	52.522	33	22	2	NaN	NaN	NaN	NaN	0		NaN	NaN	0	614050
AAPGQEPPEHMAELQR	16	Unmodified	_AAPGQEPPEHMAELQR_			0	0	sp|O00391|QSOX1_HUMAN	sp|O00391|QSOX1_HUMAN	sp|O00391|QSOX1_HUMAN	MULTI-MATCH	DS_070318_50_50_2h_1uL	1	50_50		3	587.618	1759.83	47201.7	3.4073	0.0020022	0.21245	0.00012484	3.6198	0.002127	587.618	31.508	0.4553	31.803	31.6	32.056	0.29509	0.0092473	3.3495e-05	NaN	52.522	40	15	3	NaN	NaN	NaN	NaN	0		NaN	NaN	0	2422400
AAPGQEPPEHMAELQR	16	Unmodified	_AAPGQEPPEHMAELQR_			0	0	sp|O00391|QSOX1_HUMAN	sp|O00391|QSOX1_HUMAN	sp|O00391|QSOX1_HUMAN	MULTI-MATCH	DS_070318_80_20_2h_1uL	1	80_20		3	587.618	1759.83	46957	3.1282	0.0018382	0.41776	0.00024548	3.546	0.0020837	587.618	31.556	0.40768	31.768	31.614	32.022	0.21238	-0.025863	0.00039542	NaN	52.522	39	14	3	NaN	NaN	NaN	NaN	0		NaN	NaN	0	2453200
AAQAQGQSCEYSLMVGYQCGLVFR	24	Unmodified	_AAQAQGQSCEYSLMVGYQCGLVFR_			0	0	CON__ENSEMBL:ENSBTAP00000016046	CON__ENSEMBL:ENSBTAP00000016046	CON__ENSEMBL:ENSBTAP00000016046	MULTI-MSMS	DS_070318_100_0_2h_1uL	1	100_0	908.753	3	908.417	2722.23	36956.9	2.3511	0.0021358	-0.75848	-0.00068902	1.5926	0.0014468	908.752	63.771	0.45624	63.818	63.681	64.137	0.047497					73	20	6	0	0	0	1.6178e-10	1	20262	80.98	79.188	1	5444300
AAQAQGQSCEYSLMVGYQCGLVFR	24	Unmodified	_AAQAQGQSCEYSLMVGYQCGLVFR_			0	0	CON__ENSEMBL:ENSBTAP00000016046	CON__ENSEMBL:ENSBTAP00000016046	CON__ENSEMBL:ENSBTAP00000016046	MULTI-MSMS	DS_070318_80_20_2h_1uL	1	80_20	909.089	3	908.417	2722.23	37313.7	2.6597	0.0024161	-1.0291	-0.00093482	1.6307	0.0014813	908.751	63.714	0.34012	63.826	63.685	64.026	0.11209					63	17	6	0	0	0	0.00018524	1	20088	47.808	46.73	1	2128900
AAQAQGQSCEYSLMVGYQCGLVFR	24	Unmodified	_AAQAQGQSCEYSLMVGYQCGLVFR_			0	0	CON__ENSEMBL:ENSBTAP00000016046	CON__ENSEMBL:ENSBTAP00000016046	CON__ENSEMBL:ENSBTAP00000016046	MULTI-MATCH	DS_070318_20_80_2h_1uL	1	20_80		3	908.417	2722.23	37585.4	2.6054	0.0023668	-1.2041	-0.0010938	1.4013	0.001273	908.75	63.819	0.20775	63.815	63.693	63.901	-0.0038528	0.0048723	-0.00032409	NaN	80.98	51	13	5	NaN	NaN	NaN	NaN	0		NaN	NaN	0	2088500
AAQAQGQSCEYSLMVGYQCGLVFR	24	Unmodified	_AAQAQGQSCEYSLMVGYQCGLVFR_			0	0	CON__ENSEMBL:ENSBTAP00000016046	CON__ENSEMBL:ENSBTAP00000016046	CON__ENSEMBL:ENSBTAP00000016046	MULTI-MATCH	DS_070318_50_50_2h_1uL	1	50_50		3	908.417	2722.23	36903	2.2781	0.0020695	-1.2152	-0.0011039	1.0629	0.00096555	908.751	63.686	0.33845	63.78	63.656	63.994	0.09462	-0.029529	-0.00035442	NaN	80.98	86	21	6	NaN	NaN	NaN	NaN	0		NaN	NaN	0	4273300
AAQEEYVKR	9	Unmodified	_AAQEEYVKR_			0	1	sp|P04075|ALDOA_HUMAN	sp|P04075|ALDOA_HUMAN	sp|P04075|ALDOA_HUMAN	MULTI-MSMS	DS_070318_100_0_2h_1uL	1	100_0	365.194	3	365.193	1092.56	57852.3	2.2599	0.00082531	0.76189	0.00027823	3.0218	0.0011035	365.193	17.515	0.23302	17.763	17.634	17.867	0.24796					23	11	3	0	0	0	0.0088017	1	4468	47.603	30.827	1	1195000
AAQEEYVKR	9	Unmodified	_AAQEEYVKR_			0	1	sp|P04075|ALDOA_HUMAN	sp|P04075|ALDOA_HUMAN	sp|P04075|ALDOA_HUMAN	MULTI-MSMS	DS_070318_20_80_2h_1uL	1	20_80	365.193	3	365.193	1092.56	59599.8	2.2415	0.00081858	0.5239	0.00019132	2.7654	0.0010099	365.193	17.454	0.10906	17.651	17.564	17.673	0.19662					16	10	2	0	0	0	0.022055	1	4121	38.303	31.867	1	441230
AAQEEYVKR	9	Unmodified	_AAQEEYVKR_			0	1	sp|P04075|ALDOA_HUMAN	sp|P04075|ALDOA_HUMAN	sp|P04075|ALDOA_HUMAN	MULTI-MSMS	DS_070318_50_50_2h_1uL	1	50_50	365.194	3	365.193	1092.56	55823.4	2.5041	0.00091449	0.23538	8.5958e-05	2.7395	0.0010005	365.193	17.362	0.1781	17.657	17.565	17.744	0.29509					13	7	3	0	0	0	0.0049836	1	4330	56.729	42.92	1	492420
AAQEEYVKR	9	Unmodified	_AAQEEYVKR_			0	1	sp|P04075|ALDOA_HUMAN	sp|P04075|ALDOA_HUMAN	sp|P04075|ALDOA_HUMAN	MULTI-MATCH	DS_070318_80_20_2h_1uL	1	80_20		3	365.193	1092.56	57669.3	2.5044	0.00091458	0.56185	0.00020519	3.0662	0.0011198	365.193	17.38	0.1926	17.692	17.622	17.815	0.31256	0.0015597	-6.3239e-05	NaN	56.729	13	7	3	NaN	NaN	NaN	NaN	0		NaN	NaN	0	1140000
AAQVTIQSSGTFSTK	15	Unmodified	_AAQVTIQSSGTFSTK_			0	0	CON__ENSEMBL:ENSBTAP00000024146	CON__ENSEMBL:ENSBTAP00000024146	CON__ENSEMBL:ENSBTAP00000024146	MULTI-MSMS	DS_070318_100_0_2h_1uL	1	100_0	763.4	2	763.396	1524.78	40106.2	3.2587	0.0024877	0.36417	0.00027801	3.6229	0.0027657	763.397	36.467	0.62451	36.715	36.577	37.201	0.24796					50	19	4	0	0	0	2.7005e-19	1	10920	138.45	132.22	1	7678300
AAQVTIQSSGTFSTK	15	Unmodified	_AAQVTIQSSGTFSTK_			0	0	CON__ENSEMBL:ENSBTAP00000024146	CON__ENSEMBL:ENSBTAP00000024146	CON__ENSEMBL:ENSBTAP00000024146	MULTI-MSMS	DS_070318_20_80_2h_1uL	1	20_80	763.402	2	763.396	1524.78	40566.5	3.0805	0.0023517	0.79492	0.00060684	3.8754	0.0029585	763.397	36.552	0.37739	36.648	36.487	36.864	0.096386					47	16	5	0	0	0	1.0268e-10	1	10141	109.24	104.54	1	4364100
AAQVTIQSSGTFSTK	15	Unmodified	_AAQVTIQSSGTFSTK_			0	0	CON__ENSEMBL:ENSBTAP00000024146	CON__ENSEMBL:ENSBTAP00000024146	CON__ENSEMBL:ENSBTAP00000024146	MULTI-MSMS	DS_070318_50_50_2h_1uL	1	50_50	763.4	2	763.396	1524.78	41165.9	3.472	0.0026505	0.025262	1.9285e-05	3.4973	0.0026698	763.397	36.497	0.60423	36.792	36.626	37.23	0.29509					51	19	4	0	0	0	7.9372e-20	1	10635	150.06	143.08	1	6936900
AAQVTIQSSGTFSTK	15	Unmodified	_AAQVTIQSSGTFSTK_			0	0	CON__ENSEMBL:ENSBTAP00000024146	CON__ENSEMBL:ENSBTAP00000024146	CON__ENSEMBL:ENSBTAP00000024146	MULTI-MSMS	DS_070318_80_20_2h_1uL	1	80_20	763.399	2	763.396	1524.78	40384.2	3.2797	0.0025037	0.1473	0.00011245	3.427	0.0026162	763.397	36.453	1.0217	36.665	36.497	37.518	0.21239					73	32	5	0	0	0	5.39e-28	1	10763	186.81	178.3	1	9637400
AASGFNAMEDAQTLR	15	Unmodified	_AASGFNAMEDAQTLR_			0	0	sp|P09525|ANXA4_HUMAN	sp|P09525|ANXA4_HUMAN	sp|P09525|ANXA4_HUMAN	MULTI-MSMS	DS_070318_80_20_2h_1uL	1	80_20	791.371	2	791.37	1580.73	39676.7	2.1697	0.001717	0.2847	0.00022531	2.4544	0.0019424	791.37	45.288	0.18704	45.601	45.486	45.673	0.31256					14	8	2	0	0	0	0.0037793	1	13836	57.019	43.666	1	2855200
AASGFNAMEDAQTLR	15	Unmodified	_AASGFNAMEDAQTLR_			0	0	sp|P09525|ANXA4_HUMAN	sp|P09525|ANXA4_HUMAN	sp|P09525|ANXA4_HUMAN	MULTI-MATCH	DS_070318_100_0_2h_1uL	1	100_0		2	791.37	1580.73	40682.4	2.5685	0.0020326	0.13957	0.00011045	2.7081	0.0021431	791.37	45.332	0.14093	45.58	45.527	45.668	0.24796	-0.010256	-7.9394e-05	NaN	57.019	11	8	2	NaN	NaN	NaN	NaN	0		NaN	NaN	0	3764300
AATLSTLAGQPLLER	15	Unmodified	_AATLSTLAGQPLLER_			0	0	CON__Q03247	CON__Q03247	CON__Q03247	MULTI-MSMS	DS_070318_100_0_2h_1uL	1	100_0	771.443	2	770.938	1539.86	41884.8	2.2037	0.0016989	0.52053	0.0004013	2.7242	0.0021002	771.44	53.4	0.24306	53.548	53.401	53.644	0.14773					19	8	3	0	0	0	0.00020893	1	16762	77.64	61.751	1	2523800
AATLSTLAGQPLLER	15	Unmodified	_AATLSTLAGQPLLER_			0	0	CON__Q03247	CON__Q03247	CON__Q03247	MULTI-MSMS	DS_070318_50_50_2h_1uL	1	50_50	771.442	2	770.938	1539.86	41462.5	2.3226	0.0017905	0.7648	0.00058961	3.0873	0.0023802	770.939	53.239	0.18896	53.534	53.445	53.634	0.29507					13	7	2	0	0	0	0.0089505	1	16330	50.284	40.279	1	1307000
AATLSTLAGQPLLER	15	Unmodified	_AATLSTLAGQPLLER_			0	0	CON__Q03247	CON__Q03247	CON__Q03247	MULTI-MSMS	DS_070318_80_20_2h_1uL	1	80_20	770.94	2	770.938	1539.86	41343.6	2.1883	0.0016871	0.91927	0.0007087	3.1076	0.0023958	771.44	53.316	0.21343	53.528	53.401	53.614	0.21233					21	7	4	0	0	0	6.2972e-05	1	16571	83.397	67.143	1	2059400
AATLSTLAGQPLLER	15	Unmodified	_AATLSTLAGQPLLER_			0	0	CON__Q03247	CON__Q03247	CON__Q03247	MULTI-MATCH	DS_070318_20_80_2h_1uL	1	20_80		2	770.938	1539.86	46667.4	2.2245	0.0017149	1.0984	0.00084678	3.3228	0.0025617	770.939	53.563	0.1823	53.559	53.448	53.63	-0.003849	0.016854	0.00039254	NaN	83.397	14	8	2	NaN	NaN	NaN	NaN	0		NaN	NaN	0	278590
AATSDLEHYDK	11	Unmodified	_AATSDLEHYDK_			0	0	sp|P80303|NUCB2_HUMAN	sp|P80303|NUCB2_HUMAN	sp|P80303|NUCB2_HUMAN	MULTI-MSMS	DS_070318_100_0_2h_1uL	1	100_0	417.196	3	417.195	1248.56	53978.4	3.0619	0.0012774	1.0669	0.00044512	4.1289	0.0017225	417.195	25.248	0.22621	25.696	25.587	25.813	0.44843					20	8	3	0	0	0	0.005356	1	7053	51.567	48.529	1	2678800
AATSDLEHYDK	11	Unmodified	_AATSDLEHYDK_			0	0	sp|P80303|NUCB2_HUMAN	sp|P80303|NUCB2_HUMAN	sp|P80303|NUCB2_HUMAN	MULTI-MATCH	DS_070318_20_80_2h_1uL	1	20_80		3	417.195	1248.56	55441.7	2.9266	0.001221	1.6214	0.00067646	4.5481	0.0018974	417.53	25.241	0.16451	25.638	25.555	25.719	0.39709	-0.025287	0.00054428	NaN	51.567	13	6	3	NaN	NaN	NaN	NaN	0		NaN	NaN	0	527400
AATSDLEHYDK	11	Unmodified	_AATSDLEHYDK_			0	0	sp|P80303|NUCB2_HUMAN	sp|P80303|NUCB2_HUMAN	sp|P80303|NUCB2_HUMAN	MULTI-MATCH	DS_070318_50_50_2h_1uL	1	50_50		3	417.195	1248.56	55481.8	2.636	0.0010997	1.0567	0.00044086	3.6927	0.0015406	417.195	25.16	0.21604	25.656	25.534	25.75	0.49555	-0.0073427	-0.00016253	NaN	51.567	14	8	2	NaN	NaN	NaN	NaN	0		NaN	NaN	0	1228300
AAVHLEGK	8	Unmodified	_AAVHLEGK_			0	0	sp|P18206|VINC_HUMAN	sp|P18206|VINC_HUMAN	sp|P18206|VINC_HUMAN	MULTI-MSMS	DS_070318_100_0_2h_1uL	1	100_0	412.736	2	412.735	823.455	55764.6	2.1598	0.00089143	0.50837	0.00020982	2.6682	0.0011013	412.735	17.694	0.22695	18.042	17.948	18.175	0.3482					26	12	3	0	0	0	0.018756	1	4539	83.377	40.658	1	2039500
AAVHLEGK	8	Unmodified	_AAVHLEGK_			0	0	sp|P18206|VINC_HUMAN	sp|P18206|VINC_HUMAN	sp|P18206|VINC_HUMAN	MULTI-MSMS	DS_070318_80_20_2h_1uL	1	80_20	412.736	2	412.735	823.455	55114.5	2.1948	0.00090587	0.62365	0.0002574	2.8185	0.0011633	412.735	17.585	0.20235	17.998	17.915	18.118	0.41279					20	9	3	0	0	0	0.029673	1	4447	72.789	30.071	1	1758600
AAVHLEGK	8	Unmodified	_AAVHLEGK_			0	0	sp|P18206|VINC_HUMAN	sp|P18206|VINC_HUMAN	sp|P18206|VINC_HUMAN	MULTI-MATCH	DS_070318_20_80_2h_1uL	1	20_80		2	412.735	823.455	55869.6	2.2185	0.00091565	0.79461	0.00032796	3.0131	0.0012436	412.735	17.663	0.16361	17.96	17.89	18.053	0.29686	-0.031676	7.3296e-05	NaN	83.377	24	14	3	NaN	NaN	NaN	NaN	0		NaN	NaN	0	414800
AAVHLEGK	8	Unmodified	_AAVHLEGK_			0	0	sp|P18206|VINC_HUMAN	sp|P18206|VINC_HUMAN	sp|P18206|VINC_HUMAN	MULTI-MATCH	DS_070318_50_50_2h_1uL	1	50_50		2	412.735	823.455	55285.1	2.0004	0.00082562	0.94233	0.00038893	2.9427	0.0012146	412.735	17.572	0.15911	17.968	17.893	18.052	0.39532	-0.024228	0.00019524	NaN	83.377	22	11	2	NaN	NaN	NaN	NaN	0		NaN	NaN	0	1274400
AAVPSGASTGIYEALELR	18	Unmodified	_AAVPSGASTGIYEALELR_			0	0	sp|P06733|ENOA_HUMAN;sp|P13929|ENOB_HUMAN;sp|P09104|ENOG_HUMAN	sp|P06733|ENOA_HUMAN	sp|P06733|ENOA_HUMAN	MULTI-MSMS	DS_070318_100_0_2h_1uL	1	100_0	902.978	2	902.976	1803.94	37524.1	2.8518	0.0025751	0.0084534	7.6332e-06	2.8603	0.0025828	903.477	59.517	0.54024	59.665	59.461	60.001	0.14773					50	21	3	0	0	0	7.3053e-09	1	18805	95.651	79.761	1	20023000
AAVPSGASTGIYEALELR	18	Unmodified	_AAVPSGASTGIYEALELR_			0	0	sp|P06733|ENOA_HUMAN;sp|P13929|ENOB_HUMAN;sp|P09104|ENOG_HUMAN	sp|P06733|ENOA_HUMAN	sp|P06733|ENOA_HUMAN	MULTI-MSMS	DS_070318_100_0_2h_1uL	1	100_0	602.322	3	602.32	1803.94	45259.8	3.7781	0.0022756	-0.32353	-0.00019487	3.4546	0.0020808	602.654	59.513	0.41942	59.661	59.461	59.88	0.14773					55	17	4	0	0	0	6.6266e-14	1	18811	86.455	75.4	1	15497000
AAVPSGASTGIYEALELR	18	Unmodified	_AAVPSGASTGIYEALELR_			0	0	sp|P06733|ENOA_HUMAN;sp|P13929|ENOB_HUMAN;sp|P09104|ENOG_HUMAN	sp|P06733|ENOA_HUMAN	sp|P06733|ENOA_HUMAN	MULTI-MSMS	DS_070318_20_80_2h_1uL	1	20_80	903.479	2	902.976	1803.94	36820.5	3.0991	0.0027984	-0.72128	-0.0006513	2.3778	0.0021471	902.975	59.617	0.31809	59.713	59.555	59.873	0.096386					65	23	3	0	0	0	0.00020885	1	17675	62.891	48.985	1	3816400
AAVPSGASTGIYEALELR	18	Unmodified	_AAVPSGASTGIYEALELR_			0	0	sp|P06733|ENOA_HUMAN;sp|P13929|ENOB_HUMAN;sp|P09104|ENOG_HUMAN	sp|P06733|ENOA_HUMAN	sp|P06733|ENOA_HUMAN	MULTI-MSMS	DS_070318_20_80_2h_1uL	1	20_80	602.656	3	602.32	1803.94	45951.9	3.7264	0.0022445	-0.5678	-0.000342	3.1586	0.0019025	602.319	59.63	0.34882	59.727	59.572	59.92	0.09639					76	24	4	0	0	0	1.3508e-05	1	17676	48.883	37.828	1	4681500
AAVPSGASTGIYEALELR	18	Unmodified	_AAVPSGASTGIYEALELR_			0	0	sp|P06733|ENOA_HUMAN;sp|P13929|ENOB_HUMAN;sp|P09104|ENOG_HUMAN	sp|P06733|ENOA_HUMAN	sp|P06733|ENOA_HUMAN	MULTI-MSMS	DS_070318_50_50_2h_1uL	1	50_50	903.479	2	902.976	1803.94	36841.8	2.6058	0.002353	-0.068996	-6.2302e-05	2.5368	0.0022907	902.976	59.43	0.46562	59.625	59.448	59.913	0.19485					63	21	4	0	0	0	6.686e-13	1	18362	105	91.096	1	10270000
AAVPSGASTGIYEALELR	18	Unmodified	_AAVPSGASTGIYEALELR_			0	0	sp|P06733|ENOA_HUMAN;sp|P13929|ENOB_HUMAN;sp|P09104|ENOG_HUMAN	sp|P06733|ENOA_HUMAN	sp|P06733|ENOA_HUMAN	MULTI-MSMS	DS_070318_50_50_2h_1uL	1	50_50	602.321	3	602.32	1803.94	45206.9	3.3624	0.0020252	-0.14786	-8.9059e-05	3.2145	0.0019362	602.654	59.434	0.47755	59.628	59.466	59.944	0.19486					71	21	5	0	0	0	6.6266e-14	1	18374	86.455	75.601	1	9998100
AAVPSGASTGIYEALELR	18	Unmodified	_AAVPSGASTGIYEALELR_			0	0	sp|P06733|ENOA_HUMAN;sp|P13929|ENOB_HUMAN;sp|P09104|ENOG_HUMAN	sp|P06733|ENOA_HUMAN	sp|P06733|ENOA_HUMAN	MULTI-MSMS	DS_070318_80_20_2h_1uL	1	80_20	602.656	3	602.32	1803.94	45124.2	3.614	0.0021768	-0.4578	-0.00027574	3.1562	0.001901	602.319	59.442	0.38574	59.654	59.481	59.867	0.21233					50	15	4	0	0	0	1.3806e-06	1	18624	55.33	44.846	1	12061000
AAVPSGASTGIYEALELR	18	Unmodified	_AAVPSGASTGIYEALELR_			0	0	sp|P06733|ENOA_HUMAN;sp|P13929|ENOB_HUMAN;sp|P09104|ENOG_HUMAN	sp|P06733|ENOA_HUMAN	sp|P06733|ENOA_HUMAN	MULTI-MSMS	DS_070318_80_20_2h_1uL	1	80_20	903.479	2	902.976	1803.94	37465	2.7092	0.0024463	-0.18587	-0.00016783	2.5233	0.0022785	902.975	59.45	0.50451	59.662	59.481	59.986	0.21233					50	19	3	0	0	0	7.8766e-07	1	18626	84.468	75.739	1	14105000
AAVTSLFAK	9	Unmodified	_AAVTSLFAK_			0	0	CON__Q3SX09	CON__Q3SX09	CON__Q3SX09	MULTI-MSMS	DS_070318_100_0_2h_1uL	1	100_0	454.267	2	454.266	906.517	52389.9	3.2534	0.0014779	-0.17094	-7.7654e-05	3.0825	0.0014003	454.266	42.558	1.163	42.806	42.66	43.823	0.24796					121	42	5	0	0	0	0.0045936	1	12999	91.9	39.217	1	89084000
AAVTSLFAK	9	Unmodified	_AAVTSLFAK_			0	0	CON__Q3SX09	CON__Q3SX09	CON__Q3SX09	MULTI-MSMS	DS_070318_20_80_2h_1uL	1	20_80	454.267	2	454.266	906.517	52551.4	3.806	0.001729	-0.26398	-0.00011992	3.5421	0.001609	454.266	42.715	0.30169	42.812	42.665	42.967	0.096386					64	18	5	0	0	0	0.013297	1	12165	75.109	22.81	1	20628000
AAVTSLFAK	9	Unmodified	_AAVTSLFAK_			0	0	CON__Q3SX09	CON__Q3SX09	CON__Q3SX09	MULTI-MSMS	DS_070318_50_50_2h_1uL	1	50_50	454.267	2	454.266	906.517	52210.1	3.3107	0.001504	0.21674	9.8458e-05	3.5275	0.0016024	454.266	42.625	1.081	42.819	42.688	43.769	0.19487					91	41	5	0	0	0	0.00075314	1	12709	123.69	71.007	1	46051000
AAVTSLFAK	9	Unmodified	_AAVTSLFAK_			0	0	CON__Q3SX09	CON__Q3SX09	CON__Q3SX09	MULTI-MSMS	DS_070318_80_20_2h_1uL	1	80_20	454.267	2	454.266	906.517	51993.3	3.0498	0.0013854	0.34496	0.0001567	3.3947	0.0015421	454.266	42.567	0.26582	42.779	42.652	42.917	0.21239					51	12	5	0	0	0	0.002248	1	12858	109.01	51.549	1	102930000
AAVYNHFISDGVK	13	Unmodified	_AAVYNHFISDGVK_			0	0	CON__Q2UVX4	CON__Q2UVX4	CON__Q2UVX4	MULTI-MSMS	DS_070318_100_0_2h_1uL	1	100_0	474.247	3	474.245	1419.71	50738.8	4.3461	0.0020611	-0.42554	-0.00020181	3.9205	0.0018593	474.246	37.31	0.64196	37.558	37.346	37.988	0.24796					86	21	6	0	0	0	0.00019898	2	11175	57.136	45.265	1	417540000
AAVYNHFISDGVK	13	Unmodified	_AAVYNHFISDGVK_			0	0	CON__Q2UVX4	CON__Q2UVX4	CON__Q2UVX4	MULTI-MSMS	DS_070318_100_0_2h_1uL	1	100_0	710.867	2	710.865	1419.71	41902.7	3.4521	0.002454	-0.31281	-0.00022237	3.1393	0.0022316	710.864	37.31	0.63232	37.558	37.386	38.018	0.24796					59	20	5	0	0	0	1.2461e-11	1	11184	133.07	106.4	1	74280000
AAVYNHFISDGVK	13	Unmodified	_AAVYNHFISDGVK_			0	0	CON__Q2UVX4	CON__Q2UVX4	CON__Q2UVX4	MULTI-MSMS	DS_070318_100_0_2h_1uL	1	100_0	474.248	3	474.245	1419.71	50433.4	4.5869	0.0021753	-0.57701	-0.00027364	4.0098	0.0019017	474.246	37.898	0.831	38.146	37.825	38.656	0.24796					53	27	5	0	0	0	9.2107e-10	1	11436	85.672	72.269	1	14257000
AAVYNHFISDGVK	13	Unmodified	_AAVYNHFISDGVK_			0	0	CON__Q2UVX4	CON__Q2UVX4	CON__Q2UVX4	MSMS	DS_070318_100_0_2h_1uL	1	100_0	710.867	2	710.865	1419.71	NaN	NaN	NaN	NaN	NaN	NaN	NaN	NaN	37.883	1	38.131	37.631	38.631	0.24797								0	0	0	0.01224	1	11414	50.108	30.837	1
AAVYNHFISDGVK	13	Unmodified	_AAVYNHFISDGVK_			0	0	CON__Q2UVX4	CON__Q2UVX4	CON__Q2UVX4	MULTI-MSMS	DS_070318_20_80_2h_1uL	1	20_80	474.247	3	474.245	1419.71	50758.2	3.788	0.0017964	0.31869	0.00015114	4.1066	0.0019476	474.246	37.688	0.4843	37.784	37.605	38.089	0.096386					127	29	6	0	0	0	0.0022869	1	10501	51.211	42.482	1	51764000
AAVYNHFISDGVK	13	Unmodified	_AAVYNHFISDGVK_			0	0	CON__Q2UVX4	CON__Q2UVX4	CON__Q2UVX4	MULTI-MSMS	DS_070318_20_80_2h_1uL	1	20_80	710.867	2	710.865	1419.71	41659.9	2.9286	0.0020818	0.32734	0.0002327	3.2559	0.0023145	710.865	37.702	0.37256	37.799	37.615	37.987	0.096386					76	23	4	0	0	0	0.0048915	1	10513	63.283	37.345	1	9100600
AAVYNHFISDGVK	13	Unmodified	_AAVYNHFISDGVK_			0	0	CON__Q2UVX4	CON__Q2UVX4	CON__Q2UVX4	MULTI-SECPEP	DS_070318_20_80_2h_1uL	1	20_80	474.575	3	474.245	1419.71	50873.7	3.3587	0.0015928	0.63438	0.00030085	3.9931	0.0018937	474.246	38.186	0.48837	38.282	38.068	38.556	0.096386					32	22	2	0	0	0	0.055292	1	10757	32.734	24.005	1	1636600
AAVYNHFISDGVK	13	Unmodified	_AAVYNHFISDGVK_			0	0	CON__Q2UVX4	CON__Q2UVX4	CON__Q2UVX4	MULTI-MSMS	DS_070318_50_50_2h_1uL	1	50_50	474.248	3	474.245	1419.71	50085.8	3.6025	0.0017085	0.21188	0.00010048	3.8144	0.001809	474.246	37.398	0.56112	37.593	37.416	37.977	0.19487					93	20	7	0	0	0	2.9415e-05	2	10925	66.989	53.585	1	212040000
AAVYNHFISDGVK	13	Unmodified	_AAVYNHFISDGVK_			0	0	CON__Q2UVX4	CON__Q2UVX4	CON__Q2UVX4	MULTI-MSMS	DS_070318_50_50_2h_1uL	1	50_50	710.867	2	710.865	1419.71	41743.2	2.7873	0.0019814	0.15367	0.00010924	2.9409	0.0020906	710.865	37.398	0.39591	37.593	37.444	37.84	0.19487					53	14	5	0	0	0	1.8066e-13	1	10938	144.77	117.44	1	36587000
AAVYNHFISDGVK	13	Unmodified	_AAVYNHFISDGVK_			0	0	CON__Q2UVX4	CON__Q2UVX4	CON__Q2UVX4	MSMS	DS_070318_50_50_2h_1uL	1	50_50	474.247	3	474.245	1419.71	NaN	NaN	NaN	NaN	NaN	NaN	NaN	NaN	38.012	1	38.207	37.707	38.707	0.19487								0	0	0	0.0043714	1	11169	44.426	28.536	1
AAVYNHFISDGVK	13	Unmodified	_AAVYNHFISDGVK_			0	0	CON__Q2UVX4	CON__Q2UVX4	CON__Q2UVX4	MULTI-MSMS	DS_070318_80_20_2h_1uL	1	80_20	474.248	3	474.245	1419.71	50716.4	3.6343	0.0017235	-0.050387	-2.3896e-05	3.5839	0.0016996	474.246	37.416	0.57272	37.628	37.423	37.995	0.21239					83	18	6	0	0	0	5.3235e-07	2	11070	79.089	55.91	1	298970000
AAVYNHFISDGVK	13	Unmodified	_AAVYNHFISDGVK_			0	0	CON__Q2UVX4	CON__Q2UVX4	CON__Q2UVX4	MULTI-MSMS	DS_070318_80_20_2h_1uL	1	80_20	710.867	2	710.865	1419.71	41961.3	2.5531	0.0018149	0.22161	0.00015754	2.7747	0.0019724	710.865	37.398	0.41735	37.61	37.423	37.84	0.21239					54	13	6	0	0	0	4.2312e-11	1	11073	121.9	95.96	1	50979000
AAVYNHFISDGVK	13	Unmodified	_AAVYNHFISDGVK_			0	0	CON__Q2UVX4	CON__Q2UVX4	CON__Q2UVX4	MSMS	DS_070318_80_20_2h_1uL	1	80_20	474.247	3	474.245	1419.71	NaN	NaN	NaN	NaN	NaN	NaN	NaN	NaN	38.005	1	38.217	37.717	38.717	0.21239								0	0	0	1.9405e-05	1	11315	51.726	43.411	1
AAVYNHFISDGVK	13	Unmodified	_AAVYNHFISDGVK_			0	0	CON__Q2UVX4	CON__Q2UVX4	CON__Q2UVX4	MULTI-SECPEP	DS_070318_80_20_2h_1uL	1	80_20	711.359	2	710.865	1419.71	41679.2	3.2188	0.0022881	0.0087999	6.2555e-06	3.2276	0.0022944	710.865	37.957	0.39043	38.17	37.933	38.323	0.21239					18	12	2	0	0	0	0.0043461	1	11335	58.699	37.326	1	1260700
AAYEAELGDAR	11	Unmodified	_AAYEAELGDAR_			0	0	sp|P02545|LMNA_HUMAN	sp|P02545|LMNA_HUMAN	sp|P02545|LMNA_HUMAN	MULTI-MSMS	DS_070318_100_0_2h_1uL	1	100_0	583.279	2	583.278	1164.54	45596.2	2.6839	0.0015654	0.25514	0.00014882	2.939	0.0017143	583.278	33.617	0.26977	33.865	33.735	34.005	0.24796					18	10	2	0	0	0	9.2073e-08	1	9939	135.71	102.2	1	7770800
AAYEAELGDAR	11	Unmodified	_AAYEAELGDAR_			0	0	sp|P02545|LMNA_HUMAN	sp|P02545|LMNA_HUMAN	sp|P02545|LMNA_HUMAN	MULTI-MSMS	DS_070318_20_80_2h_1uL	1	20_80	583.28	2	583.278	1164.54	48918.1	2.9308	0.0017095	-0.55264	-0.00032234	2.3782	0.0013872	583.278	33.664	0.15192	33.76	33.672	33.824	0.096386					24	11	3	0	0	0	0.031455	1	9239	52.579	35.339	1	1340800
AAYEAELGDAR	11	Unmodified	_AAYEAELGDAR_			0	0	sp|P02545|LMNA_HUMAN	sp|P02545|LMNA_HUMAN	sp|P02545|LMNA_HUMAN	MULTI-MSMS	DS_070318_50_50_2h_1uL	1	50_50	583.28	2	583.278	1164.54	47767.8	2.6569	0.0015497	-0.42285	-0.00024664	2.2341	0.0013031	583.278	33.493	0.24104	33.788	33.671	33.912	0.29509					26	11	3	0	0	0	3.7815e-06	1	9629	110.76	83.794	1	4498900
AAYEAELGDAR	11	Unmodified	_AAYEAELGDAR_			0	0	sp|P02545|LMNA_HUMAN	sp|P02545|LMNA_HUMAN	sp|P02545|LMNA_HUMAN	MULTI-MSMS	DS_070318_80_20_2h_1uL	1	80_20	583.279	2	583.278	1164.54	47054.5	2.3859	0.0013917	-0.52268	-0.00030486	1.8633	0.0010868	583.278	33.593	0.25071	33.805	33.687	33.938	0.21239					25	10	4	0	0	0	6.2548e-07	1	9793	123.35	95.65	1	8178000
AAYEAELGDARK	12	Unmodified	_AAYEAELGDARK_			0	1	sp|P02545|LMNA_HUMAN	sp|P02545|LMNA_HUMAN	sp|P02545|LMNA_HUMAN	MULTI-MSMS	DS_070318_100_0_2h_1uL	1	100_0	431.887	3	431.886	1292.64	53413.5	3.0586	0.001321	-0.64372	-0.00027801	2.4149	0.001043	431.886	27.279	0.41855	27.627	27.375	27.794	0.3482					49	18	5	0	0	0	0.0041628	1	7749	39.73	24.529	1	4782500
AAYEAELGDARK	12	Unmodified	_AAYEAELGDARK_			0	1	sp|P02545|LMNA_HUMAN	sp|P02545|LMNA_HUMAN	sp|P02545|LMNA_HUMAN	MULTI-MSMS	DS_070318_50_50_2h_1uL	1	50_50	431.887	3	431.886	1292.64	53943.4	2.3905	0.0010324	-1.5668	-0.00067667	0.8237	0.00035574	432.219	27.209	0.49653	27.604	27.308	27.804	0.39532					60	27	4	0	0	0	0.018485	1	7516	29.55	18.231	1	3105800
AAYEAELGDARK	12	Unmodified	_AAYEAELGDARK_			0	1	sp|P02545|LMNA_HUMAN	sp|P02545|LMNA_HUMAN	sp|P02545|LMNA_HUMAN	MULTI-MSMS	DS_070318_80_20_2h_1uL	1	80_20	431.887	3	431.886	1292.64	54028	3.0657	0.001324	-1.0362	-0.00044751	2.0295	0.00087652	431.886	27.263	0.5027	27.676	27.295	27.798	0.41279					44	22	4	0	0	0	0.0038676	1	7632	43.382	28.181	1	4660500
AAYEAELGDARK	12	Unmodified	_AAYEAELGDARK_			0	1	sp|P02545|LMNA_HUMAN	sp|P02545|LMNA_HUMAN	sp|P02545|LMNA_HUMAN	MULTI-MATCH	DS_070318_20_80_2h_1uL	1	20_80		3	431.886	1292.64	54565.7	3.0686	0.0013253	-2.0537	-0.00088697	1.0149	0.0004383	432.219	27.328	0.43563	27.625	27.319	27.755	0.29686	-0.0079975	-0.0010769	NaN	43.382	37	27	2	NaN	NaN	NaN	NaN	0		NaN	NaN	0	1574300
AAYYNLSDEISFR	13	Unmodified	_AAYYNLSDEISFR_			0	0	CON__Q3KUS7	CON__Q3KUS7	CON__Q3KUS7	MULTI-MSMS	DS_070318_100_0_2h_1uL	1	100_0	774.872	2	774.87	1547.73	39358.4	3.4596	0.0026808	-0.72049	-0.00055828	2.7392	0.0021225	774.87	56.608	0.30781	56.756	56.603	56.911	0.14773					26	10	4	0	0	0	1.0685e-08	1	17826	104.52	93.999	1	6810100
AAYYNLSDEISFR	13	Unmodified	_AAYYNLSDEISFR_			0	0	CON__Q3KUS7	CON__Q3KUS7	CON__Q3KUS7	MULTI-MSMS	DS_070318_20_80_2h_1uL	1	20_80	774.871	2	774.87	1547.73	39313.4	2.874	0.002227	0.35045	0.00027155	3.2245	0.0024986	774.87	56.655	0.23846	56.751	56.621	56.86	0.096382					44	17	3	0	0	0	0.024653	1	16716	49.35	45.65	1	1261700
AAYYNLSDEISFR	13	Unmodified	_AAYYNLSDEISFR_			0	0	CON__Q3KUS7	CON__Q3KUS7	CON__Q3KUS7	MULTI-MSMS	DS_070318_50_50_2h_1uL	1	50_50	774.873	2	774.87	1547.73	40125.3	3.3135	0.0025675	-0.036369	-2.8181e-05	3.2772	0.0025394	774.87	56.396	0.25825	56.691	56.566	56.824	0.29507					21	9	4	0	0	0	1.4468e-05	1	17347	87.298	79.373	1	3180900
AAYYNLSDEISFR	13	Unmodified	_AAYYNLSDEISFR_			0	0	CON__Q3KUS7	CON__Q3KUS7	CON__Q3KUS7	MULTI-MSMS	DS_070318_80_20_2h_1uL	1	80_20	774.873	2	774.87	1547.73	39659.5	3.6058	0.0027941	-0.25104	-0.00019453	3.3548	0.0025995	774.87	56.452	0.31553	56.665	56.528	56.844	0.21233					23	9	4	0	0	0	9.4235e-09	1	17627	106.4	100.11	1	6299500
ACACAHGMLAEDGASCR	17	Unmodified	_ACACAHGMLAEDGASCR_			0	0	sp|Q07954|LRP1_HUMAN	sp|Q07954|LRP1_HUMAN	sp|Q07954|LRP1_HUMAN	MULTI-MSMS	DS_070318_100_0_2h_1uL	1	100_0	612.915	3	612.913	1835.72	44400.6	2.9951	0.0018357	-0.82335	-0.00050464	2.1717	0.0013311	613.247	27.05	0.14952	27.398	27.297	27.446	0.3482					14	6	3	0	0	0	0.036373	1	7690	24.287	23.598	1	1181800
ACACAHGMLAEDGASCR	17	Unmodified	_ACACAHGMLAEDGASCR_			0	0	sp|Q07954|LRP1_HUMAN	sp|Q07954|LRP1_HUMAN	sp|Q07954|LRP1_HUMAN	MULTI-MATCH	DS_070318_50_50_2h_1uL	1	50_50		3	612.913	1835.72	48253.3	2.5109	0.001539	-0.19101	-0.00011707	2.3199	0.0014219	612.913	26.974	0.09239	27.369	27.34	27.433	0.39532	-0.035926	0.00033136	NaN	24.287	7	4	2	NaN	NaN	NaN	NaN	0		NaN	NaN	0	1070700
ACACAHGMLAEDGASCR	17	Unmodified	_ACACAHGMLAEDGASCR_			0	0	sp|Q07954|LRP1_HUMAN	sp|Q07954|LRP1_HUMAN	sp|Q07954|LRP1_HUMAN	MULTI-MATCH	DS_070318_80_20_2h_1uL	1	80_20		3	612.913	1835.72	50765.5	2.9061	0.0017812	-0.13453	-8.2453e-05	2.7716	0.0016988	612.913	27.036	0.15322	27.449	27.382	27.535	0.41279	0.0433	0.00043521	NaN	24.287	14	7	3	NaN	NaN	NaN	NaN	0		NaN	NaN	0	916420
ACANPAAGSVILLENLR	17	Unmodified	_ACANPAAGSVILLENLR_			0	0	sp|P00558|PGK1_HUMAN	sp|P00558|PGK1_HUMAN	sp|P00558|PGK1_HUMAN	MULTI-MSMS	DS_070318_100_0_2h_1uL	1	100_0	884.976	2	884.972	1767.93	36729.1	3.8601	0.0034161	0.45178	0.00039981	4.3118	0.0038159	884.973	61.815	0.42692	61.963	61.753	62.18	0.14773					41	14	3	0	0	0	2.1789e-17	1	19596	129.71	113.45	1	7151500
ACANPAAGSVILLENLR	17	Unmodified	_ACANPAAGSVILLENLR_			0	0	sp|P00558|PGK1_HUMAN	sp|P00558|PGK1_HUMAN	sp|P00558|PGK1_HUMAN	MULTI-MSMS	DS_070318_100_0_2h_1uL	1	100_0	590.654	3	590.317	1767.93	45717.1	4.5297	0.0026739	1.0456	0.00061725	5.5753	0.0032912	590.317	61.822	0.45955	61.97	61.753	62.212	0.14772					51	15	4	0	0	0	2.9276e-18	1	19629	99.451	80.618	1	5966600
ACANPAAGSVILLENLR	17	Unmodified	_ACANPAAGSVILLENLR_			0	0	sp|P00558|PGK1_HUMAN	sp|P00558|PGK1_HUMAN	sp|P00558|PGK1_HUMAN	MULTI-MSMS	DS_070318_20_80_2h_1uL	1	20_80	884.975	2	884.972	1767.93	38028.3	2.661	0.0023549	1.1442	0.0010126	3.8052	0.0033675	884.973	61.912	0.34276	62.008	61.793	62.136	0.096386					43	21	3	0	0	0	7.2018e-05	1	18413	68.44	59.118	1	1388200
ACANPAAGSVILLENLR	17	Unmodified	_ACANPAAGSVILLENLR_			0	0	sp|P00558|PGK1_HUMAN	sp|P00558|PGK1_HUMAN	sp|P00558|PGK1_HUMAN	MULTI-MSMS	DS_070318_50_50_2h_1uL	1	50_50	884.975	2	884.972	1767.93	37703.7	3.3895	0.0029996	0.80052	0.00070843	4.19	0.0037081	884.973	61.782	0.409	61.977	61.745	62.154	0.19486					48	17	4	0	0	0	1.4684e-07	1	19137	91.858	75.226	1	3578200
ACANPAAGSVILLENLR	17	Unmodified	_ACANPAAGSVILLENLR_			0	0	sp|P00558|PGK1_HUMAN	sp|P00558|PGK1_HUMAN	sp|P00558|PGK1_HUMAN	MULTI-MSMS	DS_070318_50_50_2h_1uL	1	50_50	590.32	3	590.317	1767.93	45548.8	4.0545	0.0023934	1.2017	0.00070939	5.2562	0.0031028	590.318	61.772	0.4685	61.967	61.731	62.199	0.19485					67	20	5	0	0	0	2.5794e-08	1	19157	67.846	48.522	1	2965000
ACANPAAGSVILLENLR	17	Unmodified	_ACANPAAGSVILLENLR_			0	0	sp|P00558|PGK1_HUMAN	sp|P00558|PGK1_HUMAN	sp|P00558|PGK1_HUMAN	MULTI-MSMS	DS_070318_80_20_2h_1uL	1	80_20	884.976	2	884.972	1767.93	36945.6	2.8164	0.0024925	1.1643	0.0010303	3.9807	0.0035228	884.973	61.694	0.38834	61.906	61.733	62.121	0.21232					34	13	3	0	0	0	4.1719e-17	1	19404	122.46	108.3	1	3109700
ACANPAAGSVILLENLR	17	Unmodified	_ACANPAAGSVILLENLR_			0	0	sp|P00558|PGK1_HUMAN	sp|P00558|PGK1_HUMAN	sp|P00558|PGK1_HUMAN	MULTI-MATCH	DS_070318_20_80_2h_1uL	1	20_80		3	590.317	1767.93	45854.6	3.2918	0.0019432	1.4149	0.00083525	4.7067	0.0027784	590.318	61.885	0.36285	61.981	61.801	62.164	0.096386	0.017584	0.0002718	NaN	99.451	54	22	3	NaN	NaN	NaN	NaN	0		NaN	NaN	0	1386300
ACANPAAGSVILLENLR	17	Unmodified	_ACANPAAGSVILLENLR_			0	0	sp|P00558|PGK1_HUMAN	sp|P00558|PGK1_HUMAN	sp|P00558|PGK1_HUMAN	MULTI-MATCH	DS_070318_80_20_2h_1uL	1	80_20		3	590.317	1767.93	45926.7	3.6365	0.0021467	1.2064	0.00071217	4.8429	0.0028589	590.318	61.724	0.43592	61.936	61.712	62.148	0.21233	-0.027349	-9.7422e-05	NaN	99.451	41	15	4	NaN	NaN	NaN	NaN	0		NaN	NaN	0	2235600
ACDGVNDCVDK	11	Unmodified	_ACDGVNDCVDK_			0	0	CON__Q32PI4	CON__Q32PI4	CON__Q32PI4	MULTI-MSMS	DS_070318_80_20_2h_1uL	1	80_20	626.752	2	626.75	1251.49	45341.9	2.6796	0.0016794	0.52174	0.000327	3.2013	0.0020064	626.751	22.31	0.3342	22.823	22.693	23.027	0.51303					33	15	3	0	0	0	0.0254	1	5981	56.404	45.881	1	1969600
ACDGVNDCVDK	11	Unmodified	_ACDGVNDCVDK_			0	0	CON__Q32PI4	CON__Q32PI4	CON__Q32PI4	MULTI-MATCH	DS_070318_100_0_2h_1uL	1	100_0		2	626.75	1251.49	46415	2.7393	0.0017168	0.039642	2.4846e-05	2.7789	0.0017417	626.75	22.423	0.28957	22.872	22.767	23.056	0.44843	0.081757	-0.00033863	NaN	56.404	30	13	3	NaN	NaN	NaN	NaN	0		NaN	NaN	0	3051700
ACDGVNDCVDK	11	Unmodified	_ACDGVNDCVDK_			0	0	CON__Q32PI4	CON__Q32PI4	CON__Q32PI4	MULTI-MATCH	DS_070318_20_80_2h_1uL	1	20_80		2	626.75	1251.49	45971	2.4288	0.0015222	0.52385	0.00032832	2.9526	0.0018506	626.751	22.278	0.19876	22.675	22.592	22.791	0.39709	-0.11449	0.00026833	NaN	56.404	27	15	2	NaN	NaN	NaN	NaN	0		NaN	NaN	0	444050
ACDGVNDCVDKSDELCCK	18	Unmodified	_ACDGVNDCVDKSDELCCK_			0	1	CON__Q32PI4	CON__Q32PI4	CON__Q32PI4	MULTI-MSMS	DS_070318_100_0_2h_1uL	1	100_0	715.953	3	715.617	2143.83	41628.8	3.636	0.002602	-1.0809	-0.00077351	2.5551	0.0018285	715.951	30.652	0.49126	30.9	30.757	31.248	0.24796					85	17	8	0	0	0	6.3729e-10	1	8887	99.813	99.813	1	80253000
ACDGVNDCVDKSDELCCK	18	Unmodified	_ACDGVNDCVDKSDELCCK_			0	1	CON__Q32PI4	CON__Q32PI4	CON__Q32PI4	MULTI-MSMS	DS_070318_100_0_2h_1uL	1	100_0	1073.43	2	1072.92	2143.83	34505.7	3.3562	0.0036009	-0.73676	-0.00079049	2.6194	0.0028104	1073.42	30.65	0.18759	30.898	30.789	30.976	0.24796					19	6	4	0	0	0	0.0030438	1	8920	72.958	72.253	1	3789200
ACDGVNDCVDKSDELCCK	18	Unmodified	_ACDGVNDCVDKSDELCCK_			0	1	CON__Q32PI4	CON__Q32PI4	CON__Q32PI4	MULTI-MSMS	DS_070318_20_80_2h_1uL	1	20_80	715.954	3	715.617	2143.83	41107.7	3.3367	0.0023878	-0.45825	-0.00032793	2.8785	0.0020599	715.617	30.704	0.36898	30.8	30.655	31.024	0.096384					61	16	6	0	0	0	8.3591e-05	1	8257	56.851	56.851	1	7876700
ACDGVNDCVDKSDELCCK	18	Unmodified	_ACDGVNDCVDKSDELCCK_			0	1	CON__Q32PI4	CON__Q32PI4	CON__Q32PI4	MULTI-MSMS	DS_070318_50_50_2h_1uL	1	50_50	715.619	3	715.617	2143.83	41056.5	3.5081	0.0025104	-0.71243	-0.00050983	2.7957	0.0020006	715.951	30.566	0.41532	30.861	30.739	31.154	0.29509					63	13	7	0	0	0	6.7319e-20	1	8615	128.26	128.26	1	36514000
ACDGVNDCVDKSDELCCK	18	Unmodified	_ACDGVNDCVDKSDELCCK_			0	1	CON__Q32PI4	CON__Q32PI4	CON__Q32PI4	MULTI-MSMS	DS_070318_80_20_2h_1uL	1	80_20	715.953	3	715.617	2143.83	41781.1	3.2277	0.0023098	-0.85124	-0.00060916	2.3765	0.0017006	715.951	30.656	0.4401	30.869	30.717	31.157	0.21238					74	14	7	0	0	0	8.7538e-20	1	8753	125.45	125.45	1	67123000
ACDGVNDCVDKSDELCCK	18	Unmodified	_ACDGVNDCVDKSDELCCK_			0	1	CON__Q32PI4	CON__Q32PI4	CON__Q32PI4	MULTI-MATCH	DS_070318_20_80_2h_1uL	1	20_80		2	1072.92	2143.83	33750.5	2.9514	0.0031667	-1.0105	-0.0010842	1.9409	0.0020825	1072.92	30.703	0.12548	30.799	30.714	30.84	0.096388	-0.050273	4.6693e-05	NaN	72.958	9	4	3	NaN	NaN	NaN	NaN	0		NaN	NaN	0	340250
ACDGVNDCVDKSDELCCK	18	Unmodified	_ACDGVNDCVDKSDELCCK_			0	1	CON__Q32PI4	CON__Q32PI4	CON__Q32PI4	MULTI-MATCH	DS_070318_50_50_2h_1uL	1	50_50		2	1072.92	2143.83	34880.2	3.2222	0.0034572	-1.7289	-0.0018549	1.4933	0.0016022	1072.92	30.553	0.16424	30.848	30.771	30.936	0.29509	-0.0013342	-0.0014948	NaN	72.958	15	5	4	NaN	NaN	NaN	NaN	0		NaN	NaN	0	2325100
ACDGVNDCVDKSDELCCK	18	Unmodified	_ACDGVNDCVDKSDELCCK_			0	1	CON__Q32PI4	CON__Q32PI4	CON__Q32PI4	MULTI-MATCH	DS_070318_80_20_2h_1uL	1	80_20		2	1072.92	2143.83	34630.3	2.9765	0.0031935	-0.94534	-0.0010143	2.0311	0.0021793	1073.42	30.64	0.1833	30.852	30.782	30.965	0.21238	0.0028734	0.0001865	NaN	72.958	20	6	4	NaN	NaN	NaN	NaN	0		NaN	NaN	0	2879400
ACEFAGFQCQIQFGPHNEQK	20	Unmodified	_ACEFAGFQCQIQFGPHNEQK_			0	0	sp|Q9Y490|TLN1_HUMAN	sp|Q9Y490|TLN1_HUMAN	sp|Q9Y490|TLN1_HUMAN	MULTI-MSMS	DS_070318_100_0_2h_1uL	1	100_0	799.693	3	799.356	2395.05	39695.5	3.4511	0.0027587	0.20892	0.000167	3.6601	0.0029257	799.691	49.83	0.26266	49.978	49.846	50.109	0.14773					28	8	5	0	0	0	0.035054	1	15538	21.006	17.908	1	3232200
ACEFAGFQCQIQFGPHNEQK	20	Unmodified	_ACEFAGFQCQIQFGPHNEQK_			0	0	sp|Q9Y490|TLN1_HUMAN	sp|Q9Y490|TLN1_HUMAN	sp|Q9Y490|TLN1_HUMAN	MULTI-MATCH	DS_070318_50_50_2h_1uL	1	50_50		3	799.356	2395.05	39678.3	3.1931	0.0025524	0.79697	0.00063706	3.9901	0.0031895	799.692	49.793	0.2195	49.988	49.846	50.066	0.19485	0.0049286	0.0008397	NaN	21.006	23	8	4	NaN	NaN	NaN	NaN	0		NaN	NaN	0	2369000
ACEPGVDYVYK	11	Unmodified	_ACEPGVDYVYK_			0	0	CON__Q2UVX4;sp|P01024|CO3_HUMAN	CON__Q2UVX4;sp|P01024|CO3_HUMAN	CON__Q2UVX4	MULTI-MSMS	DS_070318_100_0_2h_1uL	1	100_0	650.799	2	650.798	1299.58	43456.9	3.2662	0.0021256	-0.45108	-0.00029356	2.8151	0.0018321	650.797	38.393	0.97042	38.641	38.456	39.426	0.24796					116	34	6	0	0	0	0.00090879	1	11650	84.213	75.454	1	310010000
ACEPGVDYVYK	11	Unmodified	_ACEPGVDYVYK_			0	0	CON__Q2UVX4;sp|P01024|CO3_HUMAN	CON__Q2UVX4;sp|P01024|CO3_HUMAN	CON__Q2UVX4	MULTI-MSMS	DS_070318_20_80_2h_1uL	1	20_80	650.798	2	650.798	1299.58	42875.6	2.5788	0.0016783	0.22539	0.00014668	2.8042	0.0018249	650.798	38.525	0.56896	38.621	38.46	39.029	0.096386					119	29	6	0	0	0	0.013316	1	10787	64.04	53.952	1	49483000
ACEPGVDYVYK	11	Unmodified	_ACEPGVDYVYK_			0	0	CON__Q2UVX4;sp|P01024|CO3_HUMAN	CON__Q2UVX4;sp|P01024|CO3_HUMAN	CON__Q2UVX4	MULTI-MSMS	DS_070318_50_50_2h_1uL	1	50_50	650.8	2	650.798	1299.58	43321.1	2.9313	0.0019077	-0.49774	-0.00032393	2.4336	0.0015838	650.797	38.406	0.93497	38.601	38.392	39.327	0.19487					119	39	6	0	0	0	0.0015578	1	11265	82.287	73.528	1	158200000
ACEPGVDYVYK	11	Unmodified	_ACEPGVDYVYK_			0	0	CON__Q2UVX4;sp|P01024|CO3_HUMAN	CON__Q2UVX4;sp|P01024|CO3_HUMAN	CON__Q2UVX4	MULTI-MSMS	DS_070318_80_20_2h_1uL	1	80_20	650.799	2	650.798	1299.58	43270.2	2.945	0.0019166	-0.85444	-0.00055607	2.0906	0.0013605	650.797	38.391	1.1878	38.603	38.197	39.385	0.21239					116	39	6	0	0	0	0.029591	1	11505	53.756	44.998	1	286440000
ACFHCETCK	9	Unmodified	_ACFHCETCK_			0	0	sp|Q14847|LASP1_HUMAN	sp|Q14847|LASP1_HUMAN	sp|Q14847|LASP1_HUMAN	MULTI-MSMS	DS_070318_100_0_2h_1uL	1	100_0	404.826	3	404.825	1211.45	54995.5	2.6544	0.0010746	-0.19725	-7.985e-05	2.4571	0.00099471	404.825	16.916	0.28417	17.164	17.036	17.32	0.24796					31	13	4	0	0	0	0.020555	1	4275	35.908	35.908	1	2784900
ACFHCETCK	9	Unmodified	_ACFHCETCK_			0	0	sp|Q14847|LASP1_HUMAN	sp|Q14847|LASP1_HUMAN	sp|Q14847|LASP1_HUMAN	MULTI-MSMS	DS_070318_50_50_2h_1uL	1	50_50	404.826	3	404.825	1211.45	54947.4	2.3904	0.00096769	0.041745	1.6899e-05	2.4321	0.00098458	404.825	16.858	0.21142	17.154	17.085	17.296	0.29509					29	12	4	0	0	0	0.031757	1	4147	30.612	30.612	1	2065700
ACFHCETCK	9	Unmodified	_ACFHCETCK_			0	0	sp|Q14847|LASP1_HUMAN	sp|Q14847|LASP1_HUMAN	sp|Q14847|LASP1_HUMAN	MULTI-MSMS	DS_070318_80_20_2h_1uL	1	80_20	404.826	3	404.825	1211.45	53887.3	2.8372	0.0011486	-0.41937	-0.00016977	2.4178	0.00097879	404.825	16.875	0.25559	17.188	17.092	17.347	0.31256					27	12	3	0	0	0	0.01228	1	4213	40.994	37.875	1	3581500
ACFHCETCK	9	Unmodified	_ACFHCETCK_			0	0	sp|Q14847|LASP1_HUMAN	sp|Q14847|LASP1_HUMAN	sp|Q14847|LASP1_HUMAN	MULTI-MATCH	DS_070318_20_80_2h_1uL	1	20_80		3	404.825	1211.45	57067.2	2.4752	0.001002	-0.30913	-0.00012514	2.1661	0.00087689	404.825	16.979	0.15903	17.175	17.082	17.241	0.19662	0.0052667	-0.00013202	NaN	40.994	31	14	3	NaN	NaN	NaN	NaN	0		NaN	NaN	0	740420
ACGDSTLTQITAGLDPVGR	19	Unmodified	_ACGDSTLTQITAGLDPVGR_			0	0	sp|P62879|GBB2_HUMAN	sp|P62879|GBB2_HUMAN	sp|P62879|GBB2_HUMAN	MULTI-MSMS	DS_070318_100_0_2h_1uL	1	100_0	644.992	3	644.655	1930.94	43996.5	3.5093	0.0022623	-0.16654	-0.00010736	3.3427	0.0021549	644.655	60.678	0.25923	60.826	60.71	60.969	0.14773					54	18	4	0	0	0	0.0038895	1	19247	22.313	18.41	1	2406400
ACGDSTLTQITAGLDPVGR	19	Unmodified	_ACGDSTLTQITAGLDPVGR_			0	0	sp|P62879|GBB2_HUMAN	sp|P62879|GBB2_HUMAN	sp|P62879|GBB2_HUMAN	MULTI-MSMS	DS_070318_80_20_2h_1uL	1	80_20	644.991	3	644.655	1930.94	44071.2	3.0758	0.0019828	0.48035	0.00030966	3.5561	0.0022925	644.989	60.529	0.21988	60.741	60.631	60.851	0.21233					25	8	4	0	0	0	0.002024	1	19033	27.7	20.972	1	2557500
ACGDSTLTQITAGLDPVGR	19	Unmodified	_ACGDSTLTQITAGLDPVGR_			0	0	sp|P62879|GBB2_HUMAN	sp|P62879|GBB2_HUMAN	sp|P62879|GBB2_HUMAN	MULTI-MATCH	DS_070318_50_50_2h_1uL	1	50_50		3	644.655	1930.94	44056.9	3.0728	0.0019809	0.51038	0.00032902	3.5832	0.0023099	644.989	60.538	0.2562	60.733	60.649	60.906	0.19485	-0.033803	0.00045912	NaN	27.7	39	18	3	NaN	NaN	NaN	NaN	0		NaN	NaN	0	974150
ACGLNFADLMAR	12	Unmodified	_ACGLNFADLMAR_			0	0	sp|Q99536|VAT1_HUMAN	sp|Q99536|VAT1_HUMAN	sp|Q99536|VAT1_HUMAN	MULTI-MSMS	DS_070318_20_80_2h_1uL	1	20_80	669.821	2	669.818	1337.62	43526.1	2.9888	0.002002	-0.43895	-0.00029402	2.5499	0.001708	669.818	60.445	0.22122	60.541	60.42	60.641	0.09639					33	12	4	0	0	0	0.017941	1	17956	54.416	39.266	1	711850
ACGLNFADLMAR	12	Unmodified	_ACGLNFADLMAR_			0	0	sp|Q99536|VAT1_HUMAN	sp|Q99536|VAT1_HUMAN	sp|Q99536|VAT1_HUMAN	MULTI-MSMS	DS_070318_50_50_2h_1uL	1	50_50	670.321	2	669.818	1337.62	43000.6	2.8694	0.001922	-1.0855	-0.00072709	1.7839	0.0011949	669.818	60.278	0.27178	60.473	60.319	60.591	0.19485					32	10	5	0	0	0	9.6049e-05	1	18667	91.584	68.155	1	2709400
ACGLNFADLMAR	12	Unmodified	_ACGLNFADLMAR_			0	0	sp|Q99536|VAT1_HUMAN	sp|Q99536|VAT1_HUMAN	sp|Q99536|VAT1_HUMAN	MULTI-MSMS	DS_070318_80_20_2h_1uL	1	80_20	669.821	2	669.818	1337.62	43089.5	3.1218	0.0020911	-2.2497	-0.0015069	0.87212	0.00058416	669.818	60.27	0.36626	60.482	60.275	60.642	0.21233					43	16	5	0	0	0	0.00011691	1	18920	89.029	59.219	1	4037900
ACGLNFADLMAR	12	Unmodified	_ACGLNFADLMAR_			0	0	sp|Q99536|VAT1_HUMAN	sp|Q99536|VAT1_HUMAN	sp|Q99536|VAT1_HUMAN	MULTI-MATCH	DS_070318_100_0_2h_1uL	1	100_0		2	669.818	1337.62	42703.2	3.4702	0.0023244	-1.1728	-0.00078558	2.2974	0.0015388	669.818	60.364	0.45172	60.512	60.271	60.723	0.14773	0.0097399	-0.00023394	NaN	91.584	50	19	4	NaN	NaN	NaN	NaN	0		NaN	NaN	0	6193500
ACGVCPLWEK	10	Unmodified	_ACGVCPLWEK_			0	0	CON__Q29RQ1	CON__Q29RQ1	CON__Q29RQ1	MULTI-MSMS	DS_070318_100_0_2h_1uL	1	100_0	610.786	2	610.284	1218.55	43244.2	3.1417	0.0019173	-0.51692	-0.00031547	2.6247	0.0016018	610.284	42.621	0.43695	42.869	42.72	43.157	0.24796					61	17	6	0	0	0	0.001416	1	13025	93.267	80.29	1	44610000
ACGVCPLWEK	10	Unmodified	_ACGVCPLWEK_			0	0	CON__Q29RQ1	CON__Q29RQ1	CON__Q29RQ1	MULTI-MSMS	DS_070318_50_50_2h_1uL	1	50_50	610.286	2	610.284	1218.55	44007.1	3.2704	0.0019959	-0.33262	-0.00020299	2.9378	0.0017929	610.284	42.702	0.41401	42.897	42.76	43.174	0.19487					48	13	5	0	0	0	0.0011889	1	12740	96.311	88.128	1	23040000
ACGVCPLWEK	10	Unmodified	_ACGVCPLWEK_			0	0	CON__Q29RQ1	CON__Q29RQ1	CON__Q29RQ1	MULTI-MSMS	DS_070318_80_20_2h_1uL	1	80_20	610.286	2	610.284	1218.55	42509.2	3.5003	0.0021362	-0.181	-0.00011046	3.3193	0.0020257	610.284	42.659	0.43729	42.872	42.734	43.172	0.21239					53	16	5	0	0	0	0.0047425	1	12897	80.455	69.095	1	36481000
ACGVCPLWEK	10	Unmodified	_ACGVCPLWEK_			0	0	CON__Q29RQ1	CON__Q29RQ1	CON__Q29RQ1	MULTI-MATCH	DS_070318_20_80_2h_1uL	1	20_80		2	610.284	1218.55	44463.4	4	0.0024411	-0.37824	-0.00023083	3.6218	0.0022103	610.284	42.844	0.33403	42.941	42.784	43.118	0.096386	0.045997	-4.0838e-05	NaN	96.311	46	14	5	NaN	NaN	NaN	NaN	0		NaN	NaN	0	5568400
ACLISLGYDVENDR	14	Unmodified	_ACLISLGYDVENDR_			0	0	sp|O43707|ACTN4_HUMAN	sp|O43707|ACTN4_HUMAN	sp|O43707|ACTN4_HUMAN	MULTI-MSMS	DS_070318_100_0_2h_1uL	1	100_0	812.888	2	812.885	1623.76	39252.4	2.9892	0.0024299	-1.3876	-0.001128	1.6016	0.0013019	813.386	55.608	0.21713	55.756	55.643	55.86	0.14773					26	7	5	0	0	0	3.7142e-06	1	17499	112.15	104.77	1	3086000
ACLISLGYDVENDR	14	Unmodified	_ACLISLGYDVENDR_			0	0	sp|O43707|ACTN4_HUMAN	sp|O43707|ACTN4_HUMAN	sp|O43707|ACTN4_HUMAN	MULTI-MSMS	DS_070318_100_0_2h_1uL	1	100_0	542.596	3	542.259	1623.76	48924.5	3.8303	0.002077	-0.25976	-0.00014085	3.5706	0.0019362	542.594	55.603	0.21713	55.751	55.643	55.86	0.14773					16	7	3	0	0	0	0.012156	1	17516	37.594	32.61	1	1145900
ACLISLGYDVENDR	14	Unmodified	_ACLISLGYDVENDR_			0	0	sp|O43707|ACTN4_HUMAN	sp|O43707|ACTN4_HUMAN	sp|O43707|ACTN4_HUMAN	MULTI-MSMS	DS_070318_50_50_2h_1uL	1	50_50	812.889	2	812.885	1623.76	39092.7	3.0459	0.002476	-0.96165	-0.00078171	2.0843	0.0016943	812.885	55.41	0.24826	55.705	55.537	55.785	0.29507					21	10	3	0	0	0	0.0061018	1	17020	69.979	62.599	1	1630700
ACLISLGYDVENDR	14	Unmodified	_ACLISLGYDVENDR_			0	0	sp|O43707|ACTN4_HUMAN	sp|O43707|ACTN4_HUMAN	sp|O43707|ACTN4_HUMAN	MULTI-MSMS	DS_070318_80_20_2h_1uL	1	80_20	812.888	2	812.885	1623.76	39712	3.5536	0.0028887	-2.0195	-0.0016416	1.5341	0.0012471	812.885	55.462	0.22723	55.674	55.56	55.787	0.21233					26	7	5	0	0	0	0.0061018	1	17289	69.979	63.446	1	2736800
ACLISLGYDVENDR	14	Unmodified	_ACLISLGYDVENDR_			0	0	sp|O43707|ACTN4_HUMAN	sp|O43707|ACTN4_HUMAN	sp|O43707|ACTN4_HUMAN	MULTI-MATCH	DS_070318_20_80_2h_1uL	1	20_80		2	812.885	1623.76	39620.8	2.9402	0.00239	-0.13896	-0.00011296	2.8012	0.0022771	813.387	55.638	0.16747	55.734	55.668	55.836	0.09639	0.017035	0.0018779	NaN	112.15	13	7	2	NaN	NaN	NaN	NaN	0		NaN	NaN	0	342340
ACLISLGYDVENDR	14	Unmodified	_ACLISLGYDVENDR_			0	0	sp|O43707|ACTN4_HUMAN	sp|O43707|ACTN4_HUMAN	sp|O43707|ACTN4_HUMAN	MULTI-MATCH	DS_070318_20_80_2h_1uL	1	20_80		3	542.259	1623.76	48030.2	3.7266	0.0020208	0.64856	0.00035169	4.3751	0.0023724	542.594	55.653	0.080276	55.749	55.704	55.784	0.096386	0.034721	0.0014777	NaN	37.594	4	2	2	NaN	NaN	NaN	NaN	0		NaN	NaN	0	264210
ACLISLGYDVENDR	14	Unmodified	_ACLISLGYDVENDR_			0	0	sp|O43707|ACTN4_HUMAN	sp|O43707|ACTN4_HUMAN	sp|O43707|ACTN4_HUMAN	MULTI-MATCH	DS_070318_50_50_2h_1uL	1	50_50		3	542.259	1623.76	48806.8	4.0642	0.0022039	-0.045743	-2.4805e-05	4.0185	0.0021791	542.259	55.398	0.21706	55.693	55.589	55.806	0.29507	-0.022076	0.00034821	NaN	37.594	17	8	3	NaN	NaN	NaN	NaN	0		NaN	NaN	0	794850
ACLISLGYDVENDR	14	Unmodified	_ACLISLGYDVENDR_			0	0	sp|O43707|ACTN4_HUMAN	sp|O43707|ACTN4_HUMAN	sp|O43707|ACTN4_HUMAN	MULTI-MATCH	DS_070318_80_20_2h_1uL	1	80_20		3	542.259	1623.76	48415.4	4.5138	0.0024477	-1.0931	-0.00059276	3.4207	0.0018549	542.259	55.454	0.25812	55.666	55.56	55.818	0.21233	-0.048489	-0.0013557	NaN	37.594	14	8	2	NaN	NaN	NaN	NaN	0		NaN	NaN	0	1176200
ACLISLGYDVENDRQGEAEFNR	22	Unmodified	_ACLISLGYDVENDRQGEAEFNR_			0	1	sp|O43707|ACTN4_HUMAN	sp|O43707|ACTN4_HUMAN	sp|O43707|ACTN4_HUMAN	MULTI-MSMS	DS_070318_100_0_2h_1uL	1	100_0	853.067	3	852.731	2555.17	38300.6	2.5513	0.0021756	-0.26272	-0.00022403	2.2886	0.0019516	853.065	53.085	0.27011	53.233	53.1	53.37	0.14773					29	9	4	0	0	0	1.2149e-17	1	16654	105.32	102.78	1	9413800
ACLISLGYDVENDRQGEAEFNR	22	Unmodified	_ACLISLGYDVENDRQGEAEFNR_			0	1	sp|O43707|ACTN4_HUMAN	sp|O43707|ACTN4_HUMAN	sp|O43707|ACTN4_HUMAN	MULTI-MSMS	DS_070318_50_50_2h_1uL	1	50_50	853.067	3	852.731	2555.17	38944.6	2.5131	0.002143	-0.056611	-4.8274e-05	2.4565	0.0020947	853.066	52.928	0.25853	53.223	53.082	53.341	0.29507					29	9	5	0	0	0	2.2296e-13	1	16199	98.132	95.209	1	5981000
ACLISLGYDVENDRQGEAEFNR	22	Unmodified	_ACLISLGYDVENDRQGEAEFNR_			0	1	sp|O43707|ACTN4_HUMAN	sp|O43707|ACTN4_HUMAN	sp|O43707|ACTN4_HUMAN	MULTI-MATCH	DS_070318_80_20_2h_1uL	1	80_20		3	852.731	2555.17	39261.4	2.7135	0.0023139	-0.47929	-0.00040871	2.2342	0.0019052	853.065	53.029	0.19603	53.241	53.112	53.308	0.21233	0.008564	-0.00070937	NaN	105.32	8	6	2	NaN	NaN	NaN	NaN	0		NaN	NaN	0	1836000
ACLNPASPIVK	11	Unmodified	_ACLNPASPIVK_			0	0	sp|P09341|GROA_HUMAN	sp|P09341|GROA_HUMAN	sp|P09341|GROA_HUMAN	MULTI-MSMS	DS_070318_100_0_2h_1uL	1	100_0	585.324	2	585.321	1168.63	45423.1	4.0044	0.0023438	-0.4042	-0.00023659	3.6001	0.0021072	585.321	37.248	0.94058	37.496	37.138	38.079	0.24796					76	31	6	0	0	0	0.00020475	1	11151	93.649	71.518	1	46507000
ACLNPASPIVK	11	Unmodified	_ACLNPASPIVK_			0	0	sp|P09341|GROA_HUMAN	sp|P09341|GROA_HUMAN	sp|P09341|GROA_HUMAN	MULTI-MSMS	DS_070318_50_50_2h_1uL	1	50_50	585.323	2	585.321	1168.63	45198.7	3.2669	0.0019122	0.26369	0.00015435	3.5306	0.0020665	585.321	37.285	0.44618	37.48	37.264	37.71	0.19487					59	17	5	0	0	0	0.00014828	1	10893	96.331	82.612	1	20882000
ACLNPASPIVK	11	Unmodified	_ACLNPASPIVK_			0	0	sp|P09341|GROA_HUMAN	sp|P09341|GROA_HUMAN	sp|P09341|GROA_HUMAN	MULTI-MSMS	DS_070318_80_20_2h_1uL	1	80_20	585.323	2	585.321	1168.63	45415.8	3.165	0.0018525	0.33027	0.00019332	3.4953	0.0020459	585.321	37.256	0.63215	37.469	37.137	37.769	0.21239					65	19	6	0	0	0	5.0929e-06	1	11026	106.6	90.455	1	38551000
ACLNPASPIVK	11	Unmodified	_ACLNPASPIVK_			0	0	sp|P09341|GROA_HUMAN	sp|P09341|GROA_HUMAN	sp|P09341|GROA_HUMAN	MULTI-MATCH	DS_070318_20_80_2h_1uL	1	20_80		2	585.321	1168.63	45661.5	3.8543	0.002256	-1.1131	-0.00065155	2.7412	0.0016045	585.32	37.403	0.40673	37.499	37.321	37.728	0.096386	0.013113	-0.00093141	NaN	106.6	83	25	4	NaN	NaN	NaN	NaN	0		NaN	NaN	0	8337300
ACLNPASPMVQK	12	Unmodified	_ACLNPASPMVQK_			0	0	sp|P19876|CXCL3_HUMAN	sp|P19876|CXCL3_HUMAN	sp|P19876|CXCL3_HUMAN	MULTI-MSMS	DS_070318_50_50_2h_1uL	1	50_50	658.33	2	658.328	1314.64	43571.5	3.1805	0.0020938	-3.0841	-0.0020303	0.09641	6.3469e-05	658.327	35.002	0.50704	35.297	35.168	35.675	0.29509					52	23	3	0	0	0	0.010532	1	10152	61.56	56.246	1	3146800
ACLNPASPMVQK	12	Unmodified	_ACLNPASPMVQK_			0	0	sp|P19876|CXCL3_HUMAN	sp|P19876|CXCL3_HUMAN	sp|P19876|CXCL3_HUMAN	MULTI-MATCH	DS_070318_20_80_2h_1uL	1	20_80		2	658.328	1314.64	44846.8	2.555	0.0016821	-0.81024	-0.00053341	1.7448	0.0011487	658.329	35.141	0.33992	35.237	35.179	35.519	0.096386	-0.029905	0.0013217	NaN	61.56	29	20	2	NaN	NaN	NaN	NaN	0		NaN	NaN	0	802310
ACNLDVILGFDGSR	14	Unmodified	_ACNLDVILGFDGSR_			0	0	sp|P12111|CO6A3_HUMAN	sp|P12111|CO6A3_HUMAN	sp|P12111|CO6A3_HUMAN	MULTI-MSMS	DS_070318_80_20_2h_1uL	1	80_20	769.381	2	768.877	1535.74	39972.7	3.4873	0.0026813	-1.0879	-0.00083643	2.3994	0.0018449	769.378	62.262	0.50835	62.474	62.121	62.629	0.21233					54	23	4	0	0	0	0.0011062	1	19591	68.069	52.803	1	2666500
ACNLDVILGFDGSR	14	Unmodified	_ACNLDVILGFDGSR_			0	0	sp|P12111|CO6A3_HUMAN	sp|P12111|CO6A3_HUMAN	sp|P12111|CO6A3_HUMAN	MULTI-MATCH	DS_070318_50_50_2h_1uL	1	50_50		2	768.877	1535.74	40624.3	3.617	0.0027811	-0.72141	-0.00055468	2.8956	0.0022264	768.877	62.301	0.30816	62.496	62.328	62.636	0.19486	0.01087	0.0002205	NaN	68.069	44	15	4	NaN	NaN	NaN	NaN	0		NaN	NaN	0	2714400
ACQGAPCPIDGR	12	Unmodified	_ACQGAPCPIDGR_			0	0	sp|P35442|TSP2_HUMAN	sp|P35442|TSP2_HUMAN	sp|P35442|TSP2_HUMAN	MULTI-MSMS	DS_070318_100_0_2h_1uL	1	100_0	651.292	2	651.29	1300.57	44634.2	2.7698	0.0018039	0.2842	0.0001851	3.054	0.001989	651.29	27.209	0.25307	27.557	27.421	27.674	0.3482					30	10	4	0	0	0	1.7389e-06	1	7728	107.21	103.62	1	2894800
ACQGAPCPIDGR	12	Unmodified	_ACQGAPCPIDGR_			0	0	sp|P35442|TSP2_HUMAN	sp|P35442|TSP2_HUMAN	sp|P35442|TSP2_HUMAN	MULTI-MSMS	DS_070318_50_50_2h_1uL	1	50_50	651.292	2	651.29	1300.57	45310.9	2.3087	0.0015036	0.63016	0.00041041	2.9389	0.0019141	651.29	27.153	0.21461	27.548	27.433	27.647	0.39532					22	10	3	0	0	0	0.01727	1	7494	55.064	35.793	1	1471200
ACQGAPCPIDGR	12	Unmodified	_ACQGAPCPIDGR_			0	0	sp|P35442|TSP2_HUMAN	sp|P35442|TSP2_HUMAN	sp|P35442|TSP2_HUMAN	MULTI-MSMS	DS_070318_80_20_2h_1uL	1	80_20	651.293	2	651.29	1300.57	44857.1	2.9377	0.0019133	-0.074084	-4.825e-05	2.8636	0.0018651	651.29	27.166	0.26343	27.579	27.452	27.715	0.41279					26	11	3	0	0	0	0.0030049	1	7585	70.1	63.441	1	2533300
ACQGAPCPIDGR	12	Unmodified	_ACQGAPCPIDGR_			0	0	sp|P35442|TSP2_HUMAN	sp|P35442|TSP2_HUMAN	sp|P35442|TSP2_HUMAN	MULTI-MATCH	DS_070318_20_80_2h_1uL	1	20_80		2	651.29	1300.57	46200.4	2.7158	0.0017688	1.4269	0.00092933	4.1427	0.0026981	651.792	27.252	0.12102	27.549	27.46	27.581	0.29686	-0.0096774	0.0013487	NaN	107.21	12	7	3	NaN	NaN	NaN	NaN	0		NaN	NaN	0	329190
ACSLPYASESK	11	Unmodified	_ACSLPYASESK_			0	0	CON__ENSEMBL:ENSBTAP00000016046	CON__ENSEMBL:ENSBTAP00000016046	CON__ENSEMBL:ENSBTAP00000016046	MULTI-MSMS	DS_070318_100_0_2h_1uL	1	100_0	606.785	2	606.782	1211.55	44574.7	3.4582	0.0020984	0.20659	0.00012535	3.6648	0.0022237	606.782	31.396	0.83136	31.644	31.291	32.123	0.24796					96	29	5	0	0	0	0.0011968	1	9118	83.358	66.118	1	113740000
ACSLPYASESK	11	Unmodified	_ACSLPYASESK_			0	0	CON__ENSEMBL:ENSBTAP00000016046	CON__ENSEMBL:ENSBTAP00000016046	CON__ENSEMBL:ENSBTAP00000016046	MULTI-MSMS	DS_070318_20_80_2h_1uL	1	20_80	606.784	2	606.782	1211.55	44388.8	3.8798	0.0023542	-0.0077062	-4.676e-06	3.8721	0.0023495	606.782	31.445	0.59577	31.541	31.331	31.927	0.096386					115	34	5	0	0	0	0.0032748	1	8479	77.192	59.952	1	21607000
ACSLPYASESK	11	Unmodified	_ACSLPYASESK_			0	0	CON__ENSEMBL:ENSBTAP00000016046	CON__ENSEMBL:ENSBTAP00000016046	CON__ENSEMBL:ENSBTAP00000016046	MULTI-MSMS	DS_070318_50_50_2h_1uL	1	50_50	606.784	2	606.782	1211.55	44553.2	3.2279	0.0019586	0.21826	0.00013244	3.4462	0.0020911	606.782	31.311	0.80761	31.606	31.331	32.139	0.29509					104	33	6	0	0	0	0.0053924	1	8831	70.908	56.239	1	53516000
ACSLPYASESK	11	Unmodified	_ACSLPYASESK_			0	0	CON__ENSEMBL:ENSBTAP00000016046	CON__ENSEMBL:ENSBTAP00000016046	CON__ENSEMBL:ENSBTAP00000016046	MULTI-MSMS	DS_070318_80_20_2h_1uL	1	80_20	606.784	2	606.782	1211.55	44185.8	3.1347	0.0019021	0.20505	0.00012442	3.3398	0.0020265	606.782	31.386	0.90681	31.599	31.238	32.145	0.21238					104	33	6	0	0	0	0.00016	1	8975	95.775	75.254	1	95383000
ADALVGK	7	Unmodified	_ADALVGK_			0	0	CON__Q2UVX4	CON__Q2UVX4	CON__Q2UVX4	MULTI-MSMS	DS_070318_100_0_2h_1uL	1	100_0	337.198	2	337.198	672.381	60884.6	2.1749	0.00073337	-0.58224	-0.00019633	1.5927	0.00053704	337.197	21.161	0.85887	21.609	21.178	22.037	0.44843					165	62	3	0	0	0	0.047961	1	5713	76.847	21.243	1	20514000
ADALVGK	7	Unmodified	_ADALVGK_			0	0	CON__Q2UVX4	CON__Q2UVX4	CON__Q2UVX4	MULTI-MSMS	DS_070318_50_50_2h_1uL	1	50_50	337.198	2	337.198	672.381	60812.5	1.9875	0.00067017	-0.43892	-0.000148	1.5486	0.00052217	337.197	20.896	0.89701	21.392	21.094	21.991	0.49556					182	74	3	0	0	0	0.047961	1	5471	76.847	9.8117	1	12905000
ADALVGK	7	Unmodified	_ADALVGK_			0	0	CON__Q2UVX4	CON__Q2UVX4	CON__Q2UVX4	MULTI-MSMS	DS_070318_80_20_2h_1uL	1	80_20	337.198	2	337.198	672.381	59666.9	2.4117	0.00081323	-0.55861	-0.00018836	1.8531	0.00062486	337.197	21.065	0.8803	21.578	21.153	22.033	0.51303					163	70	3	0	0	0	0.03857	1	5557	81.381	18.666	1	18017000
ADALVGK	7	Unmodified	_ADALVGK_			0	0	CON__Q2UVX4	CON__Q2UVX4	CON__Q2UVX4	MULTI-MATCH	DS_070318_0_100_2h_1uL	1	0_100		2	337.198	672.381	61343.9	1.7725	0.0005977	-0.23707	-7.9941e-05	1.5355	0.00051776	337.197	21.269	0.55974	21.269	21.059	21.619	1.9073e-06	-0.18352	0.00014854	NaN	81.381	211	115	2	NaN	NaN	NaN	NaN	0		NaN	NaN	0	1392700
ADALVGK	7	Unmodified	_ADALVGK_			0	0	CON__Q2UVX4	CON__Q2UVX4	CON__Q2UVX4	MULTI-MATCH	DS_070318_20_80_2h_1uL	1	20_80		2	337.198	672.381	61404.8	2.3769	0.00080147	-0.51659	-0.00017419	1.8603	0.00062727	337.197	21.015	0.77727	21.413	21.081	21.858	0.39709	-0.03947	-3.9969e-05	NaN	81.381	109	72	2	NaN	NaN	NaN	NaN	0		NaN	NaN	0	5643100
ADCVLER	7	Unmodified	_ADCVLER_			0	0	CON__ENSEMBL:ENSBTAP00000006074	CON__ENSEMBL:ENSBTAP00000006074	CON__ENSEMBL:ENSBTAP00000006074	MULTI-MSMS	DS_070318_100_0_2h_1uL	1	100_0	431.71	2	431.708	861.401	52225.2	4.2358	0.0018286	-1.5138	-0.00065352	2.722	0.0011751	431.708	25.52	0.97844	25.968	25.685	26.664	0.44843					91	36	4	0	0	0	0.019956	1	7139	111.04	72.217	1	19150000
ADCVLER	7	Unmodified	_ADCVLER_			0	0	CON__ENSEMBL:ENSBTAP00000006074	CON__ENSEMBL:ENSBTAP00000006074	CON__ENSEMBL:ENSBTAP00000006074	MULTI-MSMS	DS_070318_50_50_2h_1uL	1	50_50	431.709	2	431.708	861.401	51295.9	3.474	0.0014998	-0.72917	-0.00031479	2.7448	0.001185	431.708	25.433	0.84129	25.929	25.641	26.482	0.49556					76	29	3	0	0	0	0.042567	1	6905	79.451	44.25	1	10109000
ADCVLER	7	Unmodified	_ADCVLER_			0	0	CON__ENSEMBL:ENSBTAP00000006074	CON__ENSEMBL:ENSBTAP00000006074	CON__ENSEMBL:ENSBTAP00000006074	MULTI-MSMS	DS_070318_80_20_2h_1uL	1	80_20	431.709	2	431.708	861.401	51752.6	3.5682	0.0015404	-1.4757	-0.00063709	2.0925	0.00090333	431.708	25.498	0.97914	26.011	25.625	26.604	0.51303					94	37	4	0	0	0	0.029138	1	7003	89.123	50.305	1	16234000
ADCVLER	7	Unmodified	_ADCVLER_			0	0	CON__ENSEMBL:ENSBTAP00000006074	CON__ENSEMBL:ENSBTAP00000006074	CON__ENSEMBL:ENSBTAP00000006074	MULTI-MATCH	DS_070318_20_80_2h_1uL	1	20_80		2	431.708	861.401	51919.1	3.3537	0.0014478	-1.1935	-0.00051525	2.1601	0.00093255	431.708	25.539	0.81221	25.936	25.657	26.469	0.39709	-0.025234	-5.8474e-06	NaN	111.04	90	43	3	NaN	NaN	NaN	NaN	0		NaN	NaN	0	3388600
ADDGRPFPQVIK	12	Unmodified	_ADDGRPFPQVIK_			0	1	sp|P04075|ALDOA_HUMAN	sp|P04075|ALDOA_HUMAN	sp|P04075|ALDOA_HUMAN	MULTI-MSMS	DS_070318_100_0_2h_1uL	1	100_0	448.244	3	448.242	1341.7	52439.5	3.8563	0.0017285	-0.12208	-5.4719e-05	3.7342	0.0016738	448.242	37.67	0.6365	37.918	37.665	38.301	0.24796					61	20	5	0	0	0	0.021127	1	11316	39.394	23.639	1	35788000
ADDGRPFPQVIK	12	Unmodified	_ADDGRPFPQVIK_			0	1	sp|P04075|ALDOA_HUMAN	sp|P04075|ALDOA_HUMAN	sp|P04075|ALDOA_HUMAN	MULTI-MSMS	DS_070318_100_0_2h_1uL	1	100_0	671.862	2	671.859	1341.7	44136	3.4253	0.0023013	0.078027	5.2423e-05	3.5034	0.0023538	671.86	37.691	0.4119	37.939	37.73	38.142	0.24796					30	13	3	0	0	0	0.030757	1	11341	70.1	47.36	1	5028000
ADDGRPFPQVIK	12	Unmodified	_ADDGRPFPQVIK_			0	1	sp|P04075|ALDOA_HUMAN	sp|P04075|ALDOA_HUMAN	sp|P04075|ALDOA_HUMAN	MULTI-MSMS	DS_070318_50_50_2h_1uL	1	50_50	448.243	3	448.242	1341.7	52225.9	3.696	0.0016567	-0.70898	-0.0003178	2.987	0.0013389	448.242	37.72	0.45439	37.915	37.68	38.134	0.19487					48	15	5	0	0	0	0.034319	1	11042	32.439	20.52	1	18042000
ADDGRPFPQVIK	12	Unmodified	_ADDGRPFPQVIK_			0	1	sp|P04075|ALDOA_HUMAN	sp|P04075|ALDOA_HUMAN	sp|P04075|ALDOA_HUMAN	MULTI-MSMS	DS_070318_80_20_2h_1uL	1	80_20	448.243	3	448.242	1341.7	52467.9	3.214	0.0014407	0.046266	2.0739e-05	3.2603	0.0014614	448.242	37.691	0.64854	37.903	37.675	38.323	0.21239					65	21	5	0	0	0	0.021308	1	11182	39.267	27.348	1	27543000
ADDGRPFPQVIK	12	Unmodified	_ADDGRPFPQVIK_			0	1	sp|P04075|ALDOA_HUMAN	sp|P04075|ALDOA_HUMAN	sp|P04075|ALDOA_HUMAN	MULTI-MATCH	DS_070318_20_80_2h_1uL	1	20_80		2	671.859	1341.7	43818.6	2.7981	0.00188	-0.21443	-0.00014407	2.5837	0.0017359	671.859	37.936	0.26958	38.033	37.893	38.162	0.096386	0.08055	-0.00024151	NaN	70.1	25	12	3	NaN	NaN	NaN	NaN	0		NaN	NaN	0	820210
ADDGRPFPQVIK	12	Unmodified	_ADDGRPFPQVIK_			0	1	sp|P04075|ALDOA_HUMAN	sp|P04075|ALDOA_HUMAN	sp|P04075|ALDOA_HUMAN	MULTI-MATCH	DS_070318_20_80_2h_1uL	1	20_80		3	448.242	1341.7	52519.2	3.4155	0.001531	-0.68492	-0.00030701	2.7306	0.001224	448.241	37.959	0.43166	38.055	37.828	38.26	0.096386	0.10707	-0.00040856	NaN	39.394	65	20	4	NaN	NaN	NaN	NaN	0		NaN	NaN	0	4565500
ADDGRPFPQVIK	12	Unmodified	_ADDGRPFPQVIK_			0	1	sp|P04075|ALDOA_HUMAN	sp|P04075|ALDOA_HUMAN	sp|P04075|ALDOA_HUMAN	MULTI-MATCH	DS_070318_50_50_2h_1uL	1	50_50		2	671.859	1341.7	44006.5	2.9328	0.0019704	-0.24487	-0.00016452	2.6879	0.0018059	671.859	37.725	0.27979	37.92	37.761	38.041	0.19487	-0.032281	-0.00028241	NaN	70.1	21	9	3	NaN	NaN	NaN	NaN	0		NaN	NaN	0	1969800
ADDGRPFPQVIK	12	Unmodified	_ADDGRPFPQVIK_			0	1	sp|P04075|ALDOA_HUMAN	sp|P04075|ALDOA_HUMAN	sp|P04075|ALDOA_HUMAN	MULTI-MATCH	DS_070318_80_20_2h_1uL	1	80_20		2	671.859	1341.7	44835.5	2.725	0.0018308	0.2323	0.00015608	2.9573	0.0019869	671.86	37.705	0.34291	37.917	37.737	38.08	0.21239	-0.034646	0.00035877	NaN	70.1	28	11	3	NaN	NaN	NaN	NaN	0		NaN	NaN	0	4653700
ADEGISFR	8	Unmodified	_ADEGISFR_			0	0	sp|Q06830|PRDX1_HUMAN	sp|Q06830|PRDX1_HUMAN	sp|Q06830|PRDX1_HUMAN	MULTI-MSMS	DS_070318_100_0_2h_1uL	1	100_0	447.721	2	447.719	893.424	53027.6	3.0284	0.0013559	0.34488	0.00015441	3.3733	0.0015103	447.72	34.849	0.69354	35.097	34.879	35.573	0.24796					53	24	4	0	0	0	0.0037481	1	10336	124.83	62.837	1	32820000
ADEGISFR	8	Unmodified	_ADEGISFR_			0	0	sp|Q06830|PRDX1_HUMAN	sp|Q06830|PRDX1_HUMAN	sp|Q06830|PRDX1_HUMAN	MULTI-MSMS	DS_070318_20_80_2h_1uL	1	20_80	447.721	2	447.719	893.424	51035.8	3.1884	0.0014275	0.59002	0.00026416	3.7784	0.0016917	447.72	34.874	0.35116	34.971	34.828	35.179	0.096386					43	20	4	0	0	0	0.028162	1	9615	74.255	34.592	1	6218400
ADEGISFR	8	Unmodified	_ADEGISFR_			0	0	sp|Q06830|PRDX1_HUMAN	sp|Q06830|PRDX1_HUMAN	sp|Q06830|PRDX1_HUMAN	MULTI-MSMS	DS_070318_50_50_2h_1uL	1	50_50	447.721	2	447.719	893.424	52064	3.6452	0.001632	-0.3755	-0.00016812	3.2697	0.0014639	447.719	34.73	0.51585	35.025	34.724	35.24	0.29509					55	22	4	0	0	0	0.01605	1	10029	86.794	47.032	1	18189000
ADEGISFR	8	Unmodified	_ADEGISFR_			0	0	sp|Q06830|PRDX1_HUMAN	sp|Q06830|PRDX1_HUMAN	sp|Q06830|PRDX1_HUMAN	MULTI-MSMS	DS_070318_80_20_2h_1uL	1	80_20	447.721	2	447.719	893.424	52551.1	3.1119	0.0013933	-0.045251	-2.026e-05	3.0666	0.001373	447.719	34.838	0.58995	35.05	34.723	35.313	0.21239					57	22	4	0	0	0	0.0084474	1	10196	111.82	67.124	1	29616000
ADGESCSVLMMYQESK	16	Unmodified	_ADGESCSVLMMYQESK_			0	0	CON__P41361	CON__P41361	CON__P41361	MULTI-MSMS	DS_070318_100_0_2h_1uL	1	100_0	917.89	2	917.886	1833.76	36662.4	3.1857	0.0029242	-0.06876	-6.3114e-05	3.117	0.002861	917.887	50.66	0.33137	50.807	50.659	50.991	0.14773					40	11	5	0	0	0	3.9779e-11	1	15808	112.51	106.4	1	9584900
ADGESCSVLMMYQESK	16	Unmodified	_ADGESCSVLMMYQESK_			0	0	CON__P41361	CON__P41361	CON__P41361	MULTI-MSMS	DS_070318_20_80_2h_1uL	1	20_80	917.889	2	917.886	1833.76	37277.9	3.3162	0.0030439	-0.46301	-0.00042499	2.8532	0.0026189	917.887	50.71	0.27978	50.706	50.578	50.857	-0.003849					61	15	5	0	0	0	0.00023319	1	14783	69.451	63.21	1	2910200
ADGESCSVLMMYQESK	16	Unmodified	_ADGESCSVLMMYQESK_			0	0	CON__P41361	CON__P41361	CON__P41361	MULTI-MSMS	DS_070318_50_50_2h_1uL	1	50_50	918.392	2	917.886	1833.76	36826.8	3.0618	0.0028104	-0.093337	-8.5672e-05	2.9685	0.0027247	917.887	50.55	0.42919	50.745	50.607	51.036	0.19485					51	14	6	0	0	0	1.1085e-16	1	15385	128.67	122.43	1	10459000
ADGESCSVLMMYQESK	16	Unmodified	_ADGESCSVLMMYQESK_			0	0	CON__P41361	CON__P41361	CON__P41361	MULTI-MSMS	DS_070318_80_20_2h_1uL	1	80_20	918.393	2	917.886	1833.76	36754.7	3.538	0.0032475	-0.95199	-0.00087382	2.586	0.0023737	918.388	50.557	0.44617	50.769	50.581	51.027	0.21233					70	16	6	0	0	0	1.581e-16	1	15607	124.86	121.09	1	15922000
ADGLYPVADNR	11	Unmodified	_ADGLYPVADNR_			0	0	CON__Q95M17	CON__Q95M17	CON__Q95M17	MSMS	DS_070318_100_0_2h_1uL	1	100_0	595.796	2	595.794	1189.57	NaN	NaN	NaN	NaN	NaN	NaN	NaN	NaN	36.733	1	36.981	36.481	37.481	0.24797								0	0	0	1.7304e-05	1	11012	100.02	76.227	1
ADGLYPVADNR	11	Unmodified	_ADGLYPVADNR_			0	0	CON__Q95M17	CON__Q95M17	CON__Q95M17	MSMS	DS_070318_50_50_2h_1uL	1	50_50	595.796	2	595.794	1189.57	NaN	NaN	NaN	NaN	NaN	NaN	NaN	NaN	36.763	1	36.958	36.458	37.458	0.19487								0	0	0	0.006866	1	10739	61.65	39.69	1
ADGLYPVADNR	11	Unmodified	_ADGLYPVADNR_			0	0	CON__Q95M17	CON__Q95M17	CON__Q95M17	MSMS	DS_070318_80_20_2h_1uL	1	80_20	595.796	2	595.794	1189.57	NaN	NaN	NaN	NaN	NaN	NaN	NaN	NaN	36.731	1	36.943	36.443	37.443	0.21239								0	0	0	0.0032694	1	10872	67.726	43.957	1
ADGYVLEGK	9	Unmodified	_ADGYVLEGK_			0	0	sp|P62241|RS8_HUMAN	sp|P62241|RS8_HUMAN	sp|P62241|RS8_HUMAN	MULTI-MSMS	DS_070318_100_0_2h_1uL	1	100_0	476.245	2	476.243	950.471	51208.4	3.8847	0.0018501	0.29254	0.00013932	4.1773	0.0019894	476.243	31.432	0.33067	31.68	31.54	31.871	0.24796					17	11	2	0	0	0	0.037191	1	9181	59.35	41.964	1	1707300
ADGYVLEGK	9	Unmodified	_ADGYVLEGK_			0	0	sp|P62241|RS8_HUMAN	sp|P62241|RS8_HUMAN	sp|P62241|RS8_HUMAN	MULTI-MATCH	DS_070318_0_100_2h_1uL	1	0_100		2	476.243	950.471	51263.6	1.773	0.00084436	0.38437	0.00018305	2.1573	0.0010274	476.243	31.987	0.31677	31.987	31.865	32.182	0	0.26716	-3.0758e-05	NaN	59.35	176	62	4	NaN	NaN	NaN	NaN	0		NaN	NaN	0	7627900
ADGYVLEGK	9	Unmodified	_ADGYVLEGK_			0	0	sp|P62241|RS8_HUMAN	sp|P62241|RS8_HUMAN	sp|P62241|RS8_HUMAN	MULTI-MATCH	DS_070318_50_50_2h_1uL	1	50_50		2	476.243	950.471	52122.6	3.7142	0.0017688	0.72756	0.00034649	4.4417	0.0021153	476.243	31.315	0.23266	31.61	31.521	31.753	0.29509	-0.11054	0.00029612	NaN	59.35	16	7	3	NaN	NaN	NaN	NaN	0		NaN	NaN	0	729890
ADGYVLEGK	9	Unmodified	_ADGYVLEGK_			0	0	sp|P62241|RS8_HUMAN	sp|P62241|RS8_HUMAN	sp|P62241|RS8_HUMAN	MULTI-MATCH	DS_070318_80_20_2h_1uL	1	80_20		2	476.243	950.471	51623.8	3.5778	0.0017039	0.42524	0.00020252	4.0031	0.0019064	476.243	31.392	0.25348	31.604	31.495	31.748	0.21238	-0.11628	8.1687e-06	NaN	59.35	18	8	3	NaN	NaN	NaN	NaN	0		NaN	NaN	0	1365300
ADHGEPIGR	9	Unmodified	_ADHGEPIGR_			0	0	sp|P08238|HS90B_HUMAN	sp|P08238|HS90B_HUMAN	sp|P08238|HS90B_HUMAN	MULTI-MSMS	DS_070318_100_0_2h_1uL	1	100_0	476.237	2	476.236	950.457	50207.7	3.11	0.0014811	-0.43414	-0.00020675	2.6759	0.0012744	476.236	16.275	0.45709	16.423	16.278	16.735	0.14773					37	17	3	0	0	0	0.0044113	1	4053	93.162	79.177	1	2272900
ADHGEPIGR	9	Unmodified	_ADHGEPIGR_			0	0	sp|P08238|HS90B_HUMAN	sp|P08238|HS90B_HUMAN	sp|P08238|HS90B_HUMAN	MULTI-MSMS	DS_070318_100_0_2h_1uL	1	100_0	317.827	3	317.826	950.457	60716	2.5153	0.00079942	-0.31737	-0.00010087	2.1979	0.00069856	317.826	16.331	0.40347	16.478	16.306	16.709	0.14773					22	15	2	0	0	0	0.00049991	1	4082	89.355	68.055	1	764250
ADHGEPIGR	9	Unmodified	_ADHGEPIGR_			0	0	sp|P08238|HS90B_HUMAN	sp|P08238|HS90B_HUMAN	sp|P08238|HS90B_HUMAN	MULTI-MSMS	DS_070318_20_80_2h_1uL	1	20_80	317.827	3	317.826	950.457	62401.1	1.9091	0.00060675	-2.2094	-0.00070219	-0.30029	-9.544e-05	317.825	16.338	0.20472	16.435	16.309	16.514	0.096386					22	16	2	0	0	0	0.0063869	1	3811	47.869	31.093	1	567050
ADHGEPIGR	9	Unmodified	_ADHGEPIGR_			0	0	sp|P08238|HS90B_HUMAN	sp|P08238|HS90B_HUMAN	sp|P08238|HS90B_HUMAN	MULTI-MSMS	DS_070318_50_50_2h_1uL	1	50_50	317.827	3	317.826	950.457	62575.3	1.8299	0.0005816	-3.4253	-0.0010886	-1.5954	-0.00050705	317.825	16.215	0.53458	16.41	16.217	16.751	0.19485					42	30	2	0	0	0	0.0004498	1	3953	92.439	66.703	1	1103700
ADHGEPIGR	9	Unmodified	_ADHGEPIGR_			0	0	sp|P08238|HS90B_HUMAN	sp|P08238|HS90B_HUMAN	sp|P08238|HS90B_HUMAN	MULTI-MSMS	DS_070318_80_20_2h_1uL	1	80_20	317.827	3	317.826	950.457	62840.2	2.2853	0.00072633	-0.72263	-0.00022967	1.5627	0.00049666	317.826	16.276	0.51094	16.488	16.241	16.752	0.21232					38	24	4	0	0	0	0.00012103	1	4020	104.44	83.137	1	1349900
ADHGEPIGR	9	Unmodified	_ADHGEPIGR_			0	0	sp|P08238|HS90B_HUMAN	sp|P08238|HS90B_HUMAN	sp|P08238|HS90B_HUMAN	MULTI-SECPEP	DS_070318_80_20_2h_1uL	1	80_20	475.738	2	476.236	950.457	50712.9	3.0311	0.0014435	-2.907	-0.0013844	0.12413	5.9117e-05	476.234	16.248	0.75928	16.46	16.021	16.78	0.21232					67	36	3	0	0	0	0.020787	1	3992	60.59	49.717	1	2050000
ADIGCTPGSGR	11	Unmodified	_ADIGCTPGSGR_			0	0	CON__Q2UVX4	CON__Q2UVX4	CON__Q2UVX4	MULTI-MSMS	DS_070318_100_0_2h_1uL	1	100_0	545.752	2	545.751	1089.49	46132.5	2.678	0.0014615	-0.96036	-0.00052412	1.7177	0.00093741	545.751	23.004	1.2307	23.452	23.299	24.529	0.44843					205	63	5	0	0	0	9.1766e-08	2	6267	135.72	115.09	1	267260000
ADIGCTPGSGR	11	Unmodified	_ADIGCTPGSGR_			0	0	CON__Q2UVX4	CON__Q2UVX4	CON__Q2UVX4	MULTI-MSMS	DS_070318_20_80_2h_1uL	1	20_80	545.753	2	545.751	1089.49	47037.6	2.6671	0.0014556	-0.70723	-0.00038597	1.9599	0.0010696	545.751	22.951	0.56098	23.348	23.179	23.74	0.39709					153	52	4	0	0	0	4.6047e-06	1	5757	108.15	92.766	1	48143000
ADIGCTPGSGR	11	Unmodified	_ADIGCTPGSGR_			0	0	CON__Q2UVX4	CON__Q2UVX4	CON__Q2UVX4	MULTI-MSMS	DS_070318_50_50_2h_1uL	1	50_50	545.752	2	545.751	1089.49	48080.1	2.2786	0.0012436	-0.65077	-0.00035516	1.6279	0.00088841	545.751	22.875	1.0507	23.371	23.204	24.255	0.49556					236	76	5	0	0	0	5.1882e-09	2	6057	145.84	125.21	1	129790000
ADIGCTPGSGR	11	Unmodified	_ADIGCTPGSGR_			0	0	CON__Q2UVX4	CON__Q2UVX4	CON__Q2UVX4	MULTI-MSMS	DS_070318_80_20_2h_1uL	1	80_20	545.752	2	545.751	1089.49	46436.4	2.8659	0.0015641	-0.69904	-0.0003815	2.1668	0.0011826	545.751	22.891	1.183	23.404	23.257	24.44	0.51303					218	73	5	0	0	0	3.3866e-06	2	6138	112.01	94.022	1	217030000
ADLSGITK	8	Unmodified	_ADLSGITK_			0	0	CON__P34955	CON__P34955	CON__P34955	MULTI-MSMS	DS_070318_100_0_2h_1uL	1	100_0	402.728	2	402.727	803.439	55421.6	3.0731	0.0012376	0.14574	5.8695e-05	3.2188	0.0012963	402.727	29.38	0.70847	29.728	29.572	30.281	0.3482					104	36	4	0	0	0	0.014783	2	8551	93.195	46.825	1	110130000
ADLSGITK	8	Unmodified	_ADLSGITK_			0	0	CON__P34955	CON__P34955	CON__P34955	MULTI-MSMS	DS_070318_20_80_2h_1uL	1	20_80	402.727	2	402.727	803.439	55377	2.2568	0.00090888	0.10824	4.359e-05	2.3651	0.00095247	402.727	29.366	1.5895	29.663	29.325	30.915	0.29686					241	101	4	0	0	0	0.013173	2	7805	101.33	54.664	1	119530000
ADLSGITK	8	Unmodified	_ADLSGITK_			0	0	CON__P34955	CON__P34955	CON__P34955	MULTI-MSMS	DS_070318_50_50_2h_1uL	1	50_50	402.728	2	402.727	803.439	55532.8	2.5129	0.001012	0.23144	9.3208e-05	2.7444	0.0011052	402.727	29.323	1.4694	29.718	29.549	31.018	0.39532					177	79	4	0	0	0	0.013173	2	8276	101.33	54.664	1	165060000
ADLSGITK	8	Unmodified	_ADLSGITK_			0	0	CON__P34955	CON__P34955	CON__P34955	MULTI-MSMS	DS_070318_80_20_2h_1uL	1	80_20	403.23	2	402.727	803.439	55420.8	2.5217	0.0010156	0.31682	0.00012759	2.8385	0.0011432	402.727	29.337	1.0011	29.65	29.489	30.49	0.31262					145	52	4	0	0	0	0.015354	2	8285	90.308	48.806	1	165320000
ADMDQFTASISETPVDVR	18	Unmodified	_ADMDQFTASISETPVDVR_			0	0	sp|Q06481|APLP2_HUMAN	sp|Q06481|APLP2_HUMAN	sp|Q06481|APLP2_HUMAN	MULTI-MSMS	DS_070318_80_20_2h_1uL	1	80_20	661.648	3	661.311	1980.91	43478.3	3.1418	0.0020777	0.38447	0.00025425	3.5263	0.002332	661.646	58.393	0.19437	58.605	58.491	58.685	0.21233					20	7	4	0	0	0	0.011006	1	18301	31.818	16.663	1	1152200
ADMDQFTASISETPVDVR	18	Unmodified	_ADMDQFTASISETPVDVR_			0	0	sp|Q06481|APLP2_HUMAN	sp|Q06481|APLP2_HUMAN	sp|Q06481|APLP2_HUMAN	MULTI-MATCH	DS_070318_100_0_2h_1uL	1	100_0		3	661.311	1980.91	45139.1	3.4054	0.002252	1.5112	0.00099936	4.9166	0.0032514	661.646	58.491	0.20687	58.639	58.541	58.748	0.14773	0.0072988	0.0018101	NaN	31.818	12	6	3	NaN	NaN	NaN	NaN	0		NaN	NaN	0	570380
ADMDQFTASISETPVDVR	18	Unmodified	_ADMDQFTASISETPVDVR_			0	0	sp|Q06481|APLP2_HUMAN	sp|Q06481|APLP2_HUMAN	sp|Q06481|APLP2_HUMAN	MULTI-MATCH	DS_070318_50_50_2h_1uL	1	50_50		3	661.311	1980.91	49112.1	3.713	0.0024554	0.28373	0.00018764	3.9967	0.0026431	661.645	58.356	0.16913	58.651	58.547	58.716	0.29507	0.019201	-0.00062506	NaN	31.818	13	6	3	NaN	NaN	NaN	NaN	0		NaN	NaN	0	393990
ADQELMTYSHDNIICGITSVSFSK	24	Unmodified	_ADQELMTYSHDNIICGITSVSFSK_			0	0	sp|P62873|GBB1_HUMAN	sp|P62873|GBB1_HUMAN	sp|P62873|GBB1_HUMAN	MULTI-MSMS	DS_070318_100_0_2h_1uL	1	100_0	906.428	3	906.091	2715.25	37192.4	3.7551	0.0034025	-0.75799	-0.00068681	2.9971	0.0027157	906.425	61.855	0.26421	62.003	61.85	62.114	0.14772					32	8	5	0	0	0	0.00042954	1	19621	43.162	40.4	1	2467700
ADQELMTYSHDNIICGITSVSFSK	24	Unmodified	_ADQELMTYSHDNIICGITSVSFSK_			0	0	sp|P62873|GBB1_HUMAN	sp|P62873|GBB1_HUMAN	sp|P62873|GBB1_HUMAN	MULTI-MSMS	DS_070318_50_50_2h_1uL	1	50_50	906.762	3	906.091	2715.25	37712.6	3.2794	0.0029715	-0.35787	-0.00032426	2.9216	0.0026472	906.426	61.825	0.26522	62.019	61.889	62.154	0.19485					42	11	5	0	0	0	0.00084942	1	19177	35.179	32.637	1	1551900
ADQELMTYSHDNIICGITSVSFSK	24	Unmodified	_ADQELMTYSHDNIICGITSVSFSK_			0	0	sp|P62873|GBB1_HUMAN	sp|P62873|GBB1_HUMAN	sp|P62873|GBB1_HUMAN	MULTI-MATCH	DS_070318_20_80_2h_1uL	1	20_80		3	906.091	2715.25	38013.8	2.5723	0.0023308	-0.097899	-8.8705e-05	2.4744	0.0022421	906.425	61.873	0.15462	61.969	61.888	62.042	0.096382	-0.018396	0.00081256	NaN	43.162	29	8	4	NaN	NaN	NaN	NaN	0		NaN	NaN	0	609610
ADQELMTYSHDNIICGITSVSFSK	24	Unmodified	_ADQELMTYSHDNIICGITSVSFSK_			0	0	sp|P62873|GBB1_HUMAN	sp|P62873|GBB1_HUMAN	sp|P62873|GBB1_HUMAN	MULTI-MATCH	DS_070318_80_20_2h_1uL	1	80_20		3	906.091	2715.25	37099.6	2.9039	0.0026312	-0.39633	-0.00035911	2.5076	0.0022721	906.423	61.746	0.25896	61.958	61.82	62.079	0.21233	-0.029234	1.3319e-06	NaN	43.162	22	7	4	NaN	NaN	NaN	NaN	0		NaN	NaN	0	801040
ADQVCINLR	9	Unmodified	_ADQVCINLR_			0	0	sp|Q12805|FBLN3_HUMAN	sp|Q12805|FBLN3_HUMAN	sp|Q12805|FBLN3_HUMAN	MULTI-MSMS	DS_070318_100_0_2h_1uL	1	100_0	544.782	2	544.779	1087.54	47203.4	4.3667	0.0023789	-0.16608	-9.0476e-05	4.2006	0.0022884	544.779	38.093	0.59433	38.341	37.988	38.582	0.24797					38	18	4	0	0	0	0.0032324	1	11474	101.33	50.72	1	9712500
ADQVCINLR	9	Unmodified	_ADQVCINLR_			0	0	sp|Q12805|FBLN3_HUMAN	sp|Q12805|FBLN3_HUMAN	sp|Q12805|FBLN3_HUMAN	MSMS	DS_070318_20_80_2h_1uL	1	20_80	544.782	2	544.779	1087.54	NaN	NaN	NaN	NaN	NaN	NaN	NaN	NaN	38.236	1	38.332	37.832	38.832	0.096386								0	0	0	0.01408	1	10722	74.127	34.126	1
ADQVCINLR	9	Unmodified	_ADQVCINLR_			0	0	sp|Q12805|FBLN3_HUMAN	sp|Q12805|FBLN3_HUMAN	sp|Q12805|FBLN3_HUMAN	MSMS	DS_070318_50_50_2h_1uL	1	50_50	544.782	2	544.779	1087.54	NaN	NaN	NaN	NaN	NaN	NaN	NaN	NaN	38.067	1	38.262	37.762	38.762	0.19487								0	0	0	0.00014758	1	11188	109.86	59.256	1
ADQVCINLR	9	Unmodified	_ADQVCINLR_			0	0	sp|Q12805|FBLN3_HUMAN	sp|Q12805|FBLN3_HUMAN	sp|Q12805|FBLN3_HUMAN	MULTI-MSMS	DS_070318_80_20_2h_1uL	1	80_20	544.782	2	544.779	1087.54	46804.7	3.7589	0.0020478	0.47325	0.00025782	4.2321	0.0023056	544.779	38.075	0.81339	38.287	37.933	38.746	0.21239					44	26	3	0	0	0	0.0033589	1	11329	100.45	49.844	1	9114000
ADSCQLDYSQGPCLGLFK	18	Unmodified	_ADSCQLDYSQGPCLGLFK_			0	0	CON__P00978	CON__P00978	CON__P00978	MULTI-MSMS	DS_070318_100_0_2h_1uL	1	100_0	1030.47	2	1029.97	2057.92	34368.7	3.3487	0.0034491	-0.88213	-0.00090856	2.4666	0.0025405	1030.47	59.777	0.85326	59.925	59.685	60.538	0.14773					119	32	7	0	0	0	1.5261e-31	1	18902	200.44	185.41	1	73473000
ADSCQLDYSQGPCLGLFK	18	Unmodified	_ADSCQLDYSQGPCLGLFK_			0	0	CON__P00978	CON__P00978	CON__P00978	MULTI-MSMS	DS_070318_100_0_2h_1uL	1	100_0	687.315	3	686.98	2057.92	42344.6	3.6234	0.0024892	-0.61794	-0.00042451	3.0055	0.0020647	686.98	62.027	0.46557	62.175	61.945	62.411	0.14772					39	15	4	0	0	0	0.026731	1	19693	26.474	24.74	1	1847900
ADSCQLDYSQGPCLGLFK	18	Unmodified	_ADSCQLDYSQGPCLGLFK_			0	0	CON__P00978	CON__P00978	CON__P00978	MULTI-SECPEP	DS_070318_100_0_2h_1uL	1	100_0	686.419	3	686.98	2057.92	42236.9	3.2938	0.0022628	-1.357	-0.00093222	1.9368	0.0013305	687.314	59.779	0.95816	59.927	59.722	60.68	0.14773					150	36	7	0	0	0	0.020292	1	18901	40.349	35.032	1	104170000
ADSCQLDYSQGPCLGLFK	18	Unmodified	_ADSCQLDYSQGPCLGLFK_			0	0	CON__P00978	CON__P00978	CON__P00978	MULTI-MSMS	DS_070318_20_80_2h_1uL	1	20_80	687.316	3	686.98	2057.92	42789.3	3.2254	0.0022158	-0.53887	-0.00037019	2.6866	0.0018456	687.314	59.825	0.50245	59.921	59.781	60.283	0.096386					109	29	6	0	0	0	0.050328	1	17735	18.455	15.394	1	20500000
ADSCQLDYSQGPCLGLFK	18	Unmodified	_ADSCQLDYSQGPCLGLFK_			0	0	CON__P00978	CON__P00978	CON__P00978	MULTI-MSMS	DS_070318_50_50_2h_1uL	1	50_50	687.317	3	686.98	2057.92	42857.9	2.7003	0.001855	-0.45526	-0.00031275	2.245	0.0015423	687.315	59.701	0.82666	59.896	59.682	60.509	0.19485					120	32	7	0	0	0	1.0259e-06	1	18453	74.993	70.014	1	58419000
ADSCQLDYSQGPCLGLFK	18	Unmodified	_ADSCQLDYSQGPCLGLFK_			0	0	CON__P00978	CON__P00978	CON__P00978	MULTI-MSMS	DS_070318_50_50_2h_1uL	1	50_50	1030.47	2	1029.97	2057.92	34551.1	2.5388	0.0026149	-0.13794	-0.00014207	2.4009	0.0024728	1030.47	59.7	0.75104	59.895	59.699	60.45	0.19485					88	29	7	0	0	0	4.9523e-10	1	18454	129.71	127.73	1	36475000
ADSCQLDYSQGPCLGLFK	18	Unmodified	_ADSCQLDYSQGPCLGLFK_			0	0	CON__P00978	CON__P00978	CON__P00978	MULTI-MSMS	DS_070318_80_20_2h_1uL	1	80_20	687.317	3	686.98	2057.92	42021.3	3.0791	0.0021153	-1.1231	-0.00077154	1.956	0.0013437	687.314	59.687	0.93157	59.899	59.699	60.631	0.21233					152	36	7	0	0	0	0.0042635	1	18699	35.176	32.198	1	93357000
ADSCQLDYSQGPCLGLFK	18	Unmodified	_ADSCQLDYSQGPCLGLFK_			0	0	CON__P00978	CON__P00978	CON__P00978	MULTI-MSMS	DS_070318_80_20_2h_1uL	1	80_20	1030.47	2	1029.97	2057.92	34333.3	3.0406	0.0031317	-0.64731	-0.00066671	2.3933	0.002465	1030.47	59.699	0.96371	59.911	59.586	60.55	0.21233					133	36	7	0	0	0	1.3636e-19	1	18714	170.18	153.41	1	67098000
ADSCQLDYSQGPCLGLFK	18	Unmodified	_ADSCQLDYSQGPCLGLFK_			0	0	CON__P00978	CON__P00978	CON__P00978	MULTI-MSMS	DS_070318_80_20_2h_1uL	1	80_20	686.983	3	686.98	2057.92	42517.3	2.981	0.0020479	-0.32003	-0.00021986	2.6609	0.001828	687.315	61.903	0.66299	62.115	61.778	62.441	0.21232					63	25	5	0	0	0	0.032806	1	19475	24.41	22.54	1	1846600
ADSCQLDYSQGPCLGLFK	18	Unmodified	_ADSCQLDYSQGPCLGLFK_			0	0	CON__P00978	CON__P00978	CON__P00978	MULTI-MATCH	DS_070318_20_80_2h_1uL	1	20_80		3	686.98	2057.92	43449.6	2.8043	0.0019265	-0.2502	-0.00017188	2.5541	0.0017546	687.314	62.077	0.18676	62.174	62.042	62.229	0.096382	0.14625	0.00087975	NaN	26.474	21	10	3	NaN	NaN	NaN	NaN	0		NaN	NaN	0	442020
ADSCQLDYSQGPCLGLFK	18	Unmodified	_ADSCQLDYSQGPCLGLFK_			0	0	CON__P00978	CON__P00978	CON__P00978	MULTI-MATCH	DS_070318_50_50_2h_1uL	1	50_50		3	686.98	2057.92	42747.1	3.4665	0.0023814	-0.99439	-0.00068313	2.4721	0.0016983	687.314	61.961	0.40009	62.156	61.991	62.391	0.19485	0.12881	-0.00065398	NaN	26.474	30	17	3	NaN	NaN	NaN	NaN	0		NaN	NaN	0	1248700
ADSCQLDYSQGPCLGLFK	18	Unmodified	_ADSCQLDYSQGPCLGLFK_			0	0	CON__P00978	CON__P00978	CON__P00978	MULTI-MATCH	DS_070318_80_20_2h_1uL	1	80_20		3	686.98	2057.92	43867.3	2.7177	0.001867	-0.92293	-0.00063403	1.7948	0.001233	686.981	61.393	0.24962	61.605	61.528	61.778	0.21232	-0.42249	-0.0005067	NaN	26.474	11	9	2	NaN	NaN	NaN	NaN	0		NaN	NaN	0	231090
ADTLTDEINFLR	12	Unmodified	_ADTLTDEINFLR_			0	0	sp|P04259|K2C6B_HUMAN;sp|P48668|K2C6C_HUMAN;sp|P02538|K2C6A_HUMAN;CON__P48668;CON__P04259;CON__P02538	sp|P04259|K2C6B_HUMAN	sp|P04259|K2C6B_HUMAN	MULTI-MSMS	DS_070318_100_0_2h_1uL	1	100_0	704.363	2	704.359	1406.7	41260.2	3.5526	0.0025023	-0.44556	-0.00031383	3.107	0.0021885	704.36	62.557	0.36713	62.705	62.556	62.923	0.14773					35	13	4	0	0	0	0.0022651	1	19862	74.162	56.726	1	3034600
ADTLTDEINFLR	12	Unmodified	_ADTLTDEINFLR_			0	0	sp|P04259|K2C6B_HUMAN;sp|P48668|K2C6C_HUMAN;sp|P02538|K2C6A_HUMAN;CON__P48668;CON__P04259;CON__P02538	sp|P04259|K2C6B_HUMAN	sp|P04259|K2C6B_HUMAN	MULTI-MSMS	DS_070318_20_80_2h_1uL	1	20_80	704.361	2	704.359	1406.7	41526.6	2.7807	0.0019586	0.48852	0.0003441	3.2693	0.0023027	704.36	62.609	0.23238	62.705	62.599	62.831	0.096386					29	17	2	0	0	0	0.017743	1	18631	54.608	43.778	1	1079500
ADTLTDEINFLR	12	Unmodified	_ADTLTDEINFLR_			0	0	sp|P04259|K2C6B_HUMAN;sp|P48668|K2C6C_HUMAN;sp|P02538|K2C6A_HUMAN;CON__P48668;CON__P04259;CON__P02538	sp|P04259|K2C6B_HUMAN	sp|P04259|K2C6B_HUMAN	MULTI-MSMS	DS_070318_50_50_2h_1uL	1	50_50	704.362	2	704.359	1406.7	41619.7	3.5982	0.0025345	-0.07304	-5.1446e-05	3.5252	0.002483	704.359	62.517	0.2784	62.712	62.59	62.869	0.19485					19	10	2	0	0	0	0.0020589	1	19398	75.294	60.628	1	2806000
ADTLTDEINFLR	12	Unmodified	_ADTLTDEINFLR_			0	0	sp|P04259|K2C6B_HUMAN;sp|P48668|K2C6C_HUMAN;sp|P02538|K2C6A_HUMAN;CON__P48668;CON__P04259;CON__P02538	sp|P04259|K2C6B_HUMAN	sp|P04259|K2C6B_HUMAN	MULTI-MSMS	DS_070318_80_20_2h_1uL	1	80_20	704.373	2	704.359	1406.7	40806.2	3.4167	0.0024066	0.39947	0.00028137	3.8162	0.002688	704.36	62.483	0.27246	62.696	62.559	62.831	0.21233					31	10	4	0	0	0	0.016748	1	19662	55.567	45.335	1	1756600
ADTLTDEINFLR	12	Unmodified	_ADTLTDEINFLR_			0	0	sp|P04259|K2C6B_HUMAN;sp|P48668|K2C6C_HUMAN;sp|P02538|K2C6A_HUMAN;CON__P48668;CON__P04259;CON__P02538	sp|P04259|K2C6B_HUMAN	sp|P04259|K2C6B_HUMAN	MULTI-MATCH	DS_070318_0_100_2h_1uL	1	0_100		2	704.359	1406.7	48634.7	1.7727	0.0012486	0.30334	0.00021366	2.076	0.0014623	704.861	62.681	0.16111	62.681	62.6	62.761	-3.8147e-06	-0.018293	0.00019675	NaN	75.294	48	31	2	NaN	NaN	NaN	NaN	0		NaN	NaN	0	327210
ADTLTLEER	9	Unmodified	_ADTLTLEER_			0	0	sp|Q9UHD8|SEPT9_HUMAN	sp|Q9UHD8|SEPT9_HUMAN	sp|Q9UHD8|SEPT9_HUMAN	MULTI-MSMS	DS_070318_80_20_2h_1uL	1	80_20	524.27	2	524.269	1046.52	52674.2	2.6515	0.0013901	-0.038934	-2.0412e-05	2.6126	0.0013697	524.269	34.533	0.15082	34.745	34.663	34.814	0.21239					10	5	2	0	0	0	0.010939	1	10115	78.334	51.204	1	2213800
ADTLTLEER	9	Unmodified	_ADTLTLEER_			0	0	sp|Q9UHD8|SEPT9_HUMAN	sp|Q9UHD8|SEPT9_HUMAN	sp|Q9UHD8|SEPT9_HUMAN	MULTI-MATCH	DS_070318_100_0_2h_1uL	1	100_0		2	524.269	1046.52	52344.1	3.3285	0.001745	-1.0657	-0.00055873	2.2628	0.0011863	524.269	34.547	0.16955	34.795	34.71	34.879	0.24796	0.05837	-0.00027293	NaN	78.334	11	6	2	NaN	NaN	NaN	NaN	0		NaN	NaN	0	2183800
ADTLTLEER	9	Unmodified	_ADTLTLEER_			0	0	sp|Q9UHD8|SEPT9_HUMAN	sp|Q9UHD8|SEPT9_HUMAN	sp|Q9UHD8|SEPT9_HUMAN	MULTI-MATCH	DS_070318_50_50_2h_1uL	1	50_50		2	524.269	1046.52	52178	3.3374	0.0017497	-0.96031	-0.00050346	2.3771	0.0012462	524.269	34.375	0.16907	34.67	34.637	34.806	0.29509	-0.066798	-0.0001624	NaN	78.334	9	7	2	NaN	NaN	NaN	NaN	0		NaN	NaN	0	988380
ADVDHAIEK	9	Unmodified	_ADVDHAIEK_			0	0	sp|P03956|MMP1_HUMAN	sp|P03956|MMP1_HUMAN	sp|P03956|MMP1_HUMAN	MULTI-MSMS	DS_070318_100_0_2h_1uL	1	100_0	499.251	2	499.251	996.488	49582.2	2.2177	0.0011072	0.99894	0.00049872	3.2167	0.0016059	499.252	19.518	0.34962	19.967	19.825	20.174	0.44843					57	16	5	0	0	0	0.0025351	1	5124	106.68	79.721	1	28840000
ADVDHAIEK	9	Unmodified	_ADVDHAIEK_			0	0	sp|P03956|MMP1_HUMAN	sp|P03956|MMP1_HUMAN	sp|P03956|MMP1_HUMAN	MULTI-MSMS	DS_070318_20_80_2h_1uL	1	20_80	333.171	3	333.17	996.488	61623.8	2.3474	0.0007821	0.62339	0.0002077	2.9708	0.00098979	333.17	19.505	0.33667	19.902	19.774	20.111	0.39709					66	29	3	0	0	0	0.01275	1	4733	42.336	27.667	1	3046900
ADVDHAIEK	9	Unmodified	_ADVDHAIEK_			0	0	sp|P03956|MMP1_HUMAN	sp|P03956|MMP1_HUMAN	sp|P03956|MMP1_HUMAN	MULTI-MSMS	DS_070318_50_50_2h_1uL	1	50_50	499.252	2	499.251	996.488	50155.9	2.3665	0.0011815	0.25582	0.00012772	2.6223	0.0013092	499.251	19.391	0.35524	19.887	19.763	20.119	0.49556					55	18	4	0	0	0	0.0054654	1	4952	85.862	58.9	1	13963000
ADVDHAIEK	9	Unmodified	_ADVDHAIEK_			0	0	sp|P03956|MMP1_HUMAN	sp|P03956|MMP1_HUMAN	sp|P03956|MMP1_HUMAN	MULTI-MSMS	DS_070318_50_50_2h_1uL	1	50_50	333.17	3	333.17	996.488	60829.1	1.7252	0.00057477	0.60532	0.00020167	2.3305	0.00077645	333.17	19.392	0.34472	19.888	19.752	20.097	0.49556					46	18	3	0	0	0	0.0028529	1	4962	58.246	43.577	1	9730500
ADVDHAIEK	9	Unmodified	_ADVDHAIEK_			0	0	sp|P03956|MMP1_HUMAN	sp|P03956|MMP1_HUMAN	sp|P03956|MMP1_HUMAN	MULTI-MSMS	DS_070318_80_20_2h_1uL	1	80_20	499.252	2	499.251	996.488	49595.7	2.6888	0.0013424	0.75168	0.00037528	3.4405	0.0017177	499.251	19.39	0.31945	19.903	19.768	20.088	0.51303					61	17	4	0	0	0	0.0035489	1	5013	99.136	62.115	1	24598000
ADVDHAIEK	9	Unmodified	_ADVDHAIEK_			0	0	sp|P03956|MMP1_HUMAN	sp|P03956|MMP1_HUMAN	sp|P03956|MMP1_HUMAN	MULTI-MSMS	DS_070318_80_20_2h_1uL	1	80_20	333.171	3	333.17	996.488	60035.8	2.2574	0.0007521	0.77267	0.00025743	3.0301	0.0010095	333.17	19.393	0.37245	19.906	19.755	20.128	0.51303					58	21	4	0	0	0	0.00098075	1	5033	72.243	57.574	1	14841000
ADVDHAIEK	9	Unmodified	_ADVDHAIEK_			0	0	sp|P03956|MMP1_HUMAN	sp|P03956|MMP1_HUMAN	sp|P03956|MMP1_HUMAN	MULTI-MATCH	DS_070318_100_0_2h_1uL	1	100_0		3	333.17	996.488	60748.8	1.8954	0.00063149	1.0312	0.00034357	2.9266	0.00097506	333.17	19.519	0.32541	19.967	19.849	20.174	0.44843	0.051167	0.00027179	NaN	72.243	43	15	4	NaN	NaN	NaN	NaN	0		NaN	NaN	0	16255000
ADVDHAIEK	9	Unmodified	_ADVDHAIEK_			0	0	sp|P03956|MMP1_HUMAN	sp|P03956|MMP1_HUMAN	sp|P03956|MMP1_HUMAN	MULTI-MATCH	DS_070318_20_80_2h_1uL	1	20_80		2	499.251	996.488	50180.5	2.8788	0.0014372	0.51176	0.00025549	3.3906	0.0016927	499.251	19.501	0.3218	19.898	19.774	20.096	0.39709	-0.015881	-0.00012979	NaN	106.68	83	28	4	NaN	NaN	NaN	NaN	0		NaN	NaN	0	3957500
ADVEEEEIGGEAEVEPADKEH	21	Unmodified	_ADVEEEEIGGEAEVEPADKEH_			0	1	CON__ENSEMBL:ENSBTAP00000025008	CON__ENSEMBL:ENSBTAP00000025008	CON__ENSEMBL:ENSBTAP00000025008	MULTI-MSMS	DS_070318_80_20_2h_1uL	1	80_20	761.673	3	761.336	2280.99	40220.4	2.9521	0.0022476	-0.55228	-0.00042047	2.3999	0.0018271	761.67	37.133	0.41164	37.345	37.042	37.453	0.21239					37	12	5	0	0	0	0.014023	1	10995	29.84	25.223	1	5835200
ADVEEEEIGGEAEVEPADKEH	21	Unmodified	_ADVEEEEIGGEAEVEPADKEH_			0	1	CON__ENSEMBL:ENSBTAP00000025008	CON__ENSEMBL:ENSBTAP00000025008	CON__ENSEMBL:ENSBTAP00000025008	MULTI-MATCH	DS_070318_100_0_2h_1uL	1	100_0		3	761.336	2280.99	40474.4	3.4291	0.0026107	0.029322	2.2324e-05	3.4584	0.002633	761.67	37.119	0.49884	37.366	36.949	37.448	0.24796	0.017505	0.0013342	NaN	29.84	33	16	4	NaN	NaN	NaN	NaN	0		NaN	NaN	0	5722500
ADVEEEEIGGEAEVEPADKEH	21	Unmodified	_ADVEEEEIGGEAEVEPADKEH_			0	1	CON__ENSEMBL:ENSBTAP00000025008	CON__ENSEMBL:ENSBTAP00000025008	CON__ENSEMBL:ENSBTAP00000025008	MULTI-MATCH	DS_070318_20_80_2h_1uL	1	20_80		3	761.336	2280.99	40747.7	3.5401	0.0026952	-0.92471	-0.00070401	2.6153	0.0019912	761.67	37.252	0.30622	37.349	37.168	37.474	0.096386	-8.8692e-05	-0.00084477	NaN	29.84	43	13	5	NaN	NaN	NaN	NaN	0		NaN	NaN	0	1839900
ADVEEEEIGGEAEVEPADKEH	21	Unmodified	_ADVEEEEIGGEAEVEPADKEH_			0	1	CON__ENSEMBL:ENSBTAP00000025008	CON__ENSEMBL:ENSBTAP00000025008	CON__ENSEMBL:ENSBTAP00000025008	MULTI-MATCH	DS_070318_50_50_2h_1uL	1	50_50		3	761.336	2280.99	41389.9	2.6054	0.0019836	-1.0543	-0.00080268	1.5511	0.0011809	761.67	37.141	0.17232	37.336	37.244	37.416	0.19487	-0.013337	-0.0011408	NaN	29.84	26	7	4	NaN	NaN	NaN	NaN	0		NaN	NaN	0	2506900
AEAESLYQSK	10	Unmodified	_AEAESLYQSK_			0	0	sp|P04264|K2C1_HUMAN;CON__P04264	sp|P04264|K2C1_HUMAN	sp|P04264|K2C1_HUMAN	MULTI-MSMS	DS_070318_100_0_2h_1uL	1	100_0	563.277	2	563.275	1124.53	47513.3	2.8708	0.001617	0.5167	0.00029104	3.3875	0.0019081	563.275	27.241	0.32994	27.589	27.446	27.776	0.3482					47	14	4	0	0	0	0.00050541	1	7734	108.98	85.549	1	10937000
AEAESLYQSK	10	Unmodified	_AEAESLYQSK_			0	0	sp|P04264|K2C1_HUMAN;CON__P04264	sp|P04264|K2C1_HUMAN	sp|P04264|K2C1_HUMAN	MULTI-MSMS	DS_070318_20_80_2h_1uL	1	20_80	563.277	2	563.275	1124.53	46100.9	3.1173	0.0017559	0.89064	0.00050167	4.008	0.0022576	563.275	27.274	0.32995	27.57	27.436	27.766	0.29686					58	20	4	0	0	0	0.0011874	1	7141	96.331	72.903	1	3894800
AEAESLYQSK	10	Unmodified	_AEAESLYQSK_			0	0	sp|P04264|K2C1_HUMAN;CON__P04264	sp|P04264|K2C1_HUMAN	sp|P04264|K2C1_HUMAN	MULTI-MSMS	DS_070318_50_50_2h_1uL	1	50_50	563.275	2	563.275	1124.53	46161	2.5337	0.0014272	0.53006	0.00029857	3.0638	0.0017257	563.275	27.187	0.36453	27.583	27.456	27.82	0.39532					63	19	5	0	0	0	0.00050541	1	7482	108.98	85.549	1	17462000
AEAESLYQSK	10	Unmodified	_AEAESLYQSK_			0	0	sp|P04264|K2C1_HUMAN;CON__P04264	sp|P04264|K2C1_HUMAN	sp|P04264|K2C1_HUMAN	MULTI-MSMS	DS_070318_80_20_2h_1uL	1	80_20	563.277	2	563.275	1124.53	47187.9	3.0871	0.0017389	0.36079	0.00020323	3.4479	0.0019421	563.275	27.219	0.29914	27.632	27.499	27.798	0.41279					32	12	3	0	0	0	0.00014537	1	7602	122.13	98.706	1	6589800
AEAESLYQSK	10	Unmodified	_AEAESLYQSK_			0	0	sp|P04264|K2C1_HUMAN;CON__P04264	sp|P04264|K2C1_HUMAN	sp|P04264|K2C1_HUMAN	MULTI-MATCH	DS_070318_0_100_2h_1uL	1	0_100		2	563.275	1124.53	47910.6	1.7729	0.00099863	0.26546	0.00014953	2.0384	0.0011482	563.275	27.521	0.2876	27.521	27.416	27.704	0	-0.057824	-0.0002707	NaN	122.13	176	59	4	NaN	NaN	NaN	NaN	0		NaN	NaN	0	2444600
AEAESWYR	8	Unmodified	_AEAESWYR_			0	0	sp|P78385|KRT83_HUMAN;CON__Q6NT21;CON__P78385;sp|Q14533|KRT81_HUMAN;CON__Q14533;sp|A6NCN2|KR87P_HUMAN;CON__Q61726	sp|P78385|KRT83_HUMAN;CON__Q61726	CON__Q61726	MULTI-MSMS	DS_070318_0_100_2h_1uL	1	0_100	506.231	2	506.23	1010.45	49599.6	1.7729	0.00089752	0.4553	0.00023049	2.2282	0.001128	506.23	33.855	0.44966	33.855	33.702	34.152	0					214	72	4	0	0	0	0.0037088	1	7631	125.25	111.58	1	7062800
AEAGVPAEFSIWTR	14	Unmodified	_AEAGVPAEFSIWTR_			0	0	sp|P21333|FLNA_HUMAN	sp|P21333|FLNA_HUMAN	sp|P21333|FLNA_HUMAN	MULTI-MSMS	DS_070318_100_0_2h_1uL	1	100_0	767.391	2	767.388	1532.76	40181.5	2.9037	0.0022283	0.84096	0.00064534	3.7447	0.0028736	767.389	60.794	0.43101	60.942	60.789	61.22	0.14773					65	21	5	0	0	0	0.00061521	1	19246	88.441	82.66	1	14876000
AEAGVPAEFSIWTR	14	Unmodified	_AEAGVPAEFSIWTR_			0	0	sp|P21333|FLNA_HUMAN	sp|P21333|FLNA_HUMAN	sp|P21333|FLNA_HUMAN	MULTI-MSMS	DS_070318_100_0_2h_1uL	1	100_0	511.93	3	511.928	1532.76	50851.3	4.0667	0.0020818	0.81508	0.00041726	4.8817	0.0024991	512.263	60.797	0.24707	60.945	60.845	61.092	0.14772					31	11	4	0	0	0	0.014157	1	19282	35.037	30.146	1	915590
AEAGVPAEFSIWTR	14	Unmodified	_AEAGVPAEFSIWTR_			0	0	sp|P21333|FLNA_HUMAN	sp|P21333|FLNA_HUMAN	sp|P21333|FLNA_HUMAN	MULTI-MSMS	DS_070318_20_80_2h_1uL	1	20_80	767.39	2	767.388	1532.76	40280.7	2.7495	0.0021099	0.25307	0.0001942	3.0025	0.0023041	767.89	60.832	0.25333	60.928	60.809	61.062	0.096386					59	19	4	0	0	0	0.00053598	1	18069	78.653	74.635	1	3306300
AEAGVPAEFSIWTR	14	Unmodified	_AEAGVPAEFSIWTR_			0	0	sp|P21333|FLNA_HUMAN	sp|P21333|FLNA_HUMAN	sp|P21333|FLNA_HUMAN	MULTI-MSMS	DS_070318_80_20_2h_1uL	1	80_20	767.391	2	767.388	1532.76	40111.1	2.8643	0.0021981	2.6048	0.0019989	5.4691	0.0041969	767.393	60.649	0.58519	60.861	60.697	61.282	0.21233					60	28	5	0	0	0	0.0024662	1	19042	78.653	69.923	1	12555000
AEAGVPAEFSIWTR	14	Unmodified	_AEAGVPAEFSIWTR_			0	0	sp|P21333|FLNA_HUMAN	sp|P21333|FLNA_HUMAN	sp|P21333|FLNA_HUMAN	MULTI-MSMS	DS_070318_80_20_2h_1uL	1	80_20	511.93	3	511.928	1532.76	50727.1	3.7174	0.001903	0.61673	0.00031572	4.3341	0.0022187	511.928	60.654	0.29787	60.866	60.674	60.972	0.21233					20	10	3	0	0	0	0.01463	1	19065	34.432	28.826	1	824470
AEAGVPAEFSIWTR	14	Unmodified	_AEAGVPAEFSIWTR_			0	0	sp|P21333|FLNA_HUMAN	sp|P21333|FLNA_HUMAN	sp|P21333|FLNA_HUMAN	MULTI-MATCH	DS_070318_20_80_2h_1uL	1	20_80		3	511.928	1532.76	52619.4	3.5326	0.0018084	0.65431	0.00033496	4.1869	0.0021434	511.929	60.828	0.12455	60.924	60.88	61.004	0.096386	0.023465	-0.00013877	NaN	35.037	15	9	2	NaN	NaN	NaN	NaN	0		NaN	NaN	0	353700
AEAGVPAEFSIWTR	14	Unmodified	_AEAGVPAEFSIWTR_			0	0	sp|P21333|FLNA_HUMAN	sp|P21333|FLNA_HUMAN	sp|P21333|FLNA_HUMAN	MULTI-MATCH	DS_070318_50_50_2h_1uL	1	50_50		2	767.388	1532.76	40383.6	2.8861	0.0022148	0.38181	0.000293	3.268	0.0025078	767.389	60.667	0.31165	60.862	60.738	61.049	0.19485	-0.036386	-0.00012944	NaN	78.653	56	15	5	NaN	NaN	NaN	NaN	0		NaN	NaN	0	7518400
AEAGVPAEFSIWTR	14	Unmodified	_AEAGVPAEFSIWTR_			0	0	sp|P21333|FLNA_HUMAN	sp|P21333|FLNA_HUMAN	sp|P21333|FLNA_HUMAN	MULTI-MATCH	DS_070318_50_50_2h_1uL	1	50_50		3	511.928	1532.76	50108	3.7258	0.0019073	0.985	0.00050425	4.7108	0.0024116	511.929	60.672	0.23289	60.867	60.785	61.018	0.19485	-0.033355	0.0003691	NaN	35.037	21	10	3	NaN	NaN	NaN	NaN	0		NaN	NaN	0	545140
AEDGSVIDYELIDQDAR	17	Unmodified	_AEDGSVIDYELIDQDAR_			0	0	sp|P07355|ANXA2_HUMAN	sp|P07355|ANXA2_HUMAN	sp|P07355|ANXA2_HUMAN	MULTI-MSMS	DS_070318_100_0_2h_1uL	1	100_0	954.948	2	954.945	1907.87	36632.5	3.0464	0.0029092	0.7197	0.00068727	3.7661	0.0035965	954.945	56.822	0.29419	56.97	56.815	57.11	0.14773					23	9	4	0	0	0	0.013005	1	17921	61.423	44.256	1	2664400
AEDGSVIDYELIDQDAR	17	Unmodified	_AEDGSVIDYELIDQDAR_			0	0	sp|P07355|ANXA2_HUMAN	sp|P07355|ANXA2_HUMAN	sp|P07355|ANXA2_HUMAN	MULTI-MSMS	DS_070318_50_50_2h_1uL	1	50_50	955.449	2	954.945	1907.87	37616.2	3.1524	0.0030104	1.1912	0.0011376	4.3436	0.0041479	955.446	56.601	0.22288	56.896	56.782	57.005	0.29507					22	7	4	0	0	0	4.9797e-05	1	17431	93.011	70.093	1	2104400
AEDGSVIDYELIDQDAR	17	Unmodified	_AEDGSVIDYELIDQDAR_			0	0	sp|P07355|ANXA2_HUMAN	sp|P07355|ANXA2_HUMAN	sp|P07355|ANXA2_HUMAN	MULTI-MSMS	DS_070318_80_20_2h_1uL	1	80_20	954.948	2	954.945	1907.87	36418.4	2.7762	0.0026511	0.38881	0.00037129	3.165	0.0030224	954.946	56.672	0.26069	56.885	56.748	57.009	0.21233					26	8	4	0	0	0	0.00036694	1	17712	82.543	62.413	1	3704700
AEDGSVIDYELIDQDAR	17	Unmodified	_AEDGSVIDYELIDQDAR_			0	0	sp|P07355|ANXA2_HUMAN	sp|P07355|ANXA2_HUMAN	sp|P07355|ANXA2_HUMAN	MULTI-MSMS	DS_070318_80_20_2h_1uL	1	80_20	637.301	3	636.966	1907.87	43777.7	3.5994	0.0022927	-1.4181	-0.00090327	2.1813	0.0013894	637.299	56.667	0.20892	56.88	56.781	56.989	0.21233					22	6	5	0	0	0	0.047936	1	17713	20.565	13.248	1	2001500
AEDGSVIDYELIDQDAR	17	Unmodified	_AEDGSVIDYELIDQDAR_			0	0	sp|P07355|ANXA2_HUMAN	sp|P07355|ANXA2_HUMAN	sp|P07355|ANXA2_HUMAN	MULTI-MATCH	DS_070318_100_0_2h_1uL	1	100_0		3	636.966	1907.87	43213.5	3.7931	0.0024161	-1.4906	-0.00094946	2.3025	0.0014666	636.964	56.81	0.19032	56.957	56.848	57.038	0.14773	0.04611	-3.4352e-05	NaN	20.565	9	5	2	NaN	NaN	NaN	NaN	0		NaN	NaN	0	1734800
AEDGSVIDYELIDQDAR	17	Unmodified	_AEDGSVIDYELIDQDAR_			0	0	sp|P07355|ANXA2_HUMAN	sp|P07355|ANXA2_HUMAN	sp|P07355|ANXA2_HUMAN	MULTI-MATCH	DS_070318_20_80_2h_1uL	1	20_80		2	954.945	1907.87	37617.1	2.5652	0.0024496	2.3885	0.0022809	4.9537	0.0047305	955.447	56.843	0.2139	56.939	56.86	57.074	0.096386	0.016868	0.0031369	NaN	93.011	17	8	3	NaN	NaN	NaN	NaN	0		NaN	NaN	0	958240
AEDGSVIDYELIDQDAR	17	Unmodified	_AEDGSVIDYELIDQDAR_			0	0	sp|P07355|ANXA2_HUMAN	sp|P07355|ANXA2_HUMAN	sp|P07355|ANXA2_HUMAN	MULTI-MATCH	DS_070318_50_50_2h_1uL	1	50_50		3	636.966	1907.87	39881.1	3.7169	0.0023675	-1.6647	-0.0010604	2.0521	0.0013071	637.297	56.602	0.1702	56.897	56.802	56.972	0.29507	-0.014491	-0.00036712	NaN	20.565	12	5	4	NaN	NaN	NaN	NaN	0		NaN	NaN	0	1281100
AEEYEFLTPVEEAPK	15	Unmodified	_AEEYEFLTPVEEAPK_			0	0	sp|P52565|GDIR1_HUMAN	sp|P52565|GDIR1_HUMAN	sp|P52565|GDIR1_HUMAN	MULTI-MSMS	DS_070318_100_0_2h_1uL	1	100_0	876.93	2	876.422	1750.83	37500.9	2.9181	0.0025575	0.97294	0.00085271	3.891	0.0034102	876.423	55.664	0.35037	55.812	55.643	55.993	0.14772					46	13	5	0	0	0	0.00018227	1	17496	78.692	69.754	1	18383000
AEEYEFLTPVEEAPK	15	Unmodified	_AEEYEFLTPVEEAPK_			0	0	sp|P52565|GDIR1_HUMAN	sp|P52565|GDIR1_HUMAN	sp|P52565|GDIR1_HUMAN	MULTI-MSMS	DS_070318_80_20_2h_1uL	1	80_20	876.928	2	876.422	1750.83	37808	3.5416	0.0031039	0.3877	0.00033978	3.9293	0.0034437	876.423	55.523	0.42996	55.735	55.489	55.919	0.21232					55	15	5	0	0	0	0.0004166	1	17284	69.451	63.157	1	16664000
AEEYEFLTPVEEAPK	15	Unmodified	_AEEYEFLTPVEEAPK_			0	0	sp|P52565|GDIR1_HUMAN	sp|P52565|GDIR1_HUMAN	sp|P52565|GDIR1_HUMAN	MULTI-MATCH	DS_070318_20_80_2h_1uL	1	20_80		2	876.422	1750.83	37614.1	3.0343	0.0026593	1.2269	0.0010753	4.2612	0.0037346	876.423	55.69	0.27804	55.786	55.646	55.924	0.096386	0.020931	0.00047614	NaN	78.692	51	15	4	NaN	NaN	NaN	NaN	0		NaN	NaN	0	3240800
AEEYEFLTPVEEAPK	15	Unmodified	_AEEYEFLTPVEEAPK_			0	0	sp|P52565|GDIR1_HUMAN	sp|P52565|GDIR1_HUMAN	sp|P52565|GDIR1_HUMAN	MULTI-MATCH	DS_070318_50_50_2h_1uL	1	50_50		2	876.422	1750.83	37956.2	3.1079	0.0027238	1.242	0.0010885	4.3498	0.0038123	876.424	55.433	0.30519	55.728	55.569	55.874	0.29507	-0.037117	0.00050259	NaN	78.692	44	12	5	NaN	NaN	NaN	NaN	0		NaN	NaN	0	6890500
AEFQGVLEK	9	Unmodified	_AEFQGVLEK_			0	0	CON__ENSEMBL:ENSBTAP00000007350;CON__P01030	CON__ENSEMBL:ENSBTAP00000007350;CON__P01030	CON__ENSEMBL:ENSBTAP00000007350	MULTI-MSMS	DS_070318_100_0_2h_1uL	1	100_0	510.771	2	510.772	1019.53	49901.2	4.5956	0.0023473	-2.1121	-0.0010788	2.4835	0.0012685	510.77	37.974	0.25149	38.222	38.11	38.362	0.24796					14	7	3	0	0	0	0.015795	1	11442	71.692	46.841	1	2392200
AEFQGVLEK	9	Unmodified	_AEFQGVLEK_			0	0	CON__ENSEMBL:ENSBTAP00000007350;CON__P01030	CON__ENSEMBL:ENSBTAP00000007350;CON__P01030	CON__ENSEMBL:ENSBTAP00000007350	MULTI-MSMS	DS_070318_80_20_2h_1uL	1	80_20	510.773	2	510.772	1019.53	43708.2	4.1671	0.0021284	-0.77436	-0.00039552	3.3927	0.0017329	510.771	37.97	0.243	38.182	38.08	38.323	0.21239					11	7	2	0	0	0	0.03395	1	11309	60.91	42.532	1	2215600
AEFTVETR	8	Unmodified	_AEFTVETR_			0	0	sp|P21333|FLNA_HUMAN	sp|P21333|FLNA_HUMAN	sp|P21333|FLNA_HUMAN	MULTI-MSMS	DS_070318_100_0_2h_1uL	1	100_0	476.743	2	476.74	951.466	51055.2	4.7361	0.0022579	-0.28507	-0.0001359	4.4511	0.002122	476.74	31.792	0.40911	32.04	31.871	32.28	0.24796					39	15	4	0	0	0	0.014206	1	9307	96.111	77.976	1	8618400
AEFTVETR	8	Unmodified	_AEFTVETR_			0	0	sp|P21333|FLNA_HUMAN	sp|P21333|FLNA_HUMAN	sp|P21333|FLNA_HUMAN	MSMS	DS_070318_20_80_2h_1uL	1	20_80	476.742	2	476.74	951.466	NaN	NaN	NaN	NaN	NaN	NaN	NaN	NaN	31.805	1	31.901	31.401	32.401	0.096384								0	0	0	0.052212	1	8637	49.097	30.772	1
AEFTVETR	8	Unmodified	_AEFTVETR_			0	0	sp|P21333|FLNA_HUMAN	sp|P21333|FLNA_HUMAN	sp|P21333|FLNA_HUMAN	MULTI-MSMS	DS_070318_50_50_2h_1uL	1	50_50	476.743	2	476.74	951.466	51185.6	3.6586	0.0017442	0.9018	0.00042992	4.5604	0.0021741	476.741	31.696	0.29613	31.991	31.863	32.159	0.29509					31	11	4	0	0	0	0.014356	1	9002	95.352	76.974	1	3691000
AEFTVETR	8	Unmodified	_AEFTVETR_			0	0	sp|P21333|FLNA_HUMAN	sp|P21333|FLNA_HUMAN	sp|P21333|FLNA_HUMAN	MULTI-MSMS	DS_070318_80_20_2h_1uL	1	80_20	476.743	2	476.74	951.466	51032.6	3.8387	0.0018301	0.47318	0.00022558	4.3119	0.0020557	476.741	31.8	0.43344	32.012	31.842	32.275	0.21239					37	15	3	0	0	0	0.014356	1	9148	95.352	65.546	1	6397500
AEFVEVTK	8	Unmodified	_AEFVEVTK_			0	0	CON__P02769	CON__P02769	CON__P02769	MULTI-MSMS	DS_070318_100_0_2h_1uL	1	100_0	461.75	2	461.748	921.481	51656.3	2.8142	0.0012994	0.37557	0.00017342	3.1897	0.0014729	461.748	33.041	1.4966	33.289	33.066	34.563	0.24796					140	55	5	0	0	0	0.013119	2	9703	101.6	59.372	1	429440000
AEFVEVTK	8	Unmodified	_AEFVEVTK_			0	0	CON__P02769	CON__P02769	CON__P02769	MULTI-MSMS	DS_070318_20_80_2h_1uL	1	20_80	461.749	2	461.748	921.481	51554.8	3.0011	0.0013858	-0.55349	-0.00025557	2.4476	0.0011302	461.747	33.103	1.5054	33.199	33.016	34.521	0.096386					305	101	6	0	0	0	0.018821	2	9020	83.313	42.741	1	588950000
AEFVEVTK	8	Unmodified	_AEFVEVTK_			0	0	CON__P02769	CON__P02769	CON__P02769	MULTI-MSMS	DS_070318_50_50_2h_1uL	1	50_50	461.75	2	461.748	921.481	51334.8	3.2966	0.0015222	-0.49956	-0.00023067	2.797	0.0012915	461.748	32.946	2.1478	33.241	33.039	35.187	0.29509					221	102	6	0	0	0	0.01642	2	9407	85.642	51.713	1	911140000
AEFVEVTK	8	Unmodified	_AEFVEVTK_			0	0	CON__P02769	CON__P02769	CON__P02769	MULTI-MSMS	DS_070318_80_20_2h_1uL	1	80_20	461.749	2	461.748	921.481	51283.3	3.2347	0.0014936	-0.68957	-0.00031841	2.5452	0.0011752	461.747	33.041	1.5128	33.253	33.036	34.548	0.21239					185	60	5	0	0	0	0.0076475	2	9568	113.41	72.839	1	804630000
AEFVEVTK	8	Unmodified	_AEFVEVTK_			0	0	CON__P02769	CON__P02769	CON__P02769	MULTI-MATCH	DS_070318_0_100_2h_1uL	1	0_100		2	461.748	921.481	52736	1.7725	0.00081846	0.19665	9.0802e-05	1.9692	0.00090926	461.748	33.238	0.15901	33.238	33.159	33.318	0	-0.0059395	0.00038522	NaN	113.41	42	27	2	NaN	NaN	NaN	NaN	0		NaN	NaN	0	298630
AEFVEVTKLVTDLTK	15	Unmodified	_AEFVEVTKLVTDLTK_			0	1	CON__P02769	CON__P02769	CON__P02769	MULTI-MSMS	DS_070318_20_80_2h_1uL	1	20_80	564.986	3	564.985	1691.93	48255.9	3.3681	0.0019029	-0.8033	-0.00045385	2.5648	0.0014491	564.985	63.952	0.24084	63.948	63.833	64.074	-0.003849					67	24	4	0	0	0	0.033981	1	19051	28.58	24.546	1	1289200
AEFVEVTKLVTDLTK	15	Unmodified	_AEFVEVTKLVTDLTK_			0	1	CON__P02769	CON__P02769	CON__P02769	MULTI-MATCH	DS_070318_80_20_2h_1uL	1	80_20		3	564.985	1691.93	51212.7	3.3848	0.0019124	0.29823	0.0001685	3.6831	0.0020809	564.985	63.808	0.21048	63.92	63.815	64.026	0.11209	-0.01408	0.0015768	NaN	28.58	13	11	2	NaN	NaN	NaN	NaN	0		NaN	NaN	0	424680
AEGDVAALNR	10	Unmodified	_AEGDVAALNR_			0	0	sp|P67936|TPM4_HUMAN	sp|P67936|TPM4_HUMAN	sp|P67936|TPM4_HUMAN	MULTI-MSMS	DS_070318_100_0_2h_1uL	1	100_0	508.264	2	508.262	1014.51	49611.6	3.7315	0.0018966	1.5534	0.00078952	5.2849	0.0026861	508.263	28.11	0.25692	28.458	28.353	28.61	0.3482					13	9	2	0	0	0	0.00033822	1	8057	114.5	89.36	1	2434300
AEGDVAALNR	10	Unmodified	_AEGDVAALNR_			0	0	sp|P67936|TPM4_HUMAN	sp|P67936|TPM4_HUMAN	sp|P67936|TPM4_HUMAN	MULTI-MSMS	DS_070318_20_80_2h_1uL	1	20_80	508.264	2	508.262	1014.51	49911.8	3.4479	0.0017524	4.3144	0.0021928	7.7622	0.0039452	508.264	28.132	0.29914	28.428	28.193	28.492	0.29686					20	10	3	0	0	0	0.030028	1	7439	57.96	34.531	1	939130
AEGDVAALNR	10	Unmodified	_AEGDVAALNR_			0	0	sp|P67936|TPM4_HUMAN	sp|P67936|TPM4_HUMAN	sp|P67936|TPM4_HUMAN	MULTI-MSMS	DS_070318_50_50_2h_1uL	1	50_50	508.264	2	508.262	1014.51	48084.4	3.8497	0.0019566	1.8311	0.0009307	5.6808	0.0028873	508.263	28.056	0.32215	28.452	28.351	28.673	0.39532					16	12	2	0	0	0	0.0026517	1	7801	84.498	60.343	1	1722100
AEGDVAALNR	10	Unmodified	_AEGDVAALNR_			0	0	sp|P67936|TPM4_HUMAN	sp|P67936|TPM4_HUMAN	sp|P67936|TPM4_HUMAN	MULTI-MSMS	DS_070318_80_20_2h_1uL	1	80_20	508.264	2	508.262	1014.51	49611.1	3.7916	0.0019271	1.3423	0.00068223	5.1339	0.0026094	508.262	28.113	0.33693	28.526	28.418	28.755	0.41279					18	11	3	0	0	0	0.0010288	1	7918	98.458	75.03	1	2399000
AEGLYLFENGQR	12	Unmodified	_AEGLYLFENGQR_			0	0	sp|Q9Y240|CLC11_HUMAN	sp|Q9Y240|CLC11_HUMAN	sp|Q9Y240|CLC11_HUMAN	MULTI-MSMS	DS_070318_100_0_2h_1uL	1	100_0	698.851	2	698.846	1395.68	41548.6	2.6205	0.0018313	1.9408	0.0013563	4.5613	0.0031876	698.848	51.668	0.24215	51.816	51.675	51.917	0.14773					15	7	3	0	0	0	1.9415e-06	1	16156	105.4	91.627	1	2760800
AEGLYLFENGQR	12	Unmodified	_AEGLYLFENGQR_			0	0	sp|Q9Y240|CLC11_HUMAN	sp|Q9Y240|CLC11_HUMAN	sp|Q9Y240|CLC11_HUMAN	MULTI-MSMS	DS_070318_50_50_2h_1uL	1	50_50	698.85	2	698.846	1395.68	40056.3	2.5952	0.0018136	0.90711	0.00063393	3.5023	0.0024476	698.848	51.538	0.18617	51.833	51.711	51.897	0.29507					16	7	3	0	0	0	0.00095813	1	15730	81.338	67.568	1	1895700
AEGLYLFENGQR	12	Unmodified	_AEGLYLFENGQR_			0	0	sp|Q9Y240|CLC11_HUMAN	sp|Q9Y240|CLC11_HUMAN	sp|Q9Y240|CLC11_HUMAN	MULTI-MSMS	DS_070318_80_20_2h_1uL	1	80_20	698.849	2	698.846	1395.68	42703.7	2.5991	0.0018164	1.2679	0.00088606	3.867	0.0027025	698.847	51.552	0.2625	51.764	51.605	51.867	0.21233					21	8	4	0	0	0	1.2459e-06	1	15955	111.61	97.837	1	2700200
AEGLYLFENGQR	12	Unmodified	_AEGLYLFENGQR_			0	0	sp|Q9Y240|CLC11_HUMAN	sp|Q9Y240|CLC11_HUMAN	sp|Q9Y240|CLC11_HUMAN	MULTI-MATCH	DS_070318_20_80_2h_1uL	1	20_80		2	698.846	1395.68	42447.6	2.9357	0.0020516	1.1689	0.00081691	4.1047	0.0028685	698.847	51.739	0.17312	51.735	51.631	51.805	-0.003849	-0.052166	-0.0001683	NaN	111.61	20	7	3	NaN	NaN	NaN	NaN	0		NaN	NaN	0	687860
AEGNPKPEIIWLR	13	Unmodified	_AEGNPKPEIIWLR_			0	1	sp|Q92626|PXDN_HUMAN	sp|Q92626|PXDN_HUMAN	sp|Q92626|PXDN_HUMAN	MULTI-MSMS	DS_070318_100_0_2h_1uL	1	100_0	508.286	3	508.284	1521.83	50227.1	4.1993	0.0021344	0.36868	0.00018739	4.568	0.0023218	508.284	47.173	0.32641	47.421	47.232	47.559	0.24796					27	10	3	0	0	0	0.0024231	1	14625	52.071	45.909	1	2739800
AEGNPKPEIIWLR	13	Unmodified	_AEGNPKPEIIWLR_			0	1	sp|Q92626|PXDN_HUMAN	sp|Q92626|PXDN_HUMAN	sp|Q92626|PXDN_HUMAN	MULTI-MATCH	DS_070318_20_80_2h_1uL	1	20_80		3	508.284	1521.83	50258.3	3.8279	0.0019457	0.0047204	2.3993e-06	3.8326	0.0019481	508.618	47.352	0.31338	47.548	47.368	47.681	0.19662	0.075255	-0.00033045	NaN	52.071	22	15	2	NaN	NaN	NaN	NaN	0		NaN	NaN	0	826230
AEGNPKPEIIWLR	13	Unmodified	_AEGNPKPEIIWLR_			0	1	sp|Q92626|PXDN_HUMAN	sp|Q92626|PXDN_HUMAN	sp|Q92626|PXDN_HUMAN	MULTI-MATCH	DS_070318_50_50_2h_1uL	1	50_50		3	508.284	1521.83	50639.2	3.9347	0.002	0.11431	5.8101e-05	4.049	0.0020581	508.618	47.168	0.25709	47.463	47.312	47.57	0.29509	-0.01011	-0.00016335	NaN	52.071	24	8	4	NaN	NaN	NaN	NaN	0		NaN	NaN	0	1573300
AEGNPKPEIIWLR	13	Unmodified	_AEGNPKPEIIWLR_			0	1	sp|Q92626|PXDN_HUMAN	sp|Q92626|PXDN_HUMAN	sp|Q92626|PXDN_HUMAN	MULTI-MATCH	DS_070318_80_20_2h_1uL	1	80_20		3	508.284	1521.83	51160.3	4.0948	0.0020813	0.052927	2.6902e-05	4.1477	0.0021082	508.284	47.147	0.28656	47.46	47.302	47.589	0.31256	-0.013463	-0.00025695	NaN	52.071	18	8	3	NaN	NaN	NaN	NaN	0		NaN	NaN	0	767290
AEGPEVDVNLPK	12	Unmodified	_AEGPEVDVNLPK_			0	0	sp|Q09666|AHNK_HUMAN	sp|Q09666|AHNK_HUMAN	sp|Q09666|AHNK_HUMAN	MULTI-MSMS	DS_070318_100_0_2h_1uL	1	100_0	634.332	2	634.33	1266.65	43723.9	3.1752	0.0020141	-0.51602	-0.00032733	2.6592	0.0016868	634.33	42.446	0.24327	42.694	42.572	42.815	0.24796					33	14	3	0	0	0	0.0032247	1	12972	68.893	61.513	1	14567000
AEGPEVDVNLPK	12	Unmodified	_AEGPEVDVNLPK_			0	0	sp|Q09666|AHNK_HUMAN	sp|Q09666|AHNK_HUMAN	sp|Q09666|AHNK_HUMAN	MULTI-MSMS	DS_070318_50_50_2h_1uL	1	50_50	634.331	2	634.33	1266.65	43235.6	2.5692	0.0016297	0.37276	0.00023645	2.942	0.0018662	634.33	42.509	0.21626	42.704	42.618	42.835	0.19487					34	13	3	0	0	0	0.015731	1	12677	56.548	46.316	1	6093400
AEGPEVDVNLPK	12	Unmodified	_AEGPEVDVNLPK_			0	0	sp|Q09666|AHNK_HUMAN	sp|Q09666|AHNK_HUMAN	sp|Q09666|AHNK_HUMAN	MULTI-MSMS	DS_070318_80_20_2h_1uL	1	80_20	634.331	2	634.33	1266.65	43686.2	2.8055	0.0017796	0.27182	0.00017242	3.0774	0.0019521	634.33	42.466	0.32377	42.678	42.533	42.856	0.21239					41	18	3	0	0	0	0.020524	1	12831	51.927	43.345	1	10693000
AEGPEVDVNLPK	12	Unmodified	_AEGPEVDVNLPK_			0	0	sp|Q09666|AHNK_HUMAN	sp|Q09666|AHNK_HUMAN	sp|Q09666|AHNK_HUMAN	MULTI-MATCH	DS_070318_20_80_2h_1uL	1	20_80		2	634.33	1266.65	43852.5	3.2896	0.0020867	-0.3235	-0.00020521	2.9661	0.0018815	634.33	42.53	0.17028	42.626	42.559	42.729	0.096386	-0.049505	-0.00027503	NaN	68.893	25	12	3	NaN	NaN	NaN	NaN	0		NaN	NaN	0	2173900
AEGPGLNR	8	Unmodified	_AEGPGLNR_			0	0	sp|Q14315|FLNC_HUMAN	sp|Q14315|FLNC_HUMAN	sp|Q14315|FLNC_HUMAN	MULTI-MSMS	DS_070318_100_0_2h_1uL	1	100_0	407.216	2	407.214	812.414	55360.7	2.491	0.0010144	1.1824	0.00048148	3.6734	0.0014959	407.215	20.767	0.69087	21.215	20.803	21.494	0.44843					48	29	3	0	0	0	0.014544	1	5554	94.401	46.286	1	1862400
AEGPGLNR	8	Unmodified	_AEGPGLNR_			0	0	sp|Q14315|FLNC_HUMAN	sp|Q14315|FLNC_HUMAN	sp|Q14315|FLNC_HUMAN	MULTI-MSMS	DS_070318_50_50_2h_1uL	1	50_50	407.216	2	407.214	812.414	56567.7	2.5044	0.0010198	0.72684	0.00029598	3.2312	0.0013158	407.215	20.709	0.43028	21.205	20.93	21.36	0.49556					34	20	2	0	0	0	0.030345	1	5374	72.138	36.645	1	1245600
AEGPGLNR	8	Unmodified	_AEGPGLNR_			0	0	sp|Q14315|FLNC_HUMAN	sp|Q14315|FLNC_HUMAN	sp|Q14315|FLNC_HUMAN	MULTI-MSMS	DS_070318_80_20_2h_1uL	1	80_20	407.216	2	407.214	812.414	56081.5	2.6196	0.0010668	1.3305	0.00054178	3.9501	0.0016085	407.215	20.655	0.53053	21.168	20.892	21.423	0.51303					43	27	3	0	0	0	0.027973	1	5443	74.439	44.632	1	1787800
AEGPGLNR	8	Unmodified	_AEGPGLNR_			0	0	sp|Q14315|FLNC_HUMAN	sp|Q14315|FLNC_HUMAN	sp|Q14315|FLNC_HUMAN	MULTI-MATCH	DS_070318_20_80_2h_1uL	1	20_80		2	407.214	812.414	56459.3	2.7802	0.0011322	0.94072	0.00038308	3.721	0.0015152	407.215	20.741	0.26822	21.138	20.941	21.21	0.39709	-0.04347	-9.3948e-05	NaN	94.401	29	18	2	NaN	NaN	NaN	NaN	0		NaN	NaN	0	541370
AEGSDVANAVLDGADCIMLSGETAK	25	Unmodified	_AEGSDVANAVLDGADCIMLSGETAK_			0	0	sp|P14618|KPYM_HUMAN	sp|P14618|KPYM_HUMAN	sp|P14618|KPYM_HUMAN	MULTI-MSMS	DS_070318_100_0_2h_1uL	1	100_0	832.723	3	832.053	2493.14	38353.5	2.4173	0.0020114	0.83556	0.00069523	3.2529	0.0027066	832.388	70.263	0.79732	70.31	70.098	70.896	0.047493					173	44	8	0	0	0	1.9422e-15	1	22363	87.102	83.64	1	55214000
AEGSDVANAVLDGADCIMLSGETAK	25	Unmodified	_AEGSDVANAVLDGADCIMLSGETAK_			0	0	sp|P14618|KPYM_HUMAN	sp|P14618|KPYM_HUMAN	sp|P14618|KPYM_HUMAN	MULTI-MSMS	DS_070318_100_0_2h_1uL	1	100_0	624.545	4	624.291	2493.14	44917.2	3.0482	0.0019029	0.66327	0.00041407	3.7114	0.002317	624.543	70.275	0.31207	70.323	70.157	70.469	0.047493					57	14	6	0	0	0	0.019473	1	22385	25.803	22.838	1	1573700
AEGSDVANAVLDGADCIMLSGETAK	25	Unmodified	_AEGSDVANAVLDGADCIMLSGETAK_			0	0	sp|P14618|KPYM_HUMAN	sp|P14618|KPYM_HUMAN	sp|P14618|KPYM_HUMAN	MULTI-MSMS	DS_070318_50_50_2h_1uL	1	50_50	832.389	3	832.053	2493.14	38197.9	2.0616	0.0017153	1.0291	0.00085623	3.0906	0.0025716	832.388	70.248	0.59061	70.343	70.16	70.751	0.09462					178	37	8	0	0	0	0.036034	1	21821	19.098	17.782	1	33429000
AEGSDVANAVLDGADCIMLSGETAK	25	Unmodified	_AEGSDVANAVLDGADCIMLSGETAK_			0	0	sp|P14618|KPYM_HUMAN	sp|P14618|KPYM_HUMAN	sp|P14618|KPYM_HUMAN	MULTI-MSMS	DS_070318_80_20_2h_1uL	1	80_20	832.391	3	832.053	2493.14	38773.2	2.8499	0.0023712	0.64648	0.0005379	3.4963	0.0029091	832.387	60.008	0.27842	60.22	60.017	60.295	0.21233					26	10	4	0	0	0	0.037924	1	18847	18.298	15.536	1	1307000
AEGSDVANAVLDGADCIMLSGETAK	25	Unmodified	_AEGSDVANAVLDGADCIMLSGETAK_			0	0	sp|P14618|KPYM_HUMAN	sp|P14618|KPYM_HUMAN	sp|P14618|KPYM_HUMAN	MULTI-MSMS	DS_070318_80_20_2h_1uL	1	80_20	624.545	4	624.291	2493.14	44330.6	2.8591	0.0017849	0.91878	0.00057359	3.7779	0.0023585	624.292	70.201	0.28035	70.313	70.167	70.447	0.11209					75	20	5	0	0	0	0.047062	1	22154	13.407	10.483	1	1362200
AEGSDVANAVLDGADCIMLSGETAK	25	Unmodified	_AEGSDVANAVLDGADCIMLSGETAK_			0	0	sp|P14618|KPYM_HUMAN	sp|P14618|KPYM_HUMAN	sp|P14618|KPYM_HUMAN	MULTI-MATCH	DS_070318_100_0_2h_1uL	1	100_0		3	832.053	2493.14	39055.8	3.2404	0.0026962	0.46306	0.00038529	3.7034	0.0030814	832.722	60.137	0.24413	60.285	60.126	60.371	0.14773	0.048804	-0.00038604	NaN	18.298	25	8	5	NaN	NaN	NaN	NaN	0		NaN	NaN	0	1029600
AEGSDVANAVLDGADCIMLSGETAK	25	Unmodified	_AEGSDVANAVLDGADCIMLSGETAK_			0	0	sp|P14618|KPYM_HUMAN	sp|P14618|KPYM_HUMAN	sp|P14618|KPYM_HUMAN	MULTI-MATCH	DS_070318_20_80_2h_1uL	1	20_80		3	832.053	2493.14	38504	2.0482	0.0017042	1.0689	0.00088937	3.117	0.0025935	832.388	70.307	0.36221	70.303	70.149	70.511	-0.0038452	-0.0097713	0.00012589	NaN	87.102	179	37	7	NaN	NaN	NaN	NaN	0		NaN	NaN	0	7862600
AEGSDVANAVLDGADCIMLSGETAK	25	Unmodified	_AEGSDVANAVLDGADCIMLSGETAK_			0	0	sp|P14618|KPYM_HUMAN	sp|P14618|KPYM_HUMAN	sp|P14618|KPYM_HUMAN	MULTI-MATCH	DS_070318_20_80_2h_1uL	1	20_80		4	624.291	2493.14	45058.9	2.9298	0.001829	0.80837	0.00050466	3.7381	0.0023337	624.292	70.34	0.1801	70.336	70.221	70.401	-0.0038452	0.0097713	-0.00020205	NaN	25.803	40	18	3	NaN	NaN	NaN	NaN	0		NaN	NaN	0	362560
AEGSDVANAVLDGADCIMLSGETAK	25	Unmodified	_AEGSDVANAVLDGADCIMLSGETAK_			0	0	sp|P14618|KPYM_HUMAN	sp|P14618|KPYM_HUMAN	sp|P14618|KPYM_HUMAN	MULTI-MATCH	DS_070318_50_50_2h_1uL	1	50_50		3	832.053	2493.14	37439.2	2.5637	0.0021332	1.3798	0.0011481	3.9435	0.0032812	832.387	60.009	0.17535	60.204	60.111	60.287	0.19486	-0.032377	0.0019023	NaN	18.298	10	6	3	NaN	NaN	NaN	NaN	0		NaN	NaN	0	858530
AEGSDVANAVLDGADCIMLSGETAK	25	Unmodified	_AEGSDVANAVLDGADCIMLSGETAK_			0	0	sp|P14618|KPYM_HUMAN	sp|P14618|KPYM_HUMAN	sp|P14618|KPYM_HUMAN	MULTI-MATCH	DS_070318_50_50_2h_1uL	1	50_50		4	624.291	2493.14	44723.5	2.7759	0.001733	1.08	0.00067423	3.8559	0.0024072	624.543	70.239	0.2629	70.334	70.198	70.461	0.09462	0.0074673	0.00047623	NaN	25.803	62	16	5	NaN	NaN	NaN	NaN	0		NaN	NaN	0	1092300
AEGSDVANAVLDGADCIMLSGETAK	25	Unmodified	_AEGSDVANAVLDGADCIMLSGETAK_			0	0	sp|P14618|KPYM_HUMAN	sp|P14618|KPYM_HUMAN	sp|P14618|KPYM_HUMAN	MULTI-MATCH	DS_070318_80_20_2h_1uL	1	80_20		3	832.053	2493.14	38372.8	1.924	0.0016008	1.1777	0.00097988	3.1016	0.0025807	832.388	70.184	0.56566	70.296	70.109	70.674	0.11209	-0.017302	0.00039741	NaN	87.102	226	41	8	NaN	NaN	NaN	NaN	0		NaN	NaN	0	39049000
AEGSDVANAVLDGADCIMLSGETAKGDYPLEAVR	34	Unmodified	_AEGSDVANAVLDGADCIMLSGETAKGDYPLEAVR_			0	1	sp|P14618|KPYM_HUMAN	sp|P14618|KPYM_HUMAN	sp|P14618|KPYM_HUMAN	MULTI-MSMS	DS_070318_100_0_2h_1uL	1	100_0	1166.22	3	1165.55	3493.63	32904.2	2.6183	0.0030517	-0.71261	-0.00083059	1.9057	0.0022212	1166.22	71.245	0.3632	71.292	71.115	71.478	0.047493					202	37	7	0	0	0	1.4406e-38	1	22677	133.36	133.36	1	24128000
AEGSDVANAVLDGADCIMLSGETAKGDYPLEAVR	34	Unmodified	_AEGSDVANAVLDGADCIMLSGETAKGDYPLEAVR_			0	1	sp|P14618|KPYM_HUMAN	sp|P14618|KPYM_HUMAN	sp|P14618|KPYM_HUMAN	MULTI-MSMS	DS_070318_20_80_2h_1uL	1	20_80	1166.22	3	1165.55	3493.63	33333.1	2.0808	0.0024253	-0.39493	-0.00046031	1.6859	0.001965	1165.89	71.364	0.26169	71.36	71.229	71.49	-0.0038452					141	31	6	0	0	0	1.2892e-20	1	21183	100.86	99.222	1	6505400
AEGSDVANAVLDGADCIMLSGETAKGDYPLEAVR	34	Unmodified	_AEGSDVANAVLDGADCIMLSGETAKGDYPLEAVR_			0	1	sp|P14618|KPYM_HUMAN	sp|P14618|KPYM_HUMAN	sp|P14618|KPYM_HUMAN	MULTI-MSMS	DS_070318_50_50_2h_1uL	1	50_50	1165.89	3	1165.55	3493.63	32911.6	2.0386	0.0023761	-0.58789	-0.00068521	1.4507	0.0016909	1165.89	71.211	0.37212	71.306	71.163	71.535	0.09462					172	40	6	0	0	0	2.2605e-49	1	22128	146.58	146.58	1	23580000
AEGSDVANAVLDGADCIMLSGETAKGDYPLEAVR	34	Unmodified	_AEGSDVANAVLDGADCIMLSGETAKGDYPLEAVR_			0	1	sp|P14618|KPYM_HUMAN	sp|P14618|KPYM_HUMAN	sp|P14618|KPYM_HUMAN	MULTI-MSMS	DS_070318_80_20_2h_1uL	1	80_20	1166.22	3	1165.55	3493.63	33017.2	2.2437	0.0026152	-0.30706	-0.00035789	1.9367	0.0022573	1165.89	71.179	0.25807	71.291	71.169	71.427	0.11209					126	25	6	0	0	0	1.507e-28	1	22457	110.7	109.23	1	5331300
AEISFEDRK	9	Unmodified	_AEISFEDRK_			0	1	sp|P21333|FLNA_HUMAN	sp|P21333|FLNA_HUMAN	sp|P21333|FLNA_HUMAN	MULTI-MSMS	DS_070318_50_50_2h_1uL	1	50_50	365.522	3	365.521	1093.54	58870.2	2.9721	0.0010864	-0.74879	-0.0002737	2.2233	0.00081267	365.52	26.69	0.12943	27.085	27.019	27.148	0.39532					13	8	2	0	0	0	0.036369	1	7352	37.344	7.6007	1	1690700
AEISFEDRK	9	Unmodified	_AEISFEDRK_			0	1	sp|P21333|FLNA_HUMAN	sp|P21333|FLNA_HUMAN	sp|P21333|FLNA_HUMAN	MULTI-MSMS	DS_070318_80_20_2h_1uL	1	80_20	365.522	3	365.521	1093.54	59586.1	2.3141	0.00084586	0.26617	9.7292e-05	2.5803	0.00094315	365.521	26.729	0.16331	27.141	27.089	27.252	0.41279					15	12	2	0	0	0	0.023469	1	7456	44.318	20.287	1	3971300
AEISFEDRK	9	Unmodified	_AEISFEDRK_			0	1	sp|P21333|FLNA_HUMAN	sp|P21333|FLNA_HUMAN	sp|P21333|FLNA_HUMAN	MULTI-MATCH	DS_070318_100_0_2h_1uL	1	100_0		3	365.521	1093.54	59567	3.0348	0.0011093	0.047749	1.7453e-05	3.0825	0.0011267	365.521	26.729	0.14106	27.077	27.021	27.162	0.3482	-0.023968	0.00025098	NaN	44.318	14	8	2	NaN	NaN	NaN	NaN	0		NaN	NaN	0	3204700
AELADQAASWLTR	13	Unmodified	_AELADQAASWLTR_			0	0	CON__ENSEMBL:ENSBTAP00000007350;CON__P01030	CON__ENSEMBL:ENSBTAP00000007350;CON__P01030	CON__ENSEMBL:ENSBTAP00000007350	MULTI-MSMS	DS_070318_100_0_2h_1uL	1	100_0	716.368	2	716.365	1430.72	41674.7	3.4006	0.002436	0.25784	0.00018471	3.6584	0.0026207	716.365	56.936	0.32309	57.084	56.911	57.234	0.14773					34	10	4	0	0	0	3.0325e-13	1	17940	137.89	120.66	1	5255900
AELADQAASWLTR	13	Unmodified	_AELADQAASWLTR_			0	0	CON__ENSEMBL:ENSBTAP00000007350;CON__P01030	CON__ENSEMBL:ENSBTAP00000007350;CON__P01030	CON__ENSEMBL:ENSBTAP00000007350	MULTI-MSMS	DS_070318_100_0_2h_1uL	1	100_0	477.915	3	477.912	1430.72	50580.1	4.1664	0.0019912	2.0624	0.00098565	6.2288	0.0029768	477.914	56.932	0.76358	57.08	56.721	57.484	0.14773					42	27	5	0	0	0	0.011224	1	17972	32.068	24.343	1	1315700
AELADQAASWLTR	13	Unmodified	_AELADQAASWLTR_			0	0	CON__ENSEMBL:ENSBTAP00000007350;CON__P01030	CON__ENSEMBL:ENSBTAP00000007350;CON__P01030	CON__ENSEMBL:ENSBTAP00000007350	MULTI-MSMS	DS_070318_20_80_2h_1uL	1	20_80	716.368	2	716.365	1430.72	41728	3.0308	0.0021712	0.14604	0.00010462	3.1768	0.0022758	716.365	56.966	0.23357	57.062	56.958	57.191	0.096386					30	11	3	0	0	0	0.0011668	1	16820	72.006	61.176	1	1953700
AELADQAASWLTR	13	Unmodified	_AELADQAASWLTR_			0	0	CON__ENSEMBL:ENSBTAP00000007350;CON__P01030	CON__ENSEMBL:ENSBTAP00000007350;CON__P01030	CON__ENSEMBL:ENSBTAP00000007350	MULTI-MSMS	DS_070318_50_50_2h_1uL	1	50_50	716.367	2	716.365	1430.72	41243.2	3.5527	0.002545	0.092447	6.6226e-05	3.6451	0.0026112	716.365	56.721	0.3278	57.016	56.856	57.184	0.29507					35	11	5	0	0	0	1.0667e-06	1	17449	101.93	91.099	1	4343300
AELADQAASWLTR	13	Unmodified	_AELADQAASWLTR_			0	0	CON__ENSEMBL:ENSBTAP00000007350;CON__P01030	CON__ENSEMBL:ENSBTAP00000007350;CON__P01030	CON__ENSEMBL:ENSBTAP00000007350	MULTI-MSMS	DS_070318_80_20_2h_1uL	1	80_20	716.368	2	716.365	1430.72	41818.8	3.2883	0.0023556	0.37203	0.00026651	3.6603	0.0026221	716.365	56.791	0.38202	57.003	56.844	57.226	0.21233					47	13	5	0	0	0	3.642e-11	1	17732	124.1	110.33	1	7174300
AELADQAASWLTR	13	Unmodified	_AELADQAASWLTR_			0	0	CON__ENSEMBL:ENSBTAP00000007350;CON__P01030	CON__ENSEMBL:ENSBTAP00000007350;CON__P01030	CON__ENSEMBL:ENSBTAP00000007350	MULTI-MSMS	DS_070318_80_20_2h_1uL	1	80_20	477.915	3	477.912	1430.72	52157.5	4.2428	0.0020277	1.3044	0.00062337	5.5472	0.0026511	477.913	56.793	0.59254	57.005	56.781	57.373	0.21233					39	21	4	0	0	0	0.00094915	1	17754	47.621	36.696	1	1920500
AELADQAASWLTR	13	Unmodified	_AELADQAASWLTR_			0	0	CON__ENSEMBL:ENSBTAP00000007350;CON__P01030	CON__ENSEMBL:ENSBTAP00000007350;CON__P01030	CON__ENSEMBL:ENSBTAP00000007350	MULTI-MATCH	DS_070318_50_50_2h_1uL	1	50_50		3	477.912	1430.72	50980.1	4.4723	0.0021373	2.1375	0.0010215	6.6098	0.0031589	477.914	56.705	0.53634	57	56.802	57.338	0.29507	-0.028001	0.00066284	NaN	47.621	34	19	4	NaN	NaN	NaN	NaN	0		NaN	NaN	0	1220400
AELELELGR	9	Unmodified	_AELELELGR_			0	0	sp|Q15149|PLEC_HUMAN	sp|Q15149|PLEC_HUMAN	sp|Q15149|PLEC_HUMAN	MULTI-MSMS	DS_070318_100_0_2h_1uL	1	100_0	515.285	2	515.282	1028.55	51407.8	4.5158	0.0023269	-0.097427	-5.0202e-05	4.4184	0.0022767	515.282	46.971	0.33394	47.219	47.069	47.402	0.24796					26	11	4	0	0	0	0.00859	1	14545	81.548	19.549	1	3144400
AELELELGR	9	Unmodified	_AELELELGR_			0	0	sp|Q15149|PLEC_HUMAN	sp|Q15149|PLEC_HUMAN	sp|Q15149|PLEC_HUMAN	MULTI-MSMS	DS_070318_50_50_2h_1uL	1	50_50	515.284	2	515.282	1028.55	50501.6	4.0399	0.0020817	0.63335	0.00032635	4.6732	0.002408	515.283	46.977	0.30183	47.272	47.141	47.443	0.29509					24	11	3	0	0	0	0.0094012	1	14190	80.438	18.439	1	2057000
AELELELGR	9	Unmodified	_AELELELGR_			0	0	sp|Q15149|PLEC_HUMAN	sp|Q15149|PLEC_HUMAN	sp|Q15149|PLEC_HUMAN	MULTI-MSMS	DS_070318_80_20_2h_1uL	1	80_20	515.285	2	515.282	1028.55	49710.2	4.4649	0.0023007	0.1242	6.3997e-05	4.589	0.0023647	515.282	46.943	0.2942	47.256	47.136	47.43	0.31256					26	9	4	0	0	0	0.0036467	1	14385	98.458	18.229	1	4255700
AELELELGR	9	Unmodified	_AELELELGR_			0	0	sp|Q15149|PLEC_HUMAN	sp|Q15149|PLEC_HUMAN	sp|Q15149|PLEC_HUMAN	MULTI-MATCH	DS_070318_20_80_2h_1uL	1	20_80		2	515.282	1028.55	50107.2	3.8796	0.0019991	0.89097	0.0004591	4.7706	0.0024582	515.283	47.066	0.2514	47.162	47.041	47.293	0.096382	-0.064798	0.00067596	NaN	98.458	15	9	2	NaN	NaN	NaN	NaN	0		NaN	NaN	0	521170
AELNEFLTR	9	Unmodified	_AELNEFLTR_			0	0	sp|P23396|RS3_HUMAN	sp|P23396|RS3_HUMAN	sp|P23396|RS3_HUMAN	MSMS	DS_070318_100_0_2h_1uL	1	100_0	546.79	2	546.788	1091.56	NaN	NaN	NaN	NaN	NaN	NaN	NaN	NaN	47.116	1	47.364	46.864	47.864	0.24796								0	0	0	4.275e-07	1	14600	116.73	59.445	1
AELNEFLTR	9	Unmodified	_AELNEFLTR_			0	0	sp|P23396|RS3_HUMAN	sp|P23396|RS3_HUMAN	sp|P23396|RS3_HUMAN	MULTI-MSMS	DS_070318_20_80_2h_1uL	1	20_80	546.79	2	546.788	1091.56	49033.2	3.5859	0.0019607	1.3	0.00071083	4.8859	0.0026715	546.788	47.185	0.21534	47.293	47.213	47.428	0.10824					18	8	3	0	0	0	0.019241	1	13658	67.993	50.607	1	548460
AELNEFLTR	9	Unmodified	_AELNEFLTR_			0	0	sp|P23396|RS3_HUMAN	sp|P23396|RS3_HUMAN	sp|P23396|RS3_HUMAN	MULTI-MSMS	DS_070318_50_50_2h_1uL	1	50_50	546.791	2	546.788	1091.56	49006.9	3.8001	0.0020779	0.43596	0.00023838	4.2361	0.0023162	546.788	47.133	0.26662	47.428	47.272	47.539	0.29509					21	9	3	0	0	0	0.0045157	1	14250	92.439	54.881	1	2279200
AELNEFLTR	9	Unmodified	_AELNEFLTR_			0	0	sp|P23396|RS3_HUMAN	sp|P23396|RS3_HUMAN	sp|P23396|RS3_HUMAN	MULTI-MSMS	DS_070318_80_20_2h_1uL	1	80_20	546.79	2	546.788	1091.56	48255.2	4.0267	0.0022017	0.49683	0.00027166	4.5235	0.0024734	546.788	47.114	0.27602	47.427	47.282	47.558	0.31256					21	8	4	0	0	0	0.0045157	1	14445	92.439	53.648	1	3837800
AELQELNAR	9	Unmodified	_AELQELNAR_			0	0	sp|O15061|SYNEM_HUMAN	sp|O15061|SYNEM_HUMAN	sp|O15061|SYNEM_HUMAN	MULTI-MSMS	DS_070318_100_0_2h_1uL	1	100_0	522.28	2	522.278	1042.54	45141.4	3.9642	0.0020704	-0.95981	-0.00050129	3.0044	0.0015691	522.278	44.146	0.31891	44.394	44.246	44.565	0.24796					19	12	3	0	0	0	0.044126	1	13574	56.011	16.009	1	4681500
AELQELNAR	9	Unmodified	_AELQELNAR_			0	0	sp|O15061|SYNEM_HUMAN	sp|O15061|SYNEM_HUMAN	sp|O15061|SYNEM_HUMAN	MULTI-MSMS	DS_070318_50_50_2h_1uL	1	50_50	522.28	2	522.278	1042.54	47411.4	3.41	0.0017809	-0.11793	-6.1591e-05	3.292	0.0017194	522.278	44.168	0.29167	44.463	44.294	44.586	0.29509					14	10	2	0	0	0	0.037957	1	13248	58.981	25.719	1	2210800
AELQELNAR	9	Unmodified	_AELQELNAR_			0	0	sp|O15061|SYNEM_HUMAN	sp|O15061|SYNEM_HUMAN	sp|O15061|SYNEM_HUMAN	MULTI-MATCH	DS_070318_0_100_2h_1uL	1	0_100		2	522.278	1042.54	50862.1	1.7728	0.00092589	-0.28072	-0.00014662	1.4921	0.00077927	522.278	44.308	0.11329	44.308	44.239	44.352	0	-0.076885	-1.5129e-05	NaN	58.981	21	21	2	NaN	NaN	NaN	NaN	0		NaN	NaN	0	227760
AELQELNAR	9	Unmodified	_AELQELNAR_			0	0	sp|O15061|SYNEM_HUMAN	sp|O15061|SYNEM_HUMAN	sp|O15061|SYNEM_HUMAN	MULTI-MATCH	DS_070318_20_80_2h_1uL	1	20_80		2	522.278	1042.54	49503.2	3.5406	0.0018492	0.22253	0.00011622	3.7631	0.0019654	522.278	44.199	0.24961	44.295	44.176	44.426	0.096386	-0.089306	0.00051055	NaN	58.981	35	17	3	NaN	NaN	NaN	NaN	0		NaN	NaN	0	1164400
AELQELNAR	9	Unmodified	_AELQELNAR_			0	0	sp|O15061|SYNEM_HUMAN	sp|O15061|SYNEM_HUMAN	sp|O15061|SYNEM_HUMAN	MULTI-MATCH	DS_070318_80_20_2h_1uL	1	80_20		2	522.278	1042.54	49680.5	3.7841	0.0019764	-0.55819	-0.00029153	3.2259	0.0016848	522.278	44.149	0.30958	44.462	44.311	44.621	0.31256	0.077599	-0.00030495	NaN	58.981	19	11	3	NaN	NaN	NaN	NaN	0		NaN	NaN	0	4284200
AEMEVLLASK	10	Unmodified	_AEMEVLLASK_			0	0	sp|Q15149|PLEC_HUMAN	sp|Q15149|PLEC_HUMAN	sp|Q15149|PLEC_HUMAN	MULTI-MSMS	DS_070318_100_0_2h_1uL	1	100_0	545.797	2	545.794	1089.57	49616.9	3.105	0.0016947	0.10211	5.5729e-05	3.2071	0.0017504	545.794	45.298	0.16891	45.546	45.455	45.624	0.24797					14	8	2	0	0	0	0.0087822	1	13963	72.643	55.867	1	4448000
AEMEVLLASK	10	Unmodified	_AEMEVLLASK_			0	0	sp|Q15149|PLEC_HUMAN	sp|Q15149|PLEC_HUMAN	sp|Q15149|PLEC_HUMAN	MULTI-MSMS	DS_070318_80_20_2h_1uL	1	80_20	545.796	2	545.794	1089.57	48608.1	2.9683	0.0016201	-0.30007	-0.00016378	2.6682	0.0014563	545.794	45.277	0.18337	45.589	45.473	45.657	0.31256					21	8	4	0	0	0	0.02124	1	13821	62.823	46.047	1	3300800
AEMLLEEAKR	10	Unmodified	_AEMLLEEAKR_			0	1	sp|P07942|LAMB1_HUMAN	sp|P07942|LAMB1_HUMAN	sp|P07942|LAMB1_HUMAN	MULTI-MSMS	DS_070318_100_0_2h_1uL	1	100_0	397.215	3	397.213	1188.62	56393.7	3.6399	0.0014458	0.78082	0.00031015	4.4208	0.001756	397.213	32.222	0.46327	32.47	32.185	32.648	0.24796					32	18	3	0	0	0	0.011526	1	9457	49.35	36.395	1	1887000
AEMLLEEAKR	10	Unmodified	_AEMLLEEAKR_			0	1	sp|P07942|LAMB1_HUMAN	sp|P07942|LAMB1_HUMAN	sp|P07942|LAMB1_HUMAN	MULTI-MSMS	DS_070318_80_20_2h_1uL	1	80_20	397.215	3	397.213	1188.62	57221.7	3.7059	0.001472	0.11466	4.5544e-05	3.8206	0.0015176	397.213	32.227	0.62049	32.439	31.999	32.619	0.21239					34	21	3	0	0	0	0.013067	1	9315	48.44	40.873	1	2063600
AEMLLEEAKR	10	Unmodified	_AEMLLEEAKR_			0	1	sp|P07942|LAMB1_HUMAN	sp|P07942|LAMB1_HUMAN	sp|P07942|LAMB1_HUMAN	MULTI-MATCH	DS_070318_20_80_2h_1uL	1	20_80		3	397.213	1188.62	61515.6	3.5954	0.0014281	0.68026	0.00027021	4.2756	0.0016983	397.213	32.319	0.19357	32.415	32.326	32.519	0.09639	-0.023181	2.5006e-05	NaN	49.35	16	12	2	NaN	NaN	NaN	NaN	0		NaN	NaN	0	292400
AEMLLEEAKR	10	Unmodified	_AEMLLEEAKR_			0	1	sp|P07942|LAMB1_HUMAN	sp|P07942|LAMB1_HUMAN	sp|P07942|LAMB1_HUMAN	MULTI-MATCH	DS_070318_50_50_2h_1uL	1	50_50		3	397.213	1188.62	56363.3	2.7032	0.0010737	0.779	0.00030943	3.4822	0.0013832	397.213	32.134	0.26987	32.429	32.331	32.601	0.29509	-0.008975	0.00014267	NaN	49.35	21	11	3	NaN	NaN	NaN	NaN	0		NaN	NaN	0	819000
AEMNELMEQTSEIITFAESGTAR	23	Unmodified	_AEMNELMEQTSEIITFAESGTAR_			0	0	sp|P08476|INHBA_HUMAN	sp|P08476|INHBA_HUMAN	sp|P08476|INHBA_HUMAN	MULTI-MSMS	DS_070318_100_0_2h_1uL	1	100_0	854.068	3	853.396	2557.17	38573.2	2.264	0.0019321	0.40643	0.00034684	2.6705	0.002279	853.731	81.297	0.25384	81.445	81.325	81.579	0.14773					91	29	4	0	0	0	0.031841	1	25459	20.426	19.324	1	834290
AEMNELMEQTSEIITFAESGTAR	23	Unmodified	_AEMNELMEQTSEIITFAESGTAR_			0	0	sp|P08476|INHBA_HUMAN	sp|P08476|INHBA_HUMAN	sp|P08476|INHBA_HUMAN	MULTI-MATCH	DS_070318_50_50_2h_1uL	1	50_50		3	853.396	2557.17	39092.9	1.8803	0.0016047	-0.84746	-0.00072322	1.0329	0.00088145	853.73	81.373	0.18616	81.468	81.343	81.529	0.094635	0.011372	-0.0027643	NaN	20.426	34	26	2	NaN	NaN	NaN	NaN	0		NaN	NaN	0	766120
AENFFILR	8	Unmodified	_AENFFILR_			0	0	sp|P59998|ARPC4_HUMAN	sp|P59998|ARPC4_HUMAN	sp|P59998|ARPC4_HUMAN	MULTI-MSMS	DS_070318_100_0_2h_1uL	1	100_0	505.279	2	505.277	1008.54	51880	3.8881	0.0019646	-0.59143	-0.00029884	3.2967	0.0016657	505.277	55.296	0.28512	55.444	55.338	55.623	0.14773					25	11	3	0	0	0	0.030345	1	17398	72.138	39.668	1	1728700
AENFFILR	8	Unmodified	_AENFFILR_			0	0	sp|P59998|ARPC4_HUMAN	sp|P59998|ARPC4_HUMAN	sp|P59998|ARPC4_HUMAN	MULTI-MATCH	DS_070318_20_80_2h_1uL	1	20_80		2	505.277	1008.54	53906.4	4.116	0.0020797	0.049001	2.4759e-05	4.165	0.0021045	505.277	55.402	0.18733	55.498	55.37	55.557	0.096386	0.059258	0.00076549	NaN	72.138	20	12	3	NaN	NaN	NaN	NaN	0		NaN	NaN	0	325130
AENFFILR	8	Unmodified	_AENFFILR_			0	0	sp|P59998|ARPC4_HUMAN	sp|P59998|ARPC4_HUMAN	sp|P59998|ARPC4_HUMAN	MULTI-MATCH	DS_070318_50_50_2h_1uL	1	50_50		2	505.277	1008.54	54009.8	4.1276	0.0020856	-1.1685	-0.00059042	2.9591	0.0014951	505.276	55.133	0.26548	55.428	55.304	55.569	0.29507	-0.010695	-0.00046487	NaN	72.138	15	11	2	NaN	NaN	NaN	NaN	0		NaN	NaN	0	1151300
AENFFILR	8	Unmodified	_AENFFILR_			0	0	sp|P59998|ARPC4_HUMAN	sp|P59998|ARPC4_HUMAN	sp|P59998|ARPC4_HUMAN	MULTI-MATCH	DS_070318_80_20_2h_1uL	1	80_20		2	505.277	1008.54	51731.7	3.8762	0.0019586	-0.88921	-0.0004493	2.987	0.0015093	505.276	55.172	0.29045	55.385	55.238	55.529	0.21233	-0.053966	-0.00018263	NaN	72.138	25	10	3	NaN	NaN	NaN	NaN	0		NaN	NaN	0	1891400
AENYDIPSADR	11	Unmodified	_AENYDIPSADR_			0	0	sp|P22314|UBA1_HUMAN	sp|P22314|UBA1_HUMAN	sp|P22314|UBA1_HUMAN	MULTI-MSMS	DS_070318_50_50_2h_1uL	1	50_50	625.789	2	625.786	1249.56	48971.4	2.7706	0.0017338	-0.096201	-6.0201e-05	2.6744	0.0016736	625.786	33.59	0.15582	33.885	33.802	33.958	0.29509					12	7	3	0	0	0	0.0043555	1	9671	73.985	61.938	1	1247800
AENYDIPSADR	11	Unmodified	_AENYDIPSADR_			0	0	sp|P22314|UBA1_HUMAN	sp|P22314|UBA1_HUMAN	sp|P22314|UBA1_HUMAN	MULTI-MSMS	DS_070318_80_20_2h_1uL	1	80_20	625.788	2	625.786	1249.56	46697.8	2.5481	0.0015946	-0.12575	-7.869e-05	2.4224	0.0015159	625.786	33.669	0.21447	33.881	33.794	34.008	0.21239					21	9	3	0	0	0	0.0014019	1	9829	82.749	73.162	1	1765500
AEQWNVNYVETSAK	14	Unmodified	_AEQWNVNYVETSAK_			0	0	sp|P11233|RALA_HUMAN	sp|P11233|RALA_HUMAN	sp|P11233|RALA_HUMAN	MULTI-MSMS	DS_070318_100_0_2h_1uL	1	100_0	820.398	2	819.892	1637.77	39837.2	2.9037	0.0023807	0.73254	0.0006006	3.6362	0.0029813	820.394	44.425	0.24932	44.673	44.534	44.783	0.24796					15	7	3	0	0	0	0.00048186	1	13685	76.522	68.635	1	3133400
AEQWNVNYVETSAK	14	Unmodified	_AEQWNVNYVETSAK_			0	0	sp|P11233|RALA_HUMAN	sp|P11233|RALA_HUMAN	sp|P11233|RALA_HUMAN	MULTI-MATCH	DS_070318_20_80_2h_1uL	1	20_80		2	819.892	1637.77	40901.4	2.307	0.0018915	1.2946	0.0010614	3.6016	0.0029529	819.893	44.431	0.15894	44.527	44.453	44.612	0.096386	-0.13222	-0.00027785	NaN	76.522	9	6	2	NaN	NaN	NaN	NaN	0		NaN	NaN	0	448240
AEQWNVNYVETSAK	14	Unmodified	_AEQWNVNYVETSAK_			0	0	sp|P11233|RALA_HUMAN	sp|P11233|RALA_HUMAN	sp|P11233|RALA_HUMAN	MULTI-MATCH	DS_070318_50_50_2h_1uL	1	50_50		2	819.892	1637.77	39937.2	2.2074	0.0018099	1.911	0.0015668	4.1185	0.0033767	819.893	44.427	0.15755	44.722	44.612	44.77	0.29509	0.062404	0.00073294	NaN	76.522	12	5	3	NaN	NaN	NaN	NaN	0		NaN	NaN	0	1741700
AEQWNVNYVETSAK	14	Unmodified	_AEQWNVNYVETSAK_			0	0	sp|P11233|RALA_HUMAN	sp|P11233|RALA_HUMAN	sp|P11233|RALA_HUMAN	MULTI-MATCH	DS_070318_80_20_2h_1uL	1	80_20		2	819.892	1637.77	38710.9	3.108	0.0025482	1.3308	0.0010911	4.4388	0.0036393	819.893	44.403	0.22293	44.716	44.557	44.78	0.31256	0.056476	-0.00021852	NaN	76.522	20	7	4	NaN	NaN	NaN	NaN	0		NaN	NaN	0	2094600
AESMLQQADK	10	Unmodified	_AESMLQQADK_			0	0	sp|P13797|PLST_HUMAN	sp|P13797|PLST_HUMAN	sp|P13797|PLST_HUMAN	MULTI-MSMS	DS_070318_100_0_2h_1uL	1	100_0	560.771	2	560.769	1119.52	47475.9	3.2847	0.001842	-0.15395	-8.6331e-05	3.1308	0.0017556	560.769	28.046	0.22307	28.395	28.291	28.514	0.3482					14	7	2	0	0	0	0.0011414	1	8047	96.948	87.36	1	3254800
AESMLQQADK	10	Unmodified	_AESMLQQADK_			0	0	sp|P13797|PLST_HUMAN	sp|P13797|PLST_HUMAN	sp|P13797|PLST_HUMAN	MULTI-MATCH	DS_070318_20_80_2h_1uL	1	20_80		2	560.769	1119.52	50591	3.2956	0.0018481	1.2132	0.00068031	4.5088	0.0025284	560.77	28.109	0.20306	28.406	28.257	28.461	0.29686	0.0064659	0.00096001	NaN	96.948	10	6	2	NaN	NaN	NaN	NaN	0		NaN	NaN	0	348980
AESMLQQADK	10	Unmodified	_AESMLQQADK_			0	0	sp|P13797|PLST_HUMAN	sp|P13797|PLST_HUMAN	sp|P13797|PLST_HUMAN	MULTI-MATCH	DS_070318_50_50_2h_1uL	1	50_50		2	560.769	1119.52	47230.8	3.4294	0.0019231	0.16066	9.0091e-05	3.5901	0.0020132	560.769	28.003	0.26537	28.398	28.243	28.508	0.39532	-0.0013103	-0.00022043	NaN	96.948	14	10	2	NaN	NaN	NaN	NaN	0		NaN	NaN	0	1455000
AESSSDEAVADTSRR	15	Unmodified	_AESSSDEAVADTSRR_			0	1	sp|Q16363|LAMA4_HUMAN	sp|Q16363|LAMA4_HUMAN	sp|Q16363|LAMA4_HUMAN	MULTI-MSMS	DS_070318_100_0_2h_1uL	1	100_0	527.577	3	527.576	1579.71	51041.3	2.6666	0.0014068	-0.61603	-0.000325	2.0506	0.0010818	527.576	19.172	0.19274	19.621	19.534	19.726	0.44843					23	11	3	0	0	0	0.0048264	1	5039	45.864	34.919	1	3236200
AETECQNTEYQQLLDIK	17	Unmodified	_AETECQNTEYQQLLDIK_			0	0	sp|P13645|K1C10_HUMAN;CON__P13645	sp|P13645|K1C10_HUMAN	sp|P13645|K1C10_HUMAN	MULTI-MSMS	DS_070318_0_100_2h_1uL	1	0_100	695.328	3	694.993	2081.96	42757.8	1.7729	0.0012321	-0.31871	-0.0002215	1.4542	0.0010106	694.993	53.869	0.18343	53.869	53.781	53.965	0					102	33	4	0	0	0	0.042759	1	12274	14.695	10.426	1	1294500
AETECQNTEYQQLLDIK	17	Unmodified	_AETECQNTEYQQLLDIK_			0	0	sp|P13645|K1C10_HUMAN;CON__P13645	sp|P13645|K1C10_HUMAN	sp|P13645|K1C10_HUMAN	MULTI-MSMS	DS_070318_100_0_2h_1uL	1	100_0	694.996	3	694.993	2081.96	42586.2	2.6083	0.0018127	-0.013222	-9.1892e-06	2.595	0.0018035	695.328	53.8	0.37116	53.948	53.864	54.235	0.14773					45	17	4	0	0	0	6.5948e-06	1	16887	54.004	40.578	1	9213100
AETECQNTEYQQLLDIK	17	Unmodified	_AETECQNTEYQQLLDIK_			0	0	sp|P13645|K1C10_HUMAN;CON__P13645	sp|P13645|K1C10_HUMAN	sp|P13645|K1C10_HUMAN	MULTI-MSMS	DS_070318_50_50_2h_1uL	1	50_50	695.329	3	694.993	2081.96	43876.4	2.241	0.0015575	0.12416	8.6291e-05	2.3652	0.0016438	694.994	53.638	0.19823	53.933	53.858	54.056	0.29507					44	16	4	0	0	0	9.0425e-06	1	16424	50.653	37.227	1	8025900
AETECQNTEYQQLLDIK	17	Unmodified	_AETECQNTEYQQLLDIK_			0	0	sp|P13645|K1C10_HUMAN;CON__P13645	sp|P13645|K1C10_HUMAN	sp|P13645|K1C10_HUMAN	MULTI-MSMS	DS_070318_80_20_2h_1uL	1	80_20	1042.49	2	1041.99	2081.96	34463.6	2.2074	0.0023001	-1.0839	-0.0011294	1.1235	0.0011707	1041.98	53.698	0.1445	53.911	53.883	54.028	0.21233					13	8	2	0	0	0	1.3022e-05	1	16698	82.362	58.986	1	5483800
AETECQNTEYQQLLDIK	17	Unmodified	_AETECQNTEYQQLLDIK_			0	0	sp|P13645|K1C10_HUMAN;CON__P13645	sp|P13645|K1C10_HUMAN	sp|P13645|K1C10_HUMAN	MULTI-MSMS	DS_070318_80_20_2h_1uL	1	80_20	695.329	3	694.993	2081.96	43165.6	2.3135	0.0016079	0.059117	4.1086e-05	2.3726	0.0016489	694.994	53.705	0.34054	53.917	53.839	54.179	0.21233					45	19	4	0	0	0	7.0147e-05	1	16706	49.559	36.133	1	6877200
AETECQNTEYQQLLDIK	17	Unmodified	_AETECQNTEYQQLLDIK_			0	0	sp|P13645|K1C10_HUMAN;CON__P13645	sp|P13645|K1C10_HUMAN	sp|P13645|K1C10_HUMAN	MULTI-MATCH	DS_070318_0_100_2h_1uL	1	0_100		2	1041.99	2081.96	34539.1	1.7728	0.0018472	-2.6957	-0.0028089	-0.92291	-0.00096166	1042.48	53.862	0.15417	53.862	53.789	53.943	0	-0.049474	-0.0012727	NaN	82.362	42	28	3	NaN	NaN	NaN	NaN	0		NaN	NaN	0	514010
AETECQNTEYQQLLDIK	17	Unmodified	_AETECQNTEYQQLLDIK_			0	0	sp|P13645|K1C10_HUMAN;CON__P13645	sp|P13645|K1C10_HUMAN	sp|P13645|K1C10_HUMAN	MULTI-MATCH	DS_070318_100_0_2h_1uL	1	100_0		2	1041.99	2081.96	35457.2	2.7244	0.0028388	-2.1092	-0.0021977	0.6152	0.00064103	1041.98	53.791	0.19632	53.939	53.88	54.076	0.14773	0.027286	-5.0414e-05	NaN	82.362	19	9	3	NaN	NaN	NaN	NaN	0		NaN	NaN	0	5262100
AETECQNTEYQQLLDIK	17	Unmodified	_AETECQNTEYQQLLDIK_			0	0	sp|P13645|K1C10_HUMAN;CON__P13645	sp|P13645|K1C10_HUMAN	sp|P13645|K1C10_HUMAN	MULTI-MATCH	DS_070318_20_80_2h_1uL	1	20_80		3	694.993	2081.96	44628.2	2.8605	0.001988	-0.010369	-7.2067e-06	2.8501	0.0019808	695.328	53.902	0.26992	53.898	53.823	54.093	-0.003849	-0.014973	0.00023434	NaN	54.004	33	23	3	NaN	NaN	NaN	NaN	0		NaN	NaN	0	3988400
AETECQNTEYQQLLDIK	17	Unmodified	_AETECQNTEYQQLLDIK_			0	0	sp|P13645|K1C10_HUMAN;CON__P13645	sp|P13645|K1C10_HUMAN	sp|P13645|K1C10_HUMAN	MULTI-MATCH	DS_070318_50_50_2h_1uL	1	50_50		2	1041.99	2081.96	39081.6	1.9381	0.0020195	-2.3232	-0.0024207	-0.38505	-0.00040121	1041.99	53.639	0.093704	53.934	53.884	53.978	0.29507	0.022952	-0.00049642	NaN	82.362	9	7	2	NaN	NaN	NaN	NaN	0		NaN	NaN	0	2781800
AEVDDVIQVR	10	Unmodified	_AEVDDVIQVR_			0	0	CON__Q28107;sp|P12259|FA5_HUMAN	CON__Q28107	CON__Q28107	MULTI-MSMS	DS_070318_100_0_2h_1uL	1	100_0	572.306	2	572.304	1142.59	46648.1	3.5392	0.0020255	0.61338	0.00035104	4.1526	0.0023766	572.304	41.619	0.35203	41.867	41.722	42.074	0.24796					32	11	4	0	0	0	0.0017078	1	12679	89.355	62.101	1	17177000
AEVDDVIQVR	10	Unmodified	_AEVDDVIQVR_			0	0	CON__Q28107;sp|P12259|FA5_HUMAN	CON__Q28107	CON__Q28107	MULTI-MSMS	DS_070318_50_50_2h_1uL	1	50_50	572.306	2	572.304	1142.59	46841.3	3.1998	0.0018313	0.47442	0.00027151	3.6742	0.0021028	572.304	41.641	0.31818	41.836	41.661	41.979	0.19487					32	11	4	0	0	0	0.0018357	1	12376	87.639	69.654	1	9511200
AEVDDVIQVR	10	Unmodified	_AEVDDVIQVR_			0	0	CON__Q28107;sp|P12259|FA5_HUMAN	CON__Q28107	CON__Q28107	MULTI-MSMS	DS_070318_80_20_2h_1uL	1	80_20	572.306	2	572.304	1142.59	46059.1	3.2145	0.0018397	0.30088	0.00017219	3.5154	0.0020119	572.304	41.584	0.27142	41.796	41.666	41.938	0.21239					27	8	4	0	0	0	6.5825e-05	1	12533	131.22	99.993	1	16994000
AEVDDVIQVR	10	Unmodified	_AEVDDVIQVR_			0	0	CON__Q28107;sp|P12259|FA5_HUMAN	CON__Q28107	CON__Q28107	MULTI-MATCH	DS_070318_20_80_2h_1uL	1	20_80		2	572.304	1142.59	46161.6	3.2461	0.0018577	1.0843	0.00062054	4.3304	0.0024783	572.304	41.717	0.20186	41.813	41.748	41.95	0.09639	-0.014646	0.00063162	NaN	131.22	26	11	3	NaN	NaN	NaN	NaN	0		NaN	NaN	0	2894400
AEVVETTQVYTEEETRR	17	Unmodified	_AEVVETTQVYTEEETRR_			0	1	sp|Q15149|PLEC_HUMAN	sp|Q15149|PLEC_HUMAN	sp|Q15149|PLEC_HUMAN	MULTI-MSMS	DS_070318_100_0_2h_1uL	1	100_0	681.005	3	680.668	2038.98	42758.1	3.1714	0.0021587	2.7855	0.001896	5.9569	0.0040547	681.003	35.238	0.25375	35.486	35.351	35.605	0.24796					24	8	4	0	0	0	0.0043157	1	10500	41.412	32.47	1	3576300
AEVVETTQVYTEEETRR	17	Unmodified	_AEVVETTQVYTEEETRR_			0	1	sp|Q15149|PLEC_HUMAN	sp|Q15149|PLEC_HUMAN	sp|Q15149|PLEC_HUMAN	MULTI-MSMS	DS_070318_20_80_2h_1uL	1	20_80	681.005	3	680.668	2038.98	43623.4	2.3024	0.0015672	1.7046	0.0011603	4.007	0.0027275	681.003	35.253	0.13434	35.349	35.261	35.395	0.096386					14	6	3	0	0	0	0.0069851	1	9753	34.909	25.655	1	946660
AEVVETTQVYTEEETRR	17	Unmodified	_AEVVETTQVYTEEETRR_			0	1	sp|Q15149|PLEC_HUMAN	sp|Q15149|PLEC_HUMAN	sp|Q15149|PLEC_HUMAN	MULTI-MATCH	DS_070318_50_50_2h_1uL	1	50_50		3	680.668	2038.98	44292.6	2.6327	0.001792	2.7342	0.0018611	5.3669	0.0036531	680.67	35.184	0.20634	35.479	35.341	35.548	0.29509	0.050841	0.00040953	NaN	41.412	19	6	4	NaN	NaN	NaN	NaN	0		NaN	NaN	0	1996200
AEVVETTQVYTEEETRR	17	Unmodified	_AEVVETTQVYTEEETRR_			0	1	sp|Q15149|PLEC_HUMAN	sp|Q15149|PLEC_HUMAN	sp|Q15149|PLEC_HUMAN	MULTI-MATCH	DS_070318_80_20_2h_1uL	1	80_20		3	680.668	2038.98	43256.2	2.6743	0.0018203	2.674	0.0018201	5.3483	0.0036404	681.004	35.186	0.21805	35.399	35.282	35.5	0.21239	-0.029607	0.00028657	NaN	41.412	20	6	5	NaN	NaN	NaN	NaN	0		NaN	NaN	0	5080900
AEVWLFLK	8	Unmodified	_AEVWLFLK_			0	0	sp|P08476|INHBA_HUMAN	sp|P08476|INHBA_HUMAN	sp|P08476|INHBA_HUMAN	MULTI-MSMS	DS_070318_100_0_2h_1uL	1	100_0	503.294	2	503.292	1004.57	50791.6	4.2024	0.002115	0.8954	0.00045065	5.0978	0.0025657	503.292	62.803	0.33563	62.95	62.775	63.111	0.14773					29	11	4	0	0	0	0.034455	1	19953	68.422	57.548	1	897400
AEVWLFLK	8	Unmodified	_AEVWLFLK_			0	0	sp|P08476|INHBA_HUMAN	sp|P08476|INHBA_HUMAN	sp|P08476|INHBA_HUMAN	MULTI-MATCH	DS_070318_20_80_2h_1uL	1	20_80		2	503.292	1004.57	51139.1	3.7254	0.001875	0.18392	9.2563e-05	3.9093	0.0019675	503.292	62.912	0.25693	63.008	62.862	63.119	0.096386	0.030843	-0.00011019	NaN	68.422	38	23	2	NaN	NaN	NaN	NaN	0		NaN	NaN	0	315580
AEVWLFLK	8	Unmodified	_AEVWLFLK_			0	0	sp|P08476|INHBA_HUMAN	sp|P08476|INHBA_HUMAN	sp|P08476|INHBA_HUMAN	MULTI-MATCH	DS_070318_50_50_2h_1uL	1	50_50		2	503.292	1004.57	50372.2	4.1556	0.0020915	-0.18117	-9.118e-05	3.9744	0.0020003	503.292	62.798	0.34332	62.993	62.762	63.106	0.19485	0.015374	-0.00047767	NaN	68.422	34	15	3	NaN	NaN	NaN	NaN	0		NaN	NaN	0	1106700
AEVWLFLK	8	Unmodified	_AEVWLFLK_			0	0	sp|P08476|INHBA_HUMAN	sp|P08476|INHBA_HUMAN	sp|P08476|INHBA_HUMAN	MULTI-MATCH	DS_070318_80_20_2h_1uL	1	80_20		2	503.292	1004.57	50574.5	4.189	0.0021083	0.97971	0.00049308	5.1687	0.0026014	503.292	62.746	0.37539	62.958	62.733	63.108	0.21233	-0.019183	0.00069085	NaN	68.422	25	14	3	NaN	NaN	NaN	NaN	0		NaN	NaN	0	793670
AFCGFEDPR	9	Unmodified	_AFCGFEDPR_			0	0	sp|Q15149|PLEC_HUMAN	sp|Q15149|PLEC_HUMAN	sp|Q15149|PLEC_HUMAN	MULTI-MSMS	DS_070318_100_0_2h_1uL	1	100_0	549.739	2	549.737	1097.46	47183.7	4.1399	0.0022758	0.076349	4.1972e-05	4.2162	0.0023178	549.737	40.381	0.38243	40.629	40.392	40.775	0.24797					26	12	3	0	0	0	0.044821	1	12268	55.676	52.217	1	2943400
AFCGFEDPR	9	Unmodified	_AFCGFEDPR_			0	0	sp|Q15149|PLEC_HUMAN	sp|Q15149|PLEC_HUMAN	sp|Q15149|PLEC_HUMAN	MULTI-MATCH	DS_070318_50_50_2h_1uL	1	50_50		2	549.737	1097.46	52135.9	3.7122	0.0020407	0.39407	0.00021663	4.1062	0.0022573	549.737	40.401	0.24054	40.595	40.456	40.696	0.19487	0.00051498	0.00022117	NaN	55.676	16	7	3	NaN	NaN	NaN	NaN	0		NaN	NaN	0	1784600
AFCGFEDPR	9	Unmodified	_AFCGFEDPR_			0	0	sp|Q15149|PLEC_HUMAN	sp|Q15149|PLEC_HUMAN	sp|Q15149|PLEC_HUMAN	MULTI-MATCH	DS_070318_80_20_2h_1uL	1	80_20		2	549.737	1097.46	49321.1	3.8369	0.0021093	0.11503	6.3236e-05	3.9519	0.0021725	549.737	40.348	0.37092	40.561	40.304	40.675	0.21239	-0.034435	-8.563e-05	NaN	55.676	23	12	3	NaN	NaN	NaN	NaN	0		NaN	NaN	0	2519200
AFCNYDGGDCCTSTVK	16	Unmodified	_AFCNYDGGDCCTSTVK_			0	0	sp|Q13219|PAPP1_HUMAN	sp|Q13219|PAPP1_HUMAN	sp|Q13219|PAPP1_HUMAN	MULTI-MSMS	DS_070318_100_0_2h_1uL	1	100_0	928.362	2	927.858	1853.7	38087	3.0603	0.0028395	-0.34201	-0.00031734	2.7183	0.0025222	928.359	33.357	0.2179	33.605	33.517	33.735	0.24796					16	6	4	0	0	0	0.026962	1	9853	42.809	39.772	1	1967500
AFCNYDGGDCCTSTVK	16	Unmodified	_AFCNYDGGDCCTSTVK_			0	0	sp|Q13219|PAPP1_HUMAN	sp|Q13219|PAPP1_HUMAN	sp|Q13219|PAPP1_HUMAN	MULTI-MATCH	DS_070318_50_50_2h_1uL	1	50_50		2	927.858	1853.7	39138.7	2.3651	0.0021945	-0.48724	-0.00045209	1.8779	0.0017424	928.359	33.231	0.16581	33.526	33.434	33.6	0.29509	-0.037743	-0.00077162	NaN	42.809	10	5	3	NaN	NaN	NaN	NaN	0		NaN	NaN	0	1302500
AFCNYDGGDCCTSTVK	16	Unmodified	_AFCNYDGGDCCTSTVK_			0	0	sp|Q13219|PAPP1_HUMAN	sp|Q13219|PAPP1_HUMAN	sp|Q13219|PAPP1_HUMAN	MULTI-MATCH	DS_070318_80_20_2h_1uL	1	80_20		2	927.858	1853.7	36881.4	2.2771	0.0021129	0.76156	0.00070662	3.0387	0.0028195	927.859	33.348	0.15649	33.56	33.48	33.637	0.21239	-0.0035019	0.0015458	NaN	42.809	14	4	4	NaN	NaN	NaN	NaN	0		NaN	NaN	0	1928900
AFDEKLFTFHADICTLPDTEK	21	Unmodified	_AFDEKLFTFHADICTLPDTEK_			0	1	CON__P02769	CON__P02769	CON__P02769	MULTI-MSMS	DS_070318_100_0_2h_1uL	1	100_0	625.557	4	625.303	2497.18	44842.1	3.5704	0.0022326	0.69886	0.000437	4.2693	0.0026696	625.554	57.496	0.30115	57.644	57.544	57.845	0.14773					23	10	4	0	0	0	0.041238	1	18156	20.256	13.607	1	3539200
AFDEKLFTFHADICTLPDTEK	21	Unmodified	_AFDEKLFTFHADICTLPDTEK_			0	1	CON__P02769	CON__P02769	CON__P02769	MULTI-MSMS	DS_070318_20_80_2h_1uL	1	20_80	625.807	4	625.303	2497.18	43815.1	3.7099	0.0023198	-0.27265	-0.00017049	3.4372	0.0021493	625.554	57.546	0.44364	57.643	57.502	57.945	0.096386					71	20	6	0	0	0	3.8794e-06	1	17007	62.362	59.639	1	7219600
AFDEKLFTFHADICTLPDTEK	21	Unmodified	_AFDEKLFTFHADICTLPDTEK_			0	1	CON__P02769	CON__P02769	CON__P02769	MULTI-MSMS	DS_070318_50_50_2h_1uL	1	50_50	625.556	4	625.303	2497.18	44090.4	3.6652	0.0022919	-0.42862	-0.00026802	3.2366	0.0020238	625.554	57.415	0.30571	57.71	57.55	57.855	0.29507					57	12	6	0	0	0	2.4173e-09	1	17695	80.236	77.313	1	7525500
AFDEKLFTFHADICTLPDTEK	21	Unmodified	_AFDEKLFTFHADICTLPDTEK_			0	1	CON__P02769	CON__P02769	CON__P02769	MULTI-MATCH	DS_070318_80_20_2h_1uL	1	80_20		4	625.303	2497.18	46757.6	3.3432	0.0020905	-0.48519	-0.00030339	2.858	0.0017871	625.554	57.437	0.21414	57.65	57.5	57.714	0.21233	-0.011951	-0.000678	NaN	80.236	21	7	4	NaN	NaN	NaN	NaN	0		NaN	NaN	0	880530
AFDICPLEK	9	Unmodified	_AFDICPLEK_			0	0	CON__Q1A7A4	CON__Q1A7A4	CON__Q1A7A4	MULTI-MSMS	DS_070318_80_20_2h_1uL	1	80_20	546.775	2	546.773	1091.53	48444.9	3.7942	0.0020746	0.026817	1.4663e-05	3.821	0.0020892	546.773	47.82	0.26031	48.133	47.972	48.233	0.31256					24	8	4	0	0	0	0.0094012	1	14704	80.438	70.657	1	3758700
AFDICPLEK	9	Unmodified	_AFDICPLEK_			0	0	CON__Q1A7A4	CON__Q1A7A4	CON__Q1A7A4	MULTI-MATCH	DS_070318_100_0_2h_1uL	1	100_0		2	546.773	1091.53	47309.5	3.93	0.0021488	0.14218	7.7738e-05	4.0721	0.0022265	546.774	47.863	0.24685	48.111	47.972	48.219	0.24796	-0.011901	-8.4221e-05	NaN	80.438	16	7	3	NaN	NaN	NaN	NaN	0		NaN	NaN	0	5339200
AFDICPLEK	9	Unmodified	_AFDICPLEK_			0	0	CON__Q1A7A4	CON__Q1A7A4	CON__Q1A7A4	MULTI-MATCH	DS_070318_20_80_2h_1uL	1	20_80		2	546.773	1091.53	48142.3	3.2015	0.0017505	0.94138	0.00051472	4.1429	0.0022652	546.774	47.93	0.20176	48.126	48.013	48.215	0.19662	0.0038347	0.00078975	NaN	80.438	20	8	3	NaN	NaN	NaN	NaN	0		NaN	NaN	0	1039200
AFDICPLEK	9	Unmodified	_AFDICPLEK_			0	0	CON__Q1A7A4	CON__Q1A7A4	CON__Q1A7A4	MULTI-MATCH	DS_070318_50_50_2h_1uL	1	50_50		2	546.773	1091.53	46517.4	3.9769	0.0021745	0.16465	9.0025e-05	4.1415	0.0022645	546.774	47.825	0.22381	48.12	47.985	48.209	0.29509	-0.0022879	-5.9645e-05	NaN	80.438	17	6	3	NaN	NaN	NaN	NaN	0		NaN	NaN	0	2933400
AFDITYVR	8	Unmodified	_AFDITYVR_			0	0	sp|P11047|LAMC1_HUMAN	sp|P11047|LAMC1_HUMAN	sp|P11047|LAMC1_HUMAN	MULTI-MSMS	DS_070318_100_0_2h_1uL	1	100_0	492.763	2	492.761	983.508	50806	3.7898	0.0018675	-0.1575	-7.761e-05	3.6323	0.0017899	492.761	46.322	0.41225	46.57	46.434	46.846	0.24796					31	13	4	0	0	0	0.0033188	1	14320	129.4	93.517	1	8483100
AFDITYVR	8	Unmodified	_AFDITYVR_			0	0	sp|P11047|LAMC1_HUMAN	sp|P11047|LAMC1_HUMAN	sp|P11047|LAMC1_HUMAN	MULTI-MSMS	DS_070318_50_50_2h_1uL	1	50_50	492.763	2	492.761	983.508	51960.4	4.1051	0.0020228	0.18691	9.2104e-05	4.292	0.0021149	492.761	46.326	0.25045	46.621	46.496	46.747	0.29509					28	10	4	0	0	0	0.033669	1	13994	68.915	42.313	1	3054800
AFDITYVR	8	Unmodified	_AFDITYVR_			0	0	sp|P11047|LAMC1_HUMAN	sp|P11047|LAMC1_HUMAN	sp|P11047|LAMC1_HUMAN	MULTI-MSMS	DS_070318_80_20_2h_1uL	1	80_20	492.763	2	492.761	983.508	49138.2	3.7186	0.0018324	0.11275	5.5559e-05	3.8314	0.001888	492.761	46.338	0.30862	46.651	46.48	46.788	0.31256					30	10	5	0	0	0	0.01226	1	14167	104.21	77.607	1	7373300
AFDITYVR	8	Unmodified	_AFDITYVR_			0	0	sp|P11047|LAMC1_HUMAN	sp|P11047|LAMC1_HUMAN	sp|P11047|LAMC1_HUMAN	MULTI-MATCH	DS_070318_20_80_2h_1uL	1	20_80		2	492.761	983.508	52098.7	3.8495	0.0018969	0.13106	6.4583e-05	3.9806	0.0019615	492.761	46.415	0.20673	46.511	46.438	46.645	0.096386	-0.077119	8.6749e-05	NaN	129.4	21	10	3	NaN	NaN	NaN	NaN	0		NaN	NaN	0	835190
AFGPGLEGGLVNK	13	Unmodified	_AFGPGLEGGLVNK_			0	0	sp|Q14315|FLNC_HUMAN	sp|Q14315|FLNC_HUMAN	sp|Q14315|FLNC_HUMAN	MULTI-MSMS	DS_070318_100_0_2h_1uL	1	100_0	629.846	2	629.843	1257.67	44406	3.6661	0.0023091	-0.35912	-0.00022619	3.307	0.0020829	629.843	46.423	0.41814	46.671	46.493	46.911	0.24796					38	13	4	0	0	0	0.0013672	1	14348	83	72.476	1	18497000
AFGPGLEGGLVNK	13	Unmodified	_AFGPGLEGGLVNK_			0	0	sp|Q14315|FLNC_HUMAN	sp|Q14315|FLNC_HUMAN	sp|Q14315|FLNC_HUMAN	MULTI-MSMS	DS_070318_20_80_2h_1uL	1	20_80	629.845	2	629.843	1257.67	44327.6	3.6134	0.0022759	-0.31267	-0.00019693	3.3007	0.0020789	629.843	46.569	0.29092	46.665	46.515	46.806	0.096386					40	14	4	0	0	0	0.017149	1	13433	61.353	61.353	1	2453300
AFGPGLEGGLVNK	13	Unmodified	_AFGPGLEGGLVNK_			0	0	sp|Q14315|FLNC_HUMAN	sp|Q14315|FLNC_HUMAN	sp|Q14315|FLNC_HUMAN	MULTI-MSMS	DS_070318_50_50_2h_1uL	1	50_50	629.845	2	629.843	1257.67	45106.9	3.8799	0.0024437	-0.34906	-0.00021985	3.5308	0.0022239	629.843	46.467	0.30762	46.762	46.607	46.914	0.29509					35	12	4	0	0	0	0.013134	1	14001	62.303	51.473	1	8567800
AFGPGLEGGLVNK	13	Unmodified	_AFGPGLEGGLVNK_			0	0	sp|Q14315|FLNC_HUMAN	sp|Q14315|FLNC_HUMAN	sp|Q14315|FLNC_HUMAN	MULTI-MSMS	DS_070318_80_20_2h_1uL	1	80_20	629.845	2	629.843	1257.67	44125.5	3.7723	0.0023759	-0.55481	-0.00034945	3.2175	0.0020265	629.843	46.451	0.37106	46.764	46.608	46.979	0.31256					35	11	5	0	0	0	0.00045681	1	14203	95.573	79.608	1	13752000
AFIPPAPVLPSR	12	Unmodified	_AFIPPAPVLPSR_			0	0	sp|Q9BUD6|SPON2_HUMAN	sp|Q9BUD6|SPON2_HUMAN	sp|Q9BUD6|SPON2_HUMAN	MULTI-MSMS	DS_070318_100_0_2h_1uL	1	100_0	633.378	2	632.874	1263.73	46453.8	2.729	0.0017271	1.3651	0.00086394	4.0941	0.0025911	632.875	53.445	0.50547	53.593	53.251	53.757	0.14773					44	17	3	0	0	0	0.0097617	1	16727	62.303	58.004	1	2193900
AFIPPAPVLPSR	12	Unmodified	_AFIPPAPVLPSR_			0	0	sp|Q9BUD6|SPON2_HUMAN	sp|Q9BUD6|SPON2_HUMAN	sp|Q9BUD6|SPON2_HUMAN	MULTI-MSMS	DS_070318_100_0_2h_1uL	1	100_0	632.876	2	632.874	1263.73	46647.3	3.3911	0.0021462	-0.014621	-9.2533e-06	3.3765	0.0021369	632.874	53.758	0.8939	53.906	53.88	54.774	0.14773					59	36	2	0	0	0	0.012745	1	16925	59.426	56.574	1	3493200
AFIPPAPVLPSR	12	Unmodified	_AFIPPAPVLPSR_			0	0	sp|Q9BUD6|SPON2_HUMAN	sp|Q9BUD6|SPON2_HUMAN	sp|Q9BUD6|SPON2_HUMAN	MULTI-MSMS	DS_070318_80_20_2h_1uL	1	80_20	632.879	2	632.874	1263.73	46086.4	2.419	0.0015309	2.0934	0.0013248	4.5124	0.0028558	632.876	53.389	0.43239	53.602	53.239	53.672	0.21233					35	15	3	0	0	0	0.022517	1	16555	51.092	45.311	1	1071900
AFIPPAPVLPSR	12	Unmodified	_AFIPPAPVLPSR_			0	0	sp|Q9BUD6|SPON2_HUMAN	sp|Q9BUD6|SPON2_HUMAN	sp|Q9BUD6|SPON2_HUMAN	MULTI-MATCH	DS_070318_50_50_2h_1uL	1	50_50		2	632.874	1263.73	44825.7	2.4991	0.0015816	1.319	0.00083477	3.8181	0.0024164	632.875	53.334	0.40732	53.629	53.341	53.748	0.29507	0.021005	-0.00035917	NaN	62.303	28	16	2	NaN	NaN	NaN	NaN	0		NaN	NaN	0	800760
AFLDCCEYITQLR	13	Unmodified	_AFLDCCEYITQLR_			0	0	CON__Q2UVX4	CON__Q2UVX4	CON__Q2UVX4	MULTI-MSMS	DS_070318_100_0_2h_1uL	1	100_0	844.895	2	844.892	1687.77	37952.8	2.9632	0.0025036	-0.84446	-0.00071348	2.1187	0.0017901	844.892	58.248	0.95394	58.396	58.212	59.166	0.14773					123	37	7	0	0	0	1.8151e-11	2	18376	130.94	130.94	1	130190000
AFLDCCEYITQLR	13	Unmodified	_AFLDCCEYITQLR_			0	0	CON__Q2UVX4	CON__Q2UVX4	CON__Q2UVX4	MULTI-MSMS	DS_070318_100_0_2h_1uL	1	100_0	563.599	3	563.597	1687.77	46802.4	3.7763	0.0021283	-0.75314	-0.00042447	3.0232	0.0017039	563.597	58.247	0.50553	58.394	58.243	58.748	0.14773					68	18	5	0	0	0	1.3615e-14	1	18386	117.86	115.56	1	29201000
AFLDCCEYITQLR	13	Unmodified	_AFLDCCEYITQLR_			0	0	CON__Q2UVX4	CON__Q2UVX4	CON__Q2UVX4	MULTI-MSMS	DS_070318_20_80_2h_1uL	1	20_80	844.896	2	844.892	1687.77	38568.7	3.359	0.002838	-0.7607	-0.00064271	2.5983	0.0021953	844.892	58.287	0.36533	58.384	58.232	58.597	0.096386					82	21	6	0	0	0	8.0574e-06	1	17243	94.297	94.297	1	8865700
AFLDCCEYITQLR	13	Unmodified	_AFLDCCEYITQLR_			0	0	CON__Q2UVX4	CON__Q2UVX4	CON__Q2UVX4	MULTI-MSMS	DS_070318_20_80_2h_1uL	1	20_80	563.599	3	563.597	1687.77	47990.8	4.3129	0.0024307	-0.72235	-0.00040711	3.5905	0.0020236	563.931	58.287	0.38156	58.383	58.248	58.63	0.096386					64	22	5	0	0	0	5.5392e-05	1	17265	62.338	58.237	1	3011500
AFLDCCEYITQLR	13	Unmodified	_AFLDCCEYITQLR_			0	0	CON__Q2UVX4	CON__Q2UVX4	CON__Q2UVX4	MULTI-MSMS	DS_070318_50_50_2h_1uL	1	50_50	845.398	2	844.892	1687.77	38321.7	3.4922	0.0029505	-1.0114	-0.00085457	2.4808	0.002096	844.892	58.109	0.5351	58.404	58.257	58.792	0.29507					84	21	7	0	0	0	1.0294e-05	1	17916	91.855	88.446	1	49685000
AFLDCCEYITQLR	13	Unmodified	_AFLDCCEYITQLR_			0	0	CON__Q2UVX4	CON__Q2UVX4	CON__Q2UVX4	MULTI-MSMS	DS_070318_50_50_2h_1uL	1	50_50	563.599	3	563.597	1687.77	46170.5	4.3318	0.0024414	-1.0005	-0.0005639	3.3313	0.0018775	563.597	58.128	0.5162	58.423	58.257	58.773	0.29507					65	20	5	0	0	0	0.00037024	1	17923	52.576	50.875	1	14636000
AFLDCCEYITQLR	13	Unmodified	_AFLDCCEYITQLR_			0	0	CON__Q2UVX4	CON__Q2UVX4	CON__Q2UVX4	MULTI-MSMS	DS_070318_80_20_2h_1uL	1	80_20	844.895	2	844.892	1687.77	38159.5	2.8173	0.0023804	-0.73073	-0.00061739	2.0866	0.001763	844.892	58.161	0.77634	58.374	58.197	58.973	0.21233					124	34	6	0	0	0	1.3362e-24	2	18192	194.94	194.94	1	84885000
AFLDCCEYITQLR	13	Unmodified	_AFLDCCEYITQLR_			0	0	CON__Q2UVX4	CON__Q2UVX4	CON__Q2UVX4	MULTI-MSMS	DS_070318_80_20_2h_1uL	1	80_20	563.933	3	563.597	1687.77	46697.6	3.6795	0.0020737	-0.78099	-0.00044016	2.8985	0.0016336	563.597	58.149	0.56995	58.361	58.197	58.767	0.21233					82	23	6	0	0	0	9.7652e-10	1	18197	89.301	86.998	1	22130000
AFLEVNEEGSEAAASTVISIAGR	23	Unmodified	_AFLEVNEEGSEAAASTVISIAGR_			0	0	CON__P41361	CON__P41361	CON__P41361	MULTI-MSMS	DS_070318_100_0_2h_1uL	1	100_0	774.729	3	774.392	2320.15	39537.4	3.2533	0.0025193	0.061128	4.7337e-05	3.3144	0.0025666	774.726	65.606	1.0348	65.654	65.498	66.532	0.047493					205	54	7	0	0	0	1.4991e-24	3	20835	83.064	80.965	1	61817000
AFLEVNEEGSEAAASTVISIAGR	23	Unmodified	_AFLEVNEEGSEAAASTVISIAGR_			0	0	CON__P41361	CON__P41361	CON__P41361	MULTI-MSMS	DS_070318_100_0_2h_1uL	1	100_0	1161.59	2	1161.08	2320.15	32918.2	3.4102	0.0039596	0.79606	0.0009243	4.2063	0.0048839	1161.59	65.608	0.34949	65.656	65.548	65.897	0.047493					64	21	5	0	0	0	7.8863e-42	1	20848	167.71	163.77	1	8419300
AFLEVNEEGSEAAASTVISIAGR	23	Unmodified	_AFLEVNEEGSEAAASTVISIAGR_			0	0	CON__P41361	CON__P41361	CON__P41361	MULTI-MSMS	DS_070318_20_80_2h_1uL	1	20_80	774.728	3	774.392	2320.15	39676.6	2.5634	0.001985	0.54409	0.00042134	3.1075	0.0024064	774.727	65.686	0.60365	65.682	65.517	66.121	-0.0038452					204	53	6	0	0	0	1.2345e-09	1	19505	53.342	51.416	1	36656000
AFLEVNEEGSEAAASTVISIAGR	23	Unmodified	_AFLEVNEEGSEAAASTVISIAGR_			0	0	CON__P41361	CON__P41361	CON__P41361	MULTI-MSMS	DS_070318_50_50_2h_1uL	1	50_50	774.729	3	774.392	2320.15	39918.9	3.5866	0.0027774	-0.42922	-0.00033238	3.1574	0.0024451	774.726	65.629	1.1228	65.723	65.575	66.698	0.09462					277	68	8	0	0	0	4.3755e-18	3	20354	76.693	73.942	1	98189000
AFLEVNEEGSEAAASTVISIAGR	23	Unmodified	_AFLEVNEEGSEAAASTVISIAGR_			0	0	CON__P41361	CON__P41361	CON__P41361	MULTI-MSMS	DS_070318_50_50_2h_1uL	1	50_50	1161.59	2	1161.08	2320.15	32839.4	3.2043	0.0037205	0.67045	0.00077845	3.8748	0.0044989	1161.59	65.624	0.31509	65.719	65.601	65.916	0.094627					91	23	6	0	0	0	7.8863e-42	1	20370	167.71	163.77	1	10349000
AFLEVNEEGSEAAASTVISIAGR	23	Unmodified	_AFLEVNEEGSEAAASTVISIAGR_			0	0	CON__P41361	CON__P41361	CON__P41361	MULTI-MSMS	DS_070318_80_20_2h_1uL	1	80_20	774.729	3	774.392	2320.15	39931.2	3.1096	0.002408	0.15655	0.00012123	3.2661	0.0025293	774.727	65.575	1.1668	65.687	65.526	66.692	0.11209					229	61	6	0	0	0	6.5884e-14	3	20659	71.527	68.644	1	60196000
AFLEVNEEGSEAAASTVISIAGR	23	Unmodified	_AFLEVNEEGSEAAASTVISIAGR_			0	0	CON__P41361	CON__P41361	CON__P41361	MULTI-MSMS	DS_070318_80_20_2h_1uL	1	80_20	1161.59	2	1161.08	2320.15	32994.2	2.9416	0.0034154	1.0024	0.0011639	3.944	0.0045793	1161.59	65.586	0.38432	65.698	65.558	65.942	0.11209					79	23	6	0	0	0	2.3116e-41	1	20678	159.13	154.75	1	7611900
AFLEVNEEGSEAAASTVISIAGR	23	Unmodified	_AFLEVNEEGSEAAASTVISIAGR_			0	0	CON__P41361	CON__P41361	CON__P41361	MULTI-MATCH	DS_070318_20_80_2h_1uL	1	20_80		2	1161.08	2320.15	33028.3	2.4097	0.0027979	1.6486	0.0019142	4.0584	0.0047121	1161.59	65.68	0.23287	65.676	65.57	65.803	-0.0038452	-0.011309	0.0013663	NaN	167.71	81	20	5	NaN	NaN	NaN	NaN	0		NaN	NaN	0	3896200
AFLLTPR	7	Unmodified	_AFLLTPR_			0	0	sp|O95445|APOM_HUMAN	sp|O95445|APOM_HUMAN	sp|O95445|APOM_HUMAN	MULTI-MSMS	DS_070318_100_0_2h_1uL	1	100_0	409.252	2	409.25	816.486	54167.6	3.5489	0.0014524	0.068203	2.7912e-05	3.6171	0.0014803	409.25	44.237	1.0173	44.485	44.215	45.233	0.24796					76	36	4	0	0	0	0.011759	2	13569	126.24	90.437	1	46370000
AFLLTPR	7	Unmodified	_AFLLTPR_			0	0	sp|O95445|APOM_HUMAN	sp|O95445|APOM_HUMAN	sp|O95445|APOM_HUMAN	MULTI-MSMS	DS_070318_20_80_2h_1uL	1	20_80	409.252	2	409.25	816.486	55328.2	3.3219	0.0013595	0.42385	0.00017346	3.7457	0.0015329	409.25	44.403	0.4618	44.499	44.308	44.769	0.09639					66	24	4	0	0	0	0.042562	1	12701	79.454	54.634	1	8102500
AFLLTPR	7	Unmodified	_AFLLTPR_			0	0	sp|O95445|APOM_HUMAN	sp|O95445|APOM_HUMAN	sp|O95445|APOM_HUMAN	MULTI-MSMS	DS_070318_50_50_2h_1uL	1	50_50	409.252	2	409.25	816.486	54797.8	3.0834	0.0012619	0.70891	0.00029012	3.7923	0.001552	409.25	44.265	0.73427	44.56	44.355	45.09	0.29509					70	26	4	0	0	0	0.019709	1	13258	111.28	84.111	1	19510000
AFLLTPR	7	Unmodified	_AFLLTPR_			0	0	sp|O95445|APOM_HUMAN	sp|O95445|APOM_HUMAN	sp|O95445|APOM_HUMAN	MULTI-MSMS	DS_070318_80_20_2h_1uL	1	80_20	409.252	2	409.25	816.486	54596.6	3.6606	0.0014981	0.21792	8.9186e-05	3.8785	0.0015873	409.25	44.239	0.89211	44.552	44.337	45.229	0.31256					78	32	4	0	0	0	0.016913	1	13429	114.02	86.856	1	34161000
AFQVWSDVTPLR	12	Unmodified	_AFQVWSDVTPLR_			0	0	sp|P08253|MMP2_HUMAN	sp|P08253|MMP2_HUMAN	sp|P08253|MMP2_HUMAN	MULTI-MSMS	DS_070318_100_0_2h_1uL	1	100_0	709.877	2	709.875	1417.74	41798.2	3.0118	0.002138	-0.15113	-0.00010728	2.8606	0.0020307	709.875	59.068	1.6676	59.215	58.911	60.579	0.14773					240	66	6	0	0	0	2.5412e-14	2	18665	180.67	149.18	1	182790000
AFQVWSDVTPLR	12	Unmodified	_AFQVWSDVTPLR_			0	0	sp|P08253|MMP2_HUMAN	sp|P08253|MMP2_HUMAN	sp|P08253|MMP2_HUMAN	MULTI-MSMS	DS_070318_100_0_2h_1uL	1	100_0	473.588	3	473.586	1417.74	51168	3.903	0.0018484	-0.47158	-0.00022334	3.4314	0.0016251	473.586	59.071	0.32468	59.218	59.065	59.39	0.14773					30	11	4	0	0	0	4.4858e-06	1	18685	80.245	74.742	1	2971500
AFQVWSDVTPLR	12	Unmodified	_AFQVWSDVTPLR_			0	0	sp|P08253|MMP2_HUMAN	sp|P08253|MMP2_HUMAN	sp|P08253|MMP2_HUMAN	MULTI-MSMS	DS_070318_20_80_2h_1uL	1	20_80	709.878	2	709.875	1417.74	41713.2	3.3075	0.0023479	-0.14721	-0.0001045	3.1602	0.0022434	709.875	59.218	0.78234	59.315	58.967	59.749	0.096382					184	53	6	0	0	0	5.556e-10	1	17547	152.28	123.32	1	34620000
AFQVWSDVTPLR	12	Unmodified	_AFQVWSDVTPLR_			0	0	sp|P08253|MMP2_HUMAN	sp|P08253|MMP2_HUMAN	sp|P08253|MMP2_HUMAN	MULTI-MSMS	DS_070318_20_80_2h_1uL	1	20_80	473.588	3	473.586	1417.74	51441.5	4.1651	0.0019725	-0.4586	-0.00021718	3.7065	0.0017553	473.586	59.24	0.26665	59.336	59.179	59.446	0.096386					47	20	3	0	0	0	0.017665	1	17564	29.544	20.54	1	793280
AFQVWSDVTPLR	12	Unmodified	_AFQVWSDVTPLR_			0	0	sp|P08253|MMP2_HUMAN	sp|P08253|MMP2_HUMAN	sp|P08253|MMP2_HUMAN	MULTI-MSMS	DS_070318_50_50_2h_1uL	1	50_50	709.878	2	709.875	1417.74	42477.3	2.8479	0.0020217	0.21314	0.0001513	3.061	0.002173	709.875	59.001	0.97028	59.195	59.005	59.975	0.19485					133	47	4	0	0	0	3.7879e-14	1	18217	176.38	131.24	1	103910000
AFQVWSDVTPLR	12	Unmodified	_AFQVWSDVTPLR_			0	0	sp|P08253|MMP2_HUMAN	sp|P08253|MMP2_HUMAN	sp|P08253|MMP2_HUMAN	MULTI-MSMS	DS_070318_50_50_2h_1uL	1	50_50	473.588	3	473.586	1417.74	51733	3.616	0.0017125	-0.072909	-3.4529e-05	3.5431	0.0016779	473.586	59.029	0.31194	59.223	59.036	59.348	0.19485					49	17	4	0	0	0	0.0014532	1	18235	49.448	45.779	1	2688900
AFQVWSDVTPLR	12	Unmodified	_AFQVWSDVTPLR_			0	0	sp|P08253|MMP2_HUMAN	sp|P08253|MMP2_HUMAN	sp|P08253|MMP2_HUMAN	MULTI-MSMS	DS_070318_80_20_2h_1uL	1	80_20	709.878	2	709.875	1417.74	42268.7	2.7897	0.0019803	0.30789	0.00021857	3.0976	0.0021989	709.875	59.033	1.0265	59.245	59.073	60.1	0.21233					175	40	6	0	0	0	3.9765e-14	2	18483	175.73	141.2	1	138700000
AFQVWSDVTPLR	12	Unmodified	_AFQVWSDVTPLR_			0	0	sp|P08253|MMP2_HUMAN	sp|P08253|MMP2_HUMAN	sp|P08253|MMP2_HUMAN	MULTI-MSMS	DS_070318_80_20_2h_1uL	1	80_20	473.587	3	473.586	1417.74	52359.2	3.8262	0.001812	-0.28498	-0.00013496	3.5412	0.0016771	473.586	59.032	0.32852	59.245	59.129	59.457	0.21233					37	12	4	0	0	0	4.7576e-06	1	18509	81.92	68.783	1	2472500
AFQYHSK	7	Unmodified	_AFQYHSK_			0	0	CON__P06868;sp|P00747|PLMN_HUMAN;sp|Q15195|PLGA_HUMAN;sp|Q02325|PLGB_HUMAN	CON__P06868	CON__P06868	MULTI-MSMS	DS_070318_50_50_2h_1uL	1	50_50	440.721	2	440.719	879.424	53759.9	2.2598	0.00099594	0.59621	0.00026276	2.856	0.0012587	440.719	17.517	0.28263	17.913	17.814	18.097	0.39532					39	18	3	0	0	0	0.029372	1	4355	86.086	74.972	1	2861800
AFQYHSK	7	Unmodified	_AFQYHSK_			0	0	CON__P06868;sp|P00747|PLMN_HUMAN;sp|Q15195|PLGA_HUMAN;sp|Q02325|PLGB_HUMAN	CON__P06868	CON__P06868	MULTI-MSMS	DS_070318_80_20_2h_1uL	1	80_20	440.721	2	440.719	879.424	53513.7	2.5365	0.0011179	0.29013	0.00012787	2.8267	0.0012458	440.719	17.503	0.40568	17.916	17.797	18.202	0.41279					37	18	3	0	0	0	0.029197	1	4421	88.35	71.645	1	4571500
AFQYHSK	7	Unmodified	_AFQYHSK_			0	0	CON__P06868;sp|P00747|PLMN_HUMAN;sp|Q15195|PLGA_HUMAN;sp|Q02325|PLGB_HUMAN	CON__P06868	CON__P06868	MULTI-MATCH	DS_070318_100_0_2h_1uL	1	100_0		2	440.719	879.424	53909.6	2.2127	0.00097519	0.66826	0.00029452	2.881	0.0012697	440.719	17.623	0.43604	17.971	17.841	18.277	0.3482	0.032427	0.0001399	NaN	88.35	47	23	3	NaN	NaN	NaN	NaN	0		NaN	NaN	0	4163400
AFQYHSK	7	Unmodified	_AFQYHSK_			0	0	CON__P06868;sp|P00747|PLMN_HUMAN;sp|Q15195|PLGA_HUMAN;sp|Q02325|PLGB_HUMAN	CON__P06868	CON__P06868	MULTI-MATCH	DS_070318_20_80_2h_1uL	1	20_80		2	440.719	879.424	54108.4	2.6585	0.0011717	0.48653	0.00021443	3.1451	0.0013861	440.719	17.659	0.22368	17.956	17.853	18.077	0.29686	0.016981	-2.0283e-05	NaN	88.35	41	20	3	NaN	NaN	NaN	NaN	0		NaN	NaN	0	1075600
AFSDPFVEAEK	11	Unmodified	_AFSDPFVEAEK_			0	0	sp|P34932|HSP74_HUMAN	sp|P34932|HSP74_HUMAN	sp|P34932|HSP74_HUMAN	MULTI-MSMS	DS_070318_80_20_2h_1uL	1	80_20	620.302	2	620.298	1238.58	45994.1	3.2661	0.0020259	0.85122	0.00052801	4.1173	0.0025539	620.299	49.117	0.24629	49.329	49.188	49.434	0.21233					23	10	3	0	0	0	0.0042959	1	15143	74.162	53.26	1	3329400
AFSDPFVEAEK	11	Unmodified	_AFSDPFVEAEK_			0	0	sp|P34932|HSP74_HUMAN	sp|P34932|HSP74_HUMAN	sp|P34932|HSP74_HUMAN	MULTI-MATCH	DS_070318_100_0_2h_1uL	1	100_0		2	620.298	1238.58	46199.8	2.7384	0.0016986	0.81295	0.00050427	3.5513	0.0022029	620.299	49.21	0.25325	49.357	49.184	49.437	0.14773	0.025176	0.00035696	NaN	74.162	24	11	3	NaN	NaN	NaN	NaN	0		NaN	NaN	0	2735600
AFSDPFVEAEK	11	Unmodified	_AFSDPFVEAEK_			0	0	sp|P34932|HSP74_HUMAN	sp|P34932|HSP74_HUMAN	sp|P34932|HSP74_HUMAN	MULTI-MATCH	DS_070318_20_80_2h_1uL	1	20_80		2	620.298	1238.58	48585.8	3.1837	0.0019748	1.1513	0.00071413	4.3349	0.0026889	620.299	49.221	0.22316	49.318	49.154	49.377	0.09639	-0.014504	0.00077667	NaN	74.162	16	10	2	NaN	NaN	NaN	NaN	0		NaN	NaN	0	451730
AFSDPFVEAEK	11	Unmodified	_AFSDPFVEAEK_			0	0	sp|P34932|HSP74_HUMAN	sp|P34932|HSP74_HUMAN	sp|P34932|HSP74_HUMAN	MULTI-MATCH	DS_070318_50_50_2h_1uL	1	50_50		2	620.298	1238.58	45514.5	3.0784	0.0019095	-0.22101	-0.00013709	2.8574	0.0017724	620.298	49.13	0.21272	49.325	49.189	49.402	0.19485	-0.0074854	-0.00092578	NaN	74.162	24	11	3	NaN	NaN	NaN	NaN	0		NaN	NaN	0	2731300
AFSGYLGTDQSK	12	Unmodified	_AFSGYLGTDQSK_			0	0	sp|P10768|ESTD_HUMAN	sp|P10768|ESTD_HUMAN	sp|P10768|ESTD_HUMAN	MULTI-MSMS	DS_070318_100_0_2h_1uL	1	100_0	637.309	2	637.307	1272.6	44824.3	3.8914	0.00248	-0.076158	-4.8536e-05	3.8152	0.0024315	637.307	38.147	0.24967	38.395	38.269	38.519	0.24796					18	7	3	0	0	0	0.0019043	1	11507	76.143	60.261	1	1661200
AFSGYLGTDQSK	12	Unmodified	_AFSGYLGTDQSK_			0	0	sp|P10768|ESTD_HUMAN	sp|P10768|ESTD_HUMAN	sp|P10768|ESTD_HUMAN	MULTI-MSMS	DS_070318_80_20_2h_1uL	1	80_20	637.308	2	637.307	1272.6	44055.4	3.0265	0.0019288	0.21526	0.00013718	3.2418	0.002066	637.307	38.129	0.26361	38.342	38.228	38.491	0.21239					19	8	3	0	0	0	0.0001343	1	11356	86.898	73.128	1	2170800
AFSGYLGTDQSK	12	Unmodified	_AFSGYLGTDQSK_			0	0	sp|P10768|ESTD_HUMAN	sp|P10768|ESTD_HUMAN	sp|P10768|ESTD_HUMAN	MULTI-MATCH	DS_070318_20_80_2h_1uL	1	20_80		2	637.307	1272.6	45757	2.6187	0.0016689	1.8733	0.0011939	4.492	0.0028628	637.308	38.252	0.19861	38.348	38.283	38.482	0.096386	-0.0086899	0.0016783	NaN	86.898	13	9	2	NaN	NaN	NaN	NaN	0		NaN	NaN	0	566730
AFSGYLGTDQSK	12	Unmodified	_AFSGYLGTDQSK_			0	0	sp|P10768|ESTD_HUMAN	sp|P10768|ESTD_HUMAN	sp|P10768|ESTD_HUMAN	MULTI-MATCH	DS_070318_50_50_2h_1uL	1	50_50		2	637.307	1272.6	44263.5	3.4564	0.0022028	0.92606	0.00059019	4.3824	0.0027929	637.307	38.148	0.24047	38.342	38.247	38.488	0.19487	-0.014484	0.00047094	NaN	86.898	21	8	3	NaN	NaN	NaN	NaN	0		NaN	NaN	0	1090800
AGAAAGGPGVSGVCVCK	17	Unmodified	_AGAAAGGPGVSGVCVCK_			0	0	sp|Q16270|IBP7_HUMAN	sp|Q16270|IBP7_HUMAN	sp|Q16270|IBP7_HUMAN	MULTI-MSMS	DS_070318_100_0_2h_1uL	1	100_0	759.367	2	759.364	1516.71	39610.1	2.5622	0.0019456	-0.4205	-0.00031931	2.1417	0.0016263	759.364	32.446	0.72588	32.694	32.546	33.272	0.24796					104	27	7	0	0	0	3.6058e-05	1	9501	96.64	82.978	1	210940000
AGAAAGGPGVSGVCVCK	17	Unmodified	_AGAAAGGPGVSGVCVCK_			0	0	sp|Q16270|IBP7_HUMAN	sp|Q16270|IBP7_HUMAN	sp|Q16270|IBP7_HUMAN	MULTI-MSMS	DS_070318_100_0_2h_1uL	1	100_0	506.58	3	506.578	1516.71	48845	3.4322	0.0017387	-0.16601	-8.4098e-05	3.2662	0.0016546	506.578	32.452	0.45714	32.7	32.525	32.982	0.24796					51	17	5	0	0	0	0.00010266	1	9518	61.097	54.193	1	16108000
AGAAAGGPGVSGVCVCK	17	Unmodified	_AGAAAGGPGVSGVCVCK_			0	0	sp|Q16270|IBP7_HUMAN	sp|Q16270|IBP7_HUMAN	sp|Q16270|IBP7_HUMAN	MULTI-MSMS	DS_070318_20_80_2h_1uL	1	20_80	759.367	2	759.364	1516.71	40323.8	2.8805	0.0021873	0.19729	0.00014981	3.0778	0.0023371	759.364	32.5	0.32033	32.596	32.469	32.79	0.096386					83	17	6	0	0	0	0.00074145	1	8837	78.692	75.267	1	20433000
AGAAAGGPGVSGVCVCK	17	Unmodified	_AGAAAGGPGVSGVCVCK_			0	0	sp|Q16270|IBP7_HUMAN	sp|Q16270|IBP7_HUMAN	sp|Q16270|IBP7_HUMAN	MULTI-MSMS	DS_070318_50_50_2h_1uL	1	50_50	759.366	2	759.364	1516.71	40017.2	2.0864	0.0015844	-0.093937	-7.1332e-05	1.9925	0.001513	759.364	32.384	0.38862	32.679	32.541	32.93	0.29509					72	15	7	0	0	0	1.0264e-05	1	9222	106.49	99.959	1	108370000
AGAAAGGPGVSGVCVCK	17	Unmodified	_AGAAAGGPGVSGVCVCK_			0	0	sp|Q16270|IBP7_HUMAN	sp|Q16270|IBP7_HUMAN	sp|Q16270|IBP7_HUMAN	MULTI-MSMS	DS_070318_50_50_2h_1uL	1	50_50	506.58	3	506.578	1516.71	48634.7	3.0823	0.0015614	0.05688	2.8814e-05	3.1392	0.0015902	506.913	32.394	0.26677	32.689	32.541	32.808	0.29509					39	11	5	0	0	0	0.0038338	1	9234	40.801	35.803	1	10062000
AGAAAGGPGVSGVCVCK	17	Unmodified	_AGAAAGGPGVSGVCVCK_			0	0	sp|Q16270|IBP7_HUMAN	sp|Q16270|IBP7_HUMAN	sp|Q16270|IBP7_HUMAN	MULTI-MSMS	DS_070318_80_20_2h_1uL	1	80_20	759.366	2	759.364	1516.71	39512.1	2.4622	0.0018697	0.16487	0.0001252	2.6271	0.0019949	759.364	32.453	0.70279	32.665	32.504	33.207	0.21239					85	25	7	0	0	0	1.0264e-05	2	9367	106.49	98.187	1	180230000
AGAAAGGPGVSGVCVCK	17	Unmodified	_AGAAAGGPGVSGVCVCK_			0	0	sp|Q16270|IBP7_HUMAN	sp|Q16270|IBP7_HUMAN	sp|Q16270|IBP7_HUMAN	MULTI-MSMS	DS_070318_80_20_2h_1uL	1	80_20	506.58	3	506.578	1516.71	47945.8	3.4658	0.0017557	-0.039329	-1.9923e-05	3.4264	0.0017358	506.578	32.453	0.40274	32.665	32.524	32.927	0.21239					37	12	5	0	0	0	0.00014975	1	9380	57.288	52.193	1	15255000
AGAAAGGPGVSGVCVCK	17	Unmodified	_AGAAAGGPGVSGVCVCK_			0	0	sp|Q16270|IBP7_HUMAN	sp|Q16270|IBP7_HUMAN	sp|Q16270|IBP7_HUMAN	MULTI-MATCH	DS_070318_20_80_2h_1uL	1	20_80		3	506.578	1516.71	49521.1	3.5833	0.0018152	0.069428	3.5171e-05	3.6528	0.0018504	506.578	32.508	0.32033	32.604	32.469	32.79	0.096386	-0.060517	0.00016011	NaN	61.097	41	17	4	NaN	NaN	NaN	NaN	0		NaN	NaN	0	1952100
AGALCLSR	8	Unmodified	_AGALCLSR_			0	0	CON__ENSEMBL:ENSBTAP00000024146	CON__ENSEMBL:ENSBTAP00000024146	CON__ENSEMBL:ENSBTAP00000024146	MULTI-MSMS	DS_070318_20_80_2h_1uL	1	20_80	424.225	2	424.226	846.438	48816.2	3.8062	0.0016147	-2.4041	-0.0010199	1.4022	0.00059484	424.226	30.48	0.86338	30.577	30.245	31.109	0.096386					98	40	5	0	0	0	0.005907	1	8181	116.88	45.169	1	25500000
AGALNSNDAFVLK	13	Unmodified	_AGALNSNDAFVLK_			0	0	CON__Q3SX14;sp|P06396|GELS_HUMAN	CON__Q3SX14;sp|P06396|GELS_HUMAN	CON__Q3SX14	MULTI-MSMS	DS_070318_100_0_2h_1uL	1	100_0	660.353	2	660.351	1318.69	43267.1	2.9082	0.0019204	-0.1858	-0.00012269	2.7224	0.0017977	660.351	46.026	0.74977	46.274	46.034	46.784	0.24796					96	29	6	0	0	0	2.7617e-11	1	14205	127.4	97.731	1	218750000
AGALNSNDAFVLK	13	Unmodified	_AGALNSNDAFVLK_			0	0	CON__Q3SX14;sp|P06396|GELS_HUMAN	CON__Q3SX14;sp|P06396|GELS_HUMAN	CON__Q3SX14	MULTI-MSMS	DS_070318_20_80_2h_1uL	1	20_80	660.353	2	660.351	1318.69	43100.5	3.0281	0.0019996	-0.77342	-0.00051073	2.2547	0.0014889	660.351	46.108	0.38811	46.204	45.988	46.376	0.096386					96	30	4	0	0	0	6.9121e-09	1	13276	110.14	90.359	1	38297000
AGALNSNDAFVLK	13	Unmodified	_AGALNSNDAFVLK_			0	0	CON__Q3SX14;sp|P06396|GELS_HUMAN	CON__Q3SX14;sp|P06396|GELS_HUMAN	CON__Q3SX14	MULTI-MSMS	DS_070318_50_50_2h_1uL	1	50_50	660.353	2	660.351	1318.69	43284.2	3.1367	0.0020713	-0.12952	-8.5526e-05	3.0072	0.0019858	660.351	46.033	0.65554	46.328	46.153	46.808	0.29509					113	35	5	0	0	0	4.5561e-11	1	13867	120.68	97.629	1	113420000
AGALNSNDAFVLK	13	Unmodified	_AGALNSNDAFVLK_			0	0	CON__Q3SX14;sp|P06396|GELS_HUMAN	CON__Q3SX14;sp|P06396|GELS_HUMAN	CON__Q3SX14	MULTI-MSMS	DS_070318_80_20_2h_1uL	1	80_20	660.352	2	660.351	1318.69	43144.7	2.4848	0.0016409	0.32754	0.00021629	2.8124	0.0018571	660.351	46.025	0.74584	46.338	46.073	46.819	0.31256					102	31	5	0	0	0	6.9121e-09	1	14038	110.14	97.851	1	187790000
AGAVNPTVK	9	Unmodified	_AGAVNPTVK_			0	0	sp|P27487|DPP4_HUMAN	sp|P27487|DPP4_HUMAN	sp|P27487|DPP4_HUMAN	MULTI-SECPEP	DS_070318_80_20_2h_1uL	1	80_20	429.563	2	428.748	855.481	56004.1	3.0211	0.0012953	-0.10944	-4.6921e-05	2.9116	0.0012484	428.748	20.046	0.38598	20.559	20.457	20.843	0.51303					32	20	2	0	0	0	0.039122	1	5253	52.867	41.146	1	1184700
AGAVNPTVK	9	Unmodified	_AGAVNPTVK_			0	0	sp|P27487|DPP4_HUMAN	sp|P27487|DPP4_HUMAN	sp|P27487|DPP4_HUMAN	MULTI-MATCH	DS_070318_20_80_2h_1uL	1	20_80		2	428.748	855.481	61155.3	2.5955	0.0011128	1.1021	0.00047252	3.6976	0.0015853	428.748	20.134	0.22117	20.531	20.446	20.667	0.39709	-0.040463	0.00086027	NaN	48.157	9	9	2	NaN	NaN	NaN	NaN	0		NaN	NaN	0	186540
AGAVNPTVK	9	Unmodified	_AGAVNPTVK_			0	0	sp|P27487|DPP4_HUMAN	sp|P27487|DPP4_HUMAN	sp|P27487|DPP4_HUMAN	MULTI-MATCH	DS_070318_50_50_2h_1uL	1	50_50		2	428.748	855.481	55619	1.9916	0.0008539	0.53689	0.00023019	2.5285	0.0010841	428.748	20.129	0.27763	20.624	20.393	20.671	0.49556	0.053018	0.00037561	NaN	48.157	17	11	2	NaN	NaN	NaN	NaN	0		NaN	NaN	0	697810
AGDFLENHYR	10	Unmodified	_AGDFLENHYR_			0	0	CON__Q2UVX4	CON__Q2UVX4	CON__Q2UVX4	MULTI-MSMS	DS_070318_100_0_2h_1uL	1	100_0	407.861	3	407.86	1220.56	54729.9	4.2311	0.0017257	-0.30524	-0.0001245	3.9259	0.0016012	407.86	33.255	0.36985	33.503	33.335	33.704	0.24796					36	11	5	0	0	0	0.00027177	1	9793	90.15	76.457	1	15050000
AGDFLENHYR	10	Unmodified	_AGDFLENHYR_			0	0	CON__Q2UVX4	CON__Q2UVX4	CON__Q2UVX4	MULTI-MSMS	DS_070318_100_0_2h_1uL	1	100_0	611.292	2	611.286	1220.56	43865.3	3.9106	0.0023905	4.0349	0.0024665	7.9455	0.004857	611.289	33.254	0.50223	33.502	33.304	33.806	0.24796					34	16	3	0	0	0	0.00028349	1	9800	119.27	96.534	1	4270900
AGDFLENHYR	10	Unmodified	_AGDFLENHYR_			0	0	CON__Q2UVX4	CON__Q2UVX4	CON__Q2UVX4	MULTI-MSMS	DS_070318_50_50_2h_1uL	1	50_50	611.289	2	611.286	1220.56	46075.4	3.1695	0.0019374	2.8063	0.0017155	5.9758	0.0036529	611.288	33.202	0.33426	33.497	33.316	33.651	0.29509					24	13	3	0	0	0	0.0049912	1	9543	93.429	74.158	1	1676900
AGDFLENHYR	10	Unmodified	_AGDFLENHYR_			0	0	CON__Q2UVX4	CON__Q2UVX4	CON__Q2UVX4	MULTI-SECPEP	DS_070318_50_50_2h_1uL	1	50_50	407.204	3	407.86	1220.56	55464.7	3.3782	0.0013779	-0.084757	-3.4569e-05	3.2935	0.0013433	407.86	33.242	0.32547	33.537	33.376	33.701	0.29509					34	12	5	0	0	0	0.045306	1	9520	51.445	43.269	1	7406800
AGDFLENHYR	10	Unmodified	_AGDFLENHYR_			0	0	CON__Q2UVX4	CON__Q2UVX4	CON__Q2UVX4	MULTI-MATCH	DS_070318_20_80_2h_1uL	1	20_80		3	407.86	1220.56	55844	2.9262	0.0011935	-0.74123	-0.00030232	2.185	0.00089116	407.859	33.685	0.35075	33.781	33.624	33.975	0.096386	0.19409	-0.00053499	NaN	90.15	55	23	3	NaN	NaN	NaN	NaN	0		NaN	NaN	0	3206800
AGDFLENHYR	10	Unmodified	_AGDFLENHYR_			0	0	CON__Q2UVX4	CON__Q2UVX4	CON__Q2UVX4	MULTI-MATCH	DS_070318_80_20_2h_1uL	1	80_20		2	611.286	1220.56	44674.9	3.1824	0.0019453	4.8317	0.0029535	8.0141	0.0048989	611.289	33.314	0.61257	33.526	33.236	33.849	0.21239	0.017845	0.0013233	NaN	119.27	34	21	3	NaN	NaN	NaN	NaN	0		NaN	NaN	0	3118400
AGDFLENHYR	10	Unmodified	_AGDFLENHYR_			0	0	CON__Q2UVX4	CON__Q2UVX4	CON__Q2UVX4	MULTI-MATCH	DS_070318_80_20_2h_1uL	1	80_20		3	407.86	1220.56	54525	3.169	0.0012925	0.023705	9.6685e-06	3.1927	0.0013022	407.86	33.314	0.35181	33.526	33.385	33.737	0.21239	-0.060629	0.00040098	NaN	90.15	30	11	4	NaN	NaN	NaN	NaN	0		NaN	NaN	0	11118000
AGDGDGWVSLAELR	14	Unmodified	_AGDGDGWVSLAELR_			0	0	sp|Q96D15|RCN3_HUMAN	sp|Q96D15|RCN3_HUMAN	sp|Q96D15|RCN3_HUMAN	MULTI-MSMS	DS_070318_100_0_2h_1uL	1	100_0	723.357	2	723.355	1444.69	42955.2	2.9938	0.0021656	-0.069399	-5.02e-05	2.9244	0.0021154	723.856	61.024	0.22441	61.171	61.029	61.253	0.14773					17	8	3	0	0	0	0.0011062	1	19348	68.069	56.579	1	2018300
AGDGDGWVSLAELR	14	Unmodified	_AGDGDGWVSLAELR_			0	0	sp|Q96D15|RCN3_HUMAN	sp|Q96D15|RCN3_HUMAN	sp|Q96D15|RCN3_HUMAN	MULTI-MATCH	DS_070318_20_80_2h_1uL	1	20_80		2	723.355	1444.69	44865.6	2.6336	0.001905	-0.94895	-0.00068643	1.6847	0.0012186	723.354	61.059	0.15817	61.156	61.039	61.197	0.096386	0.036858	-0.0005003	NaN	68.069	16	9	2	NaN	NaN	NaN	NaN	0		NaN	NaN	0	1042300
AGDGDGWVSLAELR	14	Unmodified	_AGDGDGWVSLAELR_			0	0	sp|Q96D15|RCN3_HUMAN	sp|Q96D15|RCN3_HUMAN	sp|Q96D15|RCN3_HUMAN	MULTI-MATCH	DS_070318_50_50_2h_1uL	1	50_50		2	723.355	1444.69	42364.9	2.6986	0.0019521	-0.6626	-0.00047929	2.036	0.0014728	723.354	60.888	0.17543	61.083	60.967	61.142	0.19485	-0.035862	-8.6033e-05	NaN	68.069	19	8	3	NaN	NaN	NaN	NaN	0		NaN	NaN	0	1220900
AGDGDGWVSLAELR	14	Unmodified	_AGDGDGWVSLAELR_			0	0	sp|Q96D15|RCN3_HUMAN	sp|Q96D15|RCN3_HUMAN	sp|Q96D15|RCN3_HUMAN	MULTI-MATCH	DS_070318_80_20_2h_1uL	1	80_20		2	723.355	1444.69	43302.8	2.7025	0.0019548	-0.68928	-0.0004986	2.0132	0.0014563	723.856	60.853	0.18063	61.066	60.972	61.153	0.21232	-0.053406	-0.00012464	NaN	68.069	20	8	3	NaN	NaN	NaN	NaN	0		NaN	NaN	0	1642900
AGDTVIPLYIPQCGECK	17	Unmodified	_AGDTVIPLYIPQCGECK_			0	0	sp|P11766|ADHX_HUMAN	sp|P11766|ADHX_HUMAN	sp|P11766|ADHX_HUMAN	MULTI-MSMS	DS_070318_100_0_2h_1uL	1	100_0	961.466	2	960.963	1919.91	35368.9	3.5474	0.0034089	-1.7692	-0.0017002	1.7782	0.0017088	961.466	57.896	0.24184	58.044	57.898	58.14	0.14773					30	8	5	0	0	0	0.017237	1	18307	43.68	34.979	1	2994300
AGDTVIPLYIPQCGECK	17	Unmodified	_AGDTVIPLYIPQCGECK_			0	0	sp|P11766|ADHX_HUMAN	sp|P11766|ADHX_HUMAN	sp|P11766|ADHX_HUMAN	MULTI-MSMS	DS_070318_50_50_2h_1uL	1	50_50	961.468	2	960.963	1919.91	34412.1	3.6768	0.0035333	-3.8925	-0.0037405	-0.21565	-0.00020723	961.462	57.769	0.22513	58.065	57.905	58.13	0.29507					22	8	3	0	0	0	0.0012863	1	17835	52.247	46.214	1	1388000
AGDTVIPLYIPQCGECK	17	Unmodified	_AGDTVIPLYIPQCGECK_			0	0	sp|P11766|ADHX_HUMAN	sp|P11766|ADHX_HUMAN	sp|P11766|ADHX_HUMAN	MULTI-MSMS	DS_070318_80_20_2h_1uL	1	80_20	960.966	2	960.963	1919.91	35318	2.5664	0.0024662	-1.7805	-0.001711	0.78589	0.00075522	960.963	57.802	0.27634	58.015	57.825	58.102	0.21233					31	10	4	0	0	0	3.8551e-05	1	18100	75.479	64.573	1	2216900
AGEARPGPTAESASGPSEDPSVNFLK	26	Unmodified	_AGEARPGPTAESASGPSEDPSVNFLK_			0	1	sp|Q13501|SQSTM_HUMAN	sp|Q13501|SQSTM_HUMAN	sp|Q13501|SQSTM_HUMAN	MULTI-MSMS	DS_070318_100_0_2h_1uL	1	100_0	858.086	3	857.749	2570.22	38688.2	3.7048	0.0031778	-0.16599	-0.00014237	3.5388	0.0030354	858.083	42.841	0.22208	43.089	43	43.222	0.24796					18	6	4	0	0	0	5.8815e-05	1	13136	50.189	42.197	1	3254200
AGEARPGPTAESASGPSEDPSVNFLK	26	Unmodified	_AGEARPGPTAESASGPSEDPSVNFLK_			0	1	sp|Q13501|SQSTM_HUMAN	sp|Q13501|SQSTM_HUMAN	sp|Q13501|SQSTM_HUMAN	MULTI-MATCH	DS_070318_20_80_2h_1uL	1	20_80		3	857.749	2570.22	38521.2	3.069	0.0026324	0.48733	0.00041801	3.5564	0.0030505	858.084	43.015	0.12216	43.112	43.033	43.155	0.096386	0.0157	0.00078908	NaN	50.189	9	5	3	NaN	NaN	NaN	NaN	0		NaN	NaN	0	497820
AGEARPGPTAESASGPSEDPSVNFLK	26	Unmodified	_AGEARPGPTAESASGPSEDPSVNFLK_			0	1	sp|Q13501|SQSTM_HUMAN	sp|Q13501|SQSTM_HUMAN	sp|Q13501|SQSTM_HUMAN	MULTI-MATCH	DS_070318_50_50_2h_1uL	1	50_50		3	857.749	2570.22	39075.8	3.3807	0.0028997	0.45155	0.00038731	3.8322	0.0032871	858.083	42.906	0.22397	43.101	42.981	43.205	0.19487	0.0051336	0.00069699	NaN	50.189	17	6	5	NaN	NaN	NaN	NaN	0		NaN	NaN	0	1369800
AGEARPGPTAESASGPSEDPSVNFLK	26	Unmodified	_AGEARPGPTAESASGPSEDPSVNFLK_			0	1	sp|Q13501|SQSTM_HUMAN	sp|Q13501|SQSTM_HUMAN	sp|Q13501|SQSTM_HUMAN	MULTI-MATCH	DS_070318_80_20_2h_1uL	1	80_20		3	857.749	2570.22	39433.3	3.4211	0.0029344	-0.51751	-0.00044389	2.9036	0.0024905	858.083	42.87	0.25494	43.082	42.948	43.203	0.21239	-0.0137	-0.0017966	NaN	50.189	19	8	4	NaN	NaN	NaN	NaN	0		NaN	NaN	0	1115300
AGFAGDDAPR	10	Unmodified	_AGFAGDDAPR_			0	0	sp|P63261|ACTG_HUMAN;sp|P60709|ACTB_HUMAN;sp|Q6S8J3|POTEE_HUMAN;sp|A5A3E0|POTEF_HUMAN;sp|P0CG38|POTEI_HUMAN;sp|P0CG39|POTEJ_HUMAN;sp|P68133|ACTS_HUMAN;sp|P68032|ACTC_HUMAN;sp|P63267|ACTH_HUMAN;sp|P62736|ACTA_HUMAN	sp|P63261|ACTG_HUMAN;sp|P68133|ACTS_HUMAN	sp|P63261|ACTG_HUMAN	MULTI-MSMS	DS_070318_100_0_2h_1uL	1	100_0	488.729	2	488.728	975.441	50234.1	3.2503	0.0015885	-0.63203	-0.00030889	2.6182	0.0012796	488.727	26.614	0.63789	26.962	26.759	27.397	0.3482					128	31	5	0	0	0	1.4464e-09	2	7504	175.38	141.83	1	540210000
AGFAGDDAPR	10	Unmodified	_AGFAGDDAPR_			0	0	sp|P63261|ACTG_HUMAN;sp|P60709|ACTB_HUMAN;sp|Q6S8J3|POTEE_HUMAN;sp|A5A3E0|POTEF_HUMAN;sp|P0CG38|POTEI_HUMAN;sp|P0CG39|POTEJ_HUMAN;sp|P68133|ACTS_HUMAN;sp|P68032|ACTC_HUMAN;sp|P63267|ACTH_HUMAN;sp|P62736|ACTA_HUMAN	sp|P63261|ACTG_HUMAN;sp|P68133|ACTS_HUMAN	sp|P63261|ACTG_HUMAN	MULTI-MSMS	DS_070318_100_0_2h_1uL	1	100_0	488.73	2	488.728	975.441	50329.3	2.9123	0.0014233	0.73452	0.00035898	3.6469	0.0017823	488.728	27.489	1.4995	27.837	27.552	29.052	0.3482					97	64	2	0	0	0	0.031914	2	7799	56.916	38.394	1	4349900
AGFAGDDAPR	10	Unmodified	_AGFAGDDAPR_			0	0	sp|P63261|ACTG_HUMAN;sp|P60709|ACTB_HUMAN;sp|Q6S8J3|POTEE_HUMAN;sp|A5A3E0|POTEF_HUMAN;sp|P0CG38|POTEI_HUMAN;sp|P0CG39|POTEJ_HUMAN;sp|P68133|ACTS_HUMAN;sp|P68032|ACTC_HUMAN;sp|P63267|ACTH_HUMAN;sp|P62736|ACTA_HUMAN	sp|P63261|ACTG_HUMAN;sp|P68133|ACTS_HUMAN	sp|P63261|ACTG_HUMAN	MULTI-MSMS	DS_070318_20_80_2h_1uL	1	20_80	488.729	2	488.728	975.441	49715.9	2.9311	0.0014325	-0.33796	-0.00016517	2.5932	0.0012674	488.728	26.635	0.64509	26.932	26.741	27.386	0.29686					195	56	5	0	0	0	0.0018605	2	6926	87.308	77.72	1	106580000
AGFAGDDAPR	10	Unmodified	_AGFAGDDAPR_			0	0	sp|P63261|ACTG_HUMAN;sp|P60709|ACTB_HUMAN;sp|Q6S8J3|POTEE_HUMAN;sp|A5A3E0|POTEF_HUMAN;sp|P0CG38|POTEI_HUMAN;sp|P0CG39|POTEJ_HUMAN;sp|P68133|ACTS_HUMAN;sp|P68032|ACTC_HUMAN;sp|P63267|ACTH_HUMAN;sp|P62736|ACTA_HUMAN	sp|P63261|ACTG_HUMAN;sp|P68133|ACTS_HUMAN	sp|P63261|ACTG_HUMAN	MULTI-MSMS	DS_070318_50_50_2h_1uL	1	50_50	488.729	2	488.728	975.441	50021.6	2.9076	0.001421	-0.80474	-0.0003933	2.1028	0.0010277	488.727	26.541	0.62111	26.936	26.753	27.374	0.39532					174	45	5	0	0	0	4.7344e-06	2	7376	147.29	133.13	1	272180000
AGFAGDDAPR	10	Unmodified	_AGFAGDDAPR_			0	0	sp|P63261|ACTG_HUMAN;sp|P60709|ACTB_HUMAN;sp|Q6S8J3|POTEE_HUMAN;sp|A5A3E0|POTEF_HUMAN;sp|P0CG38|POTEI_HUMAN;sp|P0CG39|POTEJ_HUMAN;sp|P68133|ACTS_HUMAN;sp|P68032|ACTC_HUMAN;sp|P63267|ACTH_HUMAN;sp|P62736|ACTA_HUMAN	sp|P63261|ACTG_HUMAN;sp|P68133|ACTS_HUMAN	sp|P63261|ACTG_HUMAN	MULTI-MSMS	DS_070318_80_20_2h_1uL	1	80_20	488.729	2	488.728	975.441	50177.1	2.4272	0.0011862	-0.34156	-0.00016693	2.0856	0.0010193	488.728	26.585	0.62608	26.998	26.803	27.429	0.41279					164	40	5	0	0	0	4.5173e-05	2	7380	133.58	119.05	1	464720000
AGFAGDDAPR	10	Unmodified	_AGFAGDDAPR_			0	0	sp|P63261|ACTG_HUMAN;sp|P60709|ACTB_HUMAN;sp|Q6S8J3|POTEE_HUMAN;sp|A5A3E0|POTEF_HUMAN;sp|P0CG38|POTEI_HUMAN;sp|P0CG39|POTEJ_HUMAN;sp|P68133|ACTS_HUMAN;sp|P68032|ACTC_HUMAN;sp|P63267|ACTH_HUMAN;sp|P62736|ACTA_HUMAN	sp|P63261|ACTG_HUMAN;sp|P68133|ACTS_HUMAN	sp|P63261|ACTG_HUMAN	MULTI-MATCH	DS_070318_20_80_2h_1uL	1	20_80		2	488.728	975.441	49645.3	3.2546	0.0015906	0.52154	0.00025489	3.7762	0.0018455	488.729	27.55	0.035053	27.847	27.815	27.85	0.29686	-0.068972	-0.00019544	NaN	56.916	5	3	2	NaN	NaN	NaN	NaN	0		NaN	NaN	0	729710
AGFAGDDAPR	10	Unmodified	_AGFAGDDAPR_			0	0	sp|P63261|ACTG_HUMAN;sp|P60709|ACTB_HUMAN;sp|Q6S8J3|POTEE_HUMAN;sp|A5A3E0|POTEF_HUMAN;sp|P0CG38|POTEI_HUMAN;sp|P0CG39|POTEJ_HUMAN;sp|P68133|ACTS_HUMAN;sp|P68032|ACTC_HUMAN;sp|P63267|ACTH_HUMAN;sp|P62736|ACTA_HUMAN	sp|P63261|ACTG_HUMAN;sp|P68133|ACTS_HUMAN	sp|P63261|ACTG_HUMAN	MULTI-MATCH	DS_070318_50_50_2h_1uL	1	50_50		2	488.728	975.441	53243.4	2.9212	0.0014277	0.73391	0.00035868	3.6551	0.0017863	488.728	27.668	0.33837	28.063	27.934	28.272	0.39532	0.14772	1.2142e-05	NaN	56.916	29	19	2	NaN	NaN	NaN	NaN	0		NaN	NaN	0	677580
AGGFAPYYGDEPMDFK	16	Unmodified	_AGGFAPYYGDEPMDFK_			0	0	sp|P02461|CO3A1_HUMAN	sp|P02461|CO3A1_HUMAN	sp|P02461|CO3A1_HUMAN	MULTI-MSMS	DS_070318_100_0_2h_1uL	1	100_0	883.387	2	882.882	1763.75	37420.9	2.9647	0.0026175	0.81898	0.00072307	3.7837	0.0033405	882.884	56.396	0.19998	56.544	56.436	56.635	0.14772					15	6	3	0	0	0	0.027895	1	17771	42.475	37.161	1	1244300
AGGFAPYYGDEPMDFK	16	Unmodified	_AGGFAPYYGDEPMDFK_			0	0	sp|P02461|CO3A1_HUMAN	sp|P02461|CO3A1_HUMAN	sp|P02461|CO3A1_HUMAN	MULTI-MATCH	DS_070318_50_50_2h_1uL	1	50_50		2	882.882	1763.75	37034.2	2.8667	0.0025309	0.95834	0.0008461	3.825	0.003377	882.885	56.15	0.16026	56.445	56.35	56.511	0.29507	-0.031518	-0.00061481	NaN	42.475	10	5	2	NaN	NaN	NaN	NaN	0		NaN	NaN	0	608280
AGGFAPYYGDEPMDFK	16	Unmodified	_AGGFAPYYGDEPMDFK_			0	0	sp|P02461|CO3A1_HUMAN	sp|P02461|CO3A1_HUMAN	sp|P02461|CO3A1_HUMAN	MULTI-MATCH	DS_070318_80_20_2h_1uL	1	80_20		2	882.882	1763.75	38495.9	2.8901	0.0025516	1.7183	0.001517	4.6083	0.0040686	883.385	56.229	0.24168	56.441	56.318	56.559	0.21233	-0.035589	0.00072707	NaN	42.475	15	7	3	NaN	NaN	NaN	NaN	0		NaN	NaN	0	1232700
AGIIASAR	8	Unmodified	_AGIIASAR_			0	0	sp|P13639|EF2_HUMAN	sp|P13639|EF2_HUMAN	sp|P13639|EF2_HUMAN	MULTI-MSMS	DS_070318_100_0_2h_1uL	1	100_0	379.731	2	379.73	757.445	57116.7	4.0982	0.0015562	0.27123	0.000103	4.3695	0.0016592	379.73	25.726	0.36705	26.175	26.03	26.397	0.44843					26	12	3	0	0	0	0.003397	1	7212	128.57	52.532	1	8406300
AGIIASAR	8	Unmodified	_AGIIASAR_			0	0	sp|P13639|EF2_HUMAN	sp|P13639|EF2_HUMAN	sp|P13639|EF2_HUMAN	MULTI-MSMS	DS_070318_20_80_2h_1uL	1	20_80	379.731	2	379.73	757.445	56342	3.3865	0.0012859	0.62937	0.00023899	4.0158	0.0015249	379.73	25.799	0.19041	26.196	26.111	26.301	0.39709					17	9	3	0	0	0	0.046543	1	6687	64.757	14.638	1	1544300
AGIIASAR	8	Unmodified	_AGIIASAR_			0	0	sp|P13639|EF2_HUMAN	sp|P13639|EF2_HUMAN	sp|P13639|EF2_HUMAN	MULTI-MSMS	DS_070318_50_50_2h_1uL	1	50_50	379.731	2	379.73	757.445	57278.8	3.7217	0.0014132	-0.078926	-2.9971e-05	3.6428	0.0013833	379.729	25.651	0.26361	26.147	26.034	26.298	0.49556					21	8	4	0	0	0	0.003397	1	6996	128.57	59.176	1	4163200
AGIIASAR	8	Unmodified	_AGIIASAR_			0	0	sp|P13639|EF2_HUMAN	sp|P13639|EF2_HUMAN	sp|P13639|EF2_HUMAN	MULTI-MSMS	DS_070318_80_20_2h_1uL	1	80_20	379.731	2	379.73	757.445	58046	3.447	0.0013089	0.64867	0.00024632	4.0957	0.0015553	379.73	25.684	0.34741	26.197	26.062	26.41	0.51303					19	10	3	0	0	0	0.003397	1	7086	128.57	49.951	1	6724000
AGLFTAAR	8	Unmodified	_AGLFTAAR_			0	0	CON__P07224	CON__P07224	CON__P07224	MULTI-MSMS	DS_070318_100_0_2h_1uL	1	100_0	403.731	2	403.73	805.445	55700.3	3.6376	0.0014686	0.6096	0.00024611	4.2472	0.0017147	403.73	35.31	0.28215	35.558	35.417	35.699	0.24796					23	8	3	0	0	0	0.0011405	1	10513	149.4	100.09	1	13913000
AGLFTAAR	8	Unmodified	_AGLFTAAR_			0	0	CON__P07224	CON__P07224	CON__P07224	MULTI-MSMS	DS_070318_50_50_2h_1uL	1	50_50	403.731	2	403.73	805.445	56525.1	3.2295	0.0013039	0.47126	0.00019026	3.7008	0.0014941	403.73	35.237	0.31475	35.532	35.36	35.675	0.29509					25	11	3	0	0	0	0.010524	1	10205	107.67	64.9	1	9897600
AGLFTAAR	8	Unmodified	_AGLFTAAR_			0	0	CON__P07224	CON__P07224	CON__P07224	MULTI-MSMS	DS_070318_80_20_2h_1uL	1	80_20	403.731	2	403.73	805.445	55949.9	3.1366	0.0012663	0.68431	0.00027628	3.8209	0.0015426	403.73	35.305	0.28625	35.517	35.376	35.663	0.21239					25	9	3	0	0	0	0.0066212	1	10373	115.46	72.686	1	15984000
AGLFTAAR	8	Unmodified	_AGLFTAAR_			0	0	CON__P07224	CON__P07224	CON__P07224	MULTI-MATCH	DS_070318_0_100_2h_1uL	1	0_100		2	403.73	805.445	57482	1.7725	0.00071561	0.58329	0.00023549	2.3558	0.0009511	403.73	35.388	0.17408	35.388	35.312	35.486	0	-0.11867	-9.872e-05	NaN	149.4	51	31	2	NaN	NaN	NaN	NaN	0		NaN	NaN	0	437940
AGLFTAAR	8	Unmodified	_AGLFTAAR_			0	0	CON__P07224	CON__P07224	CON__P07224	MULTI-MATCH	DS_070318_20_80_2h_1uL	1	20_80		2	403.73	805.445	54705	3.134	0.0012653	1.0231	0.00041305	4.1571	0.0016783	403.73	35.442	0.24278	35.539	35.395	35.638	0.096386	0.031753	0.0002564	NaN	149.4	36	13	3	NaN	NaN	NaN	NaN	0		NaN	NaN	0	4343800
AGLQFPVGR	9	Unmodified	_AGLQFPVGR_			0	0	sp|Q99878|H2A1J_HUMAN;sp|Q96KK5|H2A1H_HUMAN;sp|Q9BTM1|H2AJ_HUMAN;sp|Q16777|H2A2C_HUMAN;sp|Q93077|H2A1C_HUMAN;sp|Q7L7L0|H2A3_HUMAN;sp|Q6FI13|H2A2A_HUMAN;sp|P20671|H2A1D_HUMAN;sp|P0C0S8|H2A1_HUMAN;sp|P04908|H2A1B_HUMAN;sp|Q71UI9|H2AV_HUMAN;sp|P0C0S5|H2AZ_HUMAN;sp|Q96QV6|H2A1A_HUMAN;sp|P16104|H2AX_HUMAN;sp|Q8IUE6|H2A2B_HUMAN	sp|Q99878|H2A1J_HUMAN	sp|Q99878|H2A1J_HUMAN	MULTI-MSMS	DS_070318_100_0_2h_1uL	1	100_0	472.771	2	472.769	943.524	51911	4.0945	0.0019358	-0.34975	-0.00016535	3.7448	0.0017704	472.769	44.415	0.40002	44.663	44.505	44.905	0.24796					30	12	3	0	0	0	0.0038474	1	13647	97.068	44.384	1	8682600
AGLQFPVGR	9	Unmodified	_AGLQFPVGR_			0	0	sp|Q99878|H2A1J_HUMAN;sp|Q96KK5|H2A1H_HUMAN;sp|Q9BTM1|H2AJ_HUMAN;sp|Q16777|H2A2C_HUMAN;sp|Q93077|H2A1C_HUMAN;sp|Q7L7L0|H2A3_HUMAN;sp|Q6FI13|H2A2A_HUMAN;sp|P20671|H2A1D_HUMAN;sp|P0C0S8|H2A1_HUMAN;sp|P04908|H2A1B_HUMAN;sp|Q71UI9|H2AV_HUMAN;sp|P0C0S5|H2AZ_HUMAN;sp|Q96QV6|H2A1A_HUMAN;sp|P16104|H2AX_HUMAN;sp|Q8IUE6|H2A2B_HUMAN	sp|Q99878|H2A1J_HUMAN	sp|Q99878|H2A1J_HUMAN	MULTI-MSMS	DS_070318_20_80_2h_1uL	1	20_80	472.771	2	472.769	943.524	51293.1	3.6104	0.0017069	-0.055799	-2.638e-05	3.5546	0.0016805	472.769	44.486	0.34361	44.582	44.426	44.769	0.096386					35	15	3	0	0	0	0.037957	1	12781	58.981	19.439	1	1364100
AGLQFPVGR	9	Unmodified	_AGLQFPVGR_			0	0	sp|Q99878|H2A1J_HUMAN;sp|Q96KK5|H2A1H_HUMAN;sp|Q9BTM1|H2AJ_HUMAN;sp|Q16777|H2A2C_HUMAN;sp|Q93077|H2A1C_HUMAN;sp|Q7L7L0|H2A3_HUMAN;sp|Q6FI13|H2A2A_HUMAN;sp|P20671|H2A1D_HUMAN;sp|P0C0S8|H2A1_HUMAN;sp|P04908|H2A1B_HUMAN;sp|Q71UI9|H2AV_HUMAN;sp|P0C0S5|H2AZ_HUMAN;sp|Q96QV6|H2A1A_HUMAN;sp|P16104|H2AX_HUMAN;sp|Q8IUE6|H2A2B_HUMAN	sp|Q99878|H2A1J_HUMAN	sp|Q99878|H2A1J_HUMAN	MULTI-MSMS	DS_070318_50_50_2h_1uL	1	50_50	472.772	2	472.769	943.524	51330.3	3.3744	0.0015953	0.45684	0.00021598	3.8313	0.0018113	472.769	44.465	0.38015	44.76	44.586	44.966	0.29509					29	13	3	0	0	0	0.025865	1	13315	64.803	25.261	1	4007600
AGLQFPVGR	9	Unmodified	_AGLQFPVGR_			0	0	sp|Q99878|H2A1J_HUMAN;sp|Q96KK5|H2A1H_HUMAN;sp|Q9BTM1|H2AJ_HUMAN;sp|Q16777|H2A2C_HUMAN;sp|Q93077|H2A1C_HUMAN;sp|Q7L7L0|H2A3_HUMAN;sp|Q6FI13|H2A2A_HUMAN;sp|P20671|H2A1D_HUMAN;sp|P0C0S8|H2A1_HUMAN;sp|P04908|H2A1B_HUMAN;sp|Q71UI9|H2AV_HUMAN;sp|P0C0S5|H2AZ_HUMAN;sp|Q96QV6|H2A1A_HUMAN;sp|P16104|H2AX_HUMAN;sp|Q8IUE6|H2A2B_HUMAN	sp|Q99878|H2A1J_HUMAN	sp|Q99878|H2A1J_HUMAN	MULTI-MSMS	DS_070318_80_20_2h_1uL	1	80_20	472.772	2	472.769	943.524	51857.6	4.134	0.0019544	-0.038853	-1.8368e-05	4.0951	0.001936	472.769	44.412	0.4268	44.724	44.535	44.962	0.31256					33	14	3	0	0	0	0.0025665	1	13510	106.43	45.641	1	7584900
AGLSSGFIGCVR	12	Unmodified	_AGLSSGFIGCVR_			0	0	sp|P98160|PGBM_HUMAN	sp|P98160|PGBM_HUMAN	sp|P98160|PGBM_HUMAN	MULTI-MSMS	DS_070318_100_0_2h_1uL	1	100_0	612.315	2	612.314	1222.61	45512.6	2.9619	0.0018136	-0.38982	-0.00023869	2.5721	0.0015749	612.314	45.999	0.20346	46.247	46.139	46.342	0.24796					22	9	3	0	0	0	0.00011757	1	14211	88.948	57.874	1	6274900
AGLSSGFIGCVR	12	Unmodified	_AGLSSGFIGCVR_			0	0	sp|P98160|PGBM_HUMAN	sp|P98160|PGBM_HUMAN	sp|P98160|PGBM_HUMAN	MULTI-MSMS	DS_070318_80_20_2h_1uL	1	80_20	612.316	2	612.314	1222.61	44089.5	2.6839	0.0016434	0.55805	0.0003417	3.2419	0.0019851	612.315	46.003	0.20106	46.316	46.206	46.407	0.31256					25	10	3	0	0	0	0.0084847	1	14067	63.534	41.684	1	5188900
AGLSSGFIGCVR	12	Unmodified	_AGLSSGFIGCVR_			0	0	sp|P98160|PGBM_HUMAN	sp|P98160|PGBM_HUMAN	sp|P98160|PGBM_HUMAN	MULTI-MATCH	DS_070318_50_50_2h_1uL	1	50_50		2	612.314	1222.61	44943.8	3.1591	0.0019343	0.43815	0.00026828	3.5972	0.0022026	612.315	46.014	0.13728	46.309	46.253	46.39	0.29509	0.018248	0.0003365	NaN	88.948	24	10	3	NaN	NaN	NaN	NaN	0		NaN	NaN	0	2643700
AGNNMLLVGVHGPR	14	Unmodified	_AGNNMLLVGVHGPR_			0	0	sp|P21333|FLNA_HUMAN	sp|P21333|FLNA_HUMAN	sp|P21333|FLNA_HUMAN	MULTI-MSMS	DS_070318_100_0_2h_1uL	1	100_0	479.263	3	478.926	1433.76	51032.4	3.8702	0.0018535	0.22592	0.0001082	4.0961	0.0019617	478.926	39.587	0.27991	39.835	39.7	39.98	0.24796					23	9	3	0	0	0	0.0013495	1	11983	52.576	46.099	1	5166600
AGNNMLLVGVHGPR	14	Unmodified	_AGNNMLLVGVHGPR_			0	0	sp|P21333|FLNA_HUMAN	sp|P21333|FLNA_HUMAN	sp|P21333|FLNA_HUMAN	MULTI-MSMS	DS_070318_50_50_2h_1uL	1	50_50	478.927	3	478.926	1433.76	61057.3	3.4256	0.0016406	0.083228	3.986e-05	3.5089	0.0016805	478.926	39.694	0.24301	39.889	39.749	39.992	0.19487					15	10	2	0	0	0	0.01214	1	11723	37.613	32.46	1	1667300
AGQAVDDFIEK	11	Unmodified	_AGQAVDDFIEK_			0	0	sp|P52209|6PGD_HUMAN	sp|P52209|6PGD_HUMAN	sp|P52209|6PGD_HUMAN	MULTI-MSMS	DS_070318_100_0_2h_1uL	1	100_0	596.798	2	596.796	1191.58	45803.6	3.8094	0.0022735	0.96333	0.00057491	4.7728	0.0028484	596.796	40.255	0.27803	40.503	40.363	40.641	0.24796					21	8	4	0	0	0	0.0002784	1	12221	90.15	72.331	1	7738200
AGQAVDDFIEK	11	Unmodified	_AGQAVDDFIEK_			0	0	sp|P52209|6PGD_HUMAN	sp|P52209|6PGD_HUMAN	sp|P52209|6PGD_HUMAN	MULTI-MSMS	DS_070318_20_80_2h_1uL	1	20_80	596.798	2	596.796	1191.58	44698.8	4.0646	0.0024257	1.1283	0.00067335	5.1929	0.0030991	596.796	40.392	0.22863	40.488	40.384	40.613	0.096382					22	7	4	0	0	0	0.031596	1	11409	52.49	36.608	1	1804300
AGQAVDDFIEK	11	Unmodified	_AGQAVDDFIEK_			0	0	sp|P52209|6PGD_HUMAN	sp|P52209|6PGD_HUMAN	sp|P52209|6PGD_HUMAN	MULTI-MSMS	DS_070318_50_50_2h_1uL	1	50_50	596.798	2	596.796	1191.58	45682.5	3.6745	0.0021929	0.35699	0.00021305	4.0315	0.002406	596.796	40.31	0.32232	40.505	40.322	40.644	0.19487					23	10	3	0	0	0	3.6396e-05	1	11918	101.65	86.495	1	4949100
AGQAVDDFIEK	11	Unmodified	_AGQAVDDFIEK_			0	0	sp|P52209|6PGD_HUMAN	sp|P52209|6PGD_HUMAN	sp|P52209|6PGD_HUMAN	MULTI-MSMS	DS_070318_80_20_2h_1uL	1	80_20	596.799	2	596.796	1191.58	45736	3.7725	0.0022514	0.31266	0.00018659	4.0852	0.002438	596.796	40.199	0.34253	40.412	40.241	40.583	0.21239					26	10	4	0	0	0	0.00033928	1	12054	87.258	70.488	1	8842300
AGQLSQGAAEEDHGCR	16	Unmodified	_AGQLSQGAAEEDHGCR_			0	0	sp|Q9UBG0|MRC2_HUMAN	sp|Q9UBG0|MRC2_HUMAN	sp|Q9UBG0|MRC2_HUMAN	MULTI-MSMS	DS_070318_100_0_2h_1uL	1	100_0	562.583	3	562.581	1684.72	47768.3	2.4119	0.0013569	0.5437	0.00030587	2.9556	0.0016628	562.582	20.051	0.16956	20.5	20.425	20.594	0.44843					19	8	3	0	0	0	0.00022255	1	5312	62.378	56.719	1	1970000
AGQLSQGAAEEDHGCR	16	Unmodified	_AGQLSQGAAEEDHGCR_			0	0	sp|Q9UBG0|MRC2_HUMAN	sp|Q9UBG0|MRC2_HUMAN	sp|Q9UBG0|MRC2_HUMAN	MULTI-MSMS	DS_070318_20_80_2h_1uL	1	20_80	562.917	3	562.581	1684.72	49124	2.8073	0.0015793	-0.11117	-6.2543e-05	2.6962	0.0015168	562.581	20.046	0.14401	20.443	20.394	20.538	0.39709					23	9	3	0	0	0	0.020674	1	4901	30.133	30.087	1	1185700
AGQLSQGAAEEDHGCR	16	Unmodified	_AGQLSQGAAEEDHGCR_			0	0	sp|Q9UBG0|MRC2_HUMAN	sp|Q9UBG0|MRC2_HUMAN	sp|Q9UBG0|MRC2_HUMAN	MULTI-MSMS	DS_070318_80_20_2h_1uL	1	80_20	562.583	3	562.581	1684.72	47492.4	2.9308	0.0016488	0.3762	0.00021164	3.307	0.0018605	562.582	19.932	0.15862	20.445	20.354	20.512	0.51303					25	8	4	0	0	0	0.00050458	1	5216	52.823	52.212	1	2523900
AGQLSQGAAEEDHGCR	16	Unmodified	_AGQLSQGAAEEDHGCR_			0	0	sp|Q9UBG0|MRC2_HUMAN	sp|Q9UBG0|MRC2_HUMAN	sp|Q9UBG0|MRC2_HUMAN	MULTI-MATCH	DS_070318_50_50_2h_1uL	1	50_50		3	562.581	1684.72	48029.2	2.1369	0.0012022	0.74224	0.00041757	2.8792	0.0016198	562.582	19.895	0.18432	20.391	20.323	20.507	0.49556	-0.054016	0.00058899	NaN	62.378	22	10	3	NaN	NaN	NaN	NaN	0		NaN	NaN	0	1935200
AGQSAAGAAPGGGVDTR	17	Unmodified	_AGQSAAGAAPGGGVDTR_			0	0	sp|P21333|FLNA_HUMAN	sp|P21333|FLNA_HUMAN	sp|P21333|FLNA_HUMAN	MULTI-MSMS	DS_070318_80_20_2h_1uL	1	80_20	721.855	2	721.853	1441.69	48969.6	2.0376	0.0014708	-0.86033	-0.00062103	1.1772	0.00084979	721.852	22.872	0.11009	23.385	23.324	23.434	0.51303					16	11	2	0	0	0	2.1337e-07	1	6166	86.772	76.249	1	3234600
AGQVLEYLCPSGFYPYPTQIR	21	Unmodified	_AGQVLEYLCPSGFYPYPTQIR_			0	0	CON__Q3KUS7	CON__Q3KUS7	CON__Q3KUS7	MULTI-MSMS	DS_070318_100_0_2h_1uL	1	100_0	820.745	3	820.407	2458.2	39173.2	2.9249	0.0023996	-0.2445	-0.00020059	2.6804	0.0021991	820.741	68.552	0.80861	68.6	68.343	69.151	0.047493					211	51	8	0	0	0	2.7136e-09	2	21799	78.413	76.591	1	67564000
AGQVLEYLCPSGFYPYPTQIR	21	Unmodified	_AGQVLEYLCPSGFYPYPTQIR_			0	0	CON__Q3KUS7	CON__Q3KUS7	CON__Q3KUS7	MULTI-MSMS	DS_070318_100_0_2h_1uL	1	100_0	1230.61	2	1230.11	2458.2	32159.8	3.1107	0.0038265	0.033352	4.1027e-05	3.144	0.0038675	1230.61	68.545	0.37263	68.592	68.419	68.792	0.047493					114	21	7	0	0	0	0.0057534	1	21802	55.213	50.499	1	9773000
AGQVLEYLCPSGFYPYPTQIR	21	Unmodified	_AGQVLEYLCPSGFYPYPTQIR_			0	0	CON__Q3KUS7	CON__Q3KUS7	CON__Q3KUS7	MULTI-MSMS	DS_070318_20_80_2h_1uL	1	20_80	820.744	3	820.407	2458.2	38813.6	2.1323	0.0017494	0.89142	0.00073133	3.0238	0.0024807	820.742	68.59	0.38701	68.586	68.409	68.796	-0.0038452					191	37	7	0	0	0	0.00094374	1	20362	40.81	40.519	1	16653000
AGQVLEYLCPSGFYPYPTQIR	21	Unmodified	_AGQVLEYLCPSGFYPYPTQIR_			0	0	CON__Q3KUS7	CON__Q3KUS7	CON__Q3KUS7	MULTI-MSMS	DS_070318_50_50_2h_1uL	1	50_50	820.745	3	820.407	2458.2	38895	2.2634	0.0018569	0.14022	0.00011503	2.4036	0.0019719	820.741	68.608	0.43591	68.703	68.497	68.933	0.09462					193	37	7	0	0	0	0.019168	1	21300	26.742	25.744	1	39885000
AGQVLEYLCPSGFYPYPTQIR	21	Unmodified	_AGQVLEYLCPSGFYPYPTQIR_			0	0	CON__Q3KUS7	CON__Q3KUS7	CON__Q3KUS7	MULTI-MSMS	DS_070318_50_50_2h_1uL	1	50_50	1230.61	2	1230.11	2458.2	31691.2	2.3148	0.0028474	0.58562	0.00072037	2.9004	0.0035678	1230.61	68.617	0.30566	68.711	68.548	68.853	0.09462					102	24	5	0	0	0	0.0086348	1	21319	45.434	45.027	1	5427500
AGQVLEYLCPSGFYPYPTQIR	21	Unmodified	_AGQVLEYLCPSGFYPYPTQIR_			0	0	CON__Q3KUS7	CON__Q3KUS7	CON__Q3KUS7	MULTI-MSMS	DS_070318_80_20_2h_1uL	1	80_20	820.744	3	820.407	2458.2	39058.9	2.4017	0.0019704	-0.49826	-0.00040877	1.9034	0.0015616	820.741	68.478	0.38844	68.59	68.385	68.773	0.11209					149	29	6	0	0	0	0.0013507	1	21599	36.253	35.962	1	16559000
AGQVLEYLCPSGFYPYPTQIR	21	Unmodified	_AGQVLEYLCPSGFYPYPTQIR_			0	0	CON__Q3KUS7	CON__Q3KUS7	CON__Q3KUS7	MULTI-MSMS	DS_070318_80_20_2h_1uL	1	80_20	1230.61	2	1230.11	2458.2	32440.7	2.3065	0.0028372	0.0018426	2.2666e-06	2.3083	0.0028395	1231.11	68.486	0.27	68.598	68.453	68.723	0.11209					76	21	4	0	0	0	0.0059564	1	21621	54.598	50.05	1	2794200
AGQVVTIWAAGAGATHSPPTDLVWK	25	Unmodified	_AGQVVTIWAAGAGATHSPPTDLVWK_			0	0	sp|P02545|LMNA_HUMAN	sp|P02545|LMNA_HUMAN	sp|P02545|LMNA_HUMAN	MULTI-MSMS	DS_070318_50_50_2h_1uL	1	50_50	845.783	3	845.111	2532.31	40142.6	2.6166	0.0022113	1.0367	0.00087615	3.6533	0.0030875	845.446	59.935	0.2913	60.13	59.975	60.266	0.19486					33	11	4	0	0	0	0.051698	1	18568	12.08	9.4312	1	603840
AGQVVTIWAAGAGATHSPPTDLVWK	25	Unmodified	_AGQVVTIWAAGAGATHSPPTDLVWK_			0	0	sp|P02545|LMNA_HUMAN	sp|P02545|LMNA_HUMAN	sp|P02545|LMNA_HUMAN	MULTI-MATCH	DS_070318_100_0_2h_1uL	1	100_0		3	845.111	2532.31	39827.3	3.2523	0.0027486	0.37868	0.00032003	3.631	0.0030686	845.446	59.99	0.4666	60.137	59.944	60.41	0.14773	-0.023046	-0.0008176	NaN	12.08	49	17	4	NaN	NaN	NaN	NaN	0		NaN	NaN	0	874810
AGQVVTIWAAGAGATHSPPTDLVWK	25	Unmodified	_AGQVVTIWAAGAGATHSPPTDLVWK_			0	0	sp|P02545|LMNA_HUMAN	sp|P02545|LMNA_HUMAN	sp|P02545|LMNA_HUMAN	MULTI-MATCH	DS_070318_20_80_2h_1uL	1	20_80		3	845.111	2532.31	39295.6	2.7199	0.0022986	0.41769	0.00035299	3.1376	0.0026516	845.781	60.118	0.28141	60.214	60.057	60.338	0.096386	0.053988	-0.0007187	NaN	12.08	35	16	3	NaN	NaN	NaN	NaN	0		NaN	NaN	0	399640
AGQYSSDLR	9	Unmodified	_AGQYSSDLR_			0	0	CON__Q2UVX4	CON__Q2UVX4	CON__Q2UVX4	MULTI-MSMS	DS_070318_100_0_2h_1uL	1	100_0	498.745	2	498.741	995.467	49655.2	2.5342	0.0012639	0.59644	0.00029747	3.1306	0.0015614	498.741	24.348	0.43465	24.797	24.642	25.076	0.44843					85	18	6	0	0	0	1.1753e-05	1	6726	169.06	112.51	1	200720000
AGQYSSDLR	9	Unmodified	_AGQYSSDLR_			0	0	CON__Q2UVX4	CON__Q2UVX4	CON__Q2UVX4	MULTI-MSMS	DS_070318_20_80_2h_1uL	1	20_80	498.745	2	498.741	995.467	49518.3	2.78	0.0013865	-0.16702	-8.33e-05	2.613	0.0013032	498.741	24.301	0.46553	24.698	24.543	25.009	0.39709					83	28	4	0	0	0	0.00053827	1	6188	131.06	95.767	1	41715000
AGQYSSDLR	9	Unmodified	_AGQYSSDLR_			0	0	CON__Q2UVX4	CON__Q2UVX4	CON__Q2UVX4	MULTI-MSMS	DS_070318_50_50_2h_1uL	1	50_50	498.743	2	498.741	995.467	49696.1	2.2852	0.0011397	0.41741	0.00020818	2.7026	0.0013479	498.741	24.193	0.44159	24.688	24.546	24.988	0.49556					109	25	6	0	0	0	6.5354e-08	1	6490	186.13	119.1	1	114970000
AGQYSSDLR	9	Unmodified	_AGQYSSDLR_			0	0	CON__Q2UVX4	CON__Q2UVX4	CON__Q2UVX4	MULTI-MSMS	DS_070318_80_20_2h_1uL	1	80_20	498.743	2	498.741	995.467	49996.6	2.4204	0.0012072	0.55511	0.00027685	2.9755	0.001484	498.741	24.251	0.44832	24.764	24.605	25.053	0.51303					97	21	6	0	0	0	3.4702e-17	1	6601	214.32	139.21	1	181210000
AGQYSSDLR	9	Unmodified	_AGQYSSDLR_			0	0	CON__Q2UVX4	CON__Q2UVX4	CON__Q2UVX4	MULTI-MSMS	DS_070318_80_20_2h_1uL	1	80_20	498.741	2	498.741	995.467	55266	3.1121	0.0015521	0.83792	0.0004179	3.95	0.00197	498.741	24.824	0.36918	25.337	25.275	25.645	0.51303					26	18	2	0	0	0	0.013221	1	6834	75.213	36.25	1	1663400
AGQYSSDLR	9	Unmodified	_AGQYSSDLR_			0	0	CON__Q2UVX4	CON__Q2UVX4	CON__Q2UVX4	MULTI-MATCH	DS_070318_100_0_2h_1uL	1	100_0		2	498.741	995.467	50324.7	2.4654	0.0012296	1.2681	0.00063245	3.7334	0.001862	498.742	24.649	0.065781	25.097	25.076	25.142	0.44843	-0.1197	0.00023517	NaN	75.213	8	8	2	NaN	NaN	NaN	NaN	0		NaN	NaN	0	5322900
AGQYSSDLRK	10	Unmodified	_AGQYSSDLRK_			0	1	CON__Q2UVX4	CON__Q2UVX4	CON__Q2UVX4	MULTI-MSMS	DS_070318_100_0_2h_1uL	1	100_0	375.529	3	375.528	1123.56	58296.5	2.806	0.0010537	-0.06499	-2.4406e-05	2.7411	0.0010293	375.528	18.958	0.20847	19.406	19.29	19.498	0.44843					21	9	3	0	0	0	0.013332	1	4979	40.715	33.452	1	1908100
AGQYSSDLRK	10	Unmodified	_AGQYSSDLRK_			0	1	CON__Q2UVX4	CON__Q2UVX4	CON__Q2UVX4	MULTI-MATCH	DS_070318_50_50_2h_1uL	1	50_50		3	375.528	1123.56	60162.9	2.4768	0.00093009	0.060409	2.2685e-05	2.5372	0.00095277	375.528	18.837	0.20161	19.332	19.201	19.403	0.49556	-0.015695	2.1956e-05	NaN	40.715	23	11	3	NaN	NaN	NaN	NaN	0		NaN	NaN	0	695710
AGQYSSDLRK	10	Unmodified	_AGQYSSDLRK_			0	1	CON__Q2UVX4	CON__Q2UVX4	CON__Q2UVX4	MULTI-MATCH	DS_070318_80_20_2h_1uL	1	80_20		3	375.528	1123.56	58183.5	2.8768	0.0010803	0.11274	4.2338e-05	2.9895	0.0011226	375.528	18.792	0.28566	19.305	19.164	19.449	0.51303	-0.042646	8.0913e-05	NaN	40.715	20	14	2	NaN	NaN	NaN	NaN	0		NaN	NaN	0	1685300
AGTLDLSLTVQGK	13	Unmodified	_AGTLDLSLTVQGK_			0	0	CON__Q28194;sp|P07996|TSP1_HUMAN	CON__Q28194;sp|P07996|TSP1_HUMAN	sp|P07996|TSP1_HUMAN	MULTI-MSMS	DS_070318_100_0_2h_1uL	1	100_0	651.868	2	651.867	1301.72	44012.1	3.6788	0.0023981	-0.47644	-0.00031057	3.2024	0.0020875	651.866	49.475	0.56808	49.623	49.48	50.048	0.14773					67	22	5	0	0	0	4.2495e-11	1	15385	121.83	106.25	1	32251000
AGTLDLSLTVQGK	13	Unmodified	_AGTLDLSLTVQGK_			0	0	CON__Q28194;sp|P07996|TSP1_HUMAN	CON__Q28194;sp|P07996|TSP1_HUMAN	sp|P07996|TSP1_HUMAN	MULTI-MSMS	DS_070318_50_50_2h_1uL	1	50_50	651.868	2	651.867	1301.72	43871.9	3.2821	0.0021395	-0.1404	-9.1521e-05	3.1417	0.002048	651.867	49.424	0.5204	49.618	49.475	49.995	0.19485					66	22	5	0	0	0	7.3939e-09	1	14992	109.42	93.165	1	27702000
AGTLDLSLTVQGK	13	Unmodified	_AGTLDLSLTVQGK_			0	0	CON__Q28194;sp|P07996|TSP1_HUMAN	CON__Q28194;sp|P07996|TSP1_HUMAN	sp|P07996|TSP1_HUMAN	MULTI-MSMS	DS_070318_80_20_2h_1uL	1	80_20	651.868	2	651.867	1301.72	44078.3	3.3887	0.002209	-0.60176	-0.00039227	2.787	0.0018167	651.866	49.391	0.50027	49.604	49.478	49.979	0.21233					77	21	5	0	0	0	3.1169e-09	2	15206	115.78	96.715	1	55399000
AGTLDLSLTVQGK	13	Unmodified	_AGTLDLSLTVQGK_			0	0	CON__Q28194;sp|P07996|TSP1_HUMAN	CON__Q28194;sp|P07996|TSP1_HUMAN	sp|P07996|TSP1_HUMAN	MULTI-MATCH	DS_070318_20_80_2h_1uL	1	20_80		2	651.867	1301.72	43391.8	2.9166	0.0019012	-1.1497	-0.00074947	1.7669	0.0011518	651.866	49.516	0.29492	49.613	49.494	49.789	0.096386	-0.001811	-0.00075163	NaN	121.83	59	20	4	NaN	NaN	NaN	NaN	0		NaN	NaN	0	9304300
AGTQIENIDEDFRDGLK	17	Unmodified	_AGTQIENIDEDFRDGLK_			0	1	sp|O43707|ACTN4_HUMAN	sp|O43707|ACTN4_HUMAN	sp|O43707|ACTN4_HUMAN	MULTI-MSMS	DS_070318_100_0_2h_1uL	1	100_0	640.983	3	640.981	1919.92	44235.7	3.0354	0.0019457	-0.79866	-0.00051193	2.2368	0.0014337	640.981	49.404	0.36496	49.552	49.448	49.813	0.14773					52	17	4	0	0	0	6.4334e-21	1	15378	138.39	127.11	1	18585000
AGTQIENIDEDFRDGLK	17	Unmodified	_AGTQIENIDEDFRDGLK_			0	1	sp|O43707|ACTN4_HUMAN	sp|O43707|ACTN4_HUMAN	sp|O43707|ACTN4_HUMAN	MULTI-MSMS	DS_070318_20_80_2h_1uL	1	20_80	640.983	3	640.981	1919.92	44672.3	2.8362	0.001818	0.078568	5.0361e-05	2.9148	0.0018683	640.981	49.422	0.20181	49.519	49.446	49.648	0.09639					45	16	4	0	0	0	4.0268e-08	1	14387	87.566	81.298	1	3748200
AGTQIENIDEDFRDGLK	17	Unmodified	_AGTQIENIDEDFRDGLK_			0	1	sp|O43707|ACTN4_HUMAN	sp|O43707|ACTN4_HUMAN	sp|O43707|ACTN4_HUMAN	MULTI-MSMS	DS_070318_50_50_2h_1uL	1	50_50	641.317	3	640.981	1919.92	44435.1	2.926	0.0018755	-0.25635	-0.00016432	2.6697	0.0017112	641.316	49.323	0.29247	49.518	49.421	49.713	0.19485					49	17	4	0	0	0	4.1312e-18	1	14982	130.06	118.78	1	7103800
AGTQIENIDEDFRDGLK	17	Unmodified	_AGTQIENIDEDFRDGLK_			0	1	sp|O43707|ACTN4_HUMAN	sp|O43707|ACTN4_HUMAN	sp|O43707|ACTN4_HUMAN	MULTI-MSMS	DS_070318_80_20_2h_1uL	1	80_20	640.983	3	640.981	1919.92	44898.4	2.6389	0.0016915	-0.3115	-0.00019967	2.3274	0.0014918	640.981	49.279	0.30001	49.491	49.41	49.71	0.21233					47	17	4	0	0	0	9.4234e-09	1	15176	99.451	88.858	1	14411000
AGTQIENIEEDFRDGLK	17	Unmodified	_AGTQIENIEEDFRDGLK_			0	1	sp|P12814|ACTN1_HUMAN	sp|P12814|ACTN1_HUMAN	sp|P12814|ACTN1_HUMAN	MULTI-MSMS	DS_070318_100_0_2h_1uL	1	100_0	645.99	3	645.653	1933.94	44171.9	2.8539	0.0018426	0.14752	9.5248e-05	3.0014	0.0019379	645.987	55.95	0.3036	56.098	55.94	56.244	0.14773					27	14	2	0	0	0	1.1232e-09	1	17605	102.65	97.221	1	15865000
AGTQIENIEEDFRDGLK	17	Unmodified	_AGTQIENIEEDFRDGLK_			0	1	sp|P12814|ACTN1_HUMAN	sp|P12814|ACTN1_HUMAN	sp|P12814|ACTN1_HUMAN	MULTI-MSMS	DS_070318_20_80_2h_1uL	1	20_80	645.99	3	645.653	1933.94	43088.3	3.3456	0.0021601	-0.27602	-0.00017821	3.0696	0.0019819	645.987	55.964	0.27339	56.061	55.924	56.197	0.096386					34	18	2	0	0	0	0.054057	1	16487	21.534	15.371	1	3813500
AGTQIENIEEDFRDGLK	17	Unmodified	_AGTQIENIEEDFRDGLK_			0	1	sp|P12814|ACTN1_HUMAN	sp|P12814|ACTN1_HUMAN	sp|P12814|ACTN1_HUMAN	MULTI-MSMS	DS_070318_50_50_2h_1uL	1	50_50	645.655	3	645.653	1933.94	43227	3.215	0.0020758	0.20955	0.0001353	3.4245	0.0022111	645.654	55.683	0.33416	55.978	55.785	56.119	0.29507					28	14	2	0	0	0	7.6966e-13	1	17112	117	109.94	1	8281200
AGTQIENIEEDFRDGLK	17	Unmodified	_AGTQIENIEEDFRDGLK_			0	1	sp|P12814|ACTN1_HUMAN	sp|P12814|ACTN1_HUMAN	sp|P12814|ACTN1_HUMAN	MULTI-MSMS	DS_070318_80_20_2h_1uL	1	80_20	645.99	3	645.653	1933.94	43979.2	3.0407	0.0019633	0.53801	0.00034737	3.5787	0.0023106	645.988	55.775	0.29136	55.987	55.818	56.109	0.21233					18	10	2	0	0	0	1.0884e-05	1	17411	71.08	66.322	1	3882500
AGVAPLQVK	9	Unmodified	_AGVAPLQVK_			0	0	sp|P21333|FLNA_HUMAN	sp|P21333|FLNA_HUMAN	sp|P21333|FLNA_HUMAN	MULTI-MSMS	DS_070318_100_0_2h_1uL	1	100_0	441.775	2	441.774	881.533	53417	3.1366	0.0013857	0.19413	8.5763e-05	3.3308	0.0014715	441.774	32.644	0.37395	32.892	32.732	33.106	0.24796					37	14	4	0	0	0	0.0051525	1	9577	88.029	63.83	1	8293300
AGVAPLQVK	9	Unmodified	_AGVAPLQVK_			0	0	sp|P21333|FLNA_HUMAN	sp|P21333|FLNA_HUMAN	sp|P21333|FLNA_HUMAN	MULTI-MSMS	DS_070318_50_50_2h_1uL	1	50_50	441.775	2	441.774	881.533	53756.8	2.542	0.001123	-0.16732	-7.3918e-05	2.3747	0.0010491	441.774	32.565	0.34784	32.86	32.716	33.064	0.29509					27	14	3	0	0	0	0.0066192	1	9309	84.244	57.448	1	3968600
AGVAPLQVK	9	Unmodified	_AGVAPLQVK_			0	0	sp|P21333|FLNA_HUMAN	sp|P21333|FLNA_HUMAN	sp|P21333|FLNA_HUMAN	MULTI-MSMS	DS_070318_80_20_2h_1uL	1	80_20	441.775	2	441.774	881.533	53523.9	2.6678	0.0011786	0.16397	7.2436e-05	2.8317	0.001251	441.774	32.668	0.35479	32.88	32.681	33.036	0.21239					32	12	4	0	0	0	0.0038474	1	9449	97.068	70.271	1	7540300
AGVAPLQVK	9	Unmodified	_AGVAPLQVK_			0	0	sp|P21333|FLNA_HUMAN	sp|P21333|FLNA_HUMAN	sp|P21333|FLNA_HUMAN	MULTI-MATCH	DS_070318_20_80_2h_1uL	1	20_80		2	441.774	881.533	54503.8	3.3647	0.0014864	-0.010352	-4.5731e-06	3.3544	0.0014819	441.774	32.738	0.29271	32.835	32.664	32.957	0.096386	-0.031904	-0.00010532	NaN	97.068	35	15	3	NaN	NaN	NaN	NaN	0		NaN	NaN	0	1099700
AGVLAGHDNR	10	Unmodified	_AGVLAGHDNR_			0	0	sp|P62873|GBB1_HUMAN;sp|Q9HAV0|GBB4_HUMAN;sp|P62879|GBB2_HUMAN	sp|P62873|GBB1_HUMAN;sp|P62879|GBB2_HUMAN	sp|P62873|GBB1_HUMAN	MULTI-MSMS	DS_070318_100_0_2h_1uL	1	100_0	337.178	3	337.177	1008.51	58414.9	2.1713	0.00073211	0.09274	3.127e-05	2.264	0.00076338	337.177	17.44	0.23077	17.688	17.596	17.827	0.24796					34	12	4	0	0	0	0.0020476	1	4443	67.704	53.038	1	4793900
AGVLAGHDNR	10	Unmodified	_AGVLAGHDNR_			0	0	sp|P62873|GBB1_HUMAN;sp|Q9HAV0|GBB4_HUMAN;sp|P62879|GBB2_HUMAN	sp|P62873|GBB1_HUMAN;sp|P62879|GBB2_HUMAN	sp|P62873|GBB1_HUMAN	MULTI-MSMS	DS_070318_50_50_2h_1uL	1	50_50	337.178	3	337.177	1008.51	60181.3	1.6478	0.00055559	0.48003	0.00016186	2.1278	0.00071744	337.177	17.355	0.19513	17.65	17.548	17.744	0.29509					24	8	4	0	0	0	0.0021579	1	4303	67.334	55.74	1	1726500
AGVLAGHDNR	10	Unmodified	_AGVLAGHDNR_			0	0	sp|P62873|GBB1_HUMAN;sp|Q9HAV0|GBB4_HUMAN;sp|P62879|GBB2_HUMAN	sp|P62873|GBB1_HUMAN;sp|P62879|GBB2_HUMAN	sp|P62873|GBB1_HUMAN	MULTI-MSMS	DS_070318_80_20_2h_1uL	1	80_20	337.178	3	337.177	1008.51	60132.3	2.5461	0.00085847	-0.17816	-6.007e-05	2.3679	0.0007984	337.177	17.346	0.31032	17.659	17.523	17.833	0.31256					27	13	4	0	0	0	0.00098283	1	4368	78.098	63.431	1	2871700
AGVLAGHDNR	10	Unmodified	_AGVLAGHDNR_			0	0	sp|P62873|GBB1_HUMAN;sp|Q9HAV0|GBB4_HUMAN;sp|P62879|GBB2_HUMAN	sp|P62873|GBB1_HUMAN;sp|P62879|GBB2_HUMAN	sp|P62873|GBB1_HUMAN	MULTI-MATCH	DS_070318_20_80_2h_1uL	1	20_80		3	337.177	1008.51	61516	2.0831	0.00070236	0.15419	5.1991e-05	2.2372	0.00075435	337.177	17.543	0.2075	17.74	17.641	17.848	0.19662	0.055851	2.784e-05	NaN	78.098	37	18	3	NaN	NaN	NaN	NaN	0		NaN	NaN	0	624520
AGVNTVTTLVENK	13	Unmodified	_AGVNTVTTLVENK_			0	0	sp|P62424|RL7A_HUMAN	sp|P62424|RL7A_HUMAN	sp|P62424|RL7A_HUMAN	MULTI-MSMS	DS_070318_80_20_2h_1uL	1	80_20	673.372	2	673.37	1344.72	43574.7	3.2957	0.0022192	-0.57316	-0.00038595	2.7225	0.0018333	673.369	42.182	0.28123	42.395	42.226	42.507	0.21239					18	8	3	0	0	0	0.0048099	1	12759	63.408	51.677	1	3632800
AGVNTVTTLVENK	13	Unmodified	_AGVNTVTTLVENK_			0	0	sp|P62424|RL7A_HUMAN	sp|P62424|RL7A_HUMAN	sp|P62424|RL7A_HUMAN	MULTI-MATCH	DS_070318_100_0_2h_1uL	1	100_0		2	673.37	1344.72	43848	3.2526	0.0021902	0.36267	0.00024421	3.6152	0.0024344	673.37	42.148	0.17453	42.396	42.306	42.48	0.24796	-0.0023108	0.00052788	NaN	63.408	14	5	3	NaN	NaN	NaN	NaN	0		NaN	NaN	0	4002200
AGVNTVTTLVENK	13	Unmodified	_AGVNTVTTLVENK_			0	0	sp|P62424|RL7A_HUMAN	sp|P62424|RL7A_HUMAN	sp|P62424|RL7A_HUMAN	MULTI-MATCH	DS_070318_20_80_2h_1uL	1	20_80		2	673.37	1344.72	46825.3	3.0298	0.0020402	-0.20081	-0.00013522	2.829	0.0019049	673.369	42.276	0.15511	42.372	42.293	42.448	0.096386	-0.026259	-0.00023099	NaN	63.408	10	6	2	NaN	NaN	NaN	NaN	0		NaN	NaN	0	522750
AGVNTVTTLVENK	13	Unmodified	_AGVNTVTTLVENK_			0	0	sp|P62424|RL7A_HUMAN	sp|P62424|RL7A_HUMAN	sp|P62424|RL7A_HUMAN	MULTI-MATCH	DS_070318_50_50_2h_1uL	1	50_50		2	673.37	1344.72	44060.7	2.9082	0.0019583	-0.033879	-2.2813e-05	2.8743	0.0019354	673.37	42.235	0.19681	42.43	42.305	42.502	0.19487	0.031991	-6.174e-06	NaN	63.408	12	6	2	NaN	NaN	NaN	NaN	0		NaN	NaN	0	1561600
AGYYFDGISR	10	Unmodified	_AGYYFDGISR_			0	0	CON__ENSEMBL:ENSBTAP00000016046	CON__ENSEMBL:ENSBTAP00000016046	CON__ENSEMBL:ENSBTAP00000016046	MULTI-MSMS	DS_070318_100_0_2h_1uL	1	100_0	574.774	2	574.772	1147.53	45841.9	3.2957	0.0018943	-0.10218	-5.8729e-05	3.1935	0.0018356	574.772	45.801	1.3738	46.049	45.889	47.263	0.24796					133	51	5	0	0	0	6.6793e-07	2	14125	156.01	130.07	1	222690000
AGYYFDGISR	10	Unmodified	_AGYYFDGISR_			0	0	CON__ENSEMBL:ENSBTAP00000016046	CON__ENSEMBL:ENSBTAP00000016046	CON__ENSEMBL:ENSBTAP00000016046	MULTI-MSMS	DS_070318_20_80_2h_1uL	1	20_80	574.774	2	574.772	1147.53	46684	3.0752	0.0017675	0.76304	0.00043857	3.8382	0.0022061	574.773	45.854	0.41171	45.95	45.776	46.188	0.096386					78	21	6	0	0	0	0.005745	1	13190	78.516	78.516	1	29424000
AGYYFDGISR	10	Unmodified	_AGYYFDGISR_			0	0	CON__ENSEMBL:ENSBTAP00000016046	CON__ENSEMBL:ENSBTAP00000016046	CON__ENSEMBL:ENSBTAP00000016046	MULTI-MSMS	DS_070318_50_50_2h_1uL	1	50_50	574.774	2	574.772	1147.53	45376.9	3.2174	0.0018493	-0.2442	-0.00014036	2.9732	0.0017089	574.772	45.795	1.1318	46.09	45.914	47.046	0.29509					116	54	5	0	0	0	6.6793e-07	1	13770	156.01	132.96	1	99878000
AGYYFDGISR	10	Unmodified	_AGYYFDGISR_			0	0	CON__ENSEMBL:ENSBTAP00000016046	CON__ENSEMBL:ENSBTAP00000016046	CON__ENSEMBL:ENSBTAP00000016046	MULTI-MSMS	DS_070318_80_20_2h_1uL	1	80_20	574.774	2	574.772	1147.53	45840.8	3.2453	0.0018653	-0.035208	-2.0236e-05	3.2101	0.0018451	574.772	45.776	1.1965	46.089	45.907	47.104	0.31256					129	46	5	0	0	0	6.6793e-07	2	13956	156.01	130.07	1	180600000
AHAFAVQQK	9	Unmodified	_AHAFAVQQK_			0	0	sp|Q15149|PLEC_HUMAN	sp|Q15149|PLEC_HUMAN	sp|Q15149|PLEC_HUMAN	MULTI-MSMS	DS_070318_100_0_2h_1uL	1	100_0	500.274	2	500.272	998.53	54913.3	2.3919	0.0011966	-0.73057	-0.00036548	1.6614	0.00083113	500.272	19.172	0.21966	19.621	19.565	19.785	0.44843					21	13	2	0	0	0	0.0087118	1	5037	81.381	71.394	1	1086400
AHAFAVQQK	9	Unmodified	_AHAFAVQQK_			0	0	sp|Q15149|PLEC_HUMAN	sp|Q15149|PLEC_HUMAN	sp|Q15149|PLEC_HUMAN	MULTI-MATCH	DS_070318_80_20_2h_1uL	1	80_20		2	500.272	998.53	53473.8	2.8605	0.001431	-0.6156	-0.00030797	2.2449	0.0011231	500.272	19.061	0.35926	19.574	19.449	19.809	0.51303	-0.023438	6.2263e-05	NaN	81.381	30	25	2	NaN	NaN	NaN	NaN	0		NaN	NaN	0	949370
AHENEITK	8	Unmodified	_AHENEITK_			0	0	sp|P07585|PGS2_HUMAN	sp|P07585|PGS2_HUMAN	sp|P07585|PGS2_HUMAN	MULTI-MSMS	DS_070318_100_0_2h_1uL	1	100_0	471.239	2	471.238	940.461	51533.6	3.077	0.00145	0.13591	6.4046e-05	3.2129	0.001514	471.238	13.292	0.31734	13.24	13.162	13.479	-0.052742					69	26	4	0	0	0	0.029216	1	3044	80.438	49.135	1	6707700
AHENEITK	8	Unmodified	_AHENEITK_			0	0	sp|P07585|PGS2_HUMAN	sp|P07585|PGS2_HUMAN	sp|P07585|PGS2_HUMAN	MULTI-MSMS	DS_070318_100_0_2h_1uL	1	100_0	314.495	3	314.494	940.461	63218.1	2.3049	0.00072487	0.1461	4.5948e-05	2.451	0.00077082	314.494	13.274	0.15525	13.221	13.185	13.34	-0.052742					26	15	2	0	0	0	0.016085	1	3058	50.607	23.477	1	410400
AHENEITK	8	Unmodified	_AHENEITK_			0	0	sp|P07585|PGS2_HUMAN	sp|P07585|PGS2_HUMAN	sp|P07585|PGS2_HUMAN	MSMS	DS_070318_50_50_2h_1uL	1	50_50	314.495	3	314.494	940.461	NaN	NaN	NaN	NaN	NaN	NaN	NaN	NaN	13.246	1	13.24	12.74	13.74	-0.0056143								0	0	0	0.041482	1	3009	40.002	24.12	1
AHENEITK	8	Unmodified	_AHENEITK_			0	0	sp|P07585|PGS2_HUMAN	sp|P07585|PGS2_HUMAN	sp|P07585|PGS2_HUMAN	MULTI-MSMS	DS_070318_80_20_2h_1uL	1	80_20	471.239	2	471.238	940.461	51521.6	3.0642	0.001444	-0.21504	-0.00010133	2.8492	0.0013427	471.238	13.19	0.27421	13.202	13.129	13.403	0.011855					73	29	4	0	0	0	0.015009	1	2990	101.72	62.075	1	7861700
AHENEITK	8	Unmodified	_AHENEITK_			0	0	sp|P07585|PGS2_HUMAN	sp|P07585|PGS2_HUMAN	sp|P07585|PGS2_HUMAN	MULTI-MSMS	DS_070318_80_20_2h_1uL	1	80_20	314.495	3	314.494	940.461	63931.1	2.4161	0.00075984	-0.32336	-0.0001017	2.0927	0.00065815	314.494	13.197	0.13146	13.209	13.159	13.291	0.011856					24	15	3	0	0	0	0.0048142	1	2998	73.248	35.521	1	788750
AHENEITK	8	Unmodified	_AHENEITK_			0	0	sp|P07585|PGS2_HUMAN	sp|P07585|PGS2_HUMAN	sp|P07585|PGS2_HUMAN	MULTI-MATCH	DS_070318_20_80_2h_1uL	1	20_80		2	471.238	940.461	55186	2.3569	0.0011107	0.41387	0.00019503	2.7708	0.0013057	471.238	13.318	0.13813	13.214	13.167	13.305	-0.10408	-0.008574	0.00027705	NaN	101.72	46	20	3	NaN	NaN	NaN	NaN	0		NaN	NaN	0	1514000
AHENEITK	8	Unmodified	_AHENEITK_			0	0	sp|P07585|PGS2_HUMAN	sp|P07585|PGS2_HUMAN	sp|P07585|PGS2_HUMAN	MULTI-MATCH	DS_070318_50_50_2h_1uL	1	50_50		2	471.238	940.461	52041	2.7144	0.0012791	0.21393	0.00010081	2.9283	0.0013799	471.238	13.239	0.34413	13.233	13.154	13.498	-0.0056152	0.01089	8.8609e-05	NaN	101.72	77	38	3	NaN	NaN	NaN	NaN	0		NaN	NaN	0	3257400
AHFSPSNIILDFPAAGSAAR	20	Unmodified	_AHFSPSNIILDFPAAGSAAR_			0	0	sp|O00391|QSOX1_HUMAN	sp|O00391|QSOX1_HUMAN	sp|O00391|QSOX1_HUMAN	MULTI-MSMS	DS_070318_100_0_2h_1uL	1	100_0	681.69	3	681.353	2041.04	41502.3	3.614	0.0024624	0.17004	0.00011586	3.7841	0.0025783	681.688	57.758	0.49942	57.906	57.743	58.243	0.14773					52	18	5	0	0	0	1.2039e-14	1	18224	105.5	105.5	1	10611000
AHFSPSNIILDFPAAGSAAR	20	Unmodified	_AHFSPSNIILDFPAAGSAAR_			0	0	sp|O00391|QSOX1_HUMAN	sp|O00391|QSOX1_HUMAN	sp|O00391|QSOX1_HUMAN	MULTI-MSMS	DS_070318_20_80_2h_1uL	1	20_80	681.356	3	681.353	2041.04	43066.1	3.465	0.0023609	0.59119	0.00040281	4.0562	0.0027637	681.688	57.836	0.3556	57.932	57.791	58.146	0.09639					41	17	3	0	0	0	5.4672e-06	1	17106	64.2	59.583	1	2474500
AHFSPSNIILDFPAAGSAAR	20	Unmodified	_AHFSPSNIILDFPAAGSAAR_			0	0	sp|O00391|QSOX1_HUMAN	sp|O00391|QSOX1_HUMAN	sp|O00391|QSOX1_HUMAN	MULTI-MSMS	DS_070318_50_50_2h_1uL	1	50_50	681.69	3	681.353	2041.04	42289.6	3.7199	0.0025345	0.61486	0.00041894	4.3347	0.0029535	681.688	57.662	0.52807	57.957	57.793	58.321	0.29507					50	18	4	0	0	0	1.2052e-07	1	17768	74.953	66.134	1	6066200
AHFSPSNIILDFPAAGSAAR	20	Unmodified	_AHFSPSNIILDFPAAGSAAR_			0	0	sp|O00391|QSOX1_HUMAN	sp|O00391|QSOX1_HUMAN	sp|O00391|QSOX1_HUMAN	MULTI-MSMS	DS_070318_80_20_2h_1uL	1	80_20	681.691	3	681.353	2041.04	42218.5	3.0107	0.0020513	1.1695	0.00079682	4.1802	0.0028482	681.354	57.73	0.23655	57.942	57.825	58.062	0.21233					23	8	4	0	0	0	0.0010268	1	18082	42.711	39.271	1	1194000
AHGQDLGTAGSCLR	14	Unmodified	_AHGQDLGTAGSCLR_			0	0	sp|P02462|CO4A1_HUMAN;sp|P29400|CO4A5_HUMAN	sp|P02462|CO4A1_HUMAN	sp|P02462|CO4A1_HUMAN	MULTI-MSMS	DS_070318_100_0_2h_1uL	1	100_0	721.847	2	721.844	1441.67	41209.8	3.0413	0.0021953	0.62112	0.00044835	3.6624	0.0026437	721.845	25.919	0.19941	26.368	26.23	26.429	0.44843					11	6	2	0	0	0	0.021827	1	7298	54.259	42.212	1	1982100
AHGQDLGTAGSCLR	14	Unmodified	_AHGQDLGTAGSCLR_			0	0	sp|P02462|CO4A1_HUMAN;sp|P29400|CO4A5_HUMAN	sp|P02462|CO4A1_HUMAN	sp|P02462|CO4A1_HUMAN	MULTI-MSMS	DS_070318_50_50_2h_1uL	1	50_50	481.567	3	481.565	1441.67	51473.8	3.6022	0.0017347	-0.25977	-0.0001251	3.3424	0.0016096	481.565	25.848	0.23545	26.344	26.247	26.482	0.49555					22	8	4	0	0	0	3.4157e-05	1	7083	81.904	71.852	1	3506500
AHGQDLGTAGSCLR	14	Unmodified	_AHGQDLGTAGSCLR_			0	0	sp|P02462|CO4A1_HUMAN;sp|P29400|CO4A5_HUMAN	sp|P02462|CO4A1_HUMAN	sp|P02462|CO4A1_HUMAN	MULTI-MSMS	DS_070318_80_20_2h_1uL	1	80_20	481.567	3	481.565	1441.67	50470.8	3.0193	0.001454	0.013898	6.6928e-06	3.0332	0.0014607	481.565	25.929	0.26201	26.442	26.286	26.548	0.51303					23	9	4	0	0	0	4.8523e-07	1	7193	96.464	86.412	1	6138500
AHGQDLGTAGSCLR	14	Unmodified	_AHGQDLGTAGSCLR_			0	0	sp|P02462|CO4A1_HUMAN;sp|P29400|CO4A5_HUMAN	sp|P02462|CO4A1_HUMAN	sp|P02462|CO4A1_HUMAN	MULTI-MATCH	DS_070318_100_0_2h_1uL	1	100_0		3	481.565	1441.67	50307.2	3.5989	0.0017331	0.41081	0.00019783	4.0097	0.0019309	481.565	25.921	0.26027	26.369	26.23	26.49	0.44843	-0.01559	0.0004292	NaN	96.464	32	9	5	NaN	NaN	NaN	NaN	0		NaN	NaN	0	8949200
AHGQDLGTAGSCLR	14	Unmodified	_AHGQDLGTAGSCLR_			0	0	sp|P02462|CO4A1_HUMAN;sp|P29400|CO4A5_HUMAN	sp|P02462|CO4A1_HUMAN	sp|P02462|CO4A1_HUMAN	MULTI-MATCH	DS_070318_50_50_2h_1uL	1	50_50		2	721.844	1441.67	41594.7	2.6191	0.0018906	-2.0293	-0.0014649	0.58973	0.00042569	722.343	25.861	0.16636	26.356	26.268	26.435	0.49556	-0.029506	-0.0029825	NaN	54.259	9	5	2	NaN	NaN	NaN	NaN	0		NaN	NaN	0	825170
AHGQDLGTAGSCLR	14	Unmodified	_AHGQDLGTAGSCLR_			0	0	sp|P02462|CO4A1_HUMAN;sp|P29400|CO4A5_HUMAN	sp|P02462|CO4A1_HUMAN	sp|P02462|CO4A1_HUMAN	MULTI-MATCH	DS_070318_80_20_2h_1uL	1	80_20		2	721.844	1441.67	41955.3	2.2095	0.0015949	-0.1659	-0.00011975	2.0436	0.0014751	721.844	25.921	0.1568	26.434	26.347	26.504	0.51303	0.047766	-0.00029228	NaN	54.259	12	5	3	NaN	NaN	NaN	NaN	0		NaN	NaN	0	1264600
AHIAFKPTVAQQR	13	Unmodified	_AHIAFKPTVAQQR_			0	1	CON__Q9TRI1	CON__Q9TRI1	CON__Q9TRI1	MULTI-MSMS	DS_070318_100_0_2h_1uL	1	100_0	489.615	3	489.612	1465.82	50004.2	3.305	0.0016182	0.57071	0.00027943	3.8758	0.0018976	489.613	26.365	0.35276	26.713	26.583	26.936	0.3482					52	11	7	0	0	0	8.0252e-18	1	7427	139.76	136.86	1	238630000
AHIAFKPTVAQQR	13	Unmodified	_AHIAFKPTVAQQR_			0	1	CON__Q9TRI1	CON__Q9TRI1	CON__Q9TRI1	MULTI-MSMS	DS_070318_100_0_2h_1uL	1	100_0	733.918	2	733.915	1465.82	40628.2	2.4156	0.0017729	1.5314	0.0011239	3.947	0.0028968	733.916	26.365	0.25114	26.713	26.603	26.854	0.3482					24	7	5	0	0	0	0.00010332	1	7431	86.898	81.175	1	23652000
AHIAFKPTVAQQR	13	Unmodified	_AHIAFKPTVAQQR_			0	1	CON__Q9TRI1	CON__Q9TRI1	CON__Q9TRI1	MULTI-MSMS	DS_070318_100_0_2h_1uL	1	100_0	367.463	4	367.461	1465.82	56958.9	3.1338	0.0011515	1.6848	0.0006191	4.8186	0.0017707	367.461	26.365	0.30256	26.713	26.583	26.886	0.3482					32	9	5	0	0	0	2.146e-06	1	7438	68.536	52.003	1	52364000
AHIAFKPTVAQQR	13	Unmodified	_AHIAFKPTVAQQR_			0	1	CON__Q9TRI1	CON__Q9TRI1	CON__Q9TRI1	MULTI-MSMS	DS_070318_20_80_2h_1uL	1	20_80	367.462	4	367.461	1465.82	57120.1	2.7446	0.0010085	-0.18456	-6.782e-05	2.5601	0.00094072	367.461	26.64	0.26264	26.936	26.803	27.066	0.29686					66	22	4	0	0	0	2.9672e-07	1	6943	76.332	73.465	1	23514000
AHIAFKPTVAQQR	13	Unmodified	_AHIAFKPTVAQQR_			0	1	CON__Q9TRI1	CON__Q9TRI1	CON__Q9TRI1	MULTI-MSMS	DS_070318_20_80_2h_1uL	1	20_80	733.916	2	733.915	1465.82	43019.1	1.885	0.0013834	-0.23057	-0.00016922	1.6544	0.0012142	733.915	26.61	0.18621	26.907	26.829	27.015	0.29686					37	15	3	0	0	0	0.00036268	1	6961	85.377	80.926	1	4880500
AHIAFKPTVAQQR	13	Unmodified	_AHIAFKPTVAQQR_			0	1	CON__Q9TRI1	CON__Q9TRI1	CON__Q9TRI1	MULTI-MSMS	DS_070318_50_50_2h_1uL	1	50_50	489.949	3	489.612	1465.82	50215	2.8378	0.0013894	0.95171	0.00046597	3.7895	0.0018554	489.613	26.266	0.36965	26.661	26.531	26.9	0.39532					72	16	6	0	0	0	1.6382e-14	1	7187	122.18	119.39	1	90345000
AHIAFKPTVAQQR	13	Unmodified	_AHIAFKPTVAQQR_			0	1	CON__Q9TRI1	CON__Q9TRI1	CON__Q9TRI1	MULTI-MSMS	DS_070318_50_50_2h_1uL	1	50_50	367.714	4	367.461	1465.82	56605.2	2.8663	0.0010532	1.558	0.00057249	4.4242	0.0016257	367.461	26.252	0.35451	26.648	26.502	26.857	0.39532					43	14	5	0	0	0	2.2102e-06	1	7191	70.488	53.956	1	29745000
AHIAFKPTVAQQR	13	Unmodified	_AHIAFKPTVAQQR_			0	1	CON__Q9TRI1	CON__Q9TRI1	CON__Q9TRI1	MULTI-MSMS	DS_070318_50_50_2h_1uL	1	50_50	733.917	2	733.915	1465.82	40354.5	1.8813	0.0013807	1.9211	0.0014099	3.8024	0.0027906	733.916	26.266	0.22142	26.662	26.551	26.772	0.39532					26	9	4	0	0	0	4.2878e-11	1	7201	135.43	130.53	1	11037000
AHIAFKPTVAQQR	13	Unmodified	_AHIAFKPTVAQQR_			0	1	CON__Q9TRI1	CON__Q9TRI1	CON__Q9TRI1	MULTI-MATCH	DS_070318_80_20_2h_1uL	1	80_20		3	489.612	1465.82	49378.2	2.4779	0.0012132	1.2757	0.00062457	3.7535	0.0018378	489.613	26.405	0.2812	26.818	26.682	26.963	0.41279	0.08725	0.00041572	NaN	139.76	44	11	5	NaN	NaN	NaN	NaN	0		NaN	NaN	0	62759000
AHNQDLGLAGSCLAR	15	Unmodified	_AHNQDLGLAGSCLAR_			0	0	sp|P08572|CO4A2_HUMAN	sp|P08572|CO4A2_HUMAN	sp|P08572|CO4A2_HUMAN	MULTI-MSMS	DS_070318_100_0_2h_1uL	1	100_0	528.265	3	528.263	1581.77	48714.9	3.7925	0.0020034	-0.58529	-0.00030919	3.2072	0.0016942	528.263	34.988	0.30498	35.236	35.112	35.417	0.24796					27	10	5	0	0	0	2.2496e-11	1	10413	105.58	92.79	1	14557000
AHNQDLGLAGSCLAR	15	Unmodified	_AHNQDLGLAGSCLAR_			0	0	sp|P08572|CO4A2_HUMAN	sp|P08572|CO4A2_HUMAN	sp|P08572|CO4A2_HUMAN	MULTI-MSMS	DS_070318_50_50_2h_1uL	1	50_50	528.265	3	528.263	1581.77	48567.5	3.8074	0.0020113	-0.91384	-0.00048275	2.8936	0.0015286	528.597	34.903	0.23298	35.198	35.053	35.286	0.29509					39	13	4	0	0	0	9.9025e-06	1	10105	83.511	70.166	1	6421200
AHNQDLGLAGSCLAR	15	Unmodified	_AHNQDLGLAGSCLAR_			0	0	sp|P08572|CO4A2_HUMAN	sp|P08572|CO4A2_HUMAN	sp|P08572|CO4A2_HUMAN	MULTI-MSMS	DS_070318_80_20_2h_1uL	1	80_20	528.265	3	528.263	1581.77	48449.1	3.55	0.0018753	-0.70804	-0.00037403	2.842	0.0015013	528.263	34.987	0.22155	35.2	35.091	35.313	0.21239					19	8	3	0	0	0	3.8541e-17	1	10266	127.3	111.48	1	9199300
AHNQDLGLAGSCLAR	15	Unmodified	_AHNQDLGLAGSCLAR_			0	0	sp|P08572|CO4A2_HUMAN	sp|P08572|CO4A2_HUMAN	sp|P08572|CO4A2_HUMAN	MULTI-MATCH	DS_070318_20_80_2h_1uL	1	20_80		3	528.263	1581.77	53386.7	3.1263	0.0016515	-1.0694	-0.00056492	2.0569	0.0010866	528.263	35.165	0.18286	35.261	35.212	35.395	0.096386	0.037261	-0.00040847	NaN	127.3	35	12	4	NaN	NaN	NaN	NaN	0		NaN	NaN	0	1229300
AHSCPSVWQK	10	Unmodified	_AHSCPSVWQK_			0	0	CON__P07224	CON__P07224	CON__P07224	MULTI-MSMS	DS_070318_100_0_2h_1uL	1	100_0	600.288	2	600.285	1198.56	45160	2.6012	0.0015614	-0.48852	-0.00029325	2.1126	0.0012682	600.284	23.252	0.28654	23.7	23.579	23.865	0.44843					28	11	3	0	0	0	0.0018647	1	6367	87.251	78.488	1	4737100
AHSCPSVWQK	10	Unmodified	_AHSCPSVWQK_			0	0	CON__P07224	CON__P07224	CON__P07224	MULTI-MSMS	DS_070318_50_50_2h_1uL	1	50_50	600.286	2	600.285	1198.56	46085	2.2552	0.0013538	-0.32944	-0.00019776	1.9258	0.001156	600.285	23.165	0.29623	23.661	23.536	23.832	0.49556					37	20	2	0	0	0	0.001408	1	6174	93.374	78.859	1	4217300
AHSCPSVWQK	10	Unmodified	_AHSCPSVWQK_			0	0	CON__P07224	CON__P07224	CON__P07224	MULTI-MSMS	DS_070318_80_20_2h_1uL	1	80_20	600.286	2	600.285	1198.56	45305.5	2.8689	0.0017222	-1.2588	-0.00075563	1.6101	0.00096653	600.284	23.218	0.34857	23.731	23.497	23.846	0.51303					44	22	3	0	0	0	0.00099555	1	6267	98.904	90.141	1	5794600
AHSCPSVWQK	10	Unmodified	_AHSCPSVWQK_			0	0	CON__P07224	CON__P07224	CON__P07224	MULTI-MATCH	DS_070318_20_80_2h_1uL	1	20_80		2	600.285	1198.56	46129.9	2.559	0.0015361	0.12678	7.6106e-05	2.6858	0.0016122	600.285	23.228	0.32249	23.625	23.526	23.848	0.39709	-0.054221	0.00067019	NaN	98.904	50	24	3	NaN	NaN	NaN	NaN	0		NaN	NaN	0	2009300
AHSSMVGVNLPQK	13	Unmodified	_AHSSMVGVNLPQK_			0	0	sp|P00558|PGK1_HUMAN	sp|P00558|PGK1_HUMAN	sp|P00558|PGK1_HUMAN	MULTI-MSMS	DS_070318_80_20_2h_1uL	1	80_20	456.577	3	456.575	1366.7	52792.7	3.3269	0.001519	0.69492	0.00031728	4.0218	0.0018363	456.575	31.737	0.87833	31.95	31.452	32.331	0.21238					52	31	3	0	0	0	2.0881e-06	1	9158	89.266	81.722	1	2452600
AHSSMVGVNLPQK	13	Unmodified	_AHSSMVGVNLPQK_			0	0	sp|P00558|PGK1_HUMAN	sp|P00558|PGK1_HUMAN	sp|P00558|PGK1_HUMAN	MULTI-MATCH	DS_070318_20_80_2h_1uL	1	20_80		3	456.575	1366.7	55866.9	3.7259	0.0017012	0.33956	0.00015504	4.0655	0.0018562	456.575	31.878	0.27518	31.974	31.86	32.135	0.096386	0.012245	-0.000389	NaN	89.266	17	14	2	NaN	NaN	NaN	NaN	0		NaN	NaN	0	351210
AHVVPCFDASK	11	Unmodified	_AHVVPCFDASK_			0	0	sp|P21333|FLNA_HUMAN	sp|P21333|FLNA_HUMAN	sp|P21333|FLNA_HUMAN	MULTI-MSMS	DS_070318_100_0_2h_1uL	1	100_0	615.802	2	615.8	1229.59	45549.1	3.9307	0.0024205	0.097916	6.0297e-05	4.0286	0.0024808	615.8	30.855	0.22196	31.103	30.995	31.217	0.24796					17	7	3	0	0	0	0.029258	1	8979	62.303	59.879	1	2677900
AHVVPCFDASK	11	Unmodified	_AHVVPCFDASK_			0	0	sp|P21333|FLNA_HUMAN	sp|P21333|FLNA_HUMAN	sp|P21333|FLNA_HUMAN	MULTI-MSMS	DS_070318_100_0_2h_1uL	1	100_0	410.871	3	410.869	1229.59	54137.9	4.0602	0.0016682	0.067389	2.7688e-05	4.1276	0.0016959	410.87	30.859	0.27147	31.107	30.976	31.248	0.24796					21	9	3	0	0	0	0.02036	1	8996	39.785	35.486	1	5190500
AHVVPCFDASK	11	Unmodified	_AHVVPCFDASK_			0	0	sp|P21333|FLNA_HUMAN	sp|P21333|FLNA_HUMAN	sp|P21333|FLNA_HUMAN	MULTI-MATCH	DS_070318_20_80_2h_1uL	1	20_80		2	615.8	1229.59	45220.2	3.9436	0.0024285	0.41277	0.00025418	4.3564	0.0026827	615.801	30.996	0.14716	31.093	30.992	31.139	0.096386	0.0065341	-0.00022628	NaN	62.303	18	8	3	NaN	NaN	NaN	NaN	0		NaN	NaN	0	429450
AHVVPCFDASK	11	Unmodified	_AHVVPCFDASK_			0	0	sp|P21333|FLNA_HUMAN	sp|P21333|FLNA_HUMAN	sp|P21333|FLNA_HUMAN	MULTI-MATCH	DS_070318_20_80_2h_1uL	1	20_80		3	410.869	1229.59	54857.1	3.8702	0.0015901	0.22697	9.3254e-05	4.0972	0.0016834	410.87	30.982	0.22626	31.079	30.973	31.199	0.096386	-0.00069666	-0.0001236	NaN	39.785	18	12	2	NaN	NaN	NaN	NaN	0		NaN	NaN	0	627450
AHVVPCFDASK	11	Unmodified	_AHVVPCFDASK_			0	0	sp|P21333|FLNA_HUMAN	sp|P21333|FLNA_HUMAN	sp|P21333|FLNA_HUMAN	MULTI-MATCH	DS_070318_50_50_2h_1uL	1	50_50		2	615.8	1229.59	45592.6	3.6287	0.0022346	1.1604	0.00071456	4.7891	0.0029491	615.801	30.777	0.21877	31.073	30.936	31.154	0.29509	-0.01347	0.00069448	NaN	62.303	15	6	3	NaN	NaN	NaN	NaN	0		NaN	NaN	0	1264400
AHVVPCFDASK	11	Unmodified	_AHVVPCFDASK_			0	0	sp|P21333|FLNA_HUMAN	sp|P21333|FLNA_HUMAN	sp|P21333|FLNA_HUMAN	MULTI-MATCH	DS_070318_50_50_2h_1uL	1	50_50		3	410.869	1229.59	53508.4	3.6979	0.0015193	0.79204	0.00032543	4.4899	0.0018448	410.87	30.766	0.25117	31.061	30.936	31.187	0.29509	-0.017964	0.00057291	NaN	39.785	16	7	3	NaN	NaN	NaN	NaN	0		NaN	NaN	0	2352700
AHVVPCFDASK	11	Unmodified	_AHVVPCFDASK_			0	0	sp|P21333|FLNA_HUMAN	sp|P21333|FLNA_HUMAN	sp|P21333|FLNA_HUMAN	MULTI-MATCH	DS_070318_80_20_2h_1uL	1	80_20		2	615.8	1229.59	44519.3	3.719	0.0022902	0.67449	0.00041535	4.3935	0.0027055	615.801	30.863	0.24511	31.076	30.912	31.157	0.21238	-0.0103	9.6057e-05	NaN	62.303	15	7	3	NaN	NaN	NaN	NaN	0		NaN	NaN	0	2140300
AHVVPCFDASK	11	Unmodified	_AHVVPCFDASK_			0	0	sp|P21333|FLNA_HUMAN	sp|P21333|FLNA_HUMAN	sp|P21333|FLNA_HUMAN	MULTI-MATCH	DS_070318_80_20_2h_1uL	1	80_20		3	410.869	1229.59	53974	3.8216	0.0015702	0.381	0.00015654	4.2026	0.0017267	410.87	30.858	0.27999	31.071	30.937	31.217	0.21238	-0.0087895	6.6264e-05	NaN	39.785	18	9	3	NaN	NaN	NaN	NaN	0		NaN	NaN	0	3343400
AIAELGIYPAVDPLDSTSR	19	Unmodified	_AIAELGIYPAVDPLDSTSR_			0	0	sp|P06576|ATPB_HUMAN	sp|P06576|ATPB_HUMAN	sp|P06576|ATPB_HUMAN	MULTI-MSMS	DS_070318_100_0_2h_1uL	1	100_0	994.523	2	994.52	1987.03	35688.2	3.2374	0.0032196	0.36994	0.00036791	3.6073	0.0035875	995.022	65.704	0.20235	65.751	65.632	65.834	0.047493					36	12	4	0	0	0	0.00010616	1	20889	63.727	55.422	1	1098200
AIAELGIYPAVDPLDSTSR	19	Unmodified	_AIAELGIYPAVDPLDSTSR_			0	0	sp|P06576|ATPB_HUMAN	sp|P06576|ATPB_HUMAN	sp|P06576|ATPB_HUMAN	MULTI-MSMS	DS_070318_80_20_2h_1uL	1	80_20	994.525	2	994.52	1987.03	36240	2.9661	0.0029499	0.58474	0.00058153	3.5509	0.0035314	995.022	65.653	0.24467	65.765	65.65	65.895	0.11209					42	15	4	0	0	0	0.00035612	1	20712	51.774	46.495	1	974250
AIAELGIYPAVDPLDSTSR	19	Unmodified	_AIAELGIYPAVDPLDSTSR_			0	0	sp|P06576|ATPB_HUMAN	sp|P06576|ATPB_HUMAN	sp|P06576|ATPB_HUMAN	MULTI-MATCH	DS_070318_20_80_2h_1uL	1	20_80		2	994.52	1987.03	36531.1	2.2579	0.0022456	1.693	0.0016838	3.951	0.0039293	995.024	65.786	0.10915	65.782	65.694	65.803	-0.0038452	0.012985	0.0022539	NaN	63.727	15	9	3	NaN	NaN	NaN	NaN	0		NaN	NaN	0	269590
AIAELGIYPAVDPLDSTSR	19	Unmodified	_AIAELGIYPAVDPLDSTSR_			0	0	sp|P06576|ATPB_HUMAN	sp|P06576|ATPB_HUMAN	sp|P06576|ATPB_HUMAN	MULTI-MATCH	DS_070318_50_50_2h_1uL	1	50_50		2	994.52	1987.03	36951.3	3.1965	0.003179	-0.16523	-0.00016432	3.0313	0.0030146	995.022	65.683	0.2007	65.778	65.678	65.878	0.09462	0.0087204	-0.0014422	NaN	63.727	21	14	2	NaN	NaN	NaN	NaN	0		NaN	NaN	0	501600
AIANECQANFISIK	14	Unmodified	_AIANECQANFISIK_			0	0	sp|P55072|TERA_HUMAN	sp|P55072|TERA_HUMAN	sp|P55072|TERA_HUMAN	MULTI-MSMS	DS_070318_100_0_2h_1uL	1	100_0	789.904	2	789.901	1577.79	39276.7	3.3066	0.0026119	-1.5863	-0.001253	1.7203	0.0013589	789.899	46.7	0.34714	46.948	46.846	47.194	0.24796					28	10	4	0	0	0	4.3671e-06	1	14467	93.258	79.904	1	4122200
AIANECQANFISIK	14	Unmodified	_AIANECQANFISIK_			0	0	sp|P55072|TERA_HUMAN	sp|P55072|TERA_HUMAN	sp|P55072|TERA_HUMAN	MULTI-MSMS	DS_070318_80_20_2h_1uL	1	80_20	790.404	2	789.901	1577.79	39407.1	3.3692	0.0026614	-1.6834	-0.0013297	1.6858	0.0013316	789.899	46.685	0.31741	46.998	46.883	47.2	0.31256					27	9	4	0	0	0	2.6329e-06	1	14300	97.163	77.401	1	3335600
AIANECQANFISIK	14	Unmodified	_AIANECQANFISIK_			0	0	sp|P55072|TERA_HUMAN	sp|P55072|TERA_HUMAN	sp|P55072|TERA_HUMAN	MULTI-MATCH	DS_070318_20_80_2h_1uL	1	20_80		2	789.901	1577.79	40793.2	3.1431	0.0024828	0.76577	0.00060488	3.9089	0.0030876	790.404	46.805	0.15652	46.901	46.806	46.963	0.096386	-0.064795	0.0027521	NaN	97.163	15	6	3	NaN	NaN	NaN	NaN	0		NaN	NaN	0	437990
AIANECQANFISIK	14	Unmodified	_AIANECQANFISIK_			0	0	sp|P55072|TERA_HUMAN	sp|P55072|TERA_HUMAN	sp|P55072|TERA_HUMAN	MULTI-MATCH	DS_070318_50_50_2h_1uL	1	50_50		2	789.901	1577.79	39052.4	3.3044	0.0026101	-1.4761	-0.001166	1.8283	0.0014441	789.899	46.72	0.29441	47.015	46.895	47.19	0.29509	0.049745	-0.00078958	NaN	97.163	18	10	3	NaN	NaN	NaN	NaN	0		NaN	NaN	0	1909700
AIAVTVQEMVTK	12	Unmodified	_AIAVTVQEMVTK_			0	0	sp|Q9Y490|TLN1_HUMAN	sp|Q9Y490|TLN1_HUMAN	sp|Q9Y490|TLN1_HUMAN	MULTI-MSMS	DS_070318_100_0_2h_1uL	1	100_0	645.363	2	645.36	1288.71	44536.3	3.7103	0.0023945	-0.473	-0.00030526	3.2373	0.0020892	645.36	47.576	0.39033	47.824	47.677	48.068	0.24796					37	12	5	0	0	0	3.5978e-05	1	14740	98.943	78.613	1	5636900
AIAVTVQEMVTK	12	Unmodified	_AIAVTVQEMVTK_			0	0	sp|Q9Y490|TLN1_HUMAN	sp|Q9Y490|TLN1_HUMAN	sp|Q9Y490|TLN1_HUMAN	MULTI-MSMS	DS_070318_20_80_2h_1uL	1	20_80	645.362	2	645.36	1288.71	44197.2	3.0236	0.0019513	-0.37237	-0.00024031	2.6513	0.001711	645.361	47.651	0.32629	47.847	47.724	48.051	0.19662					36	17	3	0	0	0	0.045984	1	13803	47.823	35.598	1	940200
AIAVTVQEMVTK	12	Unmodified	_AIAVTVQEMVTK_			0	0	sp|Q9Y490|TLN1_HUMAN	sp|Q9Y490|TLN1_HUMAN	sp|Q9Y490|TLN1_HUMAN	MULTI-MSMS	DS_070318_50_50_2h_1uL	1	50_50	645.362	2	645.36	1288.71	44351	3.5259	0.0022755	-0.37077	-0.00023928	3.1551	0.0020362	645.36	47.544	0.35554	47.839	47.725	48.081	0.29509					23	11	3	0	0	0	0.00010809	1	14375	90.108	69.779	1	4101000
AIAVTVQEMVTK	12	Unmodified	_AIAVTVQEMVTK_			0	0	sp|Q9Y490|TLN1_HUMAN	sp|Q9Y490|TLN1_HUMAN	sp|Q9Y490|TLN1_HUMAN	MULTI-MSMS	DS_070318_80_20_2h_1uL	1	80_20	645.362	2	645.36	1288.71	44338.9	3.6164	0.0023339	-0.85004	-0.00054858	2.7663	0.0017853	645.36	47.525	0.40291	47.838	47.697	48.1	0.31256					38	13	5	0	0	0	1.7345e-06	1	14576	107.24	87.457	1	6346500
AIEDYINEFSVR	12	Unmodified	_AIEDYINEFSVR_			0	0	CON__Q3MHN2;sp|P02748|CO9_HUMAN	CON__Q3MHN2	CON__Q3MHN2	MULTI-MSMS	DS_070318_100_0_2h_1uL	1	100_0	728.363	2	728.359	1454.7	40978.1	3.3652	0.0024511	-0.18215	-0.00013267	3.1831	0.0023184	728.359	62.352	0.45528	62.499	62.212	62.668	0.14773					39	17	4	0	0	0	1.6736e-06	1	19791	107.79	95.741	1	7510500
AIEDYINEFSVR	12	Unmodified	_AIEDYINEFSVR_			0	0	CON__Q3MHN2;sp|P02748|CO9_HUMAN	CON__Q3MHN2	CON__Q3MHN2	MULTI-MSMS	DS_070318_20_80_2h_1uL	1	20_80	728.363	2	728.359	1454.7	41673.7	2.5701	0.001872	1.2352	0.00089968	3.8054	0.0027717	728.36	62.371	0.25107	62.468	62.348	62.599	0.096386					49	18	4	0	0	0	0.00065537	1	18561	83	70.953	1	2371800
AIEDYINEFSVR	12	Unmodified	_AIEDYINEFSVR_			0	0	CON__Q3MHN2;sp|P02748|CO9_HUMAN	CON__Q3MHN2	CON__Q3MHN2	MULTI-MSMS	DS_070318_50_50_2h_1uL	1	50_50	728.864	2	728.359	1454.7	40595.7	3.4066	0.0024812	-0.060142	-4.3805e-05	3.3465	0.0024374	728.359	62.31	0.28922	62.505	62.347	62.636	0.19485					42	14	4	0	0	0	1.8892e-06	1	19329	105.86	93.816	1	4749700
AIEDYINEFSVR	12	Unmodified	_AIEDYINEFSVR_			0	0	CON__Q3MHN2;sp|P02748|CO9_HUMAN	CON__Q3MHN2	CON__Q3MHN2	MULTI-MSMS	DS_070318_80_20_2h_1uL	1	80_20	728.361	2	728.359	1454.7	41178.4	3.3119	0.0024122	-0.60787	-0.00044275	2.704	0.0019695	728.359	62.258	0.42558	62.471	62.288	62.714	0.21232					53	20	4	0	0	0	2.3456e-05	1	19588	100.48	94.172	1	8732100
AIEHAYQYGGTANSR	15	Unmodified	_AIEHAYQYGGTANSR_			0	0	sp|Q16363|LAMA4_HUMAN	sp|Q16363|LAMA4_HUMAN	sp|Q16363|LAMA4_HUMAN	MULTI-MSMS	DS_070318_100_0_2h_1uL	1	100_0	546.93	3	546.594	1636.76	48958.7	3.4853	0.001905	0.30777	0.00016823	3.7931	0.0020733	546.928	25.25	0.25559	25.698	25.557	25.813	0.44843					18	9	3	0	0	0	0.00076824	1	7056	53.981	49.513	1	1801500
AIEHAYQYGGTANSR	15	Unmodified	_AIEHAYQYGGTANSR_			0	0	sp|Q16363|LAMA4_HUMAN	sp|Q16363|LAMA4_HUMAN	sp|Q16363|LAMA4_HUMAN	MULTI-MATCH	DS_070318_50_50_2h_1uL	1	50_50		3	546.594	1636.76	48982.6	3.2053	0.001752	0.9657	0.00052785	4.171	0.0022798	546.594	25.199	0.13158	25.694	25.618	25.75	0.49556	-0.027609	0.0011495	NaN	53.981	7	4	2	NaN	NaN	NaN	NaN	0		NaN	NaN	0	383390
AIEHAYQYGGTANSR	15	Unmodified	_AIEHAYQYGGTANSR_			0	0	sp|Q16363|LAMA4_HUMAN	sp|Q16363|LAMA4_HUMAN	sp|Q16363|LAMA4_HUMAN	MULTI-MATCH	DS_070318_80_20_2h_1uL	1	80_20		3	546.594	1636.76	48774.8	3.7054	0.0020253	-0.01952	-1.067e-05	3.6859	0.0020147	546.594	25.26	0.18176	25.773	25.695	25.877	0.51303	0.051126	-0.00046609	NaN	53.981	11	5	3	NaN	NaN	NaN	NaN	0		NaN	NaN	0	1308400
AIEINPDSAQPYK	13	Unmodified	_AIEINPDSAQPYK_			0	0	sp|Q8IZP2|ST134_HUMAN;sp|Q8NFI4|F10A5_HUMAN;sp|P50502|F10A1_HUMAN	sp|Q8IZP2|ST134_HUMAN	sp|Q8IZP2|ST134_HUMAN	MULTI-MSMS	DS_070318_80_20_2h_1uL	1	80_20	723.37	2	723.367	1444.72	41697.1	3.1051	0.0022461	-0.45657	-0.00033027	2.6485	0.0019158	723.367	40.204	0.24847	40.416	40.273	40.522	0.21239					18	7	3	0	0	0	0.0067529	1	12067	60.434	50.283	1	2750400
AIEINPDSAQPYK	13	Unmodified	_AIEINPDSAQPYK_			0	0	sp|Q8IZP2|ST134_HUMAN;sp|Q8NFI4|F10A5_HUMAN;sp|P50502|F10A1_HUMAN	sp|Q8IZP2|ST134_HUMAN	sp|Q8IZP2|ST134_HUMAN	MULTI-MATCH	DS_070318_20_80_2h_1uL	1	20_80		2	723.367	1444.72	44314.2	3.4444	0.0024915	-0.16452	-0.00011901	3.2798	0.0023725	723.868	40.35	0.16742	40.446	40.36	40.527	0.096386	-0.0044441	0.00018908	NaN	60.434	10	5	2	NaN	NaN	NaN	NaN	0		NaN	NaN	0	373110
AIEINPDSAQPYK	13	Unmodified	_AIEINPDSAQPYK_			0	0	sp|Q8IZP2|ST134_HUMAN;sp|Q8NFI4|F10A5_HUMAN;sp|P50502|F10A1_HUMAN	sp|Q8IZP2|ST134_HUMAN	sp|Q8IZP2|ST134_HUMAN	MULTI-MATCH	DS_070318_50_50_2h_1uL	1	50_50		2	723.367	1444.72	43581.3	2.9194	0.0021118	-0.24052	-0.00017398	2.6789	0.0019378	723.367	40.295	0.18972	40.49	40.394	40.584	0.19487	0.039112	7.913e-05	NaN	60.434	12	5	3	NaN	NaN	NaN	NaN	0		NaN	NaN	0	1128200
AIFLADGNVFTTGFSR	16	Unmodified	_AIFLADGNVFTTGFSR_			0	0	sp|Q9ULV4|COR1C_HUMAN	sp|Q9ULV4|COR1C_HUMAN	sp|Q9ULV4|COR1C_HUMAN	MULTI-MSMS	DS_070318_100_0_2h_1uL	1	100_0	858.945	2	858.441	1714.87	39161.9	3.3717	0.0028944	0.081674	7.0112e-05	3.4534	0.0029645	858.441	67.015	0.24833	67.063	66.94	67.188	0.047493					32	10	4	0	0	0	0.0015187	1	21310	61.435	48.859	1	1334000
AIFLADGNVFTTGFSR	16	Unmodified	_AIFLADGNVFTTGFSR_			0	0	sp|Q9ULV4|COR1C_HUMAN	sp|Q9ULV4|COR1C_HUMAN	sp|Q9ULV4|COR1C_HUMAN	MULTI-MSMS	DS_070318_20_80_2h_1uL	1	20_80	858.442	2	858.441	1714.87	38084.6	2.502	0.0021479	-0.030072	-2.5815e-05	2.472	0.002122	858.943	67.067	0.15804	67.063	67.005	67.163	-0.0038452					34	15	3	0	0	0	0.035033	1	19935	39.917	34.072	1	332080
AIFLADGNVFTTGFSR	16	Unmodified	_AIFLADGNVFTTGFSR_			0	0	sp|Q9ULV4|COR1C_HUMAN	sp|Q9ULV4|COR1C_HUMAN	sp|Q9ULV4|COR1C_HUMAN	MULTI-MSMS	DS_070318_50_50_2h_1uL	1	50_50	858.442	2	858.441	1714.87	39448.3	2.7002	0.0023179	-1.3877	-0.0011913	1.3124	0.0011266	858.44	67.004	0.2215	67.098	66.98	67.202	0.09462					27	12	3	0	0	0	0.035033	1	20823	39.917	27.341	1	868330
AIFLADGNVFTTGFSR	16	Unmodified	_AIFLADGNVFTTGFSR_			0	0	sp|Q9ULV4|COR1C_HUMAN	sp|Q9ULV4|COR1C_HUMAN	sp|Q9ULV4|COR1C_HUMAN	MULTI-MATCH	DS_070318_80_20_2h_1uL	1	80_20		2	858.441	1714.87	39544.6	2.7692	0.0023772	-0.69089	-0.00059309	2.0783	0.0017841	858.44	66.954	0.2725	67.066	66.914	67.187	0.11209	-0.0066738	-0.00049878	NaN	61.435	44	19	3	NaN	NaN	NaN	NaN	0		NaN	NaN	0	822730
AIFYINK	7	Unmodified	_AIFYINK_			0	0	CON__Q58D62	CON__Q58D62	CON__Q58D62	MULTI-MSMS	DS_070318_100_0_2h_1uL	1	100_0	434.751	2	434.75	867.485	52644	3.8467	0.0016724	0.24692	0.00010735	4.0936	0.0017797	434.75	41.872	0.77152	42.119	41.949	42.72	0.24796					76	30	6	0	0	0	0.037876	1	12764	81.716	40.508	1	77962000
AIFYINK	7	Unmodified	_AIFYINK_			0	0	CON__Q58D62	CON__Q58D62	CON__Q58D62	MULTI-MSMS	DS_070318_20_80_2h_1uL	1	20_80	434.752	2	434.75	867.485	52920.1	3.6199	0.0015737	-0.052497	-2.2823e-05	3.5674	0.0015509	434.75	42.067	0.66878	42.164	42.009	42.678	0.096386					90	32	5	0	0	0	0.039362	1	11944	80.999	42.628	1	62973000
AIFYINK	7	Unmodified	_AIFYINK_			0	0	CON__Q58D62	CON__Q58D62	CON__Q58D62	MULTI-MSMS	DS_070318_80_20_2h_1uL	1	80_20	434.752	2	434.75	867.485	52542.2	3.4348	0.0014933	0.12753	5.5445e-05	3.5623	0.0015487	434.75	41.856	0.73271	42.068	41.908	42.641	0.21239					77	28	4	0	0	0	0.028656	1	12614	95.378	43.475	1	146780000
AIFYINK	7	Unmodified	_AIFYINK_			0	0	CON__Q58D62	CON__Q58D62	CON__Q58D62	MULTI-MATCH	DS_070318_50_50_2h_1uL	1	50_50		2	434.75	867.485	52801.2	3.1782	0.0013817	0.14934	6.4925e-05	3.3276	0.0014467	434.75	41.93	0.74659	42.125	41.921	42.668	0.19487	0.0057783	2.024e-05	NaN	95.378	99	35	4	NaN	NaN	NaN	NaN	0		NaN	NaN	0	152670000
AIGAVPLIQGEYMIPCEK	18	Unmodified	_AIGAVPLIQGEYMIPCEK_			0	0	sp|P07339|CATD_HUMAN	sp|P07339|CATD_HUMAN	sp|P07339|CATD_HUMAN	MULTI-MSMS	DS_070318_100_0_2h_1uL	1	100_0	995.518	2	995.013	1988.01	35657.2	3.3611	0.0033444	0.15347	0.0001527	3.5146	0.0034971	995.515	62.894	0.28942	63.042	62.89	63.179	0.14772					46	10	6	0	0	0	0.00027151	1	19960	61.11	52.381	1	5498400
AIGAVPLIQGEYMIPCEK	18	Unmodified	_AIGAVPLIQGEYMIPCEK_			0	0	sp|P07339|CATD_HUMAN	sp|P07339|CATD_HUMAN	sp|P07339|CATD_HUMAN	MULTI-MSMS	DS_070318_100_0_2h_1uL	1	100_0	663.682	3	663.678	1988.01	42396.4	3.9599	0.0026281	0.46969	0.00031172	4.4295	0.0029398	663.678	62.885	0.31306	63.033	62.89	63.203	0.14773					44	11	6	0	0	0	0.011533	1	19964	24.041	20.073	1	2779400
AIGAVPLIQGEYMIPCEK	18	Unmodified	_AIGAVPLIQGEYMIPCEK_			0	0	sp|P07339|CATD_HUMAN	sp|P07339|CATD_HUMAN	sp|P07339|CATD_HUMAN	MULTI-MSMS	DS_070318_50_50_2h_1uL	1	50_50	995.518	2	995.013	1988.01	35883.8	3.0147	0.0029996	-0.30514	-0.00030361	2.7095	0.002696	995.515	62.879	0.25625	63.074	62.951	63.208	0.19486					45	11	6	0	0	0	0.010336	1	19518	45.077	39.044	1	4399200
AIGAVPLIQGEYMIPCEK	18	Unmodified	_AIGAVPLIQGEYMIPCEK_			0	0	sp|P07339|CATD_HUMAN	sp|P07339|CATD_HUMAN	sp|P07339|CATD_HUMAN	MULTI-MSMS	DS_070318_50_50_2h_1uL	1	50_50	663.681	3	663.678	1988.01	42778.3	3.5165	0.0023338	0.3498	0.00023215	3.8663	0.002566	664.013	62.882	0.25625	63.077	62.951	63.208	0.19485					42	11	5	0	0	0	0.013921	1	19528	23.562	19.594	1	2475700
AIGAVPLIQGEYMIPCEK	18	Unmodified	_AIGAVPLIQGEYMIPCEK_			0	0	sp|P07339|CATD_HUMAN	sp|P07339|CATD_HUMAN	sp|P07339|CATD_HUMAN	MULTI-MSMS	DS_070318_80_20_2h_1uL	1	80_20	664.015	3	663.678	1988.01	43025.2	3.5509	0.0023566	0.21365	0.00014179	3.7645	0.0024984	663.678	62.842	0.34419	63.055	62.895	63.239	0.21233					49	14	5	0	0	0	0.0035418	1	19790	24.053	20.085	1	2670600
AIGAVPLIQGEYMIPCEK	18	Unmodified	_AIGAVPLIQGEYMIPCEK_			0	0	sp|P07339|CATD_HUMAN	sp|P07339|CATD_HUMAN	sp|P07339|CATD_HUMAN	MULTI-MSMS	DS_070318_80_20_2h_1uL	1	80_20	995.017	2	995.013	1988.01	35192.3	3.0553	0.00304	0.14266	0.00014195	3.1979	0.003182	995.515	62.846	0.31319	63.058	62.895	63.208	0.21233					56	13	5	0	0	0	0.00037491	1	19792	58.172	52.449	1	5000600
AIGAVPLIQGEYMIPCEK	18	Unmodified	_AIGAVPLIQGEYMIPCEK_			0	0	sp|P07339|CATD_HUMAN	sp|P07339|CATD_HUMAN	sp|P07339|CATD_HUMAN	MULTI-MATCH	DS_070318_20_80_2h_1uL	1	20_80		3	663.678	1988.01	42372.8	2.9098	0.0019312	0.37253	0.00024724	3.2824	0.0021784	664.013	63.007	0.21187	63.103	62.981	63.193	0.096382	0.036462	6.7161e-05	NaN	24.053	59	19	4	NaN	NaN	NaN	NaN	0		NaN	NaN	0	878970
AIIESDQEQGR	11	Unmodified	_AIIESDQEQGR_			0	0	sp|Q12765|SCRN1_HUMAN	sp|Q12765|SCRN1_HUMAN	sp|Q12765|SCRN1_HUMAN	MULTI-MSMS	DS_070318_80_20_2h_1uL	1	80_20	623.309	2	623.307	1244.6	45757.9	3.3837	0.0021091	-0.5914	-0.00036862	2.7923	0.0017405	623.307	25.516	0.20936	26.029	25.918	26.127	0.51303					14	7	3	0	0	0	0.0092316	1	7049	66.621	55.4	1	1010500
AIIESDQEQGR	11	Unmodified	_AIIESDQEQGR_			0	0	sp|Q12765|SCRN1_HUMAN	sp|Q12765|SCRN1_HUMAN	sp|Q12765|SCRN1_HUMAN	MULTI-MATCH	DS_070318_100_0_2h_1uL	1	100_0		2	623.307	1244.6	45577	4.0179	0.0025044	1.012	0.00063076	5.0299	0.0031352	623.308	25.566	0.33522	26.015	25.844	26.179	0.44843	0.024954	0.0011847	NaN	66.621	18	11	3	NaN	NaN	NaN	NaN	0		NaN	NaN	0	862060
AIIESDQEQGR	11	Unmodified	_AIIESDQEQGR_			0	0	sp|Q12765|SCRN1_HUMAN	sp|Q12765|SCRN1_HUMAN	sp|Q12765|SCRN1_HUMAN	MULTI-MATCH	DS_070318_50_50_2h_1uL	1	50_50		2	623.307	1244.6	46475	3.5137	0.0021901	-0.061879	-3.857e-05	3.4518	0.0021516	623.307	25.43	0.19058	25.925	25.876	26.067	0.49556	-0.064466	-0.00015392	NaN	66.621	9	6	2	NaN	NaN	NaN	NaN	0		NaN	NaN	0	575070
AILSTYR	7	Unmodified	_AILSTYR_			0	0	sp|Q9Y4K0|LOXL2_HUMAN	sp|Q9Y4K0|LOXL2_HUMAN	sp|Q9Y4K0|LOXL2_HUMAN	MULTI-MSMS	DS_070318_100_0_2h_1uL	1	100_0	412.239	2	412.237	822.46	55182.4	3.6117	0.0014889	0.78958	0.0003255	4.4013	0.0018144	412.238	32.254	0.21808	32.502	32.39	32.608	0.24796					18	8	3	0	0	0	0.028863	1	9465	92.692	48.082	1	2191900
AILSTYR	7	Unmodified	_AILSTYR_			0	0	sp|Q9Y4K0|LOXL2_HUMAN	sp|Q9Y4K0|LOXL2_HUMAN	sp|Q9Y4K0|LOXL2_HUMAN	MULTI-MSMS	DS_070318_80_20_2h_1uL	1	80_20	412.239	2	412.237	822.46	54929.2	3.6663	0.0015114	-0.0077229	-3.1837e-06	3.6586	0.0015082	412.237	32.285	0.22413	32.497	32.363	32.587	0.21239					17	7	3	0	0	0	0.013307	1	9335	117.56	68.25	1	2401500
AILSTYR	7	Unmodified	_AILSTYR_			0	0	sp|Q9Y4K0|LOXL2_HUMAN	sp|Q9Y4K0|LOXL2_HUMAN	sp|Q9Y4K0|LOXL2_HUMAN	MULTI-MATCH	DS_070318_20_80_2h_1uL	1	20_80		2	412.237	822.46	55991.3	3.261	0.0013443	0.45424	0.00018726	3.7152	0.0015315	412.237	32.374	0.1954	32.47	32.369	32.564	0.096386	-0.01745	-1.4714e-06	NaN	117.56	20	11	2	NaN	NaN	NaN	NaN	0		NaN	NaN	0	441100
AILSTYR	7	Unmodified	_AILSTYR_			0	0	sp|Q9Y4K0|LOXL2_HUMAN	sp|Q9Y4K0|LOXL2_HUMAN	sp|Q9Y4K0|LOXL2_HUMAN	MULTI-MATCH	DS_070318_50_50_2h_1uL	1	50_50		2	412.237	822.46	55697.4	2.7782	0.0011453	0.77967	0.00032141	3.5579	0.0014667	412.238	32.187	0.24045	32.482	32.36	32.601	0.29509	-0.0058651	0.00026684	NaN	117.56	16	10	2	NaN	NaN	NaN	NaN	0		NaN	NaN	0	1213700
AILVDLEPGTMDSVR	15	Oxidation (M)	_AILVDLEPGTM(ox)DSVR_	AILVDLEPGTM(1)DSVR	AILVDLEPGTM(64.44)DSVR	1	0	sp|P07437|TBB5_HUMAN;sp|Q13885|TBB2A_HUMAN;sp|Q9BVA1|TBB2B_HUMAN;sp|Q13509|TBB3_HUMAN	sp|P07437|TBB5_HUMAN;sp|Q13885|TBB2A_HUMAN;sp|Q13509|TBB3_HUMAN	sp|P07437|TBB5_HUMAN	MULTI-MSMS	DS_070318_100_0_2h_1uL	1	100_0	816.423	2	816.419	1630.82	39355.6	2.9253	0.0023883	0.28463	0.00023238	3.2099	0.0026207	816.42	52.714	0.35872	52.862	52.66	53.019	0.14773					31	12	4	0	0	0	0.0021399	1	16517	64.439	44.677	1	3305000
AILVDLEPGTMDSVR	15	Oxidation (M)	_AILVDLEPGTM(ox)DSVR_			1	0	sp|P07437|TBB5_HUMAN;sp|Q13885|TBB2A_HUMAN;sp|Q9BVA1|TBB2B_HUMAN;sp|Q13509|TBB3_HUMAN	sp|P07437|TBB5_HUMAN;sp|Q13885|TBB2A_HUMAN;sp|Q13509|TBB3_HUMAN	sp|P07437|TBB5_HUMAN	MULTI-MATCH	DS_070318_20_80_2h_1uL	1	20_80		2	816.419	1630.82	39656.7	2.0761	0.001695	0.46379	0.00037864	2.5399	0.0020736	816.42	52.789	0.27673	52.785	52.669	52.946	-0.003849	-0.037551	0.00040993	NaN	64.439	29	17	2	NaN	NaN	NaN	NaN	0		NaN	NaN	0	549770
AILVDLEPGTMDSVR	15	Oxidation (M)	_AILVDLEPGTM(ox)DSVR_			1	0	sp|P07437|TBB5_HUMAN;sp|Q13885|TBB2A_HUMAN;sp|Q9BVA1|TBB2B_HUMAN;sp|Q13509|TBB3_HUMAN	sp|P07437|TBB5_HUMAN;sp|Q13885|TBB2A_HUMAN;sp|Q13509|TBB3_HUMAN	sp|P07437|TBB5_HUMAN	MULTI-MATCH	DS_070318_50_50_2h_1uL	1	50_50		2	816.419	1630.82	40429.3	2.9601	0.0024167	0.0092979	7.591e-06	2.9694	0.0024243	816.42	52.57	0.25554	52.865	52.718	52.974	0.29507	0.042218	-0.00033217	NaN	64.439	18	10	2	NaN	NaN	NaN	NaN	0		NaN	NaN	0	1372400
AILVDLEPGTMDSVR	15	Oxidation (M)	_AILVDLEPGTM(ox)DSVR_			1	0	sp|P07437|TBB5_HUMAN;sp|Q13885|TBB2A_HUMAN;sp|Q9BVA1|TBB2B_HUMAN;sp|Q13509|TBB3_HUMAN	sp|P07437|TBB5_HUMAN;sp|Q13885|TBB2A_HUMAN;sp|Q13509|TBB3_HUMAN	sp|P07437|TBB5_HUMAN	MULTI-MATCH	DS_070318_80_20_2h_1uL	1	80_20		2	816.419	1630.82	40323.9	3.2031	0.0026151	-0.0051223	-4.182e-06	3.198	0.0026109	816.42	52.566	0.47108	52.778	52.538	53.009	0.21232	-0.044272	-0.00035572	NaN	64.439	34	15	3	NaN	NaN	NaN	NaN	0		NaN	NaN	0	2417500
AILVDLEPGTMDSVR	15	Unmodified	_AILVDLEPGTMDSVR_			0	0	sp|P07437|TBB5_HUMAN;sp|Q13885|TBB2A_HUMAN;sp|Q9BVA1|TBB2B_HUMAN;sp|Q13509|TBB3_HUMAN	sp|P07437|TBB5_HUMAN;sp|Q13885|TBB2A_HUMAN;sp|Q13509|TBB3_HUMAN	sp|P07437|TBB5_HUMAN	MULTI-MSMS	DS_070318_100_0_2h_1uL	1	100_0	808.926	2	808.422	1614.83	39317.2	2.9807	0.0024097	0.23723	0.00019178	3.2179	0.0026015	808.422	58.357	0.47759	58.505	58.308	58.785	0.14773					67	18	5	0	0	0	1.7722e-07	1	18412	128.01	81.285	1	32486000
AILVDLEPGTMDSVR	15	Unmodified	_AILVDLEPGTMDSVR_			0	0	sp|P07437|TBB5_HUMAN;sp|Q13885|TBB2A_HUMAN;sp|Q9BVA1|TBB2B_HUMAN;sp|Q13509|TBB3_HUMAN	sp|P07437|TBB5_HUMAN;sp|Q13885|TBB2A_HUMAN;sp|Q13509|TBB3_HUMAN	sp|P07437|TBB5_HUMAN	MULTI-MSMS	DS_070318_100_0_2h_1uL	1	100_0	539.285	3	539.284	1614.83	47283.6	3.8277	0.0020642	0.025953	1.3996e-05	3.8537	0.0020782	539.284	58.331	0.49804	58.479	58.34	58.838	0.14773					57	19	5	0	0	0	0.0004544	1	18426	60.55	48.907	1	5712700
AILVDLEPGTMDSVR	15	Unmodified	_AILVDLEPGTMDSVR_			0	0	sp|P07437|TBB5_HUMAN;sp|Q13885|TBB2A_HUMAN;sp|Q9BVA1|TBB2B_HUMAN;sp|Q13509|TBB3_HUMAN	sp|P07437|TBB5_HUMAN;sp|Q13885|TBB2A_HUMAN;sp|Q13509|TBB3_HUMAN	sp|P07437|TBB5_HUMAN	MULTI-MSMS	DS_070318_20_80_2h_1uL	1	20_80	808.425	2	808.422	1614.83	38456.7	3.6209	0.0029272	0.18579	0.0001502	3.8067	0.0030774	808.422	58.417	0.31125	58.514	58.351	58.662	0.096382					80	20	5	0	0	0	0.0011056	1	17288	82.171	56.053	1	4453700
AILVDLEPGTMDSVR	15	Unmodified	_AILVDLEPGTMDSVR_			0	0	sp|P07437|TBB5_HUMAN;sp|Q13885|TBB2A_HUMAN;sp|Q9BVA1|TBB2B_HUMAN;sp|Q13509|TBB3_HUMAN	sp|P07437|TBB5_HUMAN;sp|Q13885|TBB2A_HUMAN;sp|Q13509|TBB3_HUMAN	sp|P07437|TBB5_HUMAN	MULTI-MSMS	DS_070318_50_50_2h_1uL	1	50_50	539.285	3	539.284	1614.83	48513.7	4.3914	0.0023682	-0.18746	-0.00010109	4.2039	0.0022671	539.283	58.227	0.35008	58.522	58.397	58.747	0.29508					48	14	5	0	0	0	0.0034106	1	17964	46.964	38.58	1	2721900
AILVDLEPGTMDSVR	15	Unmodified	_AILVDLEPGTMDSVR_			0	0	sp|P07437|TBB5_HUMAN;sp|Q13885|TBB2A_HUMAN;sp|Q9BVA1|TBB2B_HUMAN;sp|Q13509|TBB3_HUMAN	sp|P07437|TBB5_HUMAN;sp|Q13885|TBB2A_HUMAN;sp|Q13509|TBB3_HUMAN	sp|P07437|TBB5_HUMAN	MULTI-MSMS	DS_070318_50_50_2h_1uL	1	50_50	808.424	2	808.422	1614.83	39309.5	3.3552	0.0027124	0.21138	0.00017089	3.5666	0.0028833	808.422	58.23	0.3988	58.525	58.348	58.747	0.29508					58	16	5	0	0	0	4.1248e-07	1	17965	124.42	80.526	1	15855000
AILVDLEPGTMDSVR	15	Unmodified	_AILVDLEPGTMDSVR_			0	0	sp|P07437|TBB5_HUMAN;sp|Q13885|TBB2A_HUMAN;sp|Q9BVA1|TBB2B_HUMAN;sp|Q13509|TBB3_HUMAN	sp|P07437|TBB5_HUMAN;sp|Q13885|TBB2A_HUMAN;sp|Q13509|TBB3_HUMAN	sp|P07437|TBB5_HUMAN	MULTI-MSMS	DS_070318_80_20_2h_1uL	1	80_20	808.423	2	808.422	1614.83	39577	2.7797	0.0022472	0.20729	0.00016758	2.987	0.0024148	808.422	58.259	0.43951	58.471	58.302	58.742	0.21233					74	18	6	0	0	0	0.00028175	1	18217	94.616	55.834	1	30535000
AILVDLEPGTMDSVR	15	Unmodified	_AILVDLEPGTMDSVR_			0	0	sp|P07437|TBB5_HUMAN;sp|Q13885|TBB2A_HUMAN;sp|Q9BVA1|TBB2B_HUMAN;sp|Q13509|TBB3_HUMAN	sp|P07437|TBB5_HUMAN;sp|Q13885|TBB2A_HUMAN;sp|Q13509|TBB3_HUMAN	sp|P07437|TBB5_HUMAN	MULTI-MSMS	DS_070318_80_20_2h_1uL	1	80_20	539.619	3	539.284	1614.83	47747.2	3.85	0.0020763	-0.16968	-9.1503e-05	3.6804	0.0019848	539.283	58.263	0.41639	58.476	58.302	58.719	0.21233					53	17	5	0	0	0	0.0037347	1	18228	46.408	38.232	1	5236600
AILVDLEPGTMDSVR	15	Unmodified	_AILVDLEPGTMDSVR_			0	0	sp|P07437|TBB5_HUMAN;sp|Q13885|TBB2A_HUMAN;sp|Q9BVA1|TBB2B_HUMAN;sp|Q13509|TBB3_HUMAN	sp|P07437|TBB5_HUMAN;sp|Q13885|TBB2A_HUMAN;sp|Q13509|TBB3_HUMAN	sp|P07437|TBB5_HUMAN	MULTI-MATCH	DS_070318_20_80_2h_1uL	1	20_80		3	539.284	1614.83	NaN	4.2408	0.002287	-1.277	-0.00068869	2.9637	0.0015983	539.282	58.164	0.056717	58.26	58.214	58.271	0.096386	-0.174	-0.0018664	NaN	60.55	4	2	2	NaN	NaN	NaN	NaN	0		NaN	NaN	0	51469
AILYLNTGYQR	11	Unmodified	_AILYLNTGYQR_			0	0	CON__ENSEMBL:ENSBTAP00000024146	CON__ENSEMBL:ENSBTAP00000024146	CON__ENSEMBL:ENSBTAP00000024146	MULTI-MSMS	DS_070318_100_0_2h_1uL	1	100_0	656.359	2	656.356	1310.7	42784.4	3.61	0.0023695	-0.39432	-0.00025881	3.2157	0.0021106	656.356	47.234	0.51591	47.482	47.296	47.812	0.24796					45	19	5	0	0	0	2.2435e-25	1	14622	222.19	209.95	1	30502000
AILYLNTGYQR	11	Unmodified	_AILYLNTGYQR_			0	0	CON__ENSEMBL:ENSBTAP00000024146	CON__ENSEMBL:ENSBTAP00000024146	CON__ENSEMBL:ENSBTAP00000024146	MULTI-MSMS	DS_070318_20_80_2h_1uL	1	20_80	656.359	2	656.356	1310.7	43783.2	3.2381	0.0021254	-0.05443	-3.5725e-05	3.1837	0.0020896	656.356	47.309	0.62107	47.505	47.353	47.974	0.19662					87	32	5	0	0	0	1.3717e-19	1	13675	206.09	196.67	1	27012000
AILYLNTGYQR	11	Unmodified	_AILYLNTGYQR_			0	0	CON__ENSEMBL:ENSBTAP00000024146	CON__ENSEMBL:ENSBTAP00000024146	CON__ENSEMBL:ENSBTAP00000024146	MULTI-MSMS	DS_070318_20_80_2h_1uL	1	20_80	437.908	3	437.907	1310.7	53262.1	3.9011	0.0017083	-1.0022	-0.00043888	2.8988	0.0012694	437.906	47.323	0.22213	47.52	47.393	47.615	0.19662					17	9	3	0	0	0	0.047186	1	13697	18.957	15.734	1	471020
AILYLNTGYQR	11	Unmodified	_AILYLNTGYQR_			0	0	CON__ENSEMBL:ENSBTAP00000024146	CON__ENSEMBL:ENSBTAP00000024146	CON__ENSEMBL:ENSBTAP00000024146	MULTI-MSMS	DS_070318_50_50_2h_1uL	1	50_50	656.359	2	656.356	1310.7	43835	3.3127	0.0021743	-0.25457	-0.00016709	3.0581	0.0020072	656.356	47.227	0.8009	47.522	47.343	48.144	0.29509					66	29	5	0	0	0	2.8585e-07	1	14254	131.22	123.85	1	44690000
AILYLNTGYQR	11	Unmodified	_AILYLNTGYQR_			0	0	CON__ENSEMBL:ENSBTAP00000024146	CON__ENSEMBL:ENSBTAP00000024146	CON__ENSEMBL:ENSBTAP00000024146	MULTI-MSMS	DS_070318_80_20_2h_1uL	1	80_20	656.359	2	656.356	1310.7	43408.1	3.4474	0.0022627	-0.19199	-0.00012601	3.2554	0.0021367	656.356	47.177	0.542	47.49	47.335	47.877	0.31256					47	19	5	0	0	0	1.2549e-13	1	14452	174.16	162.01	1	48513000
AILYLNTGYQR	11	Unmodified	_AILYLNTGYQR_			0	0	CON__ENSEMBL:ENSBTAP00000024146	CON__ENSEMBL:ENSBTAP00000024146	CON__ENSEMBL:ENSBTAP00000024146	MULTI-MATCH	DS_070318_50_50_2h_1uL	1	50_50		3	437.907	1310.7	51629	3.5559	0.0015571	-0.15684	-6.8681e-05	3.3991	0.0014885	437.907	47.218	0.17637	47.514	47.393	47.57	0.29509	0.0020294	0.00035546	NaN	18.957	8	5	2	NaN	NaN	NaN	NaN	0		NaN	NaN	0	708660
AILYLNTGYQR	11	Unmodified	_AILYLNTGYQR_			0	0	CON__ENSEMBL:ENSBTAP00000024146	CON__ENSEMBL:ENSBTAP00000024146	CON__ENSEMBL:ENSBTAP00000024146	MULTI-MATCH	DS_070318_80_20_2h_1uL	1	80_20		3	437.907	1310.7	55926.6	3.766	0.0016492	0.51606	0.00022599	4.2821	0.0018751	437.907	47.188	0.19096	47.501	47.398	47.589	0.31256	-0.010487	0.0012395	NaN	18.957	8	5	2	NaN	NaN	NaN	NaN	0		NaN	NaN	0	696500
AIPDLTAPVAAVQAAVSNLVR	21	Unmodified	_AIPDLTAPVAAVQAAVSNLVR_			0	0	sp|P18206|VINC_HUMAN	sp|P18206|VINC_HUMAN	sp|P18206|VINC_HUMAN	MULTI-MSMS	DS_070318_100_0_2h_1uL	1	100_0	693.067	3	692.732	2075.17	42859.7	2.0902	0.0014479	0.040118	2.7791e-05	2.1303	0.0014757	693.066	86.035	0.51007	86.183	85.996	86.506	0.14773					283	90	4	0	0	0	0.014892	1	26557	28.505	24.153	1	1548300
AIPDLTAPVAAVQAAVSNLVR	21	Unmodified	_AIPDLTAPVAAVQAAVSNLVR_			0	0	sp|P18206|VINC_HUMAN	sp|P18206|VINC_HUMAN	sp|P18206|VINC_HUMAN	MULTI-MSMS	DS_070318_50_50_2h_1uL	1	50_50	693.066	3	692.732	2075.17	43080	2.0074	0.0013906	-1.114	-0.00077173	0.89334	0.00061885	692.731	86.061	0.10182	86.156	86.072	86.173	0.094635					27	16	2	0	0	0	0.043905	1	26013	16.506	15.045	1	1731400
AIPDLTAPVAAVQAAVSNLVR	21	Unmodified	_AIPDLTAPVAAVQAAVSNLVR_			0	0	sp|P18206|VINC_HUMAN	sp|P18206|VINC_HUMAN	sp|P18206|VINC_HUMAN	MULTI-MATCH	DS_070318_20_80_2h_1uL	1	20_80		3	692.732	2075.17	42710.6	1.6393	0.0011356	0.49849	0.00034532	2.1378	0.0014809	693.067	86.19	0.37732	86.286	86.187	86.564	0.09639	0.075937	0.00069271	NaN	28.505	122	70	2	NaN	NaN	NaN	NaN	0		NaN	NaN	0	860480
AIPDLTAPVAAVQAAVSNLVR	21	Unmodified	_AIPDLTAPVAAVQAAVSNLVR_			0	0	sp|P18206|VINC_HUMAN	sp|P18206|VINC_HUMAN	sp|P18206|VINC_HUMAN	MULTI-MATCH	DS_070318_50_50_2h_1uL	1	50_50		3	692.732	2075.17	43743.9	2.0138	0.001395	-1.5552	-0.0010774	0.45852	0.00031763	693.065	85.963	0.027046	86.058	86.038	86.065	0.094635	-0.15237	-0.0035753	NaN	28.505	5	4	2	NaN	NaN	NaN	NaN	0		NaN	NaN	0	640250
AIPDLTAPVAAVQAAVSNLVR	21	Unmodified	_AIPDLTAPVAAVQAAVSNLVR_			0	0	sp|P18206|VINC_HUMAN	sp|P18206|VINC_HUMAN	sp|P18206|VINC_HUMAN	MULTI-MATCH	DS_070318_80_20_2h_1uL	1	80_20		3	692.732	2075.17	44010.6	2.1257	0.0014725	0.084915	5.8824e-05	2.2106	0.0015313	693.066	86.152	0.11043	86.364	86.322	86.433	0.21233	0.10421	0.0012158	NaN	16.506	32	19	2	NaN	NaN	NaN	NaN	0		NaN	NaN	0	309740
AIPDLTAPVAAVQAAVSNLVR	21	Unmodified	_AIPDLTAPVAAVQAAVSNLVR_			0	0	sp|P18206|VINC_HUMAN	sp|P18206|VINC_HUMAN	sp|P18206|VINC_HUMAN	MULTI-MATCH	DS_070318_80_20_2h_1uL	1	80_20		3	692.732	2075.17	44010.6	2.1256	0.0014725	-0.35224	-0.00024401	1.7734	0.0012285	693.066	86.102	0.072289	86.315	86.268	86.34	0.21233	0.10426	-0.0010753	NaN	28.505	20	13	2	NaN	NaN	NaN	NaN	0		NaN	NaN	0	399680
AIQAAFFYLEPR	12	Unmodified	_AIQAAFFYLEPR_			0	0	CON__Q3SZR3	CON__Q3SZR3	CON__Q3SZR3	MULTI-MSMS	DS_070318_100_0_2h_1uL	1	100_0	713.381	2	713.38	1424.75	44019.6	3.7314	0.0026619	-0.84941	-0.00060595	2.882	0.0020559	713.379	63.178	0.31653	63.225	63.079	63.396	0.047497					28	13	3	0	0	0	0.021023	1	20080	51.445	32.7	1	1047600
AIQAAFFYLEPR	12	Unmodified	_AIQAAFFYLEPR_			0	0	CON__Q3SZR3	CON__Q3SZR3	CON__Q3SZR3	MULTI-MSMS	DS_070318_50_50_2h_1uL	1	50_50	713.382	2	713.38	1424.75	42434.7	3.1274	0.002231	-0.51667	-0.00036858	2.6108	0.0018625	713.379	63.174	0.26041	63.268	63.107	63.368	0.09462					31	12	3	0	0	0	0.011737	1	19630	60.398	42.339	1	868530
AIQAAFFYLEPR	12	Unmodified	_AIQAAFFYLEPR_			0	0	CON__Q3SZR3	CON__Q3SZR3	CON__Q3SZR3	MULTI-MATCH	DS_070318_20_80_2h_1uL	1	20_80		2	713.38	1424.75	42610.8	2.6949	0.0019225	0.15835	0.00011296	2.8533	0.0020355	713.38	63.292	0.25024	63.288	63.195	63.445	-0.003849	0.03396	0.0012256	NaN	60.398	39	20	2	NaN	NaN	NaN	NaN	0		NaN	NaN	0	619150
AIQAAFFYLEPR	12	Unmodified	_AIQAAFFYLEPR_			0	0	CON__Q3SZR3	CON__Q3SZR3	CON__Q3SZR3	MULTI-MATCH	DS_070318_80_20_2h_1uL	1	80_20		2	713.38	1424.75	43167.2	3.3235	0.0023709	-1.4269	-0.0010179	1.8967	0.001353	713.379	63.123	0.21068	63.236	63.108	63.319	0.11209	-0.018774	-0.0010361	NaN	60.398	13	7	2	NaN	NaN	NaN	NaN	0		NaN	NaN	0	358770
AISGVHTVR	9	Unmodified	_AISGVHTVR_			0	0	sp|Q2VIR3|IF2GL_HUMAN;sp|P41091|IF2G_HUMAN	sp|Q2VIR3|IF2GL_HUMAN	sp|Q2VIR3|IF2GL_HUMAN	MULTI-MSMS	DS_070318_100_0_2h_1uL	1	100_0	313.851	3	313.851	938.53	68800.8	1.8373	0.00057663	1.4241	0.00044695	3.2613	0.0010236	313.851	19.622	0.1584	20.07	19.998	20.157	0.44843					12	8	2	0	0	0	0.038632	1	5180	33.378	16.602	1	510350
AISGVHTVR	9	Unmodified	_AISGVHTVR_			0	0	sp|Q2VIR3|IF2GL_HUMAN;sp|P41091|IF2G_HUMAN	sp|Q2VIR3|IF2GL_HUMAN	sp|Q2VIR3|IF2GL_HUMAN	MULTI-MATCH	DS_070318_80_20_2h_1uL	1	80_20		3	313.851	938.53	57984.5	2.294	0.00071998	1.1783	0.00036981	3.4723	0.0010898	313.851	19.499	0.063208	20.012	19.957	20.02	0.51303	-0.029146	-0.00015339	NaN	33.378	5	4	2	NaN	NaN	NaN	NaN	0		NaN	NaN	0	262890
AITGASLADIMAK	13	Unmodified	_AITGASLADIMAK_			0	0	sp|P83731|RL24_HUMAN	sp|P83731|RL24_HUMAN	sp|P83731|RL24_HUMAN	MULTI-MSMS	DS_070318_100_0_2h_1uL	1	100_0	631.347	2	631.345	1260.67	44548.5	3.5987	0.002272	0.31622	0.00019964	3.9149	0.0024717	631.345	54.108	0.26682	54.256	54.155	54.422	0.14772					26	8	5	0	0	0	0.0012525	1	16991	70.977	55.826	1	2730000
AITGASLADIMAK	13	Unmodified	_AITGASLADIMAK_			0	0	sp|P83731|RL24_HUMAN	sp|P83731|RL24_HUMAN	sp|P83731|RL24_HUMAN	MULTI-MSMS	DS_070318_80_20_2h_1uL	1	80_20	631.347	2	631.345	1260.67	44896.9	3.6603	0.0023109	0.91754	0.00057929	4.5778	0.0028902	631.345	54.045	0.22487	54.257	54.147	54.372	0.21233					17	6	3	0	0	0	0.00034487	1	16809	81.865	54.041	1	2448600
AITGASLADIMAK	13	Unmodified	_AITGASLADIMAK_			0	0	sp|P83731|RL24_HUMAN	sp|P83731|RL24_HUMAN	sp|P83731|RL24_HUMAN	MULTI-MATCH	DS_070318_50_50_2h_1uL	1	50_50		2	631.345	1260.67	48145.2	2.8919	0.0018258	0.8818	0.00055672	3.7737	0.0023825	631.345	53.974	0.17144	54.269	54.165	54.337	0.29507	0.0081724	0.00033976	NaN	81.865	12	7	2	NaN	NaN	NaN	NaN	0		NaN	NaN	0	879370
AITIANQTNCPLYITK	16	Unmodified	_AITIANQTNCPLYITK_			0	0	sp|Q16555|DPYL2_HUMAN	sp|Q16555|DPYL2_HUMAN	sp|Q16555|DPYL2_HUMAN	MULTI-MSMS	DS_070318_100_0_2h_1uL	1	100_0	910.986	2	910.982	1819.95	37541.7	2.4315	0.0022151	0.39973	0.00036415	2.8313	0.0025792	910.984	49.13	0.19311	49.278	49.152	49.345	0.14773					16	6	3	0	0	0	6.3413e-11	1	15288	107.85	98.192	1	3221500
AITIANQTNCPLYITK	16	Unmodified	_AITIANQTNCPLYITK_			0	0	sp|Q16555|DPYL2_HUMAN	sp|Q16555|DPYL2_HUMAN	sp|Q16555|DPYL2_HUMAN	MULTI-MSMS	DS_070318_80_20_2h_1uL	1	80_20	911.487	2	910.982	1819.95	36790.1	2.9786	0.0027134	0.61748	0.00056251	3.596	0.0032759	911.484	49.027	0.22403	49.239	49.125	49.349	0.21233					22	7	4	0	0	0	9.2262e-07	1	15109	86.313	76.658	1	2845800
AITIANQTNCPLYITK	16	Unmodified	_AITIANQTNCPLYITK_			0	0	sp|Q16555|DPYL2_HUMAN	sp|Q16555|DPYL2_HUMAN	sp|Q16555|DPYL2_HUMAN	MULTI-MATCH	DS_070318_20_80_2h_1uL	1	20_80		2	910.982	1819.95	38616.6	2.4605	0.0022415	0.51285	0.0004672	2.9734	0.0027087	910.982	49.19	0.10807	49.286	49.23	49.339	0.096386	0.019792	0.0001561	NaN	107.85	7	4	2	NaN	NaN	NaN	NaN	0		NaN	NaN	0	452240
AITIANQTNCPLYITK	16	Unmodified	_AITIANQTNCPLYITK_			0	0	sp|Q16555|DPYL2_HUMAN	sp|Q16555|DPYL2_HUMAN	sp|Q16555|DPYL2_HUMAN	MULTI-MATCH	DS_070318_50_50_2h_1uL	1	50_50		2	910.982	1819.95	37486.3	2.4259	0.00221	0.14849	0.00013527	2.5744	0.0023453	910.983	49.069	0.20669	49.263	49.125	49.332	0.19485	-0.0031767	-0.00050776	NaN	107.85	15	7	3	NaN	NaN	NaN	NaN	0		NaN	NaN	0	1090500
AITIASQTNCPLYVTK	16	Unmodified	_AITIASQTNCPLYVTK_			0	0	sp|Q14195|DPYL3_HUMAN	sp|Q14195|DPYL3_HUMAN	sp|Q14195|DPYL3_HUMAN	MULTI-MSMS	DS_070318_80_20_2h_1uL	1	80_20	890.471	2	890.469	1778.92	37602.2	3.0712	0.0027348	-0.30703	-0.00027341	2.7641	0.0024614	890.469	46.973	0.22963	47.285	47.168	47.398	0.31256					16	7	3	0	0	0	8.384e-06	1	14410	85.288	79.904	1	2078500
AITIASQTNCPLYVTK	16	Unmodified	_AITIASQTNCPLYVTK_			0	0	sp|Q14195|DPYL3_HUMAN	sp|Q14195|DPYL3_HUMAN	sp|Q14195|DPYL3_HUMAN	MULTI-MATCH	DS_070318_100_0_2h_1uL	1	100_0		2	890.469	1778.92	39410.7	3.4409	0.003064	0.17612	0.00015683	3.617	0.0032208	890.469	47.017	0.21826	47.265	47.164	47.382	0.24796	-0.016237	0.00045743	NaN	85.288	20	7	4	NaN	NaN	NaN	NaN	0		NaN	NaN	0	1652300
AITIASQTNCPLYVTK	16	Unmodified	_AITIASQTNCPLYVTK_			0	0	sp|Q14195|DPYL3_HUMAN	sp|Q14195|DPYL3_HUMAN	sp|Q14195|DPYL3_HUMAN	MULTI-MATCH	DS_070318_50_50_2h_1uL	1	50_50		2	890.469	1778.92	38512.6	3.0234	0.0026923	0.11078	9.8642e-05	3.1342	0.0027909	890.469	46.999	0.1642	47.294	47.21	47.374	0.29509	0.012507	0.00034106	NaN	85.288	13	5	3	NaN	NaN	NaN	NaN	0		NaN	NaN	0	749690
AITPAYPANHADIIFDITDGNLR	23	Unmodified	_AITPAYPANHADIIFDITDGNLR_			0	0	CON__ENSEMBL:ENSBTAP00000016046	CON__ENSEMBL:ENSBTAP00000016046	CON__ENSEMBL:ENSBTAP00000016046	MULTI-MSMS	DS_070318_100_0_2h_1uL	1	100_0	833.765	3	833.427	2497.26	38371.4	1.837	0.001531	0.73642	0.00061376	2.5734	0.0021447	833.761	64.165	0.29022	64.213	64.002	64.293	0.047493					69	20	6	0	0	0	1.1155e-09	1	20369	76.733	73.892	1	14324000
AITPAYPANHADIIFDITDGNLR	23	Unmodified	_AITPAYPANHADIIFDITDGNLR_			0	0	CON__ENSEMBL:ENSBTAP00000016046	CON__ENSEMBL:ENSBTAP00000016046	CON__ENSEMBL:ENSBTAP00000016046	MULTI-MSMS	DS_070318_20_80_2h_1uL	1	20_80	833.764	3	833.427	2497.26	39052.8	2.3258	0.0019384	-1.0641	-0.00088689	1.2616	0.0010515	833.76	64.261	0.21431	64.257	64.074	64.289	-0.0038452					76	21	5	0	0	0	2.2261e-06	1	19111	60.278	54.21	1	7217000
AITPAYPANHADIIFDITDGNLR	23	Unmodified	_AITPAYPANHADIIFDITDGNLR_			0	0	CON__ENSEMBL:ENSBTAP00000016046	CON__ENSEMBL:ENSBTAP00000016046	CON__ENSEMBL:ENSBTAP00000016046	MULTI-MSMS	DS_070318_50_50_2h_1uL	1	50_50	833.765	3	833.427	2497.26	38856.5	1.8192	0.0015162	0.41112	0.00034264	2.2303	0.0018588	833.761	64.125	0.28161	64.22	64.051	64.332	0.09462					92	25	6	0	0	0	7.6444e-15	1	19919	102.6	95.952	1	12621000
AITPAYPANHADIIFDITDGNLR	23	Unmodified	_AITPAYPANHADIIFDITDGNLR_			0	0	CON__ENSEMBL:ENSBTAP00000016046	CON__ENSEMBL:ENSBTAP00000016046	CON__ENSEMBL:ENSBTAP00000016046	MULTI-MSMS	DS_070318_80_20_2h_1uL	1	80_20	833.764	3	833.427	2497.26	38605.9	1.9098	0.0015917	0.84757	0.00070638	2.7574	0.0022981	833.762	64.206	0.31756	64.319	64.041	64.358	0.11209					65	19	5	0	0	0	1.949e-09	1	20217	69.947	66.673	1	4788100
AIVAGDQNVEYK	12	Unmodified	_AIVAGDQNVEYK_			0	0	sp|Q13642|FHL1_HUMAN	sp|Q13642|FHL1_HUMAN	sp|Q13642|FHL1_HUMAN	MULTI-MSMS	DS_070318_100_0_2h_1uL	1	100_0	653.837	2	653.836	1305.66	44283	2.8931	0.0018916	-0.003505	-2.2917e-06	2.8896	0.0018893	653.836	32.729	0.2407	32.977	32.866	33.106	0.24796					16	8	3	0	0	0	4.1642e-05	1	9631	98.249	87.725	1	4137400
AIVAGDQNVEYK	12	Unmodified	_AIVAGDQNVEYK_			0	0	sp|Q13642|FHL1_HUMAN	sp|Q13642|FHL1_HUMAN	sp|Q13642|FHL1_HUMAN	MULTI-MSMS	DS_070318_80_20_2h_1uL	1	80_20	654.34	2	653.836	1305.66	45378.3	2.3957	0.0015664	0.55487	0.00036279	2.9506	0.0019292	653.836	32.735	0.25255	32.947	32.804	33.057	0.21239					21	9	3	0	0	0	9.6049e-05	1	9493	91.584	80.826	1	3482500
AIVAGDQNVEYK	12	Unmodified	_AIVAGDQNVEYK_			0	0	sp|Q13642|FHL1_HUMAN	sp|Q13642|FHL1_HUMAN	sp|Q13642|FHL1_HUMAN	MULTI-MATCH	DS_070318_20_80_2h_1uL	1	20_80		2	653.836	1305.66	46506.8	2.7258	0.0017822	1.1106	0.00072616	3.8364	0.0025084	653.837	32.777	0.15704	32.873	32.79	32.947	0.096386	-0.055987	0.0008677	NaN	98.249	14	8	2	NaN	NaN	NaN	NaN	0		NaN	NaN	0	742140
AIVAGDQNVEYK	12	Unmodified	_AIVAGDQNVEYK_			0	0	sp|Q13642|FHL1_HUMAN	sp|Q13642|FHL1_HUMAN	sp|Q13642|FHL1_HUMAN	MULTI-MATCH	DS_070318_50_50_2h_1uL	1	50_50		2	653.836	1305.66	44009.3	2.0949	0.0013697	0.50848	0.00033246	2.6034	0.0017022	653.836	32.624	0.19799	32.919	32.808	33.006	0.29509	-0.010329	8.0296e-05	NaN	98.249	10	7	2	NaN	NaN	NaN	NaN	0		NaN	NaN	0	2490400
AIVAIENPADVSVISSR	17	Unmodified	_AIVAIENPADVSVISSR_			0	0	sp|P08865|RSSA_HUMAN	sp|P08865|RSSA_HUMAN	sp|P08865|RSSA_HUMAN	MULTI-MSMS	DS_070318_80_20_2h_1uL	1	80_20	871.481	2	870.978	1739.94	40520.3	3.4457	0.0030011	-0.3817	-0.00033245	3.064	0.0026687	871.479	55.573	0.25803	55.785	55.621	55.88	0.21233					18	8	3	0	0	0	3.4187e-05	1	17352	76.655	75.236	1	1045000
AIVAIENPADVSVISSR	17	Unmodified	_AIVAIENPADVSVISSR_			0	0	sp|P08865|RSSA_HUMAN	sp|P08865|RSSA_HUMAN	sp|P08865|RSSA_HUMAN	MULTI-MATCH	DS_070318_100_0_2h_1uL	1	100_0		2	870.978	1739.94	40620.8	2.9561	0.0025747	0.46015	0.00040078	3.4162	0.0029755	870.979	55.711	0.17941	55.859	55.736	55.916	0.14772	0.047417	0.0011169	NaN	76.655	9	5	2	NaN	NaN	NaN	NaN	0		NaN	NaN	0	832560
AIVAIENPADVSVISSR	17	Unmodified	_AIVAIENPADVSVISSR_			0	0	sp|P08865|RSSA_HUMAN	sp|P08865|RSSA_HUMAN	sp|P08865|RSSA_HUMAN	MULTI-MATCH	DS_070318_50_50_2h_1uL	1	50_50		2	870.978	1739.94	40482.3	2.9776	0.0025934	-0.40881	-0.00035606	2.5688	0.0022374	871.48	55.495	0.16057	55.79	55.692	55.853	0.29507	-0.021145	-0.0003968	NaN	76.655	12	6	3	NaN	NaN	NaN	NaN	0		NaN	NaN	0	364190
AKFEELNMDLFR	12	Unmodified	_AKFEELNMDLFR_			0	1	sp|P11021|GRP78_HUMAN	sp|P11021|GRP78_HUMAN	sp|P11021|GRP78_HUMAN	MULTI-MSMS	DS_070318_100_0_2h_1uL	1	100_0	504.924	3	504.922	1511.74	49019.4	3.8089	0.0019232	0.036388	1.8373e-05	3.8453	0.0019416	505.257	55.46	0.33465	55.608	55.462	55.797	0.14773					43	13	5	0	0	0	0.00060638	1	17450	69.815	59.972	1	3634800
AKFEELNMDLFR	12	Unmodified	_AKFEELNMDLFR_			0	1	sp|P11021|GRP78_HUMAN	sp|P11021|GRP78_HUMAN	sp|P11021|GRP78_HUMAN	MULTI-MSMS	DS_070318_50_50_2h_1uL	1	50_50	504.924	3	504.922	1511.74	49552.2	4.1542	0.0020975	-0.49965	-0.00025229	3.6545	0.0018453	504.922	55.259	0.32533	55.554	55.459	55.785	0.29507					35	14	4	0	0	0	0.027096	1	16987	35.204	24.878	1	2738900
AKFEELNMDLFR	12	Unmodified	_AKFEELNMDLFR_			0	1	sp|P11021|GRP78_HUMAN	sp|P11021|GRP78_HUMAN	sp|P11021|GRP78_HUMAN	MULTI-MATCH	DS_070318_20_80_2h_1uL	1	20_80		3	504.922	1511.74	50453	4.1009	0.0020707	-0.5398	-0.00027256	3.5611	0.0017981	505.256	55.581	0.29487	55.677	55.557	55.852	0.096386	0.074924	-0.00018433	NaN	69.815	39	14	4	NaN	NaN	NaN	NaN	0		NaN	NaN	0	823950
AKFEELNMDLFR	12	Unmodified	_AKFEELNMDLFR_			0	1	sp|P11021|GRP78_HUMAN	sp|P11021|GRP78_HUMAN	sp|P11021|GRP78_HUMAN	MULTI-MATCH	DS_070318_80_20_2h_1uL	1	80_20		3	504.922	1511.74	50082.1	4.2397	0.0021407	-1.2416	-0.00062691	2.9981	0.0015138	505.256	55.358	0.28787	55.57	55.403	55.691	0.21233	-0.032146	-0.0012474	NaN	69.815	29	10	5	NaN	NaN	NaN	NaN	0		NaN	NaN	0	1081400
AKFYPEDVSEELIQDITQR	19	Unmodified	_AKFYPEDVSEELIQDITQR_			0	1	sp|P26038|MOES_HUMAN	sp|P26038|MOES_HUMAN	sp|P26038|MOES_HUMAN	MULTI-MSMS	DS_070318_100_0_2h_1uL	1	100_0	761.387	3	761.05	2280.13	40448.5	3.1704	0.0024128	0.66677	0.00050745	3.8372	0.0029203	761.385	67.958	0.47223	68.006	67.737	68.209	0.047493					90	21	6	0	0	0	0.0014205	1	21605	45.257	37.862	1	4042500
AKFYPEDVSEELIQDITQR	19	Unmodified	_AKFYPEDVSEELIQDITQR_			0	1	sp|P26038|MOES_HUMAN	sp|P26038|MOES_HUMAN	sp|P26038|MOES_HUMAN	MULTI-MSMS	DS_070318_50_50_2h_1uL	1	50_50	761.387	3	761.05	2280.13	39879.6	2.6988	0.002054	0.81011	0.00061654	3.509	0.0026705	761.385	67.973	0.47089	68.067	67.841	68.312	0.09462					85	24	5	0	0	0	0.0014205	1	21102	45.257	36.897	1	4035300
AKFYPEDVSEELIQDITQR	19	Unmodified	_AKFYPEDVSEELIQDITQR_			0	1	sp|P26038|MOES_HUMAN	sp|P26038|MOES_HUMAN	sp|P26038|MOES_HUMAN	MULTI-MATCH	DS_070318_20_80_2h_1uL	1	20_80		3	761.05	2280.13	40355.6	2.8214	0.0021472	1.0716	0.00081556	3.893	0.0029628	761.385	68.018	0.37106	68.014	67.816	68.187	-0.0038452	0.0063114	0.00031421	NaN	45.257	122	35	4	NaN	NaN	NaN	NaN	0		NaN	NaN	0	1182800
AKFYPEDVSEELIQDITQR	19	Unmodified	_AKFYPEDVSEELIQDITQR_			0	1	sp|P26038|MOES_HUMAN	sp|P26038|MOES_HUMAN	sp|P26038|MOES_HUMAN	MULTI-MATCH	DS_070318_80_20_2h_1uL	1	80_20		3	761.05	2280.13	40650.4	2.4221	0.0018433	1.5637	0.0011901	3.9858	0.0030334	761.385	67.832	0.37565	67.944	67.775	68.15	0.11209	-0.063803	0.0014378	NaN	45.257	68	22	4	NaN	NaN	NaN	NaN	0		NaN	NaN	0	800560
AKIEVSEDGTK	11	Unmodified	_AKIEVSEDGTK_			0	1	sp|P07093|GDN_HUMAN	sp|P07093|GDN_HUMAN	sp|P07093|GDN_HUMAN	MULTI-MSMS	DS_070318_100_0_2h_1uL	1	100_0	589.312	2	588.809	1175.6	46721	2.6317	0.0015496	0.084859	4.9966e-05	2.7166	0.0015995	588.809	20.193	0.25456	20.641	20.521	20.775	0.44843					22	8	3	0	0	0	0.039454	1	5354	70.1	48.636	1	3838600
AKIEVSEDGTK	11	Unmodified	_AKIEVSEDGTK_			0	1	sp|P07093|GDN_HUMAN	sp|P07093|GDN_HUMAN	sp|P07093|GDN_HUMAN	MULTI-MSMS	DS_070318_50_50_2h_1uL	1	50_50	588.811	2	588.809	1175.6	47383.2	2.1729	0.0012794	0.86441	0.00050897	3.0373	0.0017884	588.809	20.046	0.21848	20.541	20.426	20.644	0.49556					22	8	3	0	0	0	0.034423	1	5173	72.243	51.618	1	2260300
AKIEVSEDGTK	11	Unmodified	_AKIEVSEDGTK_			0	1	sp|P07093|GDN_HUMAN	sp|P07093|GDN_HUMAN	sp|P07093|GDN_HUMAN	MULTI-MSMS	DS_070318_80_20_2h_1uL	1	80_20	588.811	2	588.809	1175.6	47054.2	2.881	0.0016963	0.24914	0.0001467	3.1301	0.001843	588.809	20.07	0.27379	20.583	20.438	20.712	0.51303					28	12	3	0	0	0	0.018188	1	5240	79.16	57.463	1	3881500
AKIEVSEDGTK	11	Unmodified	_AKIEVSEDGTK_			0	1	sp|P07093|GDN_HUMAN	sp|P07093|GDN_HUMAN	sp|P07093|GDN_HUMAN	MULTI-SECPEP	DS_070318_80_20_2h_1uL	1	80_20	393.699	3	392.875	1175.6	54554.8	2.8518	0.0011204	-0.14368	-5.6447e-05	2.7081	0.0010639	392.875	20.068	0.27379	20.581	20.438	20.712	0.51303					35	12	4	0	0	0	0.0044855	1	5270	58.511	41.344	1	7902100
AKIEVSEDGTK	11	Unmodified	_AKIEVSEDGTK_			0	1	sp|P07093|GDN_HUMAN	sp|P07093|GDN_HUMAN	sp|P07093|GDN_HUMAN	MULTI-MATCH	DS_070318_100_0_2h_1uL	1	100_0		3	392.875	1175.6	57326.4	2.3516	0.0009239	0.2523	9.9124e-05	2.6039	0.001023	392.875	20.219	0.28254	20.668	20.521	20.803	0.44843	0.065358	0.00037339	NaN	58.511	27	9	4	NaN	NaN	NaN	NaN	0		NaN	NaN	0	6030400
AKIEVSEDGTK	11	Unmodified	_AKIEVSEDGTK_			0	1	sp|P07093|GDN_HUMAN	sp|P07093|GDN_HUMAN	sp|P07093|GDN_HUMAN	MULTI-MATCH	DS_070318_20_80_2h_1uL	1	20_80		2	588.809	1175.6	46341.9	2.7738	0.0016332	0.6558	0.00038614	3.4296	0.0020194	588.809	20.162	0.17447	20.559	20.474	20.648	0.39709	-0.021935	0.00031127	NaN	79.16	12	6	3	NaN	NaN	NaN	NaN	0		NaN	NaN	0	795700
AKIEVSEDGTK	11	Unmodified	_AKIEVSEDGTK_			0	1	sp|P07093|GDN_HUMAN	sp|P07093|GDN_HUMAN	sp|P07093|GDN_HUMAN	MULTI-MATCH	DS_070318_20_80_2h_1uL	1	20_80		3	392.875	1175.6	57490.6	2.964	0.0011645	-0.52929	-0.00020794	2.4347	0.00095655	392.875	20.162	0.20981	20.559	20.457	20.667	0.39709	-0.043799	-0.00054781	NaN	58.511	17	8	3	NaN	NaN	NaN	NaN	0		NaN	NaN	0	1836600
ALAAVLEELR	10	Unmodified	_ALAAVLEELR_			0	0	sp|P26022|PTX3_HUMAN	sp|P26022|PTX3_HUMAN	sp|P26022|PTX3_HUMAN	MULTI-MSMS	DS_070318_20_80_2h_1uL	1	20_80	542.823	2	542.822	1083.63	48876.9	3.7785	0.0020511	-0.65679	-0.00035652	3.1218	0.0016946	542.821	57.296	0.22327	57.392	57.271	57.494	0.096386					35	13	4	0	0	0	0.0018357	1	16930	87.639	55.705	1	2071100
ALAAVLEELR	10	Unmodified	_ALAAVLEELR_			0	0	sp|P26022|PTX3_HUMAN	sp|P26022|PTX3_HUMAN	sp|P26022|PTX3_HUMAN	MULTI-MSMS	DS_070318_50_50_2h_1uL	1	50_50	542.824	2	542.822	1083.63	48645	4.147	0.0022511	-0.83208	-0.00045167	3.3149	0.0017994	542.821	57.005	0.27999	57.3	57.162	57.442	0.29507					28	13	3	0	0	0	0.00079119	1	17563	101.64	70.57	1	3422500
ALAAVLEELR	10	Unmodified	_ALAAVLEELR_			0	0	sp|P26022|PTX3_HUMAN	sp|P26022|PTX3_HUMAN	sp|P26022|PTX3_HUMAN	MULTI-MSMS	DS_070318_80_20_2h_1uL	1	80_20	542.824	2	542.822	1083.63	48768.5	3.8744	0.0021031	-0.62126	-0.00033723	3.2531	0.0017659	542.821	57.087	0.26908	57.299	57.155	57.424	0.21233					28	12	3	0	0	0	0.00079119	1	17840	101.64	70.57	1	3225400
ALAAVLEELR	10	Unmodified	_ALAAVLEELR_			0	0	sp|P26022|PTX3_HUMAN	sp|P26022|PTX3_HUMAN	sp|P26022|PTX3_HUMAN	MULTI-MATCH	DS_070318_100_0_2h_1uL	1	100_0		2	542.822	1083.63	48308.4	3.9165	0.002126	-0.05567	-3.0219e-05	3.8608	0.0020957	542.822	57.186	0.28614	57.333	57.14	57.427	0.14773	0.0021286	0.0005683	NaN	101.64	24	9	3	NaN	NaN	NaN	NaN	0		NaN	NaN	0	3403200
ALAEEAAK	8	Unmodified	_ALAEEAAK_			0	0	sp|P11047|LAMC1_HUMAN	sp|P11047|LAMC1_HUMAN	sp|P11047|LAMC1_HUMAN	MULTI-MSMS	DS_070318_100_0_2h_1uL	1	100_0	401.72	2	401.719	801.423	57011.3	2.6565	0.0010672	0.34366	0.00013806	3.0002	0.0012052	401.719	18.705	0.3798	19.154	19.032	19.412	0.44843					31	17	2	0	0	0	0.0334	1	4875	69.176	43.618	1	1456700
ALAEEAAK	8	Unmodified	_ALAEEAAK_			0	0	sp|P11047|LAMC1_HUMAN	sp|P11047|LAMC1_HUMAN	sp|P11047|LAMC1_HUMAN	MULTI-MATCH	DS_070318_20_80_2h_1uL	1	20_80		2	401.719	801.423	59171.2	2.6424	0.0010615	0.54667	0.00021961	3.1891	0.0012811	401.719	18.641	0.22677	18.938	18.849	19.076	0.29686	-0.13336	0.00010275	NaN	69.176	25	21	2	NaN	NaN	NaN	NaN	0		NaN	NaN	0	192260
ALAEEAAK	8	Unmodified	_ALAEEAAK_			0	0	sp|P11047|LAMC1_HUMAN	sp|P11047|LAMC1_HUMAN	sp|P11047|LAMC1_HUMAN	MULTI-MATCH	DS_070318_50_50_2h_1uL	1	50_50		2	401.719	801.423	57195.3	2.3185	0.0009314	1.1828	0.00047513	3.5013	0.0014065	401.719	18.597	0.35439	19.093	18.953	19.308	0.49556	0.021985	0.0006138	NaN	69.176	33	22	2	NaN	NaN	NaN	NaN	0		NaN	NaN	0	694020
ALAEEAAK	8	Unmodified	_ALAEEAAK_			0	0	sp|P11047|LAMC1_HUMAN	sp|P11047|LAMC1_HUMAN	sp|P11047|LAMC1_HUMAN	MULTI-MATCH	DS_070318_80_20_2h_1uL	1	80_20		2	401.719	801.423	57905.5	2.9875	0.0012001	0.036125	1.4512e-05	3.0236	0.0012147	401.719	18.587	0.33807	19.1	18.973	19.311	0.51303	0.028699	-0.00030744	NaN	69.176	36	20	2	NaN	NaN	NaN	NaN	0		NaN	NaN	0	1207000
ALAELAA	7	Unmodified	_ALAELAA_			0	0	CON__Q3SX14	CON__Q3SX14	CON__Q3SX14	MULTI-SECPEP	DS_070318_80_20_2h_1uL	1	80_20	658.356	1	658.377	657.37	41991	3.3948	0.0022351	0.11804	7.7715e-05	3.5129	0.0023128	658.377	44.167	0.51449	44.48	44.292	44.807	0.31256					48	19	4	0	0	0	0.054796	1	13516	44.803	27.036	1	22985000
ALAELAA	7	Unmodified	_ALAELAA_			0	0	CON__Q3SX14	CON__Q3SX14	CON__Q3SX14	MULTI-MATCH	DS_070318_100_0_2h_1uL	1	100_0		1	658.377	657.37	41729.5	3.3448	0.0022021	-0.17132	-0.0001128	3.1735	0.0020893	658.377	44.177	0.62713	44.425	44.215	44.842	0.24796	-0.0036573	-0.0002806	NaN	40.362	52	22	3	NaN	NaN	NaN	NaN	0		NaN	NaN	0	28565000
ALAELAA	7	Unmodified	_ALAELAA_			0	0	CON__Q3SX14	CON__Q3SX14	CON__Q3SX14	MULTI-MATCH	DS_070318_20_80_2h_1uL	1	20_80		1	658.377	657.37	43069.2	2.9128	0.0019177	0.44065	0.00029011	3.3535	0.0022079	658.377	44.239	0.41977	44.336	44.192	44.612	0.096386	-0.092967	0.00012231	NaN	40.362	63	24	3	NaN	NaN	NaN	NaN	0		NaN	NaN	0	4927900
ALAELAA	7	Unmodified	_ALAELAA_			0	0	CON__Q3SX14	CON__Q3SX14	CON__Q3SX14	MULTI-MATCH	DS_070318_50_50_2h_1uL	1	50_50		1	658.377	657.37	42818.5	2.8628	0.0018848	0.58878	0.00038764	3.4516	0.0022725	658.377	44.179	0.4752	44.474	44.294	44.77	0.29509	0.045499	0.00021984	NaN	40.362	41	17	3	NaN	NaN	NaN	NaN	0		NaN	NaN	0	12645000
ALAGCDFLTISPK	13	Unmodified	_ALAGCDFLTISPK_			0	0	sp|P37837|TALDO_HUMAN	sp|P37837|TALDO_HUMAN	sp|P37837|TALDO_HUMAN	MULTI-MSMS	DS_070318_100_0_2h_1uL	1	100_0	696.866	2	696.863	1391.71	42902.2	3.2342	0.0022538	1.443	0.0010056	4.6771	0.0032593	696.865	55.023	0.26366	55.17	55.052	55.316	0.14773					21	8	3	0	0	0	0.0048915	1	17305	63.283	52.132	1	1559800
ALAGCDFLTISPK	13	Unmodified	_ALAGCDFLTISPK_			0	0	sp|P37837|TALDO_HUMAN	sp|P37837|TALDO_HUMAN	sp|P37837|TALDO_HUMAN	MULTI-MSMS	DS_070318_80_20_2h_1uL	1	80_20	696.866	2	696.863	1391.71	41692.4	2.8764	0.0020045	1.5903	0.0011082	4.4667	0.0031127	696.865	54.916	0.2997	55.129	54.971	55.271	0.21233					30	10	4	0	0	0	9.1922e-06	1	17100	93.058	70.972	1	2259500
ALAGCDFLTISPK	13	Unmodified	_ALAGCDFLTISPK_			0	0	sp|P37837|TALDO_HUMAN	sp|P37837|TALDO_HUMAN	sp|P37837|TALDO_HUMAN	MULTI-MATCH	DS_070318_20_80_2h_1uL	1	20_80		2	696.863	1391.71	43703	3.397	0.0023672	1.8852	0.0013137	5.2822	0.0036809	696.865	55.094	0.18609	55.191	55.106	55.292	0.09639	0.031065	0.00053073	NaN	93.058	17	7	3	NaN	NaN	NaN	NaN	0		NaN	NaN	0	463650
ALAGCDFLTISPK	13	Unmodified	_ALAGCDFLTISPK_			0	0	sp|P37837|TALDO_HUMAN	sp|P37837|TALDO_HUMAN	sp|P37837|TALDO_HUMAN	MULTI-MATCH	DS_070318_50_50_2h_1uL	1	50_50		2	696.863	1391.71	42964.8	3.2836	0.0022882	1.1291	0.00078682	4.4127	0.003075	696.865	54.854	0.24216	55.149	55.021	55.264	0.29507	-0.010557	-0.00052307	NaN	93.058	17	9	2	NaN	NaN	NaN	NaN	0		NaN	NaN	0	1174100
ALANSLACQGK	11	Unmodified	_ALANSLACQGK_			0	0	sp|P04075|ALDOA_HUMAN	sp|P04075|ALDOA_HUMAN	sp|P04075|ALDOA_HUMAN	MULTI-MSMS	DS_070318_100_0_2h_1uL	1	100_0	566.795	2	566.793	1131.57	47285.1	3.5478	0.0020108	1.2985	0.00073598	4.8463	0.0027468	566.793	28.418	0.3287	28.767	28.639	28.967	0.3482					26	11	4	0	0	0	1.2905e-13	1	8148	173.73	128.77	1	11373000
ALANSLACQGK	11	Unmodified	_ALANSLACQGK_			0	0	sp|P04075|ALDOA_HUMAN	sp|P04075|ALDOA_HUMAN	sp|P04075|ALDOA_HUMAN	MULTI-MSMS	DS_070318_20_80_2h_1uL	1	20_80	566.795	2	566.793	1131.57	46885.4	2.9908	0.0016952	1.0696	0.00060624	4.0604	0.0023014	566.793	28.479	0.28057	28.776	28.65	28.931	0.29685					28	12	4	0	0	0	3.8592e-05	1	7535	101.54	59.433	1	2601000
ALANSLACQGK	11	Unmodified	_ALANSLACQGK_			0	0	sp|P04075|ALDOA_HUMAN	sp|P04075|ALDOA_HUMAN	sp|P04075|ALDOA_HUMAN	MULTI-MSMS	DS_070318_50_50_2h_1uL	1	50_50	566.795	2	566.793	1131.57	46843.5	3.7097	0.0021026	1.2564	0.0007121	4.9661	0.0028147	566.793	28.378	0.29474	28.773	28.65	28.944	0.39532					30	11	4	0	0	0	5.5713e-09	1	7897	145.16	93.301	1	7391400
ALANSLACQGK	11	Unmodified	_ALANSLACQGK_			0	0	sp|P04075|ALDOA_HUMAN	sp|P04075|ALDOA_HUMAN	sp|P04075|ALDOA_HUMAN	MULTI-MSMS	DS_070318_80_20_2h_1uL	1	80_20	566.795	2	566.793	1131.57	47271.6	3.2246	0.0018277	1.3011	0.00073745	4.5257	0.0025651	566.793	28.442	0.32746	28.855	28.701	29.028	0.41279					25	10	4	0	0	0	8.7762e-11	1	8023	158.07	106.22	1	12758000
ALAPEYAK	8	Unmodified	_ALAPEYAK_			0	0	sp|P07237|PDIA1_HUMAN	sp|P07237|PDIA1_HUMAN	sp|P07237|PDIA1_HUMAN	MULTI-MSMS	DS_070318_100_0_2h_1uL	1	100_0	431.74	2	431.737	861.46	53461.4	3.2557	0.0014056	1.7503	0.00075567	5.006	0.0021613	431.738	27.104	0.31601	27.452	27.358	27.674	0.3482					31	13	3	0	0	0	0.015806	1	7696	88.029	40.286	1	6771500
ALAPEYAK	8	Unmodified	_ALAPEYAK_			0	0	sp|P07237|PDIA1_HUMAN	sp|P07237|PDIA1_HUMAN	sp|P07237|PDIA1_HUMAN	MULTI-MSMS	DS_070318_50_50_2h_1uL	1	50_50	431.74	2	431.737	861.46	53229.5	2.502	0.0010802	1.445	0.00062385	3.947	0.001704	431.738	27.071	0.27082	27.467	27.358	27.629	0.39532					31	13	3	0	0	0	0.046543	1	7458	64.757	25.966	1	3302300
ALAPEYAK	8	Unmodified	_ALAPEYAK_			0	0	sp|P07237|PDIA1_HUMAN	sp|P07237|PDIA1_HUMAN	sp|P07237|PDIA1_HUMAN	MULTI-MSMS	DS_070318_80_20_2h_1uL	1	80_20	431.74	2	431.737	861.46	53571.5	3.2084	0.0013852	1.0979	0.00047399	4.3063	0.0018592	431.738	27.083	0.34929	27.495	27.397	27.746	0.41279					33	15	3	0	0	0	0.030345	1	7592	72.138	29.015	1	6585300
ALAPEYAK	8	Unmodified	_ALAPEYAK_			0	0	sp|P07237|PDIA1_HUMAN	sp|P07237|PDIA1_HUMAN	sp|P07237|PDIA1_HUMAN	MULTI-MATCH	DS_070318_20_80_2h_1uL	1	20_80		2	431.737	861.46	53922	3.0146	0.0013015	1.7864	0.00077126	4.801	0.0020728	431.738	27.125	0.2695	27.422	27.332	27.601	0.29686	-0.03686	0.00020736	NaN	88.029	30	17	2	NaN	NaN	NaN	NaN	0		NaN	NaN	0	1571600
ALAPTWEQLALGLEHSETVK	20	Unmodified	_ALAPTWEQLALGLEHSETVK_			0	0	sp|Q8NBS9|TXND5_HUMAN	sp|Q8NBS9|TXND5_HUMAN	sp|Q8NBS9|TXND5_HUMAN	MULTI-MSMS	DS_070318_100_0_2h_1uL	1	100_0	732.059	3	731.723	2192.15	41634	2.5903	0.0018954	-0.08962	-6.5577e-05	2.5006	0.0018298	732.391	64.885	0.21848	64.932	64.863	65.081	0.047493					54	17	5	0	0	0	0.028857	1	20628	23.447	19.341	1	3526700
ALAPTWEQLALGLEHSETVK	20	Unmodified	_ALAPTWEQLALGLEHSETVK_			0	0	sp|Q8NBS9|TXND5_HUMAN	sp|Q8NBS9|TXND5_HUMAN	sp|Q8NBS9|TXND5_HUMAN	MULTI-MATCH	DS_070318_20_80_2h_1uL	1	20_80		3	731.723	2192.15	42958.6	2.5267	0.0018489	0.2548	0.00018645	2.7815	0.0020353	732.058	65.037	0.16284	65.033	64.948	65.11	-0.0038452	0.026944	0.00042128	NaN	23.447	26	18	2	NaN	NaN	NaN	NaN	0		NaN	NaN	0	1466100
ALAPTWEQLALGLEHSETVK	20	Unmodified	_ALAPTWEQLALGLEHSETVK_			0	0	sp|Q8NBS9|TXND5_HUMAN	sp|Q8NBS9|TXND5_HUMAN	sp|Q8NBS9|TXND5_HUMAN	MULTI-MATCH	DS_070318_50_50_2h_1uL	1	50_50		3	731.723	2192.15	42088.6	2.2802	0.0016685	0.12793	9.3606e-05	2.4081	0.0017621	732.057	64.958	0.17365	65.053	64.967	65.141	0.09462	0.046956	0.00014276	NaN	23.447	40	17	4	NaN	NaN	NaN	NaN	0		NaN	NaN	0	1774800
ALASQLQDSLK	11	Unmodified	_ALASQLQDSLK_			0	0	sp|P18206|VINC_HUMAN	sp|P18206|VINC_HUMAN	sp|P18206|VINC_HUMAN	MULTI-MSMS	DS_070318_100_0_2h_1uL	1	100_0	587.33	2	587.327	1172.64	45242.2	3.4768	0.002042	0.19257	0.0001131	3.6693	0.0021551	587.327	41.356	0.22792	41.604	41.494	41.722	0.24796					27	8	4	0	0	0	9.3674e-09	1	12598	138.4	105.79	1	14376000
ALASQLQDSLK	11	Unmodified	_ALASQLQDSLK_			0	0	sp|P18206|VINC_HUMAN	sp|P18206|VINC_HUMAN	sp|P18206|VINC_HUMAN	MULTI-MSMS	DS_070318_20_80_2h_1uL	1	20_80	587.329	2	587.327	1172.64	46302.9	3.1943	0.0018761	0.77649	0.00045605	3.9708	0.0023322	587.327	41.534	0.21788	41.63	41.51	41.728	0.096386					25	9	4	0	0	0	0.029591	1	11782	53.756	33.236	1	2305900
ALASQLQDSLK	11	Unmodified	_ALASQLQDSLK_			0	0	sp|P18206|VINC_HUMAN	sp|P18206|VINC_HUMAN	sp|P18206|VINC_HUMAN	MULTI-MSMS	DS_070318_50_50_2h_1uL	1	50_50	587.329	2	587.327	1172.64	46321.3	3.4078	0.0020015	0.15552	9.1343e-05	3.5633	0.0020928	587.327	41.396	0.25526	41.591	41.468	41.724	0.19487					20	9	3	0	0	0	8.2775e-07	1	12302	120.12	87.509	1	6777800
ALASQLQDSLK	11	Unmodified	_ALASQLQDSLK_			0	0	sp|P18206|VINC_HUMAN	sp|P18206|VINC_HUMAN	sp|P18206|VINC_HUMAN	MULTI-MSMS	DS_070318_80_20_2h_1uL	1	80_20	587.329	2	587.327	1172.64	45964.3	3.3357	0.0019591	0.28689	0.0001685	3.6225	0.0021276	587.328	41.346	0.29752	41.558	41.389	41.687	0.21239					33	11	4	0	0	0	1.5367e-09	1	12452	152.34	106.96	1	14592000
ALCLKPEIEYGR	12	Unmodified	_ALCLKPEIEYGR_			0	1	CON__Q28065	CON__Q28065	CON__Q28065	MULTI-MSMS	DS_070318_100_0_2h_1uL	1	100_0	483.592	3	483.59	1447.75	49498.1	3.5806	0.0017315	-0.17563	-8.4931e-05	3.405	0.0016466	483.59	41.202	0.31277	41.45	41.308	41.621	0.24796					39	10	6	0	0	0	2.4664e-07	1	12543	111.63	101.3	1	46690000
ALCLKPEIEYGR	12	Unmodified	_ALCLKPEIEYGR_			0	1	CON__Q28065	CON__Q28065	CON__Q28065	MULTI-MSMS	DS_070318_20_80_2h_1uL	1	20_80	483.592	3	483.59	1447.75	49830	3.3208	0.0016059	0.82191	0.00039747	4.1427	0.0020034	483.591	41.423	0.26649	41.519	41.39	41.656	0.096386					56	14	5	0	0	0	0.00022955	1	11741	80.245	69.696	1	7822500
ALCLKPEIEYGR	12	Unmodified	_ALCLKPEIEYGR_			0	1	CON__Q28065	CON__Q28065	CON__Q28065	MULTI-MSMS	DS_070318_50_50_2h_1uL	1	50_50	483.592	3	483.59	1447.75	50836.5	3.8775	0.0018751	-0.57828	-0.00027965	3.2992	0.0015955	483.59	41.26	0.27537	41.455	41.314	41.589	0.19487					36	9	5	0	0	0	8.4937e-06	1	12244	98.105	90.194	1	23347000
ALCLKPEIEYGR	12	Unmodified	_ALCLKPEIEYGR_			0	1	CON__Q28065	CON__Q28065	CON__Q28065	MULTI-MSMS	DS_070318_80_20_2h_1uL	1	80_20	483.592	3	483.59	1447.75	50993.9	3.8212	0.0018479	-0.16878	-8.1621e-05	3.6524	0.0017663	483.59	41.243	0.31329	41.455	41.262	41.576	0.21239					47	10	6	0	0	0	3.9171e-06	1	12399	100.93	81.272	1	22312000
ALCQKPEISNGK	12	Unmodified	_ALCQKPEISNGK_			0	1	CON__ENSEMBL:ENSBTAP00000034412	CON__ENSEMBL:ENSBTAP00000034412	CON__ENSEMBL:ENSBTAP00000034412	MULTI-MSMS	DS_070318_100_0_2h_1uL	1	100_0	448.905	3	448.903	1343.69	52345.8	3.1484	0.0014133	0.38633	0.00017343	3.5348	0.0015868	448.903	21.672	0.28167	22.121	21.995	22.277	0.44843					55	17	4	0	0	0	0.00062803	1	5838	69.216	47.986	1	17035000
ALCQKPEISNGK	12	Unmodified	_ALCQKPEISNGK_			0	1	CON__ENSEMBL:ENSBTAP00000034412	CON__ENSEMBL:ENSBTAP00000034412	CON__ENSEMBL:ENSBTAP00000034412	MULTI-MSMS	DS_070318_20_80_2h_1uL	1	20_80	448.904	3	448.903	1343.69	51420.9	2.6818	0.0012039	0.74905	0.00033625	3.4309	0.0015401	448.903	21.616	0.2156	22.013	21.905	22.121	0.39709					56	17	4	0	0	0	0.028434	1	5378	34.264	31.314	1	2731100
ALCQKPEISNGK	12	Unmodified	_ALCQKPEISNGK_			0	1	CON__ENSEMBL:ENSBTAP00000034412	CON__ENSEMBL:ENSBTAP00000034412	CON__ENSEMBL:ENSBTAP00000034412	MULTI-MSMS	DS_070318_50_50_2h_1uL	1	50_50	448.904	3	448.903	1343.69	51436.1	2.9992	0.0013464	0.15952	7.1607e-05	3.1588	0.001418	448.903	21.52	0.25361	22.015	21.867	22.121	0.49556					43	12	5	0	0	0	1.0019e-05	1	5639	97.163	75.933	1	6865600
ALCQKPEISNGK	12	Unmodified	_ALCQKPEISNGK_			0	1	CON__ENSEMBL:ENSBTAP00000034412	CON__ENSEMBL:ENSBTAP00000034412	CON__ENSEMBL:ENSBTAP00000034412	MULTI-MSMS	DS_070318_80_20_2h_1uL	1	80_20	448.905	3	448.903	1343.69	52120.8	3.5005	0.0015714	0.32375	0.00014533	3.8242	0.0017167	448.903	21.576	0.33836	22.089	21.926	22.265	0.51303					62	20	5	0	0	0	0.020862	1	5716	39.581	25.901	1	12230000
ALDEGDIALLK	11	Unmodified	_ALDEGDIALLK_			0	0	sp|P35998|PRS7_HUMAN	sp|P35998|PRS7_HUMAN	sp|P35998|PRS7_HUMAN	MULTI-MSMS	DS_070318_100_0_2h_1uL	1	100_0	579.327	2	579.324	1156.63	45688.3	3.8202	0.0022132	0.3338	0.00019338	4.154	0.0024065	579.324	52.16	0.27187	52.307	52.189	52.461	0.14772					25	10	4	0	0	0	1.531e-06	1	16314	117.89	75.291	1	3383800
ALDEGDIALLK	11	Unmodified	_ALDEGDIALLK_			0	0	sp|P35998|PRS7_HUMAN	sp|P35998|PRS7_HUMAN	sp|P35998|PRS7_HUMAN	MULTI-MSMS	DS_070318_80_20_2h_1uL	1	80_20	579.327	2	579.324	1156.63	46273.3	3.585	0.0020769	0.50379	0.00029186	4.0888	0.0023687	579.325	52.009	0.20222	52.221	52.106	52.308	0.21233					18	7	3	0	0	0	5.8497e-06	1	16120	104.2	64.199	1	2965500
ALDEGDIALLK	11	Unmodified	_ALDEGDIALLK_			0	0	sp|P35998|PRS7_HUMAN	sp|P35998|PRS7_HUMAN	sp|P35998|PRS7_HUMAN	MULTI-MATCH	DS_070318_20_80_2h_1uL	1	20_80		2	579.324	1156.63	46258.6	3.2326	0.0018727	0.29992	0.00017375	3.5325	0.0020465	579.324	52.223	0.16789	52.219	52.111	52.279	-0.003849	-0.041102	-4.3735e-05	NaN	117.89	21	10	3	NaN	NaN	NaN	NaN	0		NaN	NaN	0	492950
ALDEGDIALLK	11	Unmodified	_ALDEGDIALLK_			0	0	sp|P35998|PRS7_HUMAN	sp|P35998|PRS7_HUMAN	sp|P35998|PRS7_HUMAN	MULTI-MATCH	DS_070318_50_50_2h_1uL	1	50_50		2	579.324	1156.63	47171.6	3.5764	0.0020719	0.036854	2.1351e-05	3.6132	0.0020932	579.324	51.998	0.16865	52.293	52.222	52.39	0.29507	0.032937	-0.00034854	NaN	117.89	21	8	3	NaN	NaN	NaN	NaN	0		NaN	NaN	0	1310400
ALDFAVGEYNK	11	Unmodified	_ALDFAVGEYNK_			0	0	sp|P01034|CYTC_HUMAN	sp|P01034|CYTC_HUMAN	sp|P01034|CYTC_HUMAN	MULTI-MSMS	DS_070318_100_0_2h_1uL	1	100_0	613.808	2	613.806	1225.6	45321.2	3.4894	0.0021418	-0.097463	-5.9824e-05	3.3919	0.002082	613.806	47.442	0.72362	47.69	47.467	48.191	0.24796					82	25	5	0	0	0	1.5367e-09	1	14687	152.34	93.36	1	73170000
ALDFAVGEYNK	11	Unmodified	_ALDFAVGEYNK_			0	0	sp|P01034|CYTC_HUMAN	sp|P01034|CYTC_HUMAN	sp|P01034|CYTC_HUMAN	MULTI-MSMS	DS_070318_20_80_2h_1uL	1	20_80	614.309	2	613.806	1225.6	44456.2	3.4905	0.0021425	0.14954	9.1791e-05	3.6401	0.0022343	613.806	47.493	0.41495	47.689	47.559	47.974	0.19662					76	23	5	0	0	0	0.0031112	1	13733	77.677	39.385	1	12987000
ALDFAVGEYNK	11	Unmodified	_ALDFAVGEYNK_			0	0	sp|P01034|CYTC_HUMAN	sp|P01034|CYTC_HUMAN	sp|P01034|CYTC_HUMAN	MULTI-MSMS	DS_070318_50_50_2h_1uL	1	50_50	613.807	2	613.806	1225.6	44861.5	3.4687	0.0021291	-0.56214	-0.00034505	2.9066	0.0017841	613.806	47.415	0.47872	47.71	47.506	47.985	0.29509					66	18	5	0	0	0	0.00051625	1	14322	85.377	38.486	1	32396000
ALDFAVGEYNK	11	Unmodified	_ALDFAVGEYNK_			0	0	sp|P01034|CYTC_HUMAN	sp|P01034|CYTC_HUMAN	sp|P01034|CYTC_HUMAN	MULTI-MSMS	DS_070318_80_20_2h_1uL	1	80_20	613.808	2	613.806	1225.6	45158.7	3.3319	0.0020451	-0.27575	-0.00016926	3.0561	0.0018759	613.806	47.391	0.67021	47.703	47.493	48.164	0.31256					78	23	5	0	0	0	3.7417e-06	1	14519	110.88	64.886	1	65002000
ALDFHNSPEGISK	13	Unmodified	_ALDFHNSPEGISK_			0	0	sp|P12107|COBA1_HUMAN	sp|P12107|COBA1_HUMAN	sp|P12107|COBA1_HUMAN	MULTI-MSMS	DS_070318_100_0_2h_1uL	1	100_0	472.239	3	472.237	1413.69	51207.6	3.6714	0.0017338	0.095149	4.4933e-05	3.7665	0.0017787	472.237	34.269	0.25589	34.517	34.362	34.618	0.24796					32	10	4	0	0	0	0.0012859	1	10146	58.831	49.043	1	8049000
ALDFHNSPEGISK	13	Unmodified	_ALDFHNSPEGISK_			0	0	sp|P12107|COBA1_HUMAN	sp|P12107|COBA1_HUMAN	sp|P12107|COBA1_HUMAN	MULTI-MSMS	DS_070318_50_50_2h_1uL	1	50_50	472.239	3	472.237	1413.69	52278.8	3.4553	0.0016317	0.019909	9.402e-06	3.4753	0.0016411	472.237	34.169	0.20763	34.465	34.335	34.543	0.29509					28	10	4	0	0	0	0.01411	1	9853	39.509	33.131	1	6802100
ALDFHNSPEGISK	13	Unmodified	_ALDFHNSPEGISK_			0	0	sp|P12107|COBA1_HUMAN	sp|P12107|COBA1_HUMAN	sp|P12107|COBA1_HUMAN	MULTI-MSMS	DS_070318_80_20_2h_1uL	1	80_20	472.239	3	472.237	1413.69	51600	3.8762	0.0018305	-0.62893	-0.00029701	3.2473	0.0015335	472.237	34.27	0.25525	34.483	34.33	34.585	0.21239					30	11	4	0	0	0	0.0016205	1	10017	55.724	42.769	1	9365000
ALDGAFTEENR	11	Unmodified	_ALDGAFTEENR_			0	0	sp|Q9Y490|TLN1_HUMAN	sp|Q9Y490|TLN1_HUMAN	sp|Q9Y490|TLN1_HUMAN	MULTI-MSMS	DS_070318_100_0_2h_1uL	1	100_0	611.791	2	611.789	1221.56	45750.2	4.1859	0.0025609	0.55732	0.00034096	4.7432	0.0029018	611.789	36.31	0.27412	36.558	36.392	36.666	0.24796					25	8	4	0	0	0	6.5416e-07	1	10849	146.27	116.47	1	7744100
ALDGAFTEENR	11	Unmodified	_ALDGAFTEENR_			0	0	sp|Q9Y490|TLN1_HUMAN	sp|Q9Y490|TLN1_HUMAN	sp|Q9Y490|TLN1_HUMAN	MULTI-MSMS	DS_070318_50_50_2h_1uL	1	50_50	611.791	2	611.789	1221.56	46284.5	3.689	0.0022569	0.75469	0.00046171	4.4437	0.0027186	611.789	36.258	0.30858	36.553	36.407	36.716	0.29509					20	9	3	0	0	0	0.0037791	1	10557	86.624	56.815	1	3214100
ALDGAFTEENR	11	Unmodified	_ALDGAFTEENR_			0	0	sp|Q9Y490|TLN1_HUMAN	sp|Q9Y490|TLN1_HUMAN	sp|Q9Y490|TLN1_HUMAN	MULTI-MSMS	DS_070318_80_20_2h_1uL	1	80_20	611.791	2	611.789	1221.56	44899.6	3.8233	0.002339	0.53944	0.00033002	4.3627	0.0026691	611.789	36.259	0.28759	36.472	36.344	36.631	0.21239					26	9	4	0	0	0	5.9392e-05	1	10694	116.3	73.058	1	5312500
ALDMEDFK	8	Oxidation (M)	_ALDM(ox)EDFK_	ALDM(1)EDFK	ALDM(82.67)EDFK	1	0	CON__Q9TRI1	CON__Q9TRI1	CON__Q9TRI1	MULTI-MSMS	DS_070318_100_0_2h_1uL	1	100_0	492.723	2	492.721	983.427	49571.4	4.3789	0.0021576	-0.31693	-0.00015616	4.0619	0.0020014	492.721	32.015	0.54531	32.263	32.103	32.648	0.24796					60	22	4	0	0	0	0.025589	1	9364	82.671	70.95	1	10276000
ALDMEDFK	8	Oxidation (M)	_ALDM(ox)EDFK_	ALDM(1)EDFK	ALDM(71.34)EDFK	1	0	CON__Q9TRI1	CON__Q9TRI1	CON__Q9TRI1	MULTI-MSMS	DS_070318_50_50_2h_1uL	1	50_50	492.723	2	492.721	983.427	49894.7	3.2674	0.0016099	-0.27974	-0.00013783	2.9877	0.0014721	492.721	31.926	0.47969	32.221	32.121	32.601	0.29509					48	24	3	0	0	0	0.040933	1	9097	71.342	57.671	1	4589700
ALDMEDFK	8	Oxidation (M)	_ALDM(ox)EDFK_			1	0	CON__Q9TRI1	CON__Q9TRI1	CON__Q9TRI1	MULTI-MATCH	DS_070318_20_80_2h_1uL	1	20_80		2	492.721	983.427	49513.1	3.6043	0.0017759	0.76568	0.00037726	4.37	0.0021532	492.721	32.067	0.3908	32.163	32.045	32.436	0.096386	-0.055237	0.00042706	NaN	82.671	71	29	4	NaN	NaN	NaN	NaN	0		NaN	NaN	0	1817400
ALDMEDFK	8	Oxidation (M)	_ALDM(ox)EDFK_			1	0	CON__Q9TRI1	CON__Q9TRI1	CON__Q9TRI1	MULTI-MATCH	DS_070318_80_20_2h_1uL	1	80_20		2	492.721	983.427	51396.1	3.7189	0.0018324	0.31704	0.00015621	4.0359	0.0019886	492.721	32.013	0.59524	32.226	32.086	32.681	0.21238	0.0071907	-1.5049e-05	NaN	82.671	50	19	5	NaN	NaN	NaN	NaN	0		NaN	NaN	0	8347600
ALDMEDFK	8	Unmodified	_ALDMEDFK_			0	0	CON__Q9TRI1	CON__Q9TRI1	CON__Q9TRI1	MULTI-MSMS	DS_070318_100_0_2h_1uL	1	100_0	484.725	2	484.723	967.432	48524.3	3.6607	0.0017744	-0.18924	-9.1729e-05	3.4714	0.0016827	484.723	44.203	1.0535	44.451	44.246	45.299	0.24796					114	38	5	0	0	0	0.014926	2	13558	92.47	79.422	1	204490000
ALDMEDFK	8	Unmodified	_ALDMEDFK_			0	0	CON__Q9TRI1	CON__Q9TRI1	CON__Q9TRI1	MULTI-MSMS	DS_070318_20_80_2h_1uL	1	20_80	484.725	2	484.723	967.432	47764.6	3.4334	0.0016643	0.16132	7.8196e-05	3.5947	0.0017424	484.723	44.26	0.44325	44.357	44.203	44.646	0.096386					95	25	5	0	0	0	0.044911	1	12669	65.252	54.379	1	24900000
ALDMEDFK	8	Unmodified	_ALDMEDFK_			0	0	CON__Q9TRI1	CON__Q9TRI1	CON__Q9TRI1	MULTI-MSMS	DS_070318_50_50_2h_1uL	1	50_50	485.225	2	484.723	967.432	47932.3	3.4311	0.0016631	0.10633	5.1539e-05	3.5374	0.0017147	484.723	44.206	0.9729	44.501	44.294	45.267	0.29509					103	35	5	0	0	0	0.017016	1	13233	85.064	72.633	1	92016000
ALDMEDFK	8	Unmodified	_ALDMEDFK_			0	0	CON__Q9TRI1	CON__Q9TRI1	CON__Q9TRI1	MULTI-MSMS	DS_070318_80_20_2h_1uL	1	80_20	484.725	2	484.723	967.432	48320.7	3.7779	0.0018313	-0.084251	-4.0839e-05	3.6937	0.0017904	484.723	44.202	1.0182	44.514	44.311	45.329	0.31256					111	38	5	0	0	0	0.014926	1	13414	92.47	80.821	1	191200000
ALDMEDFKTEVSIAPGAK	18	Oxidation (M)	_ALDM(ox)EDFKTEVSIAPGAK_	ALDM(1)EDFKTEVSIAPGAK	ALDM(63.34)EDFKTEVSIAPGAK	1	1	CON__Q9TRI1	CON__Q9TRI1	CON__Q9TRI1	MULTI-MSMS	DS_070318_100_0_2h_1uL	1	100_0	646.992	3	646.656	1936.95	42636.4	3.5867	0.0023193	-0.47174	-0.00030506	3.1149	0.0020143	646.99	44.552	0.3392	44.8	44.658	44.997	0.24796					42	10	5	0	0	0	4.8152e-05	1	13714	63.337	59.46	1	18368000
ALDMEDFKTEVSIAPGAK	18	Oxidation (M)	_ALDM(ox)EDFKTEVSIAPGAK_	ALDM(1)EDFKTEVSIAPGAK	ALDM(45.62)EDFKTEVSIAPGAK	1	1	CON__Q9TRI1	CON__Q9TRI1	CON__Q9TRI1	MULTI-MSMS	DS_070318_20_80_2h_1uL	1	20_80	646.992	3	646.656	1936.95	43990.5	3.0873	0.0019964	-0.27664	-0.00017889	2.8107	0.0018176	646.99	44.573	0.35259	44.669	44.51	44.863	0.096382					55	14	5	0	0	0	0.0023655	1	12790	45.618	40.49	1	5069100
ALDMEDFKTEVSIAPGAK	18	Oxidation (M)	_ALDM(ox)EDFKTEVSIAPGAK_	ALDM(1)EDFKTEVSIAPGAK	ALDM(63.83)EDFKTEVSIAPGAK	1	1	CON__Q9TRI1	CON__Q9TRI1	CON__Q9TRI1	MULTI-MSMS	DS_070318_50_50_2h_1uL	1	50_50	646.991	3	646.656	1936.95	43112.2	3.1081	0.0020098	-0.78071	-0.00050485	2.3273	0.001505	646.99	44.545	0.32098	44.84	44.676	44.997	0.29509					35	10	4	0	0	0	4.3854e-05	1	13382	63.827	60.333	1	9597500
ALDMEDFKTEVSIAPGAK	18	Oxidation (M)	_ALDM(ox)EDFKTEVSIAPGAK_	ALDM(1)EDFKTEVSIAPGAK	ALDM(80.36)EDFKTEVSIAPGAK	1	1	CON__Q9TRI1	CON__Q9TRI1	CON__Q9TRI1	MULTI-MSMS	DS_070318_80_20_2h_1uL	1	80_20	646.992	3	646.656	1936.95	43183.4	3.4413	0.0022253	-1.2746	-0.00082423	2.1667	0.0014011	646.99	44.536	0.41484	44.849	44.672	45.086	0.31256					43	13	5	0	0	0	7.8366e-07	1	13561	80.361	75.744	1	12381000
ALDMEDFKTEVSIAPGAK	18	Unmodified	_ALDMEDFKTEVSIAPGAK_			0	1	CON__Q9TRI1	CON__Q9TRI1	CON__Q9TRI1	MULTI-MSMS	DS_070318_100_0_2h_1uL	1	100_0	641.661	3	641.324	1920.95	42776.5	3.4994	0.0022443	-0.25632	-0.00016439	3.2431	0.0020799	641.324	52.622	0.84514	52.769	52.62	53.465	0.14773					104	30	7	0	0	0	1.4082e-06	1	16454	73.464	63.407	1	339530000
ALDMEDFKTEVSIAPGAK	18	Unmodified	_ALDMEDFKTEVSIAPGAK_			0	1	CON__Q9TRI1	CON__Q9TRI1	CON__Q9TRI1	MULTI-MSMS	DS_070318_100_0_2h_1uL	1	100_0	961.989	2	961.482	1920.95	36041.5	2.8227	0.0027139	0.053685	5.1617e-05	2.8764	0.0027656	961.482	52.616	0.29515	52.764	52.64	52.935	0.14773					32	10	5	0	0	0	3.9426e-18	1	16473	155.08	149.7	1	15534000
ALDMEDFKTEVSIAPGAK	18	Unmodified	_ALDMEDFKTEVSIAPGAK_			0	1	CON__Q9TRI1	CON__Q9TRI1	CON__Q9TRI1	MULTI-MSMS	DS_070318_50_50_2h_1uL	1	50_50	961.987	2	961.482	1920.95	36292.9	3.0525	0.0029349	0.32033	0.00030799	3.3728	0.0032429	961.483	52.432	0.22892	52.727	52.614	52.842	0.29507					27	7	5	0	0	0	0.036641	1	16017	67.252	61.758	1	6708100
ALDMEDFKTEVSIAPGAK	18	Unmodified	_ALDMEDFKTEVSIAPGAK_			0	1	CON__Q9TRI1	CON__Q9TRI1	CON__Q9TRI1	MULTI-MSMS	DS_070318_50_50_2h_1uL	1	50_50	641.661	3	641.324	1920.95	42878.7	3.5641	0.0022858	0.53344	0.00034211	4.0976	0.0026279	641.324	52.434	0.90476	52.729	52.562	53.467	0.29507					77	35	7	0	0	0	5.1965e-14	1	16023	114.34	104.14	1	155480000
ALDMEDFKTEVSIAPGAK	18	Unmodified	_ALDMEDFKTEVSIAPGAK_			0	1	CON__Q9TRI1	CON__Q9TRI1	CON__Q9TRI1	MULTI-MSMS	DS_070318_80_20_2h_1uL	1	80_20	641.327	3	641.324	1920.95	43379.9	3.5337	0.0022663	-0.12856	-8.2447e-05	3.4052	0.0021838	641.658	52.474	0.76219	52.686	52.507	53.269	0.21233					84	25	6	0	0	0	1.8237e-14	1	16263	118.24	106.72	1	183130000
ALDMEDFKTEVSIAPGAK	18	Unmodified	_ALDMEDFKTEVSIAPGAK_			0	1	CON__Q9TRI1	CON__Q9TRI1	CON__Q9TRI1	MULTI-MSMS	DS_070318_80_20_2h_1uL	1	80_20	961.485	2	961.482	1920.95	36315.6	2.6479	0.0025459	0.36723	0.00035308	3.0151	0.002899	961.984	52.476	0.26476	52.689	52.538	52.802	0.21233					33	8	5	0	0	0	6.234e-05	1	16268	91.858	85.416	1	8761700
ALEATTEHIR	10	Unmodified	_ALEATTEHIR_			0	0	sp|Q9Y490|TLN1_HUMAN	sp|Q9Y490|TLN1_HUMAN	sp|Q9Y490|TLN1_HUMAN	MULTI-MSMS	DS_070318_50_50_2h_1uL	1	50_50	380.873	3	380.872	1139.59	59001.3	2.0646	0.00078635	0.38162	0.00014535	2.4462	0.0009317	380.872	24.278	0.20372	24.773	24.691	24.895	0.49556					23	10	3	0	0	0	0.0046465	1	6552	49.35	40.657	1	1696900
ALEATTEHIR	10	Unmodified	_ALEATTEHIR_			0	0	sp|Q9Y490|TLN1_HUMAN	sp|Q9Y490|TLN1_HUMAN	sp|Q9Y490|TLN1_HUMAN	MULTI-MSMS	DS_070318_80_20_2h_1uL	1	80_20	380.873	3	380.872	1139.59	57931.6	2.2634	0.00086206	0.36361	0.00013849	2.627	0.0010006	380.872	24.318	0.26935	24.831	24.698	24.968	0.51303					25	11	4	0	0	0	0.00071013	1	6650	68.657	60.732	1	2969200
ALEATTEHIR	10	Unmodified	_ALEATTEHIR_			0	0	sp|Q9Y490|TLN1_HUMAN	sp|Q9Y490|TLN1_HUMAN	sp|Q9Y490|TLN1_HUMAN	MULTI-MATCH	DS_070318_100_0_2h_1uL	1	100_0		3	380.872	1139.59	56987	2.5439	0.0009689	0.44037	0.00016773	2.9843	0.0011366	380.872	24.42	0.24268	24.868	24.759	25.002	0.44843	0.048583	0.00023873	NaN	68.657	21	9	3	NaN	NaN	NaN	NaN	0		NaN	NaN	0	2736700
ALEATTEHIR	10	Unmodified	_ALEATTEHIR_			0	0	sp|Q9Y490|TLN1_HUMAN	sp|Q9Y490|TLN1_HUMAN	sp|Q9Y490|TLN1_HUMAN	MULTI-MATCH	DS_070318_20_80_2h_1uL	1	20_80		3	380.872	1139.59	64118.9	2.7198	0.0010359	-0.025561	-9.7355e-06	2.6943	0.0010262	380.872	24.409	0.15942	24.806	24.735	24.894	0.39709	-0.013776	-0.00029365	NaN	68.657	15	10	2	NaN	NaN	NaN	NaN	0		NaN	NaN	0	588960
ALEEAMEQK	9	Unmodified	_ALEEAMEQK_			0	0	sp|P35579|MYH9_HUMAN	sp|P35579|MYH9_HUMAN	sp|P35579|MYH9_HUMAN	MULTI-MSMS	DS_070318_100_0_2h_1uL	1	100_0	524.754	2	524.753	1047.49	49466.6	3.0153	0.0015823	-0.37859	-0.00019867	2.6367	0.0013836	524.753	27.804	0.34146	28.152	27.981	28.323	0.3482					30	13	3	0	0	0	0.0021432	1	7945	109.86	89.163	1	3501900
ALEEAMEQK	9	Unmodified	_ALEEAMEQK_			0	0	sp|P35579|MYH9_HUMAN	sp|P35579|MYH9_HUMAN	sp|P35579|MYH9_HUMAN	MULTI-MSMS	DS_070318_50_50_2h_1uL	1	50_50	524.754	2	524.753	1047.49	49299.9	3.0917	0.0016224	-0.38397	-0.00020149	2.7077	0.0014209	524.752	27.718	0.2074	28.113	28.036	28.243	0.39532					17	10	2	0	0	0	0.030553	1	7684	62.546	50.19	1	1654200
ALEEAMEQK	9	Unmodified	_ALEEAMEQK_			0	0	sp|P35579|MYH9_HUMAN	sp|P35579|MYH9_HUMAN	sp|P35579|MYH9_HUMAN	MULTI-MSMS	DS_070318_80_20_2h_1uL	1	80_20	524.754	2	524.753	1047.49	48201.2	2.9458	0.0015458	-0.96242	-0.00050503	1.9834	0.0010408	524.752	27.771	0.30163	28.184	28.087	28.388	0.41279					30	13	3	0	0	0	0.0040147	1	7801	95.909	78.524	1	4507000
ALEEAMEQKAELER	14	Unmodified	_ALEEAMEQKAELER_			0	1	sp|P35579|MYH9_HUMAN	sp|P35579|MYH9_HUMAN	sp|P35579|MYH9_HUMAN	MULTI-MSMS	DS_070318_100_0_2h_1uL	1	100_0	549.61	3	549.607	1645.8	46744.5	4.4557	0.0024489	0.39609	0.00021769	4.8517	0.0026666	549.607	36.937	0.29194	37.185	37.074	37.366	0.24796					24	9	4	0	0	0	0.036994	1	11101	28.956	16.574	1	4730500
ALEEAMEQKAELER	14	Unmodified	_ALEEAMEQKAELER_			0	1	sp|P35579|MYH9_HUMAN	sp|P35579|MYH9_HUMAN	sp|P35579|MYH9_HUMAN	MULTI-MATCH	DS_070318_20_80_2h_1uL	1	20_80		3	549.607	1645.8	46540.4	4.0633	0.0022332	0.059032	3.2444e-05	4.1224	0.0022657	549.607	37.146	0.22797	37.242	37.119	37.347	0.096386	0.040011	-0.00050664	NaN	28.956	16	8	3	NaN	NaN	NaN	NaN	0		NaN	NaN	0	644890
ALEEAMEQKAELER	14	Unmodified	_ALEEAMEQKAELER_			0	1	sp|P35579|MYH9_HUMAN	sp|P35579|MYH9_HUMAN	sp|P35579|MYH9_HUMAN	MULTI-MATCH	DS_070318_50_50_2h_1uL	1	50_50		3	549.607	1645.8	46979	3.6275	0.0019937	0.54066	0.00029715	4.1681	0.0022908	549.607	37.01	0.22384	37.205	37.067	37.291	0.19487	0.0033598	0.00028748	NaN	28.956	20	7	4	NaN	NaN	NaN	NaN	0		NaN	NaN	0	2592600
ALEEAMEQKAELER	14	Unmodified	_ALEEAMEQKAELER_			0	1	sp|P35579|MYH9_HUMAN	sp|P35579|MYH9_HUMAN	sp|P35579|MYH9_HUMAN	MULTI-MATCH	DS_070318_80_20_2h_1uL	1	80_20		3	549.607	1645.8	46278.5	3.9774	0.002186	0.25452	0.00013989	4.2319	0.0023259	549.941	36.964	0.31987	37.176	37.009	37.329	0.21239	-0.025975	-0.00018431	NaN	28.956	26	9	4	NaN	NaN	NaN	NaN	0		NaN	NaN	0	4073400
ALEEANADLEVK	12	Unmodified	_ALEEANADLEVK_			0	0	sp|P02533|K1C14_HUMAN;CON__P02533;sp|P08779|K1C16_HUMAN;CON__P08779;sp|P19012|K1C15_HUMAN;CON__P19012;CON__Q6IFX2	sp|P02533|K1C14_HUMAN	sp|P02533|K1C14_HUMAN	MULTI-MSMS	DS_070318_100_0_2h_1uL	1	100_0	651.335	2	651.333	1300.65	46673.8	3.6829	0.0023988	-0.2213	-0.00014414	3.4617	0.0022547	651.333	37.366	0.21854	37.614	37.511	37.73	0.24796					14	6	3	0	0	0	0.0066042	1	11243	65.347	43.11	1	1621300
ALEEANADLEVK	12	Unmodified	_ALEEANADLEVK_			0	0	sp|P02533|K1C14_HUMAN;CON__P02533;sp|P08779|K1C16_HUMAN;CON__P08779;sp|P19012|K1C15_HUMAN;CON__P19012;CON__Q6IFX2	sp|P02533|K1C14_HUMAN	sp|P02533|K1C14_HUMAN	MULTI-MSMS	DS_070318_50_50_2h_1uL	1	50_50	651.335	2	651.333	1300.65	45563.5	3.0672	0.0019978	0.39201	0.00025533	3.4593	0.0022531	651.333	37.39	0.23543	37.585	37.444	37.68	0.19487					22	8	4	0	0	0	1.3075e-06	1	10949	111.06	79.983	1	3046100
ALEEANADLEVK	12	Unmodified	_ALEEANADLEVK_			0	0	sp|P02533|K1C14_HUMAN;CON__P02533;sp|P08779|K1C16_HUMAN;CON__P08779;sp|P19012|K1C15_HUMAN;CON__P19012;CON__Q6IFX2	sp|P02533|K1C14_HUMAN	sp|P02533|K1C14_HUMAN	MULTI-MATCH	DS_070318_0_100_2h_1uL	1	0_100		2	651.333	1300.65	46496.9	1.7725	0.0011545	-0.84844	-0.00055262	0.92406	0.00060187	651.333	37.506	0.1165	37.506	37.452	37.568	0	-0.070443	-0.0015501	NaN	111.06	25	18	2	NaN	NaN	NaN	NaN	0		NaN	NaN	0	227150
ALEEANADLEVK	12	Unmodified	_ALEEANADLEVK_			0	0	sp|P02533|K1C14_HUMAN;CON__P02533;sp|P08779|K1C16_HUMAN;CON__P08779;sp|P19012|K1C15_HUMAN;CON__P19012;CON__Q6IFX2	sp|P02533|K1C14_HUMAN	sp|P02533|K1C14_HUMAN	MULTI-MATCH	DS_070318_20_80_2h_1uL	1	20_80		2	651.333	1300.65	48373.7	3.42	0.0022276	0.65047	0.00042367	4.0705	0.0026512	651.333	37.484	0.20782	37.581	37.494	37.702	0.096386	0.0037872	0.00040252	NaN	111.06	20	14	2	NaN	NaN	NaN	NaN	0		NaN	NaN	0	491160
ALEEANADLEVK	12	Unmodified	_ALEEANADLEVK_			0	0	sp|P02533|K1C14_HUMAN;CON__P02533;sp|P08779|K1C16_HUMAN;CON__P08779;sp|P19012|K1C15_HUMAN;CON__P19012;CON__Q6IFX2	sp|P02533|K1C14_HUMAN	sp|P02533|K1C14_HUMAN	MULTI-MATCH	DS_070318_80_20_2h_1uL	1	80_20		2	651.333	1300.65	45468.6	2.9603	0.0019281	1.2417	0.00080876	4.202	0.0027369	651.334	37.386	0.15809	37.598	37.486	37.644	0.21239	0.021239	0.0011727	NaN	111.06	9	4	3	NaN	NaN	NaN	NaN	0		NaN	NaN	0	869710
ALEESNYELEGK	12	Unmodified	_ALEESNYELEGK_			0	0	sp|P13645|K1C10_HUMAN;CON__P13645;CON__P02535-1	sp|P13645|K1C10_HUMAN	sp|P13645|K1C10_HUMAN	MULTI-MSMS	DS_070318_0_100_2h_1uL	1	0_100	691.328	2	691.328	1380.64	42978.9	1.7729	0.0012257	0.081139	5.6094e-05	1.8541	0.0012818	691.328	35.735	0.22297	35.735	35.644	35.867	0					116	39	4	0	0	0	0.0066474	1	8068	65.305	60.854	1	2418600
ALEESNYELEGK	12	Unmodified	_ALEESNYELEGK_			0	0	sp|P13645|K1C10_HUMAN;CON__P13645;CON__P02535-1	sp|P13645|K1C10_HUMAN	sp|P13645|K1C10_HUMAN	MULTI-MSMS	DS_070318_20_80_2h_1uL	1	20_80	691.331	2	691.328	1380.64	41893.3	2.643	0.0018272	-0.70802	-0.00048947	1.935	0.0013377	691.327	35.697	0.21478	35.793	35.649	35.864	0.096386					35	11	4	0	0	0	0.00012601	1	9871	87.913	69.133	1	6572300
ALEHKVDLEDYK	12	Unmodified	_ALEHKVDLEDYK_			0	1	CON__P02672	CON__P02672	CON__P02672	MULTI-MSMS	DS_070318_100_0_2h_1uL	1	100_0	487.588	3	487.252	1458.74	50204	4.2939	0.0020922	-0.16471	-8.0255e-05	4.1292	0.002012	487.252	30.669	0.33135	30.917	30.757	31.088	0.24796					30	12	3	0	0	0	0.0010949	1	8905	66.393	59.871	1	9118500
ALEHKVDLEDYK	12	Unmodified	_ALEHKVDLEDYK_			0	1	CON__P02672	CON__P02672	CON__P02672	MULTI-MSMS	DS_070318_50_50_2h_1uL	1	50_50	487.255	3	487.252	1458.74	51358.2	4.2169	0.0020547	0.23594	0.00011496	4.4529	0.0021697	487.253	30.713	0.28764	31.009	30.834	31.122	0.29509					29	9	4	0	0	0	0.015447	1	8662	43.382	35.838	1	4499600
ALEHKVDLEDYK	12	Unmodified	_ALEHKVDLEDYK_			0	1	CON__P02672	CON__P02672	CON__P02672	MULTI-MSMS	DS_070318_80_20_2h_1uL	1	80_20	487.589	3	487.252	1458.74	49419.5	4.079	0.0019875	0.45688	0.00022261	4.5358	0.0022101	487.253	30.768	0.32377	30.98	30.834	31.157	0.21238					36	10	5	0	0	0	0.015145	1	8798	43.594	36.05	1	7207500
ALEHKVDLEDYK	12	Unmodified	_ALEHKVDLEDYK_			0	1	CON__P02672	CON__P02672	CON__P02672	MULTI-MSMS	DS_070318_80_20_2h_1uL	1	80_20	365.693	4	365.691	1458.74	58648	3.8003	0.0013897	0.82196	0.00030058	4.6223	0.0016903	365.691	30.784	0.2375	30.996	30.855	31.093	0.21238					20	7	4	0	0	0	0.022786	1	8811	37.94	34.078	1	2555400
ALENDPDCR	9	Unmodified	_ALENDPDCR_			0	0	sp|P13797|PLST_HUMAN;sp|P13796|PLSL_HUMAN	sp|P13797|PLST_HUMAN	sp|P13797|PLST_HUMAN	MULTI-MSMS	DS_070318_100_0_2h_1uL	1	100_0	545.237	2	545.235	1088.46	48828.6	2.4428	0.0013319	0.091079	4.9659e-05	2.5339	0.0013816	545.235	20.869	0.32434	21.317	21.15	21.474	0.44843					30	13	3	0	0	0	0.011708	1	5581	77.282	72.926	1	1473100
ALENDPDCR	9	Unmodified	_ALENDPDCR_			0	0	sp|P13797|PLST_HUMAN;sp|P13796|PLSL_HUMAN	sp|P13797|PLST_HUMAN	sp|P13797|PLST_HUMAN	MULTI-MATCH	DS_070318_20_80_2h_1uL	1	20_80		2	545.235	1088.46	50400.9	2.6484	0.001444	0.38035	0.00020738	3.0288	0.0016514	545.235	20.828	0.23377	21.225	21.06	21.294	0.39709	-0.041755	0.00028572	NaN	77.282	20	14	2	NaN	NaN	NaN	NaN	0		NaN	NaN	0	392580
ALENDPDCR	9	Unmodified	_ALENDPDCR_			0	0	sp|P13797|PLST_HUMAN;sp|P13796|PLSL_HUMAN	sp|P13797|PLST_HUMAN	sp|P13797|PLST_HUMAN	MULTI-MATCH	DS_070318_50_50_2h_1uL	1	50_50		2	545.235	1088.46	49164.1	2.6549	0.0014475	0.12899	7.033e-05	2.7839	0.0015179	545.235	20.687	0.33006	21.183	21.02	21.35	0.49556	-0.084064	1.1619e-05	NaN	77.282	27	15	2	NaN	NaN	NaN	NaN	0		NaN	NaN	0	863240
ALENDPDCR	9	Unmodified	_ALENDPDCR_			0	0	sp|P13797|PLST_HUMAN;sp|P13796|PLSL_HUMAN	sp|P13797|PLST_HUMAN	sp|P13797|PLST_HUMAN	MULTI-MATCH	DS_070318_80_20_2h_1uL	1	80_20		2	545.235	1088.46	48370.3	2.8205	0.0015378	-0.016679	-9.094e-06	2.8038	0.0015287	545.235	20.83	0.34753	21.343	21.084	21.432	0.51303	0.075726	-0.00014723	NaN	77.282	35	17	3	NaN	NaN	NaN	NaN	0		NaN	NaN	0	1631700
ALEVEECR	8	Unmodified	_ALEVEECR_			0	0	sp|P98160|PGBM_HUMAN	sp|P98160|PGBM_HUMAN	sp|P98160|PGBM_HUMAN	MULTI-SECPEP	DS_070318_100_0_2h_1uL	1	100_0	502.25	2	503.237	1004.46	52525.2	2.7327	0.0013752	-2.3981	-0.0012068	0.33461	0.00016839	503.235	27.442	0.21371	27.791	27.645	27.859	0.3482					16	10	2	0	0	0	0.055009	1	7800	55.676	34.376	1	2206600
ALEVEECR	8	Unmodified	_ALEVEECR_			0	0	sp|P98160|PGBM_HUMAN	sp|P98160|PGBM_HUMAN	sp|P98160|PGBM_HUMAN	MULTI-SECPEP	DS_070318_80_20_2h_1uL	1	80_20	502.25	2	503.237	1004.46	53117.4	2.8858	0.0014523	-1.2808	-0.00064456	1.605	0.00080769	503.236	27.429	0.2689	27.842	27.715	27.984	0.41279					22	19	2	0	0	0	0.055009	1	7667	55.676	34.376	1	2203800
ALEWLGGIDTGGSTGYNPGLK	21	Unmodified	_ALEWLGGIDTGGSTGYNPGLK_			0	0	CON__ENSEMBL:ENSBTAP00000033053	CON__ENSEMBL:ENSBTAP00000033053	CON__ENSEMBL:ENSBTAP00000033053	MULTI-MSMS	DS_070318_100_0_2h_1uL	1	100_0	703.025	3	702.688	2105.04	41558.5	3.8672	0.0027175	0.062497	4.3916e-05	3.9297	0.0027614	703.022	63.042	0.30568	63.19	63.008	63.314	0.14773					40	11	5	0	0	0	0.00030927	1	20008	31.753	28.515	1	4159200
ALEWLGGIDTGGSTGYNPGLK	21	Unmodified	_ALEWLGGIDTGGSTGYNPGLK_			0	0	CON__ENSEMBL:ENSBTAP00000033053	CON__ENSEMBL:ENSBTAP00000033053	CON__ENSEMBL:ENSBTAP00000033053	MULTI-MSMS	DS_070318_100_0_2h_1uL	1	100_0	1053.53	2	1053.53	2105.04	34647.4	3.5658	0.0037567	0.04726	4.9789e-05	3.613	0.0038064	1054.03	63.036	0.28511	63.184	63.029	63.314	0.14773					36	10	5	0	0	0	6.0433e-12	1	20010	86.467	83.244	1	4739000
ALEWLGGIDTGGSTGYNPGLK	21	Unmodified	_ALEWLGGIDTGGSTGYNPGLK_			0	0	CON__ENSEMBL:ENSBTAP00000033053	CON__ENSEMBL:ENSBTAP00000033053	CON__ENSEMBL:ENSBTAP00000033053	MULTI-MSMS	DS_070318_20_80_2h_1uL	1	20_80	1054.03	2	1053.53	2105.04	34405.9	2.2858	0.0024081	0.86628	0.00091265	3.152	0.0033207	1054.03	63.127	0.24863	63.223	63.108	63.357	0.096382					69	21	4	0	0	0	5.3627e-05	1	18779	51.875	46.596	1	1710600
ALEWLGGIDTGGSTGYNPGLK	21	Unmodified	_ALEWLGGIDTGGSTGYNPGLK_			0	0	CON__ENSEMBL:ENSBTAP00000033053	CON__ENSEMBL:ENSBTAP00000033053	CON__ENSEMBL:ENSBTAP00000033053	MULTI-MSMS	DS_070318_20_80_2h_1uL	1	20_80	703.024	3	702.688	2105.04	42311	2.823	0.0019837	0.93554	0.0006574	3.7586	0.0026411	703.023	63.12	0.24782	63.216	63.098	63.346	0.096382					75	21	5	0	0	0	0.00060387	1	18782	30.767	22.407	1	1678400
ALEWLGGIDTGGSTGYNPGLK	21	Unmodified	_ALEWLGGIDTGGSTGYNPGLK_			0	0	CON__ENSEMBL:ENSBTAP00000033053	CON__ENSEMBL:ENSBTAP00000033053	CON__ENSEMBL:ENSBTAP00000033053	MULTI-MSMS	DS_070318_50_50_2h_1uL	1	50_50	703.026	3	702.688	2105.04	42311.8	3.4527	0.0024262	0.30514	0.00021442	3.7579	0.0026406	703.023	62.994	0.29475	63.189	63.064	63.359	0.19485					34	11	5	0	0	0	7.2825e-05	1	19559	36.111	34.614	1	4874000
ALEWLGGIDTGGSTGYNPGLK	21	Unmodified	_ALEWLGGIDTGGSTGYNPGLK_			0	0	CON__ENSEMBL:ENSBTAP00000033053	CON__ENSEMBL:ENSBTAP00000033053	CON__ENSEMBL:ENSBTAP00000033053	MULTI-MSMS	DS_070318_50_50_2h_1uL	1	50_50	1054.03	2	1053.53	2105.04	33994.2	2.9292	0.003086	0.24398	0.00025704	3.1732	0.0033431	1053.53	63.003	0.24982	63.198	63.064	63.314	0.19485					35	9	6	0	0	0	5.3592e-17	1	19566	112.15	107.08	1	4660600
ALEWLGGIDTGGSTGYNPGLK	21	Unmodified	_ALEWLGGIDTGGSTGYNPGLK_			0	0	CON__ENSEMBL:ENSBTAP00000033053	CON__ENSEMBL:ENSBTAP00000033053	CON__ENSEMBL:ENSBTAP00000033053	MULTI-MSMS	DS_070318_80_20_2h_1uL	1	80_20	1053.53	2	1053.53	2105.04	34846.3	3.0768	0.0032415	0.20141	0.00021219	3.2782	0.0034537	1054.03	62.97	0.28109	63.183	63.053	63.334	0.21233					38	11	5	0	0	0	5.2848e-12	1	19827	88.552	85.329	1	4158100
ALEWLGGIDTGGSTGYNPGLK	21	Unmodified	_ALEWLGGIDTGGSTGYNPGLK_			0	0	CON__ENSEMBL:ENSBTAP00000033053	CON__ENSEMBL:ENSBTAP00000033053	CON__ENSEMBL:ENSBTAP00000033053	MULTI-MSMS	DS_070318_80_20_2h_1uL	1	80_20	702.691	3	702.688	2105.04	41895.7	3.3139	0.0023286	0.17052	0.00011982	3.4844	0.0024485	702.688	62.967	0.24863	63.179	63.053	63.301	0.21233					37	10	5	0	0	0	8.4368e-13	1	19844	67.43	67.43	1	4464500
ALFLETEQLK	10	Unmodified	_ALFLETEQLK_			0	0	sp|Q13740|CD166_HUMAN	sp|Q13740|CD166_HUMAN	sp|Q13740|CD166_HUMAN	MULTI-MSMS	DS_070318_100_0_2h_1uL	1	100_0	596.337	2	596.335	1190.65	47044.7	4.0039	0.0023876	0.54736	0.00032641	4.5512	0.0027141	596.335	50.734	0.26305	50.882	50.727	50.991	0.14773					20	8	3	0	0	0	0.03763	1	15834	53.753	38.091	1	1497500
ALFLETEQLK	10	Unmodified	_ALFLETEQLK_			0	0	sp|Q13740|CD166_HUMAN	sp|Q13740|CD166_HUMAN	sp|Q13740|CD166_HUMAN	MULTI-MSMS	DS_070318_80_20_2h_1uL	1	80_20	596.338	2	596.335	1190.65	46656.7	4.1582	0.0024797	0.87017	0.00051891	5.0284	0.0029986	596.335	50.624	0.27272	50.836	50.722	50.995	0.21233					21	9	3	0	0	0	0.011898	1	15651	67.993	52.331	1	1462500
ALFLETEQLK	10	Unmodified	_ALFLETEQLK_			0	0	sp|Q13740|CD166_HUMAN	sp|Q13740|CD166_HUMAN	sp|Q13740|CD166_HUMAN	MULTI-MATCH	DS_070318_20_80_2h_1uL	1	20_80		2	596.335	1190.65	47884.9	3.9528	0.0023572	1.2787	0.00076251	5.2314	0.0031197	596.335	50.812	0.21991	50.808	50.701	50.921	-0.003849	-0.0339	0.0007	NaN	67.993	18	11	2	NaN	NaN	NaN	NaN	0		NaN	NaN	0	353680
ALFLETEQLK	10	Unmodified	_ALFLETEQLK_			0	0	sp|Q13740|CD166_HUMAN	sp|Q13740|CD166_HUMAN	sp|Q13740|CD166_HUMAN	MULTI-MATCH	DS_070318_50_50_2h_1uL	1	50_50		2	596.335	1190.65	48912.4	4.1933	0.0025006	0.50327	0.00030012	4.6965	0.0028007	596.335	50.648	0.18609	50.843	50.725	50.911	0.19485	0.00041294	-0.00022479	NaN	67.993	16	6	3	NaN	NaN	NaN	NaN	0		NaN	NaN	0	963640
ALGALVDSCAPGLCPDWDSWDASKPVTNAR	30	Unmodified	_ALGALVDSCAPGLCPDWDSWDASKPVTNAR_			0	1	sp|P21333|FLNA_HUMAN	sp|P21333|FLNA_HUMAN	sp|P21333|FLNA_HUMAN	MULTI-MSMS	DS_070318_100_0_2h_1uL	1	100_0	1077.85	3	1077.17	3228.5	33962.7	3.1696	0.0034142	1.461	0.0015737	4.6305	0.0049879	1077.51	62.624	0.27699	62.771	62.646	62.923	0.14772					40	9	7	0	0	0	0.00084378	1	19871	36.483	34.779	1	4020100
ALGALVDSCAPGLCPDWDSWDASKPVTNAR	30	Unmodified	_ALGALVDSCAPGLCPDWDSWDASKPVTNAR_			0	1	sp|P21333|FLNA_HUMAN	sp|P21333|FLNA_HUMAN	sp|P21333|FLNA_HUMAN	MULTI-MATCH	DS_070318_50_50_2h_1uL	1	50_50		3	1077.17	3228.5	34103.5	3.0692	0.003306	1.8327	0.0019741	4.9018	0.0052801	1077.51	62.63	0.23525	62.825	62.696	62.931	0.19485	0.027002	0.00085637	NaN	36.483	35	9	5	NaN	NaN	NaN	NaN	0		NaN	NaN	0	2861700
ALGGEDVR	8	Unmodified	_ALGGEDVR_			0	0	CON__P12763	CON__P12763	CON__P12763	MULTI-MSMS	DS_070318_100_0_2h_1uL	1	100_0	408.715	2	408.714	815.414	54624.6	2.5375	0.0010371	-1.0322	-0.00042189	1.5053	0.00061522	408.714	22.857	2.1101	23.306	23.032	25.142	0.44843					373	114	6	0	0	0	0.001903	6	6215	143	60.742	1	8094400000
ALGGEDVR	8	Unmodified	_ALGGEDVR_			0	0	CON__P12763	CON__P12763	CON__P12763	MULTI-MSMS	DS_070318_100_0_2h_1uL	1	100_0	408.715	2	408.714	815.414	55137.7	2.5021	0.0010227	0.92674	0.00037877	3.4289	0.0014014	408.714	28.927	0.43072	29.275	29.097	29.528	0.34819					55	30	2	0	0	0	0.023149	1	8305	79.116	34.505	1	4666300
ALGGEDVR	8	Unmodified	_ALGGEDVR_			0	0	CON__P12763	CON__P12763	CON__P12763	MULTI-MSMS	DS_070318_100_0_2h_1uL	1	100_0	408.716	2	408.714	815.414	54756.2	3.2799	0.0013405	0.38727	0.00015828	3.6672	0.0014988	408.714	35.53	1.8363	35.778	34.382	36.218	0.24796					115	76	2	0	0	0	0.039039	1	10419	67.032	33.294	1	3873700
ALGGEDVR	8	Unmodified	_ALGGEDVR_			0	0	CON__P12763	CON__P12763	CON__P12763	MULTI-MSMS	DS_070318_100_0_2h_1uL	1	100_0	408.716	2	408.714	815.414	56102.7	3.7578	0.0015359	-0.29484	-0.00012051	3.463	0.0014154	408.714	42.507	1.5257	42.755	41.98	43.506	0.24796					85	58	2	0	0	0	0.031609	1	13235	70.912	34.325	1	2148300
ALGGEDVR	8	Unmodified	_ALGGEDVR_			0	0	CON__P12763	CON__P12763	CON__P12763	MULTI-MSMS	DS_070318_100_0_2h_1uL	1	100_0	408.716	2	408.714	815.414	55815.2	3.4241	0.0013995	0.09448	3.8615e-05	3.5186	0.0014381	408.714	43.959	1.3716	44.206	43.928	45.299	0.24796					79	52	2	0	0	0	0.031609	1	13827	70.912	35.807	1	2195700
ALGGEDVR	8	Unmodified	_ALGGEDVR_			0	0	CON__P12763	CON__P12763	CON__P12763	MSMS	DS_070318_100_0_2h_1uL	1	100_0	408.715	2	408.714	815.414	NaN	NaN	NaN	NaN	NaN	NaN	NaN	NaN	24.829	1	25.277	24.777	25.777	0.44843								0	0	0	7.4026e-07	1	6913	114.78	45.351	1
ALGGEDVR	8	Unmodified	_ALGGEDVR_			0	0	CON__P12763	CON__P12763	CON__P12763	MSMS	DS_070318_100_0_2h_1uL	1	100_0	408.716	2	408.714	815.414	NaN	NaN	NaN	NaN	NaN	NaN	NaN	NaN	25.843	1	26.292	25.792	26.792	0.44843								0	0	0	0.010294	1	7265	72.789	26.126	1
ALGGEDVR	8	Unmodified	_ALGGEDVR_			0	0	CON__P12763	CON__P12763	CON__P12763	MSMS	DS_070318_100_0_2h_1uL	1	100_0	408.715	2	408.714	815.414	NaN	NaN	NaN	NaN	NaN	NaN	NaN	NaN	26.543	1	26.891	26.391	27.391	0.3482								0	0	0	0.014185	1	7508	67.032	22.421	1
ALGGEDVR	8	Unmodified	_ALGGEDVR_			0	0	CON__P12763	CON__P12763	CON__P12763	MSMS	DS_070318_100_0_2h_1uL	1	100_0	408.715	2	408.714	815.414	NaN	NaN	NaN	NaN	NaN	NaN	NaN	NaN	26.896	1	27.244	26.744	27.744	0.34819								0	0	0	0.0018897	1	7627	91.9	40.328	1
ALGGEDVR	8	Unmodified	_ALGGEDVR_			0	0	CON__P12763	CON__P12763	CON__P12763	MSMS	DS_070318_100_0_2h_1uL	1	100_0	408.716	2	408.714	815.414	NaN	NaN	NaN	NaN	NaN	NaN	NaN	NaN	27.243	1	27.591	27.091	28.091	0.3482								0	0	0	0.0060186	1	7746	79.116	34.505	1
ALGGEDVR	8	Unmodified	_ALGGEDVR_			0	0	CON__P12763	CON__P12763	CON__P12763	MSMS	DS_070318_100_0_2h_1uL	1	100_0	408.714	2	408.714	815.414	NaN	NaN	NaN	NaN	NaN	NaN	NaN	NaN	27.589	1	27.937	27.437	28.437	0.34819								0	0	0	0.0097352	1	7864	73.616	34.398	1
ALGGEDVR	8	Unmodified	_ALGGEDVR_			0	0	CON__P12763	CON__P12763	CON__P12763	MSMS	DS_070318_100_0_2h_1uL	1	100_0	408.715	2	408.714	815.414	NaN	NaN	NaN	NaN	NaN	NaN	NaN	NaN	28.002	1	28.35	27.85	28.85	0.3482								0	0	0	0.0063568	1	8007	78.616	40.245	1
ALGGEDVR	8	Unmodified	_ALGGEDVR_			0	0	CON__P12763	CON__P12763	CON__P12763	MSMS	DS_070318_100_0_2h_1uL	1	100_0	408.716	2	408.714	815.414	NaN	NaN	NaN	NaN	NaN	NaN	NaN	NaN	29.301	1	29.649	29.149	30.149	0.3482								0	0	0	0.006948	1	8445	77.741	37.055	1
ALGGEDVR	8	Unmodified	_ALGGEDVR_			0	0	CON__P12763	CON__P12763	CON__P12763	MSMS	DS_070318_100_0_2h_1uL	1	100_0	408.716	2	408.714	815.414	NaN	NaN	NaN	NaN	NaN	NaN	NaN	NaN	29.86	1	30.208	29.708	30.708	0.3482								0	0	0	0.0032513	1	8636	87.323	34.639	1
ALGGEDVR	8	Unmodified	_ALGGEDVR_			0	0	CON__P12763	CON__P12763	CON__P12763	MSMS	DS_070318_100_0_2h_1uL	1	100_0	408.716	2	408.714	815.414	NaN	NaN	NaN	NaN	NaN	NaN	NaN	NaN	30.22	1	30.569	30.069	31.069	0.3482								0	0	0	0.0018879	1	8761	91.906	40.87	1
ALGGEDVR	8	Unmodified	_ALGGEDVR_			0	0	CON__P12763	CON__P12763	CON__P12763	MSMS	DS_070318_100_0_2h_1uL	1	100_0	408.715	2	408.714	815.414	NaN	NaN	NaN	NaN	NaN	NaN	NaN	NaN	30.611	1	30.859	30.359	31.359	0.24796								0	0	0	0.00022329	1	8896	101.64	54.98	1
ALGGEDVR	8	Unmodified	_ALGGEDVR_			0	0	CON__P12763	CON__P12763	CON__P12763	MSMS	DS_070318_100_0_2h_1uL	1	100_0	408.716	2	408.714	815.414	NaN	NaN	NaN	NaN	NaN	NaN	NaN	NaN	30.958	1	31.206	30.706	31.706	0.24796								0	0	0	0.032999	1	9015	56.547	32.36	1
ALGGEDVR	8	Unmodified	_ALGGEDVR_			0	0	CON__P12763	CON__P12763	CON__P12763	MSMS	DS_070318_100_0_2h_1uL	1	100_0	408.716	2	408.714	815.414	NaN	NaN	NaN	NaN	NaN	NaN	NaN	NaN	31.565	1	31.813	31.313	32.313	0.24796								0	0	0	0.00271	1	9227	89.142	42.479	1
ALGGEDVR	8	Unmodified	_ALGGEDVR_			0	0	CON__P12763	CON__P12763	CON__P12763	MSMS	DS_070318_100_0_2h_1uL	1	100_0	408.716	2	408.714	815.414	NaN	NaN	NaN	NaN	NaN	NaN	NaN	NaN	31.925	1	32.173	31.673	32.673	0.24796								0	0	0	0.0091953	1	9353	74.415	31.642	1
ALGGEDVR	8	Unmodified	_ALGGEDVR_			0	0	CON__P12763	CON__P12763	CON__P12763	MSMS	DS_070318_100_0_2h_1uL	1	100_0	408.716	2	408.714	815.414	NaN	NaN	NaN	NaN	NaN	NaN	NaN	NaN	32.278	1	32.526	32.026	33.026	0.24796								0	0	0	0.0171	1	9472	62.717	32.049	1
ALGGEDVR	8	Unmodified	_ALGGEDVR_			0	0	CON__P12763	CON__P12763	CON__P12763	MSMS	DS_070318_100_0_2h_1uL	1	100_0	408.715	2	408.714	815.414	NaN	NaN	NaN	NaN	NaN	NaN	NaN	NaN	32.686	1	32.934	32.434	33.434	0.24796								0	0	0	0.0060186	1	9614	79.116	34.505	1
ALGGEDVR	8	Unmodified	_ALGGEDVR_			0	0	CON__P12763	CON__P12763	CON__P12763	MSMS	DS_070318_100_0_2h_1uL	1	100_0	408.715	2	408.714	815.414	NaN	NaN	NaN	NaN	NaN	NaN	NaN	NaN	33.046	1	33.294	32.794	33.794	0.24796								0	0	0	0.035245	1	9737	55.676	30.678	1
ALGGEDVR	8	Unmodified	_ALGGEDVR_			0	0	CON__P12763	CON__P12763	CON__P12763	MSMS	DS_070318_100_0_2h_1uL	1	100_0	408.715	2	408.714	815.414	NaN	NaN	NaN	NaN	NaN	NaN	NaN	NaN	33.708	1	33.956	33.456	34.456	0.24796								0	0	0	0.022034	1	9968	60.799	27.87	1
ALGGEDVR	8	Unmodified	_ALGGEDVR_			0	0	CON__P12763	CON__P12763	CON__P12763	MSMS	DS_070318_100_0_2h_1uL	1	100_0	408.716	2	408.714	815.414	NaN	NaN	NaN	NaN	NaN	NaN	NaN	NaN	34.073	1	34.321	33.821	34.821	0.24796								0	0	0	0.026722	1	10094	58.981	27.402	1
ALGGEDVR	8	Unmodified	_ALGGEDVR_			0	0	CON__P12763	CON__P12763	CON__P12763	MSMS	DS_070318_100_0_2h_1uL	1	100_0	408.716	2	408.714	815.414	NaN	NaN	NaN	NaN	NaN	NaN	NaN	NaN	39.685	1	39.933	39.433	40.433	0.24796								0	0	0	0.055431	1	12026	47.849	22.85	1
ALGGEDVR	8	Unmodified	_ALGGEDVR_			0	0	CON__P12763	CON__P12763	CON__P12763	MSMS	DS_070318_100_0_2h_1uL	1	100_0	408.716	2	408.714	815.414	NaN	NaN	NaN	NaN	NaN	NaN	NaN	NaN	40.144	1	40.391	39.891	40.891	0.24796								0	0	0	0.0171	1	12187	62.717	30.604	1
ALGGEDVR	8	Unmodified	_ALGGEDVR_			0	0	CON__P12763	CON__P12763	CON__P12763	MSMS	DS_070318_100_0_2h_1uL	1	100_0	408.715	2	408.714	815.414	NaN	NaN	NaN	NaN	NaN	NaN	NaN	NaN	41.413	1	41.661	41.161	42.161	0.24796								0	0	0	0.0171	1	12633	62.717	30.604	1
ALGGEDVR	8	Unmodified	_ALGGEDVR_			0	0	CON__P12763	CON__P12763	CON__P12763	MSMS	DS_070318_100_0_2h_1uL	1	100_0	408.716	2	408.714	815.414	NaN	NaN	NaN	NaN	NaN	NaN	NaN	NaN	41.838	1	42.086	41.586	42.586	0.24796								0	0	0	0.045274	1	12781	51.787	26.229	1
ALGGEDVR	8	Unmodified	_ALGGEDVR_			0	0	CON__P12763	CON__P12763	CON__P12763	MULTI-SECPEP	DS_070318_100_0_2h_1uL	1	100_0	408.224	2	408.714	815.414	54714.9	3.2245	0.0013179	0.58711	0.00023996	3.8116	0.0015578	408.714	28.693	0.86961	29.041	28.239	29.109	0.3482					67	33	3	0	0	0	0.047879	1	8078	58.604	23.499	1	5148900
ALGGEDVR	8	Unmodified	_ALGGEDVR_			0	0	CON__P12763	CON__P12763	CON__P12763	MULTI-MSMS	DS_070318_20_80_2h_1uL	1	20_80	408.716	2	408.714	815.414	54778.8	3.1251	0.0012773	-0.46323	-0.00018933	2.6619	0.0010879	408.714	27.339	1.8854	27.635	27.195	29.08	0.29685					208	126	2	0	0	0	0.020398	4	7542	81.784	38.927	1	3571700
ALGGEDVR	8	Unmodified	_ALGGEDVR_			0	0	CON__P12763	CON__P12763	CON__P12763	MULTI-MSMS	DS_070318_20_80_2h_1uL	1	20_80	408.715	2	408.714	815.414	54569.7	3.128	0.0012785	0.55392	0.0002264	3.682	0.0015049	408.714	29.355	5.1661	29.652	29.357	34.523	0.29686					413	327	2	0	0	0	0.015038	5	7920	91.906	47.295	1	4269100
ALGGEDVR	8	Unmodified	_ALGGEDVR_			0	0	CON__P12763	CON__P12763	CON__P12763	MSMS	DS_070318_20_80_2h_1uL	1	20_80	408.715	2	408.714	815.414	NaN	NaN	NaN	NaN	NaN	NaN	NaN	NaN	28.973	1	29.27	28.77	29.77	0.29686								0	0	0	0.011562	1	7706	70.912	32.542	1
ALGGEDVR	8	Unmodified	_ALGGEDVR_			0	0	CON__P12763	CON__P12763	CON__P12763	MULTI-MSMS	DS_070318_50_50_2h_1uL	1	50_50	408.715	2	408.714	815.414	54153	2.2334	0.00091282	-0.80033	-0.00032711	1.4331	0.00058571	408.714	22.715	4.2802	23.21	23.033	27.313	0.49556					593	267	6	0	0	0	0.0019469	8	6444	142.64	56.048	1	7303100000
ALGGEDVR	8	Unmodified	_ALGGEDVR_			0	0	CON__P12763	CON__P12763	CON__P12763	MULTI-MSMS	DS_070318_50_50_2h_1uL	1	50_50	408.715	2	408.714	815.414	54991.1	2.7965	0.001143	-0.45008	-0.00018395	2.3464	0.000959	408.714	27.461	1.8665	27.856	27.213	29.079	0.39532					143	102	2	0	0	0	0.011668	5	7635	105.39	48.88	1	5459400
ALGGEDVR	8	Unmodified	_ALGGEDVR_			0	0	CON__P12763	CON__P12763	CON__P12763	MULTI-MSMS	DS_070318_50_50_2h_1uL	1	50_50	408.715	2	408.714	815.414	54991.1	2.2816	0.00093254	0.33803	0.00013816	2.6197	0.0010707	408.714	28.702	0.95409	29.097	28.557	29.511	0.39532					85	60	2	0	0	0	0.015945	2	8138	87.323	34.639	1	6801000
ALGGEDVR	8	Unmodified	_ALGGEDVR_			0	0	CON__P12763	CON__P12763	CON__P12763	MULTI-MSMS	DS_070318_50_50_2h_1uL	1	50_50	408.716	2	408.714	815.414	55243.8	3.3461	0.0013676	0.42719	0.0001746	3.7733	0.0015422	408.714	34.941	0.70729	35.236	35.053	35.761	0.29509					63	33	3	0	0	0	0.039039	1	10093	67.032	32.14	1	2951800
ALGGEDVR	8	Unmodified	_ALGGEDVR_			0	0	CON__P12763	CON__P12763	CON__P12763	MULTI-MSMS	DS_070318_50_50_2h_1uL	1	50_50	408.716	2	408.714	815.414	54796.5	3.0838	0.0012604	0.3764	0.00015384	3.4602	0.0014142	408.714	35.954	1.6306	36.249	35.761	37.391	0.29509					104	77	2	0	0	0	0.020398	4	10692	81.784	42.566	1	2701800
ALGGEDVR	8	Unmodified	_ALGGEDVR_			0	0	CON__P12763	CON__P12763	CON__P12763	MULTI-MSMS	DS_070318_50_50_2h_1uL	1	50_50	408.716	2	408.714	815.414	55378.2	3.221	0.0013165	0.20274	8.2861e-05	3.4237	0.0013993	408.714	38.93	2.1874	39.125	37.314	39.501	0.19487					190	97	3	0	0	0	0.023149	3	10964	79.116	34.143	1	3645100
ALGGEDVR	8	Unmodified	_ALGGEDVR_			0	0	CON__P12763	CON__P12763	CON__P12763	MULTI-MSMS	DS_070318_50_50_2h_1uL	1	50_50	408.715	2	408.714	815.414	55519.7	3.202	0.0013087	-0.10176	-4.159e-05	3.1002	0.0012671	408.714	39.616	0.94531	39.811	39.607	40.552	0.19487					74	46	2	0	0	0	0.053273	1	11719	62.717	30.604	1	2668800
ALGGEDVR	8	Unmodified	_ALGGEDVR_			0	0	CON__P12763	CON__P12763	CON__P12763	MULTI-MSMS	DS_070318_50_50_2h_1uL	1	50_50	408.716	2	408.714	815.414	55501.8	3.3534	0.0013706	-0.20697	-8.4593e-05	3.1465	0.001286	408.714	42	2.6173	42.194	41.182	43.8	0.19487					148	109	2	0	0	0	0.028821	2	12967	73.616	37.06	1	2372700
ALGGEDVR	8	Unmodified	_ALGGEDVR_			0	0	CON__P12763	CON__P12763	CON__P12763	MSMS	DS_070318_50_50_2h_1uL	1	50_50	408.716	2	408.714	815.414	NaN	NaN	NaN	NaN	NaN	NaN	NaN	NaN	29.523	1	29.918	29.418	30.418	0.39532								0	0	0	0.011303	1	8270	71.296	34.267	1
ALGGEDVR	8	Unmodified	_ALGGEDVR_			0	0	CON__P12763	CON__P12763	CON__P12763	MSMS	DS_070318_50_50_2h_1uL	1	50_50	408.716	2	408.714	815.414	NaN	NaN	NaN	NaN	NaN	NaN	NaN	NaN	29.864	1	30.26	29.76	30.76	0.39532								0	0	0	0.0060186	1	8384	79.116	34.143	1
ALGGEDVR	8	Unmodified	_ALGGEDVR_			0	0	CON__P12763	CON__P12763	CON__P12763	MSMS	DS_070318_50_50_2h_1uL	1	50_50	408.716	2	408.714	815.414	NaN	NaN	NaN	NaN	NaN	NaN	NaN	NaN	30.207	1	30.579	30.079	31.079	0.37239								0	0	0	0.00017894	1	8502	104.21	41.494	1
ALGGEDVR	8	Unmodified	_ALGGEDVR_			0	0	CON__P12763	CON__P12763	CON__P12763	MSMS	DS_070318_50_50_2h_1uL	1	50_50	408.715	2	408.714	815.414	NaN	NaN	NaN	NaN	NaN	NaN	NaN	NaN	30.561	1	30.856	30.356	31.356	0.29509								0	0	0	0.0053612	1	8624	80.229	37.755	1
ALGGEDVR	8	Unmodified	_ALGGEDVR_			0	0	CON__P12763	CON__P12763	CON__P12763	MSMS	DS_070318_50_50_2h_1uL	1	50_50	408.716	2	408.714	815.414	NaN	NaN	NaN	NaN	NaN	NaN	NaN	NaN	30.912	1	31.207	30.707	31.707	0.29509								0	0	0	0.0080335	1	8744	76.134	31.161	1
ALGGEDVR	8	Unmodified	_ALGGEDVR_			0	0	CON__P12763	CON__P12763	CON__P12763	MSMS	DS_070318_50_50_2h_1uL	1	50_50	408.716	2	408.714	815.414	NaN	NaN	NaN	NaN	NaN	NaN	NaN	NaN	31.432	1	31.727	31.227	32.227	0.29509								0	0	0	0.021588	1	8924	60.972	16.361	1
ALGGEDVR	8	Unmodified	_ALGGEDVR_			0	0	CON__P12763	CON__P12763	CON__P12763	MSMS	DS_070318_50_50_2h_1uL	1	50_50	408.715	2	408.714	815.414	NaN	NaN	NaN	NaN	NaN	NaN	NaN	NaN	31.775	1	32.07	31.57	32.57	0.29509								0	0	0	0.00271	1	9044	89.142	31.679	1
ALGGEDVR	8	Unmodified	_ALGGEDVR_			0	0	CON__P12763	CON__P12763	CON__P12763	MSMS	DS_070318_50_50_2h_1uL	1	50_50	408.716	2	408.714	815.414	NaN	NaN	NaN	NaN	NaN	NaN	NaN	NaN	32.123	1	32.418	31.918	32.918	0.29509								0	0	0	0.003387	1	9164	86.866	34.635	1
ALGGEDVR	8	Unmodified	_ALGGEDVR_			0	0	CON__P12763	CON__P12763	CON__P12763	MSMS	DS_070318_50_50_2h_1uL	1	50_50	408.715	2	408.714	815.414	NaN	NaN	NaN	NaN	NaN	NaN	NaN	NaN	32.549	1	32.844	32.344	33.344	0.29509								0	0	0	0.0091953	1	9310	74.415	31.642	1
ALGGEDVR	8	Unmodified	_ALGGEDVR_			0	0	CON__P12763	CON__P12763	CON__P12763	MSMS	DS_070318_50_50_2h_1uL	1	50_50	408.715	2	408.714	815.414	NaN	NaN	NaN	NaN	NaN	NaN	NaN	NaN	32.922	1	33.218	32.718	33.718	0.29509								0	0	0	0.0018879	1	9438	91.906	47.295	1
ALGGEDVR	8	Unmodified	_ALGGEDVR_			0	0	CON__P12763	CON__P12763	CON__P12763	MSMS	DS_070318_50_50_2h_1uL	1	50_50	408.715	2	408.714	815.414	NaN	NaN	NaN	NaN	NaN	NaN	NaN	NaN	33.532	1	33.827	33.327	34.327	0.29509								0	0	0	0.01218	1	9647	69.998	34.893	1
ALGGEDVR	8	Unmodified	_ALGGEDVR_			0	0	CON__P12763	CON__P12763	CON__P12763	MSMS	DS_070318_50_50_2h_1uL	1	50_50	408.716	2	408.714	815.414	NaN	NaN	NaN	NaN	NaN	NaN	NaN	NaN	33.873	1	34.168	33.668	34.668	0.29509								0	0	0	0.035245	1	9763	55.676	20.784	1
ALGGEDVR	8	Unmodified	_ALGGEDVR_			0	0	CON__P12763	CON__P12763	CON__P12763	MSMS	DS_070318_50_50_2h_1uL	1	50_50	408.716	2	408.714	815.414	NaN	NaN	NaN	NaN	NaN	NaN	NaN	NaN	44.694	1	44.989	44.489	45.489	0.29509								0	0	0	0.0091953	1	13434	74.415	39.31	1
ALGGEDVR	8	Unmodified	_ALGGEDVR_			0	0	CON__P12763	CON__P12763	CON__P12763	MSMS	DS_070318_50_50_2h_1uL	1	50_50	408.716	2	408.714	815.414	NaN	NaN	NaN	NaN	NaN	NaN	NaN	NaN	49.553	1	49.748	49.248	50.248	0.19485								0	0	0	0.045274	1	15061	51.787	22.449	1
ALGGEDVR	8	Unmodified	_ALGGEDVR_			0	0	CON__P12763	CON__P12763	CON__P12763	MSMS	DS_070318_50_50_2h_1uL	1	50_50	408.715	2	408.714	815.414	NaN	NaN	NaN	NaN	NaN	NaN	NaN	NaN	50.074	1	50.269	49.769	50.769	0.19485								0	0	0	0.047392	1	15239	50.966	24.857	1
ALGGEDVR	8	Unmodified	_ALGGEDVR_			0	0	CON__P12763	CON__P12763	CON__P12763	MSMS	DS_070318_50_50_2h_1uL	1	50_50	408.716	2	408.714	815.414	NaN	NaN	NaN	NaN	NaN	NaN	NaN	NaN	50.883	1	51.078	50.578	51.578	0.19485								0	0	0	0.045274	1	15515	51.787	29.165	1
ALGGEDVR	8	Unmodified	_ALGGEDVR_			0	0	CON__P12763	CON__P12763	CON__P12763	MULTI-SECPEP	DS_070318_50_50_2h_1uL	1	50_50	408.715	2	408.714	815.414	55665.8	3.3858	0.0013838	0.68677	0.00028069	4.0726	0.0016645	408.714	40.555	1.0191	40.75	40.163	41.182	0.19487					76	38	3	0	0	0	0.04727	1	11844	58.981	30.453	1	2971500
ALGGEDVR	8	Unmodified	_ALGGEDVR_			0	0	CON__P12763	CON__P12763	CON__P12763	MULTI-MSMS	DS_070318_80_20_2h_1uL	1	80_20	408.715	2	408.714	815.414	54620.6	2.5758	0.0010528	-0.6492	-0.00026534	1.9266	0.00078742	408.714	22.735	2.0941	23.248	23.004	25.099	0.51303					456	132	6	0	0	0	0.001903	6	6654	143	60.742	1	9586400000
ALGGEDVR	8	Unmodified	_ALGGEDVR_			0	0	CON__P12763	CON__P12763	CON__P12763	MULTI-MSMS	DS_070318_80_20_2h_1uL	1	80_20	408.716	2	408.714	815.414	55706.7	3.5327	0.0014439	0.57536	0.00023516	4.1081	0.001679	408.714	35.862	1.4392	36.074	35.858	37.297	0.21239					117	55	3	0	0	0	0.016809	2	10815	85.265	40.292	1	3943700
ALGGEDVR	8	Unmodified	_ALGGEDVR_			0	0	CON__P12763	CON__P12763	CON__P12763	MULTI-MSMS	DS_070318_80_20_2h_1uL	1	80_20	408.716	2	408.714	815.414	55822.9	3.3981	0.0013889	0.8211	0.00033559	4.2192	0.0017245	408.714	40.433	2.475	40.646	39.488	41.963	0.21239					132	95	3	0	0	0	0.016036	4	11978	86.866	44.093	1	5170800
ALGGEDVR	8	Unmodified	_ALGGEDVR_			0	0	CON__P12763	CON__P12763	CON__P12763	MULTI-MSMS	DS_070318_80_20_2h_1uL	1	80_20	408.715	2	408.714	815.414	55975.4	3.515	0.0014366	-0.12916	-5.2791e-05	3.3859	0.0013839	408.714	42.418	1.9824	42.63	41.963	43.946	0.21238					124	79	2	0	0	0	0.031609	4	12905	70.912	34.325	1	2055600
ALGGEDVR	8	Unmodified	_ALGGEDVR_			0	0	CON__P12763	CON__P12763	CON__P12763	MSMS	DS_070318_80_20_2h_1uL	1	80_20	408.714	2	408.714	815.414	NaN	NaN	NaN	NaN	NaN	NaN	NaN	NaN	24.684	1	25.197	24.697	25.697	0.51303								0	0	0	1.4013e-07	1	6759	128.57	59.134	1
ALGGEDVR	8	Unmodified	_ALGGEDVR_			0	0	CON__P12763	CON__P12763	CON__P12763	MSMS	DS_070318_80_20_2h_1uL	1	80_20	408.715	2	408.714	815.414	NaN	NaN	NaN	NaN	NaN	NaN	NaN	NaN	25.394	1	25.907	25.407	26.407	0.51303								0	0	0	0.01219	1	6998	69.984	28.863	1
ALGGEDVR	8	Unmodified	_ALGGEDVR_			0	0	CON__P12763	CON__P12763	CON__P12763	MSMS	DS_070318_80_20_2h_1uL	1	80_20	408.716	2	408.714	815.414	NaN	NaN	NaN	NaN	NaN	NaN	NaN	NaN	25.768	1	26.281	25.781	26.781	0.51303								0	0	0	0.012721	1	7127	69.198	27.896	1
ALGGEDVR	8	Unmodified	_ALGGEDVR_			0	0	CON__P12763	CON__P12763	CON__P12763	MSMS	DS_070318_80_20_2h_1uL	1	80_20	408.716	2	408.714	815.414	NaN	NaN	NaN	NaN	NaN	NaN	NaN	NaN	26.462	1	26.875	26.375	27.375	0.41279								0	0	0	0.0018897	1	7365	91.9	40.328	1
ALGGEDVR	8	Unmodified	_ALGGEDVR_			0	0	CON__P12763	CON__P12763	CON__P12763	MSMS	DS_070318_80_20_2h_1uL	1	80_20	408.715	2	408.714	815.414	NaN	NaN	NaN	NaN	NaN	NaN	NaN	NaN	26.814	1	27.227	26.727	27.727	0.41279								0	0	0	0.00022329	1	7480	101.64	38.665	1
ALGGEDVR	8	Unmodified	_ALGGEDVR_			0	0	CON__P12763	CON__P12763	CON__P12763	MSMS	DS_070318_80_20_2h_1uL	1	80_20	408.716	2	408.714	815.414	NaN	NaN	NaN	NaN	NaN	NaN	NaN	NaN	27.165	1	27.578	27.078	28.078	0.41279								0	0	0	0.00022329	1	7598	101.64	36.867	1
ALGGEDVR	8	Unmodified	_ALGGEDVR_			0	0	CON__P12763	CON__P12763	CON__P12763	MSMS	DS_070318_80_20_2h_1uL	1	80_20	408.714	2	408.714	815.414	NaN	NaN	NaN	NaN	NaN	NaN	NaN	NaN	27.518	1	27.931	27.431	28.431	0.41279								0	0	0	0.00086284	1	7715	95.352	38.25	1
ALGGEDVR	8	Unmodified	_ALGGEDVR_			0	0	CON__P12763	CON__P12763	CON__P12763	MSMS	DS_070318_80_20_2h_1uL	1	80_20	408.716	2	408.714	815.414	NaN	NaN	NaN	NaN	NaN	NaN	NaN	NaN	28.012	1	28.425	27.925	28.925	0.41279								0	0	0	0.0011872	1	7882	94.262	44.142	1
ALGGEDVR	8	Unmodified	_ALGGEDVR_			0	0	CON__P12763	CON__P12763	CON__P12763	MSMS	DS_070318_80_20_2h_1uL	1	80_20	408.715	2	408.714	815.414	NaN	NaN	NaN	NaN	NaN	NaN	NaN	NaN	28.362	1	28.775	28.275	29.275	0.41279								0	0	0	0.0076012	1	8002	76.774	30.404	1
ALGGEDVR	8	Unmodified	_ALGGEDVR_			0	0	CON__P12763	CON__P12763	CON__P12763	MSMS	DS_070318_80_20_2h_1uL	1	80_20	408.715	2	408.714	815.414	NaN	NaN	NaN	NaN	NaN	NaN	NaN	NaN	28.757	1	29.17	28.67	29.67	0.4128								0	0	0	0.00029316	1	8139	97.602	41.576	1
ALGGEDVR	8	Unmodified	_ALGGEDVR_			0	0	CON__P12763	CON__P12763	CON__P12763	MSMS	DS_070318_80_20_2h_1uL	1	80_20	408.716	2	408.714	815.414	NaN	NaN	NaN	NaN	NaN	NaN	NaN	NaN	37.367	1	37.58	37.08	38.08	0.21239								0	0	0	0.014185	1	11092	67.032	33.294	1
ALGGEDVR	8	Unmodified	_ALGGEDVR_			0	0	CON__P12763	CON__P12763	CON__P12763	MSMS	DS_070318_80_20_2h_1uL	1	80_20	408.716	2	408.714	815.414	NaN	NaN	NaN	NaN	NaN	NaN	NaN	NaN	37.71	1	37.922	37.422	38.422	0.21239								0	0	0	0.0091953	1	11213	74.415	39.31	1
ALGGEDVR	8	Unmodified	_ALGGEDVR_			0	0	CON__P12763	CON__P12763	CON__P12763	MSMS	DS_070318_80_20_2h_1uL	1	80_20	408.716	2	408.714	815.414	NaN	NaN	NaN	NaN	NaN	NaN	NaN	NaN	38.069	1	38.282	37.782	38.782	0.21239								0	0	0	0.0171	1	11337	62.717	30.604	1
ALGGEDVR	8	Unmodified	_ALGGEDVR_			0	0	CON__P12763	CON__P12763	CON__P12763	MSMS	DS_070318_80_20_2h_1uL	1	80_20	408.715	2	408.714	815.414	NaN	NaN	NaN	NaN	NaN	NaN	NaN	NaN	38.493	1	38.706	38.206	39.206	0.21238								0	0	0	0.01218	1	11484	69.998	34.893	1
ALGGEDVR	8	Unmodified	_ALGGEDVR_			0	0	CON__P12763	CON__P12763	CON__P12763	MSMS	DS_070318_80_20_2h_1uL	1	80_20	408.715	2	408.714	815.414	NaN	NaN	NaN	NaN	NaN	NaN	NaN	NaN	38.901	1	39.113	38.613	39.613	0.21239								0	0	0	0.034095	1	11626	56.122	21.229	1
ALGGEDVR	8	Unmodified	_ALGGEDVR_			0	0	CON__P12763	CON__P12763	CON__P12763	MSMS	DS_070318_80_20_2h_1uL	1	80_20	408.716	2	408.714	815.414	NaN	NaN	NaN	NaN	NaN	NaN	NaN	NaN	46.529	1	46.842	46.342	47.342	0.31256								0	0	0	0.022034	1	14249	60.799	27.87	1
ALGGEDVR	8	Unmodified	_ALGGEDVR_			0	0	CON__P12763	CON__P12763	CON__P12763	MSMS	DS_070318_80_20_2h_1uL	1	80_20	408.716	2	408.714	815.414	NaN	NaN	NaN	NaN	NaN	NaN	NaN	NaN	47.802	1	48.114	47.614	48.614	0.31256								0	0	0	0.026722	1	14689	58.981	23.876	1
ALGGEDVR	8	Unmodified	_ALGGEDVR_			0	0	CON__P12763	CON__P12763	CON__P12763	MULTI-MATCH	DS_070318_0_100_2h_1uL	1	0_100		2	408.714	815.414	56347.4	1.7726	0.00072448	-0.30098	-0.00012301	1.4716	0.00060147	408.714	23.324	0.452	23.324	23.166	23.618	0	0.074036	0.00039833	NaN	143	136	88	2	NaN	NaN	NaN	NaN	0		NaN	NaN	0	572060
ALGGEDVR	8	Unmodified	_ALGGEDVR_			0	0	CON__P12763	CON__P12763	CON__P12763	MULTI-MATCH	DS_070318_100_0_2h_1uL	1	100_0		2	408.714	815.414	55441.6	3.8117	0.0015579	0.24858	0.0001016	4.0603	0.0016595	408.714	38.672	2.0039	38.92	37.48	39.484	0.24796	-0.10243	2.1049e-05	NaN	79.116	125	72	3	NaN	NaN	NaN	NaN	0		NaN	NaN	0	3662200
ALGGEDVR	8	Unmodified	_ALGGEDVR_			0	0	CON__P12763	CON__P12763	CON__P12763	MULTI-MATCH	DS_070318_100_0_2h_1uL	1	100_0		2	408.714	815.414	55159.1	4.0497	0.0016552	0.58386	0.00023863	4.6336	0.0018938	408.714	36.461	1.1037	36.709	36.218	37.322	0.24796	0.39553	2.3623e-05	NaN	85.265	72	40	2	NaN	NaN	NaN	NaN	0		NaN	NaN	0	2055900
ALGGEDVR	8	Unmodified	_ALGGEDVR_			0	0	CON__P12763	CON__P12763	CON__P12763	MULTI-MATCH	DS_070318_20_80_2h_1uL	1	20_80		2	408.714	815.414	54109.6	2.7242	0.0011134	-1.1176	-0.00045678	1.6066	0.00065665	408.714	22.765	4.6031	23.162	22.791	27.394	0.39709	-0.087911	-0.00026921	NaN	143	708	347	5	NaN	NaN	NaN	NaN	0		NaN	NaN	0	4157700000
ALGGEDVR	8	Unmodified	_ALGGEDVR_			0	0	CON__P12763	CON__P12763	CON__P12763	MULTI-MATCH	DS_070318_20_80_2h_1uL	1	20_80		2	408.714	815.414	54970.5	3.7591	0.0015364	-0.14904	-6.0913e-05	3.6101	0.0014755	408.714	42.584	1.7045	42.68	42.116	43.821	0.096386	0.11532	3.581e-05	NaN	73.616	121	86	2	NaN	NaN	NaN	NaN	0		NaN	NaN	0	1513200
ALGGEDVR	8	Unmodified	_ALGGEDVR_			0	0	CON__P12763	CON__P12763	CON__P12763	MULTI-MATCH	DS_070318_20_80_2h_1uL	1	20_80		2	408.714	815.414	55193.8	3.2506	0.0013286	-0.034917	-1.4271e-05	3.2157	0.0013143	408.714	39.896	0.86312	39.993	39.577	40.441	0.096386	0.091022	2.975e-05	NaN	62.717	101	57	3	NaN	NaN	NaN	NaN	0		NaN	NaN	0	1317900
ALGGEDVR	8	Unmodified	_ALGGEDVR_			0	0	CON__P12763	CON__P12763	CON__P12763	MULTI-MATCH	DS_070318_20_80_2h_1uL	1	20_80		2	408.714	815.414	54619.5	3.0154	0.0012324	0.6405	0.00026178	3.6559	0.0014942	408.714	35.094	1.1855	35.19	34.975	36.161	0.096386	-0.21515	0.00013813	NaN	67.032	128	81	2	NaN	NaN	NaN	NaN	0		NaN	NaN	0	1750100
ALGGEDVR	8	Unmodified	_ALGGEDVR_			0	0	CON__P12763	CON__P12763	CON__P12763	MULTI-MATCH	DS_070318_20_80_2h_1uL	1	20_80		2	408.714	815.414	55193.8	3.7465	0.0015312	0.17644	7.2115e-05	3.9229	0.0016033	408.714	40.666	0.83501	40.763	40.335	41.17	0.096386	0.043222	-0.00029611	NaN	86.866	75	35	3	NaN	NaN	NaN	NaN	0		NaN	NaN	0	1286200
ALGGEDVR	8	Unmodified	_ALGGEDVR_			0	0	CON__P12763	CON__P12763	CON__P12763	MULTI-MATCH	DS_070318_20_80_2h_1uL	1	20_80		2	408.714	815.414	54102.7	3.567	0.0014579	0.72467	0.00029618	4.2916	0.001754	408.714	36.125	1.1222	36.221	36.161	37.283	0.096386	-0.092252	0.00013872	NaN	85.265	111	57	2	NaN	NaN	NaN	NaN	0		NaN	NaN	0	2078000
ALGGEDVR	8	Unmodified	_ALGGEDVR_			0	0	CON__P12763	CON__P12763	CON__P12763	MULTI-MATCH	DS_070318_80_20_2h_1uL	1	80_20		2	408.714	815.414	55706.6	2.9115	0.00119	0.43537	0.00017794	3.3469	0.0013679	408.714	35.204	1.2206	35.416	34.637	35.858	0.21239	0.011136	-2.9551e-05	NaN	67.032	105	53	3	NaN	NaN	NaN	NaN	0		NaN	NaN	0	4022500
ALGPAGCEADASAPATCAEMR	21	Unmodified	_ALGPAGCEADASAPATCAEMR_			0	0	sp|O00468|AGRIN_HUMAN	sp|O00468|AGRIN_HUMAN	sp|O00468|AGRIN_HUMAN	MULTI-MSMS	DS_070318_100_0_2h_1uL	1	100_0	702.978	3	702.64	2104.9	42760	3.5768	0.0025132	0.9273	0.00065156	4.5041	0.0031648	702.64	39.684	0.18191	39.932	39.828	40.01	0.24796					15	5	4	0	0	0	0.047965	1	12045	14.548	11.357	1	3563500
ALGPAGCEADASAPATCAEMR	21	Unmodified	_ALGPAGCEADASAPATCAEMR_			0	0	sp|O00468|AGRIN_HUMAN	sp|O00468|AGRIN_HUMAN	sp|O00468|AGRIN_HUMAN	MULTI-MATCH	DS_070318_50_50_2h_1uL	1	50_50		3	702.64	2104.9	43681	2.9701	0.0020869	1.2376	0.00086961	4.2077	0.0029565	702.975	39.767	0.14153	39.962	39.871	40.012	0.19487	0.049784	-0.00038364	NaN	14.548	10	6	2	NaN	NaN	NaN	NaN	0		NaN	NaN	0	1530400
ALGPAGCEADASAPATCAEMR	21	Unmodified	_ALGPAGCEADASAPATCAEMR_			0	0	sp|O00468|AGRIN_HUMAN	sp|O00468|AGRIN_HUMAN	sp|O00468|AGRIN_HUMAN	MULTI-MATCH	DS_070318_80_20_2h_1uL	1	80_20		3	702.64	2104.9	41267.7	3.0659	0.0021542	1.9311	0.0013568	4.9969	0.003511	702.977	39.629	0.17299	39.842	39.741	39.914	0.21239	-0.070073	0.001078	NaN	14.548	17	5	5	NaN	NaN	NaN	NaN	0		NaN	NaN	0	3166100
ALGQNPTNAEVLK	13	Unmodified	_ALGQNPTNAEVLK_			0	0	sp|P60660|MYL6_HUMAN;sp|P14649|MYL6B_HUMAN	sp|P60660|MYL6_HUMAN	sp|P60660|MYL6_HUMAN	MULTI-MSMS	DS_070318_20_80_2h_1uL	1	20_80	677.872	2	677.87	1353.73	43461.8	2.3995	0.0016265	0.92479	0.00062689	3.3242	0.0022534	677.871	35.566	0.23069	35.662	35.542	35.773	0.09639					45	14	4	0	0	0	0.0009218	1	9840	74.944	57.919	1	4178400
ALGQNPTNAEVLK	13	Unmodified	_ALGQNPTNAEVLK_			0	0	sp|P60660|MYL6_HUMAN;sp|P14649|MYL6B_HUMAN	sp|P60660|MYL6_HUMAN	sp|P60660|MYL6_HUMAN	MULTI-MSMS	DS_070318_80_20_2h_1uL	1	80_20	677.872	2	677.87	1353.73	43143.6	2.2688	0.0015379	0.082163	5.5696e-05	2.351	0.0015936	677.87	35.466	0.23556	35.679	35.533	35.768	0.21239					27	8	4	0	0	0	0.0009218	1	10421	74.944	55.591	1	16407000
ALGQNPTNAEVLK	13	Unmodified	_ALGQNPTNAEVLK_			0	0	sp|P60660|MYL6_HUMAN;sp|P14649|MYL6B_HUMAN	sp|P60660|MYL6_HUMAN	sp|P60660|MYL6_HUMAN	MULTI-MATCH	DS_070318_100_0_2h_1uL	1	100_0		2	677.87	1353.73	43325.6	2.5998	0.0017623	1.3262	0.00089897	3.926	0.0026613	677.871	35.496	0.24274	35.744	35.605	35.848	0.24796	0.040638	0.00029198	NaN	74.944	27	7	5	NaN	NaN	NaN	NaN	0		NaN	NaN	0	18920000
ALGQNPTNAEVLK	13	Unmodified	_ALGQNPTNAEVLK_			0	0	sp|P60660|MYL6_HUMAN;sp|P14649|MYL6B_HUMAN	sp|P60660|MYL6_HUMAN	sp|P60660|MYL6_HUMAN	MULTI-MATCH	DS_070318_50_50_2h_1uL	1	50_50		2	677.87	1353.73	43618.5	1.9451	0.0013185	1.3858	0.00093938	3.3309	0.0022579	677.871	35.433	0.27322	35.728	35.578	35.851	0.29509	0.024853	0.00037279	NaN	74.944	38	12	4	NaN	NaN	NaN	NaN	0		NaN	NaN	0	9459800
ALIAGGGAPEIELALR	16	Unmodified	_ALIAGGGAPEIELALR_			0	0	sp|P50991|TCPD_HUMAN	sp|P50991|TCPD_HUMAN	sp|P50991|TCPD_HUMAN	MULTI-MSMS	DS_070318_50_50_2h_1uL	1	50_50	775.951	2	775.949	1549.88	41458.7	2.8575	0.0022173	1.27	0.00098548	4.1275	0.0032028	775.949	60.709	0.18148	60.904	60.785	60.967	0.19485					13	8	2	0	0	0	0.01041	1	18821	48.741	40.012	1	552530
ALIAGGGAPEIELALR	16	Unmodified	_ALIAGGGAPEIELALR_			0	0	sp|P50991|TCPD_HUMAN	sp|P50991|TCPD_HUMAN	sp|P50991|TCPD_HUMAN	MULTI-MSMS	DS_070318_80_20_2h_1uL	1	80_20	775.951	2	775.949	1549.88	40271.9	2.604	0.0020206	0.85188	0.00066102	3.4559	0.0026816	775.949	60.654	0.2438	60.866	60.697	60.941	0.21232					17	8	3	0	0	0	0.040324	1	19074	38.021	24.212	1	714710
ALIAGGGAPEIELALR	16	Unmodified	_ALIAGGGAPEIELALR_			0	0	sp|P50991|TCPD_HUMAN	sp|P50991|TCPD_HUMAN	sp|P50991|TCPD_HUMAN	MULTI-MATCH	DS_070318_100_0_2h_1uL	1	100_0		2	775.949	1549.88	41749.6	2.9056	0.0022546	1.0038	0.00077888	3.9093	0.0030334	775.95	60.798	0.1787	60.945	60.881	61.06	0.14773	0.028831	0.00012785	NaN	48.741	15	7	3	NaN	NaN	NaN	NaN	0		NaN	NaN	0	755740
ALIAGGGAPEIELALR	16	Unmodified	_ALIAGGGAPEIELALR_			0	0	sp|P50991|TCPD_HUMAN	sp|P50991|TCPD_HUMAN	sp|P50991|TCPD_HUMAN	MULTI-MATCH	DS_070318_20_80_2h_1uL	1	20_80		2	775.949	1549.88	43716.2	2.5096	0.0019473	0.70126	0.00054414	3.2109	0.0024915	775.949	60.855	0.12943	60.951	60.909	61.039	0.09639	0.034481	-0.00034162	NaN	48.741	12	8	2	NaN	NaN	NaN	NaN	0		NaN	NaN	0	305780
ALIEILATR	9	Unmodified	_ALIEILATR_			0	0	sp|P08133|ANXA6_HUMAN	sp|P08133|ANXA6_HUMAN	sp|P08133|ANXA6_HUMAN	MULTI-MSMS	DS_070318_100_0_2h_1uL	1	100_0	500.316	2	500.313	998.612	50350.4	4.0048	0.0020037	0.031202	1.5611e-05	4.036	0.0020193	500.313	54.793	0.31015	54.94	54.814	55.124	0.14773					27	11	3	0	0	0	0.0052005	1	17208	87.696	24.131	1	3329600
ALIEILATR	9	Unmodified	_ALIEILATR_			0	0	sp|P08133|ANXA6_HUMAN	sp|P08133|ANXA6_HUMAN	sp|P08133|ANXA6_HUMAN	MULTI-MSMS	DS_070318_20_80_2h_1uL	1	20_80	500.315	2	500.313	998.612	50712.4	4.0934	0.002048	-0.034143	-1.7082e-05	4.0592	0.0020309	500.314	54.924	0.30936	55.02	54.873	55.182	0.096386					30	12	3	0	0	0	0.03395	1	16150	60.91	9.0559	1	1011200
ALIEILATR	9	Unmodified	_ALIEILATR_			0	0	sp|P08133|ANXA6_HUMAN	sp|P08133|ANXA6_HUMAN	sp|P08133|ANXA6_HUMAN	MULTI-MSMS	DS_070318_50_50_2h_1uL	1	50_50	500.316	2	500.313	998.612	49621	4.002	0.0020023	0.0063261	3.165e-06	4.0083	0.0020054	500.313	54.629	0.29447	54.925	54.83	55.124	0.29507					28	11	3	0	0	0	0.0012142	1	16755	117.4	37.17	1	2461100
ALIEILATR	9	Unmodified	_ALIEILATR_			0	0	sp|P08133|ANXA6_HUMAN	sp|P08133|ANXA6_HUMAN	sp|P08133|ANXA6_HUMAN	MULTI-MSMS	DS_070318_80_20_2h_1uL	1	80_20	500.315	2	500.313	998.612	49440.1	3.7825	0.0018924	-0.19554	-9.7832e-05	3.5869	0.0017946	500.313	54.651	0.37784	54.863	54.748	55.125	0.21233					30	12	4	0	0	0	0.0012142	1	17015	117.4	28.256	1	4097400
ALILVGLER	9	Unmodified	_ALILVGLER_			0	0	sp|P12111|CO6A3_HUMAN	sp|P12111|CO6A3_HUMAN	sp|P12111|CO6A3_HUMAN	MULTI-MSMS	DS_070318_100_0_2h_1uL	1	100_0	492.318	2	492.316	982.618	51897.9	4.0137	0.001976	0.2029	9.9893e-05	4.2166	0.0020759	492.316	54.008	0.19012	54.155	54.076	54.267	0.14773					11	6	2	0	0	0	0.052758	1	16983	51.854	14.834	1	1020900
ALILVGLER	9	Unmodified	_ALILVGLER_			0	0	sp|P12111|CO6A3_HUMAN	sp|P12111|CO6A3_HUMAN	sp|P12111|CO6A3_HUMAN	MULTI-MSMS	DS_070318_50_50_2h_1uL	1	50_50	492.317	2	492.316	982.618	54614.2	3.1938	0.0015724	0.31802	0.00015657	3.5119	0.0017289	492.316	53.912	0.21101	54.207	54.056	54.267	0.29507					13	9	2	0	0	0	0.047976	1	16519	54.157	15.919	1	877150
ALILVGLER	9	Unmodified	_ALILVGLER_			0	0	sp|P12111|CO6A3_HUMAN	sp|P12111|CO6A3_HUMAN	sp|P12111|CO6A3_HUMAN	MULTI-MSMS	DS_070318_80_20_2h_1uL	1	80_20	492.318	2	492.316	982.618	51336.7	3.8704	0.0019055	0.54302	0.00026734	4.4134	0.0021728	492.316	53.95	0.27084	54.162	54.037	54.308	0.21233					14	8	2	0	0	0	0.0059115	1	16779	85.212	46.974	1	1579400
ALIVLAHSER	10	Unmodified	_ALIVLAHSER_			0	0	sp|P15559|NQO1_HUMAN	sp|P15559|NQO1_HUMAN	sp|P15559|NQO1_HUMAN	MULTI-MSMS	DS_070318_100_0_2h_1uL	1	100_0	554.829	2	554.827	1107.64	47544.1	2.953	0.0016384	0.19041	0.00010564	3.1434	0.001744	554.827	33.038	0.25677	33.286	33.106	33.363	0.24796					14	8	3	0	0	0	0.014248	1	9746	66.692	49.916	1	1990400
ALIVLAHSER	10	Unmodified	_ALIVLAHSER_			0	0	sp|P15559|NQO1_HUMAN	sp|P15559|NQO1_HUMAN	sp|P15559|NQO1_HUMAN	MULTI-MSMS	DS_070318_50_50_2h_1uL	1	50_50	554.828	2	554.827	1107.64	49627.2	3.4219	0.0018986	-0.57683	-0.00032004	2.8451	0.0015785	554.826	32.946	0.17888	33.241	33.165	33.343	0.29509					9	6	2	0	0	0	0.034383	1	9455	55.549	39.347	1	1519300
ALIVLAHSER	10	Unmodified	_ALIVLAHSER_			0	0	sp|P15559|NQO1_HUMAN	sp|P15559|NQO1_HUMAN	sp|P15559|NQO1_HUMAN	MULTI-MATCH	DS_070318_20_80_2h_1uL	1	20_80		2	554.827	1107.64	49119.1	3.0466	0.0016904	0.49839	0.00027652	3.545	0.0019669	554.827	33.314	0.1726	33.411	33.323	33.496	0.09639	0.11498	0.00078237	NaN	66.692	17	12	2	NaN	NaN	NaN	NaN	0		NaN	NaN	0	348140
ALIVLAHSER	10	Unmodified	_ALIVLAHSER_			0	0	sp|P15559|NQO1_HUMAN	sp|P15559|NQO1_HUMAN	sp|P15559|NQO1_HUMAN	MULTI-MATCH	DS_070318_80_20_2h_1uL	1	80_20		2	554.827	1107.64	49590.5	3.3496	0.0018584	-0.81581	-0.00045263	2.5338	0.0014058	554.827	33.032	0.18945	33.245	33.128	33.317	0.21239	-0.050871	-0.00067594	NaN	66.692	10	6	2	NaN	NaN	NaN	NaN	0		NaN	NaN	0	2075200
ALLAYAFALAGNQER	15	Unmodified	_ALLAYAFALAGNQER_			0	0	CON__ENSEMBL:ENSBTAP00000024146	CON__ENSEMBL:ENSBTAP00000024146	CON__ENSEMBL:ENSBTAP00000024146	MULTI-MSMS	DS_070318_100_0_2h_1uL	1	100_0	804.433	2	804.431	1606.85	40702.7	3.6512	0.0029371	-0.11143	-8.9639e-05	3.5398	0.0028475	804.43	65.955	0.2223	66.002	65.859	66.081	0.047493					35	13	3	0	0	0	0.00015568	1	20961	79.741	63.07	1	1451600
ALLAYAFALAGNQER	15	Unmodified	_ALLAYAFALAGNQER_			0	0	CON__ENSEMBL:ENSBTAP00000024146	CON__ENSEMBL:ENSBTAP00000024146	CON__ENSEMBL:ENSBTAP00000024146	MULTI-MSMS	DS_070318_50_50_2h_1uL	1	50_50	804.935	2	804.431	1606.85	39980.6	3.1403	0.0025261	0.71736	0.00057706	3.8576	0.0031032	804.933	65.961	0.26027	66.056	65.905	66.165	0.09462					39	16	3	0	0	0	0.00015688	1	20477	79.693	64.427	1	2235600
ALLAYAFALAGNQER	15	Unmodified	_ALLAYAFALAGNQER_			0	0	CON__ENSEMBL:ENSBTAP00000024146	CON__ENSEMBL:ENSBTAP00000024146	CON__ENSEMBL:ENSBTAP00000024146	MULTI-MSMS	DS_070318_50_50_2h_1uL	1	50_50	536.96	3	536.623	1606.85	48407.5	4.198	0.0022527	-0.022445	-1.2045e-05	4.1755	0.0022407	536.957	65.962	0.76864	66.057	65.729	66.498	0.09462					77	44	4	0	0	0	0.02089	1	20490	22.475	18.679	1	1992700
ALLAYAFALAGNQER	15	Unmodified	_ALLAYAFALAGNQER_			0	0	CON__ENSEMBL:ENSBTAP00000024146	CON__ENSEMBL:ENSBTAP00000024146	CON__ENSEMBL:ENSBTAP00000024146	MULTI-MSMS	DS_070318_80_20_2h_1uL	1	80_20	804.433	2	804.431	1606.85	41087.9	3.4971	0.0028132	-0.054378	-4.3744e-05	3.4427	0.0027694	804.43	65.926	0.27916	66.038	65.906	66.185	0.11209					24	13	3	0	0	0	0.00015688	1	20805	79.693	61.829	1	708770
ALLAYAFALAGNQER	15	Unmodified	_ALLAYAFALAGNQER_			0	0	CON__ENSEMBL:ENSBTAP00000024146	CON__ENSEMBL:ENSBTAP00000024146	CON__ENSEMBL:ENSBTAP00000024146	MULTI-MATCH	DS_070318_20_80_2h_1uL	1	20_80		2	804.431	1606.85	40006.2	2.8675	0.0023067	0.72013	0.0005793	3.5877	0.002886	804.431	66.052	0.30013	66.048	65.889	66.189	-0.0038452	0.012321	0.00040421	NaN	79.741	71	25	4	NaN	NaN	NaN	NaN	0		NaN	NaN	0	1231000
ALLAYAFALAGNQER	15	Unmodified	_ALLAYAFALAGNQER_			0	0	CON__ENSEMBL:ENSBTAP00000024146	CON__ENSEMBL:ENSBTAP00000024146	CON__ENSEMBL:ENSBTAP00000024146	MULTI-MATCH	DS_070318_20_80_2h_1uL	1	20_80		3	536.623	1606.85	48262.1	3.4153	0.0018327	0.87706	0.00047065	4.2923	0.0023034	536.623	66.031	0.24474	66.027	65.932	66.177	-0.0038452	-0.01466	0.00029753	NaN	22.475	68	20	4	NaN	NaN	NaN	NaN	0		NaN	NaN	0	1367800
ALLEAPLK	8	Unmodified	_ALLEAPLK_			0	0	sp|Q14767|LTBP2_HUMAN	sp|Q14767|LTBP2_HUMAN	sp|Q14767|LTBP2_HUMAN	MULTI-MSMS	DS_070318_100_0_2h_1uL	1	100_0	427.773	2	427.771	853.527	53777.8	3.5237	0.0015073	0.79824	0.00034146	4.3219	0.0018488	427.771	41.592	0.25803	41.84	41.722	41.98	0.24796					19	8	3	0	0	0	0.023149	1	12680	79.116	51.996	1	8655800
ALLEAPLK	8	Unmodified	_ALLEAPLK_			0	0	sp|Q14767|LTBP2_HUMAN	sp|Q14767|LTBP2_HUMAN	sp|Q14767|LTBP2_HUMAN	MULTI-MSMS	DS_070318_50_50_2h_1uL	1	50_50	427.772	2	427.771	853.527	54846.3	2.9643	0.001268	1.1695	0.00050026	4.1337	0.0017683	427.771	41.649	0.29728	41.844	41.724	42.021	0.19487					22	11	3	0	0	0	0.031609	1	12388	70.912	45.355	1	4027500
ALLEAPLK	8	Unmodified	_ALLEAPLK_			0	0	sp|Q14767|LTBP2_HUMAN	sp|Q14767|LTBP2_HUMAN	sp|Q14767|LTBP2_HUMAN	MULTI-MSMS	DS_070318_80_20_2h_1uL	1	80_20	427.772	2	427.771	853.527	54438.2	3.2577	0.0013935	0.291	0.00012448	3.5487	0.001518	427.771	41.566	0.32029	41.778	41.666	41.987	0.21239					19	10	3	0	0	0	0.023149	1	12535	79.116	51.996	1	6307700
ALLEAPLK	8	Unmodified	_ALLEAPLK_			0	0	sp|Q14767|LTBP2_HUMAN	sp|Q14767|LTBP2_HUMAN	sp|Q14767|LTBP2_HUMAN	MULTI-MATCH	DS_070318_20_80_2h_1uL	1	20_80		2	427.771	853.527	55435.6	3.0739	0.0013149	0.7707	0.00032968	3.8447	0.0016446	427.771	41.811	0.18455	41.908	41.799	41.984	0.096386	0.065367	5.5714e-05	NaN	79.116	13	8	2	NaN	NaN	NaN	NaN	0		NaN	NaN	0	1425800
ALLEMQQTK	9	Unmodified	_ALLEMQQTK_			0	0	CON__P02672	CON__P02672	CON__P02672	MULTI-MSMS	DS_070318_20_80_2h_1uL	1	20_80	531.289	2	531.287	1060.56	49390	3.2206	0.001711	1.2581	0.00066842	4.4787	0.0023795	531.287	35.644	0.21214	35.741	35.626	35.838	0.096386					21	10	3	0	0	0	0.01716	1	9872	69.825	33.429	1	1360600
ALLEMQQTK	9	Unmodified	_ALLEMQQTK_			0	0	CON__P02672	CON__P02672	CON__P02672	MULTI-MSMS	DS_070318_80_20_2h_1uL	1	80_20	531.289	2	531.287	1060.56	53477	3.0475	0.0016191	0.065107	3.4591e-05	3.1126	0.0016537	531.287	35.549	0.49788	35.761	35.594	36.092	0.21239					48	27	3	0	0	0	0.00098094	1	10452	119.29	91.073	1	11882000
ALLEMQQTK	9	Unmodified	_ALLEMQQTK_			0	0	CON__P02672	CON__P02672	CON__P02672	MULTI-MATCH	DS_070318_100_0_2h_1uL	1	100_0		2	531.287	1060.56	51920.8	4.2138	0.0022387	-3.0006	-0.0015942	1.2132	0.00064455	531.286	35.197	0.16061	35.445	35.351	35.512	0.24796	-0.20399	-0.0037502	NaN	119.29	9	5	2	NaN	NaN	NaN	NaN	0		NaN	NaN	0	645630
ALLEVYNMMSR	11	Unmodified	_ALLEVYNMMSR_			0	0	CON__Q3KUS7	CON__Q3KUS7	CON__Q3KUS7	MULTI-MSMS	DS_070318_100_0_2h_1uL	1	100_0	663.834	2	663.831	1325.65	42633.5	3.3201	0.002204	0.53884	0.0003577	3.8589	0.0025617	663.831	58.633	0.28123	58.78	58.654	58.936	0.14773					26	10	4	0	0	0	0.0040944	1	18541	88.495	79.138	1	1906700
ALLFIPR	7	Unmodified	_ALLFIPR_			0	0	sp|P08238|HS90B_HUMAN	sp|P08238|HS90B_HUMAN	sp|P08238|HS90B_HUMAN	MULTI-MSMS	DS_070318_100_0_2h_1uL	1	100_0	415.27	2	415.268	828.522	54195	3.2757	0.0013603	0.013969	5.8008e-06	3.2897	0.0013661	415.268	52.975	0.37755	53.123	52.96	53.337	0.14773					31	13	4	0	0	0	0.034743	1	16594	83.229	11.234	1	6818400
ALLFIPR	7	Unmodified	_ALLFIPR_			0	0	sp|P08238|HS90B_HUMAN	sp|P08238|HS90B_HUMAN	sp|P08238|HS90B_HUMAN	MULTI-MSMS	DS_070318_50_50_2h_1uL	1	50_50	415.27	2	415.268	828.522	55376.2	3.2486	0.001349	0.25478	0.0001058	3.5034	0.0014548	415.268	52.862	0.28386	53.157	53.006	53.29	0.29507					22	9	3	0	0	0	0.034743	1	16167	83.229	11.234	1	4420900
ALLFIPR	7	Unmodified	_ALLFIPR_			0	0	sp|P08238|HS90B_HUMAN	sp|P08238|HS90B_HUMAN	sp|P08238|HS90B_HUMAN	MULTI-MSMS	DS_070318_80_20_2h_1uL	1	80_20	415.27	2	415.268	828.522	55392.1	3.4477	0.0014317	0.29698	0.00012333	3.7446	0.001555	415.268	52.871	0.32346	53.083	52.916	53.239	0.21233					25	10	3	0	0	0	0.052134	1	16407	74.832	10.269	1	3909000
ALLFTHDQFQDK	12	Unmodified	_ALLFTHDQFQDK_			0	0	CON__Q3Y5Z3	CON__Q3Y5Z3	CON__Q3Y5Z3	MULTI-MSMS	DS_070318_100_0_2h_1uL	1	100_0	488.251	3	488.249	1461.73	50795.9	4.2476	0.0020739	-0.71998	-0.00035153	3.5276	0.0017223	488.248	41.99	0.28093	42.238	42.135	42.416	0.24796					26	9	4	0	0	0	0.00092134	1	12837	66.326	57.506	1	8568400
ALLFTHDQFQDK	12	Unmodified	_ALLFTHDQFQDK_			0	0	CON__Q3Y5Z3	CON__Q3Y5Z3	CON__Q3Y5Z3	MULTI-MSMS	DS_070318_50_50_2h_1uL	1	50_50	488.25	3	488.249	1461.73	50890	3.8031	0.0018569	-0.35561	-0.00017363	3.4475	0.0016832	488.249	42.094	0.35793	42.289	42.168	42.526	0.19487					39	14	5	0	0	0	0.00037119	1	12540	74.237	63.884	1	16337000
ALLFTHDQFQDK	12	Unmodified	_ALLFTHDQFQDK_			0	0	CON__Q3Y5Z3	CON__Q3Y5Z3	CON__Q3Y5Z3	MULTI-MSMS	DS_070318_80_20_2h_1uL	1	80_20	488.251	3	488.249	1461.73	50241.6	3.7439	0.001828	0.22023	0.00010753	3.9642	0.0019355	488.249	42.083	0.30295	42.295	42.172	42.475	0.21238					30	9	5	0	0	0	1.704e-05	1	12717	90.689	80.568	1	12141000
ALLFTHDQFQDK	12	Unmodified	_ALLFTHDQFQDK_			0	0	CON__Q3Y5Z3	CON__Q3Y5Z3	CON__Q3Y5Z3	MULTI-MATCH	DS_070318_20_80_2h_1uL	1	20_80		3	488.249	1461.73	50248.3	3.6863	0.0017999	0.19228	9.3883e-05	3.8786	0.0018937	488.249	42.276	0.32272	42.372	42.236	42.559	0.096386	0.073364	0.00039875	NaN	90.689	40	13	4	NaN	NaN	NaN	NaN	0		NaN	NaN	0	8809900
ALLFVPR	7	Unmodified	_ALLFVPR_			0	0	sp|P07900|HS90A_HUMAN	sp|P07900|HS90A_HUMAN	sp|P07900|HS90A_HUMAN	MULTI-MSMS	DS_070318_100_0_2h_1uL	1	100_0	408.262	2	408.261	814.507	54861.4	2.7661	0.0011293	0.19766	8.0699e-05	2.9637	0.00121	408.261	49.212	0.51867	49.359	49.152	49.67	0.14773					52	26	4	0	0	0	0.02871	1	15287	94.669	0	1	20335000
ALLFVPR	7	Unmodified	_ALLFVPR_			0	0	sp|P07900|HS90A_HUMAN	sp|P07900|HS90A_HUMAN	sp|P07900|HS90A_HUMAN	MULTI-MSMS	DS_070318_20_80_2h_1uL	1	20_80	408.262	2	408.261	814.507	55181.5	3.2656	0.0013332	-0.66519	-0.00027157	2.6004	0.0010616	408.26	49.326	0.27203	49.422	49.28	49.553	0.096386					47	20	3	0	0	0	0.039362	1	14341	80.999	0	1	4428000
ALLFVPR	7	Unmodified	_ALLFVPR_			0	0	sp|P07900|HS90A_HUMAN	sp|P07900|HS90A_HUMAN	sp|P07900|HS90A_HUMAN	MULTI-MSMS	DS_070318_80_20_2h_1uL	1	80_20	408.262	2	408.261	814.507	55070.7	3.1481	0.0012853	-0.31699	-0.00012942	2.8311	0.0011558	408.26	49.156	0.49182	49.368	49.219	49.71	0.21233					46	25	3	0	0	0	0.034743	1	15128	83.229	0	1	16564000
ALLFVPR	7	Unmodified	_ALLFVPR_			0	0	sp|P07900|HS90A_HUMAN	sp|P07900|HS90A_HUMAN	sp|P07900|HS90A_HUMAN	MULTI-MATCH	DS_070318_50_50_2h_1uL	1	50_50		2	408.261	814.507	54612.3	3.1928	0.0013035	-0.432	-0.00017637	2.7608	0.0011271	408.26	49.196	0.34658	49.39	49.211	49.557	0.19485	0.005517	-0.00010897	NaN	94.669	49	23	3	NaN	NaN	NaN	NaN	0		NaN	NaN	0	12054000
ALLIQGSNDVEIR	13	Unmodified	_ALLIQGSNDVEIR_			0	0	sp|P02458|CO2A1_HUMAN	sp|P02458|CO2A1_HUMAN	sp|P02458|CO2A1_HUMAN	MULTI-MSMS	DS_070318_100_0_2h_1uL	1	100_0	714.397	2	714.396	1426.78	41634.9	2.5907	0.0018508	-0.3936	-0.00028119	2.1971	0.0015696	714.898	48.047	0.38381	48.295	48.163	48.547	0.24796					38	16	3	0	0	0	1.8037e-11	1	14913	130.98	84.824	1	12516000
ALLIQGSNDVEIR	13	Unmodified	_ALLIQGSNDVEIR_			0	0	sp|P02458|CO2A1_HUMAN	sp|P02458|CO2A1_HUMAN	sp|P02458|CO2A1_HUMAN	MULTI-MSMS	DS_070318_20_80_2h_1uL	1	20_80	714.398	2	714.396	1426.78	44047	2.572	0.0018374	-0.89642	-0.0006404	1.6756	0.001197	714.396	48.121	0.20242	48.318	48.215	48.417	0.19662					36	17	3	0	0	0	5.2074e-05	1	13965	85.377	57.635	1	2214600
ALLIQGSNDVEIR	13	Unmodified	_ALLIQGSNDVEIR_			0	0	sp|P02458|CO2A1_HUMAN	sp|P02458|CO2A1_HUMAN	sp|P02458|CO2A1_HUMAN	MULTI-MSMS	DS_070318_50_50_2h_1uL	1	50_50	714.397	2	714.396	1426.78	43079.3	2.6758	0.0019116	-0.66665	-0.00047626	2.0091	0.0014353	714.396	47.984	0.26558	48.279	48.144	48.41	0.29509					32	17	3	0	0	0	1.8151e-11	1	14541	130.94	84.782	1	8139100
ALLIQGSNDVEIR	13	Unmodified	_ALLIQGSNDVEIR_			0	0	sp|P02458|CO2A1_HUMAN	sp|P02458|CO2A1_HUMAN	sp|P02458|CO2A1_HUMAN	MULTI-MSMS	DS_070318_80_20_2h_1uL	1	80_20	714.398	2	714.396	1426.78	42261.6	2.4024	0.0017162	-0.34407	-0.0002458	2.0583	0.0014704	714.396	47.993	0.33191	48.305	48.164	48.496	0.31256					47	18	3	0	0	0	1.9632e-13	1	14742	143.89	97.732	1	16813000
ALLLLCGEDD	10	Unmodified	_ALLLLCGEDD_			0	0	sp|P08758|ANXA5_HUMAN	sp|P08758|ANXA5_HUMAN	sp|P08758|ANXA5_HUMAN	MULTI-MSMS	DS_070318_100_0_2h_1uL	1	100_0	559.777	2	559.774	1117.53	46312.9	4.2803	0.002396	-0.42308	-0.00023683	3.8572	0.0021592	559.773	66.648	0.45488	66.696	66.532	66.987	0.047485					70	24	5	0	0	0	0.030752	1	21178	57.559	47.572	1	7686800
ALLLLCGEDD	10	Unmodified	_ALLLLCGEDD_			0	0	sp|P08758|ANXA5_HUMAN	sp|P08758|ANXA5_HUMAN	sp|P08758|ANXA5_HUMAN	MULTI-MATCH	DS_070318_20_80_2h_1uL	1	20_80		2	559.774	1117.53	46196.6	3.455	0.001934	-0.29838	-0.00016703	3.1566	0.001767	559.773	66.687	0.28475	66.683	66.534	66.819	-0.0038452	-0.0037575	0.00017997	NaN	57.559	80	31	3	NaN	NaN	NaN	NaN	0		NaN	NaN	0	1597100
ALLLLCGEDD	10	Unmodified	_ALLLLCGEDD_			0	0	sp|P08758|ANXA5_HUMAN	sp|P08758|ANXA5_HUMAN	sp|P08758|ANXA5_HUMAN	MULTI-MATCH	DS_070318_50_50_2h_1uL	1	50_50		2	559.774	1117.53	46286.2	3.7581	0.0021037	-0.45145	-0.00025271	3.3067	0.001851	559.773	66.601	0.33831	66.695	66.524	66.862	0.09462	0.008503	8.6064e-06	NaN	57.559	72	22	4	NaN	NaN	NaN	NaN	0		NaN	NaN	0	5043900
ALLLLCGEDD	10	Unmodified	_ALLLLCGEDD_			0	0	sp|P08758|ANXA5_HUMAN	sp|P08758|ANXA5_HUMAN	sp|P08758|ANXA5_HUMAN	MULTI-MATCH	DS_070318_80_20_2h_1uL	1	80_20		2	559.774	1117.53	46296	4.0659	0.002276	-0.67656	-0.00037872	3.3893	0.0018972	559.773	66.561	0.56072	66.673	66.491	67.052	0.11209	-0.013844	-0.00024341	NaN	57.559	90	37	5	NaN	NaN	NaN	NaN	0		NaN	NaN	0	8573100
ALLLQGSNEIEIR	13	Unmodified	_ALLLQGSNEIEIR_			0	0	sp|P02452|CO1A1_HUMAN;CON__Q862S4	sp|P02452|CO1A1_HUMAN	sp|P02452|CO1A1_HUMAN	MULTI-MSMS	DS_070318_100_0_2h_1uL	1	100_0	728.414	2	728.412	1454.81	41891.6	2.9417	0.0021428	0.43782	0.00031891	3.3795	0.0024617	728.412	52.856	0.69179	53.003	52.847	53.538	0.14772					78	24	6	0	0	0	3.5341e-20	1	16544	185.14	139.98	1	79950000
ALLLQGSNEIEIR	13	Unmodified	_ALLLQGSNEIEIR_			0	0	sp|P02452|CO1A1_HUMAN;CON__Q862S4	sp|P02452|CO1A1_HUMAN	sp|P02452|CO1A1_HUMAN	MULTI-MSMS	DS_070318_50_50_2h_1uL	1	50_50	728.414	2	728.412	1454.81	41298.8	2.9605	0.0021564	0.59495	0.00043337	3.5554	0.0025898	728.412	52.726	0.47546	53.021	52.865	53.341	0.29507					62	19	5	0	0	0	5.8353e-12	1	16105	135.55	86.013	1	48845000
ALLLQGSNEIEIR	13	Unmodified	_ALLLQGSNEIEIR_			0	0	sp|P02452|CO1A1_HUMAN;CON__Q862S4	sp|P02452|CO1A1_HUMAN	sp|P02452|CO1A1_HUMAN	MULTI-MSMS	DS_070318_80_20_2h_1uL	1	80_20	728.414	2	728.412	1454.81	41514.1	3.0527	0.0022236	0.37613	0.00027397	3.4288	0.0024976	728.412	52.75	0.65634	52.962	52.772	53.428	0.21233					66	22	6	0	0	0	1.2763e-16	1	16343	161.63	116.47	1	79318000
ALLQDKDVIAINQDPLGK	18	Unmodified	_ALLQDKDVIAINQDPLGK_			0	1	sp|P06280|AGAL_HUMAN	sp|P06280|AGAL_HUMAN	sp|P06280|AGAL_HUMAN	MULTI-MSMS	DS_070318_100_0_2h_1uL	1	100_0	651.37	3	651.033	1950.08	44133.7	3.0451	0.0019824	0.53815	0.00035035	3.5832	0.0023328	651.034	51.668	0.24215	51.816	51.675	51.917	0.14773					20	7	4	0	0	0	0.0012185	1	16157	47.752	39.827	1	3676500
ALLQDKDVIAINQDPLGK	18	Unmodified	_ALLQDKDVIAINQDPLGK_			0	1	sp|P06280|AGAL_HUMAN	sp|P06280|AGAL_HUMAN	sp|P06280|AGAL_HUMAN	MULTI-MSMS	DS_070318_50_50_2h_1uL	1	50_50	651.035	3	651.033	1950.08	44763.2	2.7493	0.0017899	0.27127	0.00017661	3.0205	0.0019665	651.368	51.521	0.19684	51.816	51.68	51.877	0.29507					22	7	4	0	0	0	0.027774	1	15722	27.714	25.852	1	2176600
ALLQDKDVIAINQDPLGK	18	Unmodified	_ALLQDKDVIAINQDPLGK_			0	1	sp|P06280|AGAL_HUMAN	sp|P06280|AGAL_HUMAN	sp|P06280|AGAL_HUMAN	MULTI-MATCH	DS_070318_20_80_2h_1uL	1	20_80		3	651.033	1950.08	44843.2	3.0056	0.0019567	-0.52184	-0.00033974	2.4837	0.001617	651.367	51.782	0.17131	51.779	51.678	51.849	-0.003849	-0.010583	-0.0021775	NaN	47.752	19	7	4	NaN	NaN	NaN	NaN	0		NaN	NaN	0	738910
ALLQDKDVIAINQDPLGK	18	Unmodified	_ALLQDKDVIAINQDPLGK_			0	1	sp|P06280|AGAL_HUMAN	sp|P06280|AGAL_HUMAN	sp|P06280|AGAL_HUMAN	MULTI-MATCH	DS_070318_80_20_2h_1uL	1	80_20		3	651.033	1950.08	43676.8	3.0473	0.0019839	1.0217	0.00066515	4.069	0.002649	651.034	51.534	0.22348	51.746	51.605	51.828	0.21233	-0.042947	0.00083718	NaN	47.752	21	6	4	NaN	NaN	NaN	NaN	0		NaN	NaN	0	2440200
ALLVTASQCQQPAENK	16	Unmodified	_ALLVTASQCQQPAENK_			0	0	sp|Q01518|CAP1_HUMAN	sp|Q01518|CAP1_HUMAN	sp|Q01518|CAP1_HUMAN	MULTI-MSMS	DS_070318_100_0_2h_1uL	1	100_0	586.636	3	586.633	1756.88	47678.5	3.6362	0.0021331	-0.71833	-0.0004214	2.9179	0.0017117	586.633	35.023	0.24938	35.271	35.167	35.417	0.24796					19	8	4	0	0	0	0.0002031	1	10430	63.037	44.625	1	3793500
ALLVTASQCQQPAENK	16	Unmodified	_ALLVTASQCQQPAENK_			0	0	sp|Q01518|CAP1_HUMAN	sp|Q01518|CAP1_HUMAN	sp|Q01518|CAP1_HUMAN	MULTI-MSMS	DS_070318_100_0_2h_1uL	1	100_0	879.95	2	879.446	1756.88	38837.6	2.8563	0.0025119	-0.49595	-0.00043616	2.3603	0.0020758	879.947	35.038	0.18407	35.286	35.167	35.351	0.24796					12	5	3	0	0	0	0.040304	1	10431	50.284	40.596	1	3157000
ALLVTASQCQQPAENK	16	Unmodified	_ALLVTASQCQQPAENK_			0	0	sp|Q01518|CAP1_HUMAN	sp|Q01518|CAP1_HUMAN	sp|Q01518|CAP1_HUMAN	MULTI-MSMS	DS_070318_50_50_2h_1uL	1	50_50	586.968	3	586.633	1756.88	47184.4	3.4791	0.002041	-0.64548	-0.00037866	2.8336	0.0016623	586.967	34.963	0.22366	35.258	35.118	35.341	0.29509					30	13	3	0	0	0	0.043723	1	10124	22.803	4.3901	1	3399000
ALLVTASQCQQPAENK	16	Unmodified	_ALLVTASQCQQPAENK_			0	0	sp|Q01518|CAP1_HUMAN	sp|Q01518|CAP1_HUMAN	sp|Q01518|CAP1_HUMAN	MULTI-MSMS	DS_070318_80_20_2h_1uL	1	80_20	586.969	3	586.633	1756.88	47094.5	3.2987	0.0019351	-0.92576	-0.00054308	2.373	0.0013921	586.633	35.019	0.27216	35.232	35.135	35.407	0.21239					23	9	4	0	0	0	6.9537e-06	1	10290	82.908	63.584	1	6029100
ALLVTASQCQQPAENK	16	Unmodified	_ALLVTASQCQQPAENK_			0	0	sp|Q01518|CAP1_HUMAN	sp|Q01518|CAP1_HUMAN	sp|Q01518|CAP1_HUMAN	MULTI-MSMS	DS_070318_80_20_2h_1uL	1	80_20	879.95	2	879.446	1756.88	38802.7	2.6679	0.0023463	-0.65434	-0.00057546	2.0135	0.0017708	879.446	35.018	0.18935	35.23	35.155	35.345	0.21239					16	6	3	0	0	0	0.0026375	1	10292	72.652	63.22	1	3658800
ALLVTASQCQQPAENK	16	Unmodified	_ALLVTASQCQQPAENK_			0	0	sp|Q01518|CAP1_HUMAN	sp|Q01518|CAP1_HUMAN	sp|Q01518|CAP1_HUMAN	MULTI-MATCH	DS_070318_50_50_2h_1uL	1	50_50		2	879.446	1756.88	40474.7	2.8232	0.0024829	-1.4909	-0.0013112	1.3324	0.0011717	879.946	34.934	0.15318	35.229	35.168	35.321	0.29509	-0.019732	-0.0009521	NaN	72.652	17	9	2	NaN	NaN	NaN	NaN	0		NaN	NaN	0	2332200
ALLYLCGGDD	10	Unmodified	_ALLYLCGGDD_			0	0	sp|P07355|ANXA2_HUMAN;sp|A6NMY6|AXA2L_HUMAN	sp|P07355|ANXA2_HUMAN	sp|P07355|ANXA2_HUMAN	MULTI-MSMS	DS_070318_100_0_2h_1uL	1	100_0	548.755	2	548.753	1095.49	48469.5	3.7797	0.0020741	-0.70124	-0.00038481	3.0785	0.0016893	548.752	61.061	0.35766	61.208	61.06	61.418	0.14772					48	18	4	0	0	0	0.033405	1	19349	56.091	54.031	1	5431100
ALLYLCGGDD	10	Unmodified	_ALLYLCGGDD_			0	0	sp|P07355|ANXA2_HUMAN;sp|A6NMY6|AXA2L_HUMAN	sp|P07355|ANXA2_HUMAN	sp|P07355|ANXA2_HUMAN	MULTI-MSMS	DS_070318_50_50_2h_1uL	1	50_50	548.754	2	548.753	1095.49	47069.8	3.5519	0.0019491	-0.5865	-0.00032184	2.9654	0.0016273	548.752	60.908	0.33672	61.103	60.967	61.303	0.19485					47	20	3	0	0	0	0.033349	1	18885	56.122	53.923	1	3805700
ALLYLCGGDD	10	Unmodified	_ALLYLCGGDD_			0	0	sp|P07355|ANXA2_HUMAN;sp|A6NMY6|AXA2L_HUMAN	sp|P07355|ANXA2_HUMAN	sp|P07355|ANXA2_HUMAN	MULTI-MATCH	DS_070318_20_80_2h_1uL	1	20_80		2	548.753	1095.49	48260.2	3.2934	0.0018073	-0.48411	-0.00026566	2.8093	0.0015416	548.752	61.08	0.29339	61.177	61.039	61.332	0.096386	0.013968	0.000113	NaN	56.122	48	23	3	NaN	NaN	NaN	NaN	0		NaN	NaN	0	1074200
ALMDEVVK	8	Unmodified	_ALMDEVVK_			0	0	sp|P00558|PGK1_HUMAN	sp|P00558|PGK1_HUMAN	sp|P00558|PGK1_HUMAN	MULTI-MSMS	DS_070318_50_50_2h_1uL	1	50_50	452.745	2	452.744	903.474	54335.2	3.5182	0.0015929	-0.25865	-0.0001171	3.2596	0.0014758	452.744	40.474	0.2369	40.669	40.552	40.789	0.19487					11	7	2	0	0	0	0.046543	1	12006	64.757	38.931	1	1629000
ALMDEVVK	8	Unmodified	_ALMDEVVK_			0	0	sp|P00558|PGK1_HUMAN	sp|P00558|PGK1_HUMAN	sp|P00558|PGK1_HUMAN	MULTI-MSMS	DS_070318_80_20_2h_1uL	1	80_20	452.745	2	452.744	903.474	53621.1	3.5973	0.0016287	-0.46167	-0.00020902	3.1356	0.0014196	452.744	40.415	0.23442	40.627	40.491	40.726	0.21239					16	8	2	0	0	0	0.025272	1	12143	77.058	45.122	1	4267500
ALMDEVVK	8	Unmodified	_ALMDEVVK_			0	0	sp|P00558|PGK1_HUMAN	sp|P00558|PGK1_HUMAN	sp|P00558|PGK1_HUMAN	MULTI-MATCH	DS_070318_100_0_2h_1uL	1	100_0		2	452.744	903.474	52006.9	3.6267	0.001642	-0.99063	-0.0004485	2.6361	0.0011935	452.744	40.479	0.44173	40.727	40.487	40.929	0.24796	0.045055	-0.00054517	NaN	77.058	25	14	3	NaN	NaN	NaN	NaN	0		NaN	NaN	0	3532300
ALMDEVVK	8	Unmodified	_ALMDEVVK_			0	0	sp|P00558|PGK1_HUMAN	sp|P00558|PGK1_HUMAN	sp|P00558|PGK1_HUMAN	MULTI-MATCH	DS_070318_20_80_2h_1uL	1	20_80		2	452.744	903.474	55978.5	3.9416	0.0017845	-0.28534	-0.00012919	3.6562	0.0016553	452.744	40.609	0.22718	40.705	40.587	40.814	0.096386	0.02319	9.3459e-05	NaN	77.058	17	10	2	NaN	NaN	NaN	NaN	0		NaN	NaN	0	605850
ALNVEPDGTGLTCSLAPNIISQL	23	Unmodified	_ALNVEPDGTGLTCSLAPNIISQL_			0	0	sp|P30044|PRDX5_HUMAN	sp|P30044|PRDX5_HUMAN	sp|P30044|PRDX5_HUMAN	MULTI-MSMS	DS_070318_100_0_2h_1uL	1	100_0	795.414	3	795.077	2382.21	39551.3	2.5782	0.0020498	0.25929	0.00020616	2.8374	0.002256	795.412	80.86	0.27641	81.008	80.906	81.183	0.14773					146	39	5	0	0	0	0.056712	1	25352	9.1536	7.8248	1	2310000
ALNVEPDGTGLTCSLAPNIISQL	23	Unmodified	_ALNVEPDGTGLTCSLAPNIISQL_			0	0	sp|P30044|PRDX5_HUMAN	sp|P30044|PRDX5_HUMAN	sp|P30044|PRDX5_HUMAN	MULTI-MATCH	DS_070318_20_80_2h_1uL	1	20_80		3	795.077	2382.21	40285.3	1.8484	0.0014696	1.0275	0.00081691	2.8759	0.0022865	795.412	80.968	0.15784	81.064	80.987	81.145	0.09639	0.0096626	0.001379	NaN	9.1536	85	30	5	NaN	NaN	NaN	NaN	0		NaN	NaN	0	599960
ALNVEPDGTGLTCSLAPNIISQL	23	Unmodified	_ALNVEPDGTGLTCSLAPNIISQL_			0	0	sp|P30044|PRDX5_HUMAN	sp|P30044|PRDX5_HUMAN	sp|P30044|PRDX5_HUMAN	MULTI-MATCH	DS_070318_50_50_2h_1uL	1	50_50		3	795.077	2382.21	39873.7	2.1698	0.0017252	0.32985	0.00026226	2.4997	0.0019874	795.412	80.938	0.21764	81.033	80.921	81.139	0.094635	-0.021572	-0.00028499	NaN	9.1536	105	32	4	NaN	NaN	NaN	NaN	0		NaN	NaN	0	1284300
ALNVEPDGTGLTCSLAPNIISQL	23	Unmodified	_ALNVEPDGTGLTCSLAPNIISQL_			0	0	sp|P30044|PRDX5_HUMAN	sp|P30044|PRDX5_HUMAN	sp|P30044|PRDX5_HUMAN	MULTI-MATCH	DS_070318_80_20_2h_1uL	1	80_20		3	795.077	2382.21	39775.8	2.2114	0.0017582	0.27665	0.00021996	2.488	0.0019782	795.412	80.9	0.2488	81.113	80.982	81.23	0.21233	0.058392	-0.00041189	NaN	9.1536	144	38	5	NaN	NaN	NaN	NaN	0		NaN	NaN	0	1379900
ALPAVQQNNLDEDLIR	16	Unmodified	_ALPAVQQNNLDEDLIR_			0	0	sp|P22314|UBA1_HUMAN	sp|P22314|UBA1_HUMAN	sp|P22314|UBA1_HUMAN	MULTI-MSMS	DS_070318_80_20_2h_1uL	1	80_20	904.983	2	904.979	1807.94	38299.2	3.0189	0.0027321	0.52214	0.00047252	3.5411	0.0032046	904.979	52.432	0.20197	52.644	52.538	52.74	0.21233					15	6	3	0	0	0	0.0021631	1	16270	57.836	48.514	1	896610
ALPAVQQNNLDEDLIR	16	Unmodified	_ALPAVQQNNLDEDLIR_			0	0	sp|P22314|UBA1_HUMAN	sp|P22314|UBA1_HUMAN	sp|P22314|UBA1_HUMAN	MULTI-MATCH	DS_070318_100_0_2h_1uL	1	100_0		2	904.979	1807.94	37567.8	2.8629	0.0025909	0.016801	1.5205e-05	2.8797	0.0026061	905.48	52.585	0.1559	52.733	52.66	52.816	0.14773	0.038453	-0.0006439	NaN	57.836	10	5	3	NaN	NaN	NaN	NaN	0		NaN	NaN	0	1603100
ALPAVQQNNLDEDLIR	16	Unmodified	_ALPAVQQNNLDEDLIR_			0	0	sp|P22314|UBA1_HUMAN	sp|P22314|UBA1_HUMAN	sp|P22314|UBA1_HUMAN	MULTI-MATCH	DS_070318_50_50_2h_1uL	1	50_50		2	904.979	1807.94	39796	3.1581	0.002858	0.44419	0.00040198	3.6023	0.00326	904.979	52.412	0.13332	52.707	52.614	52.747	0.29507	0.012117	0.00012966	NaN	57.836	8	4	2	NaN	NaN	NaN	NaN	0		NaN	NaN	0	587200
ALPGLSK	7	Unmodified	_ALPGLSK_			0	0	sp|Q14766|LTBP1_HUMAN	sp|Q14766|LTBP1_HUMAN	sp|Q14766|LTBP1_HUMAN	MULTI-MSMS	DS_070318_80_20_2h_1uL	1	80_20	343.217	2	343.216	684.417	67518.5	3.0737	0.0010549	1.712	0.00058759	4.7857	0.0016425	343.216	31.458	0.25633	31.67	31.524	31.78	0.21238					13	8	2	0	0	0	0.052948	1	9059	74.439	35.22	1	1993300
ALPGLSK	7	Unmodified	_ALPGLSK_			0	0	sp|Q14766|LTBP1_HUMAN	sp|Q14766|LTBP1_HUMAN	sp|Q14766|LTBP1_HUMAN	MULTI-MATCH	DS_070318_100_0_2h_1uL	1	100_0		2	343.216	684.417	62509.5	3.5724	0.0012261	1.8932	0.00064976	5.4656	0.0018759	343.217	31.517	0.27845	31.765	31.592	31.871	0.24796	0.081069	-0.00016572	NaN	74.439	15	9	2	NaN	NaN	NaN	NaN	0		NaN	NaN	0	1137800
ALPGLSK	7	Unmodified	_ALPGLSK_			0	0	sp|Q14766|LTBP1_HUMAN	sp|Q14766|LTBP1_HUMAN	sp|Q14766|LTBP1_HUMAN	MULTI-MATCH	DS_070318_20_80_2h_1uL	1	20_80		2	343.216	684.417	63102.9	3.6124	0.0012398	2.6344	0.00090416	6.2468	0.002144	343.217	31.514	0.20938	31.611	31.504	31.713	0.096388	-0.07342	0.00034309	NaN	74.439	15	9	2	NaN	NaN	NaN	NaN	0		NaN	NaN	0	464180
[truncated: 21,698 more rows]
[truncated: 10 more columns]

## Sheet: StrataClean_proteinGroups.txt
Protein IDs	Majority protein IDs	Peptide counts (all)	Peptide counts (razor+unique)	Peptide counts (unique)	Fasta headers	Number of proteins	Peptides	Razor + unique peptides	Unique peptides	Peptides 0_100	Peptides 100_0	Peptides 20_80	Peptides 50_50	Peptides 80_20	Razor + unique peptides 0_100	Razor + unique peptides 100_0	Razor + unique peptides 20_80	Razor + unique peptides 50_50	Razor + unique peptides 80_20	Unique peptides 0_100	Unique peptides 100_0	Unique peptides 20_80	Unique peptides 50_50	Unique peptides 80_20	Sequence coverage [%]	Unique + razor sequence coverage [%]	Unique sequence coverage [%]	Mol. weight [kDa]	Sequence length	Sequence lengths	Fraction average	Fraction 1	Q-value	Score	Identification type 0_100	Identification type 100_0	Identification type 20_80	Identification type 50_50	Identification type 80_20	Sequence coverage 0_100 [%]	Sequence coverage 100_0 [%]	Sequence coverage 20_80 [%]	Sequence coverage 50_50 [%]	Sequence coverage 80_20 [%]	Intensity	Intensity 0_100	Intensity 100_0	Intensity 20_80	Intensity 50_50
[truncated: 749 more rows]
[truncated: 24 more columns]
