# Supplementary material for: Stable Isotope Dynamic Labeling of Secretomes (SIDLS) Identifies Authentic Secretory Proteins Released by Cancer and Stromal Cells
Source: Mol Cell Proteomics. 2018 Jun 18;17(9):1837–49. doi: 10.1074/mcp.TIR117.000516 (PMC6126392; doi:10.1074/mcp.TIR117.000516)
Supplement: supplemental material [file 134290_3_supp_155573_pxxxgr.xlsx]

## Sheet: CAM_PRE-filtered_data
Unique_ID	UniProt	Sequence	Charge	m/z	rt	Andromeda_Score	PEP	Light_Intensity/Abundance	Heavy_Intensity/Abundance	Total_Abundance	Time	RIA
1433B - P31946	P31946	QTTVSNSQQAYQEAFEISK	3	720.347	49.168	33.691	0.011674	45222000	2188400	47411000	24	0.0461586
1433B - P31946	P31946	TAFDEAIAELDTLNEESYK	3	720.339	76.795	47.082	0.0040675	5305600	890580	6196200	0.5	0.14373
1433B - P31946	P31946	TAFDEAIAELDTLNEESYK	2	1080	76.794	80.469	0.00039783	2678200	731430	3409600	0.5	0.214519
1433B - P31946	P31946	TAFDEAIAELDTLNEESYK	3	720.339	77.08	52.814	0.00075217	4311800	1483400	5795300	1	0.25597
1433B - P31946	P31946	TAFDEAIAELDTLNEESYK	3	720.339	77.067	59.9	0.00018533	1838700	1145900	2984600	2	0.383938
1433B - P31946	P31946	YDDMAAAMK	2	508.215	33.973	62.546	0.056934	69019000	362020	69381000	24	0.00521785
1433B - P31946	P31946	YLSEVASGDNK	2	591.785	27.846	128.6	0.00010836	61871000	54462	61925000	0.5	0.000879477
1433B - P31946	P31946	YLSEVASGDNK	2	591.785	28.001	129.63	9.44e-05	56967000	473390	57441000	1	0.00824141
1433F - Q04917	Q04917	AVTELNEPLSNEDRNLLSVAYK	3	825.762	55.893	93.572	2.07e-05	40648000	11416000	52064000	2	0.219269
1433F - Q04917	Q04917	AVTELNEPLSNEDRNLLSVAYK	3	825.762	55.633	147.25	3.19e-08	86390000	3784000	90174000	24	0.0419633
1433F - Q04917	Q04917	YDDMASAMK	2	516.212	32.768	90.657	0.0069432	17759000	1136700	18896000	1	0.0601565
1433F - Q04917	Q04917	YDDMASAMK	2	516.212	32.895	90.657	0.0069432	22298000	2284600	24582000	2	0.0929357
1433F - Q04917	Q04917	YDDMASAMK	2	516.212	32.711	78.334	0.011216	21864000	1300200	23164000	6	0.0561297
1433G - P61981	P61981	AYSEAHEISK	3	378.852	19.376	29.936	0.075014	15215000	1149700	16365000	0.5	0.0702549
1433G - P61981	P61981	AYSEAHEISK	3	378.852	19.44	45.879	0.040627	15249000	498370	15747000	1	0.0316478
1433G - P61981	P61981	AYSEAHEISK	3	378.852	19.565	55.401	0.022574	14990000	1099600	16089000	2	0.0683423
1433G - P61981	P61981	AYSEAHEISK	3	378.852	19.414	33.761	0.07495	12954000	349490	13303000	6	0.0262706
1433G - P61981	P61981	AYSEAHEISK	2	567.775	19.438	70.399	0.025456	5860200	1745600	7605800	24	0.229509
1433S - P31947	P31947	VLSSIEQK	2	452.261	24.818	134.06	0.0014376	97037000	168370	97205000	2	0.00173211
1433S - P31947	P31947	VLSSIEQK	2	452.261	24.62	111.65	0.0034952	73946000	434620	74381000	6	0.00584319
1433S - P31947	P31947	VLSSIEQK	2	452.261	24.572	114.78	0.0032073	232750000	1370400	234120000	24	0.0058534
1433T - P27348	P27348	NLLSVAYK	2	454.266	44.059	101.64	0.0057105	434930000	647830	435580000	1	0.00148729
1433T - P27348	P27348	NLLSVAYK	2	454.266	44.179	87.323	0.012548	400800000	25773	400820000	2	6.43e-05
1433T - P27348	P27348	NLLSVAYK	2	454.266	44.099	75.109	0.018379	382040000	729900	382770000	6	0.00190689
1433T - P27348	P27348	NLLSVAYK	2	454.266	43.93	79.116	0.010596	849190000	4627100	853820000	24	0.00541931
1433T - P27348	P27348	TAFDEAIAELDTLNEDSYK	3	715.667	77	58.672	0.0001984	3177600	768910	3946500	1	0.194833
1433T - P27348	P27348	TAFDEAIAELDTLNEDSYK	3	715.667	77.011	44.468	0.02358	3924300	2213800	6138200	2	0.360665
1433T - P27348	P27348	TAFDEAIAELDTLNEDSYK	3	715.667	77.045	38.417	0.011289	2236700	915140	3151900	6	0.290351
1433T - P27348	P27348	TAFDEAIAELDTLNEDSYK	3	715.667	77.013	68.567	0.00011683	6517600	1631900	8149500	24	0.200245
1433T - P27348	P27348	YDDMATCMK	2	567.717	31.831	107.01	0.0018694	46731000	144790	46876000	0.5	0.0030888
1433T - P27348	P27348	YDDMATCMK	2	567.717	32.041	126.52	0.00091588	62660000	1807600	64468000	1	0.0280389
1433T - P27348	P27348	YDDMATCMK	2	567.717	32.185	114.5	0.0015034	98246000	342870	98589000	2	0.00347778
1433T - P27348	P27348	YDDMATCMK	2	567.717	31.995	121.85	0.0011442	101060000	1266900	102330000	6	0.0123809
1433T - P27348	P27348	YDDMATCMK	2	567.717	31.927	118.74	0.001296	195310000	891790	196200000	24	0.00454527
1433Z - P63104	P63104	GIVDQSQQAYQEAFEISK	3	681.001	60.265	73.138	0.00011761	12753000	1218200	13972000	0.5	0.0871937
1433Z - P63104	P63104	GIVDQSQQAYQEAFEISK	3	681.001	60.404	71.637	5.48e-05	22962000	2043600	25006000	1	0.0817257
1433Z - P63104	P63104	GIVDQSQQAYQEAFEISK	3	681.001	60.461	19.255	0.05838	9200700	4638300	13839000	6	0.335162
1433Z - P63104	P63104	GIVDQSQQAYQEAFEISK	3	681.001	60.455	94.973	7.68e-06	30028000	7184800	37213000	24	0.193073
1433Z - P63104	P63104	GIVDQSQQAYQEAFEISK	2	1021	60.473	151.3	2.1e-06	74385000	6660100	81045000	24	0.0821777
1433Z - P63104	P63104	TAFDEAIAELDTLSEESYK	3	711.335	81.413	59.281	0.0077503	4040000	350720	4390700	0.5	0.0798776
1433Z - P63104	P63104	TAFDEAIAELDTLSEESYK	3	711.335	81.66	74.519	0.00046955	4807700	186130	4993900	1	0.037272
1433Z - P63104	P63104	TAFDEAIAELDTLSEESYK	3	711.335	81.686	24.3	0.067582	3123800	135970	3259800	2	0.0417115
1433Z - P63104	P63104	TAFDEAIAELDTLSEESYK	3	711.335	81.727	52.612	0.010937	2381600	145340	2526900	6	0.0575162
1433Z - P63104	P63104	TAFDEAIAELDTLSEESYK	3	711.335	81.739	90.654	0.00011819	6268200	284530	6552800	24	0.0434216
1433Z - P63104	P63104	VVSSIEQK	2	445.253	20.953	107.59	0.0038675	51986000	732590	52718000	24	0.0138962
1433Z - P63104	P63104	YDDMAACMK	2	552.712	32.786	83.265	0.0095066	35716000	18311	35734000	0.5	0.000512421
1433Z - P63104	P63104	YDDMAACMK	2	552.712	33.148	70.919	0.027059	33590000	84580	33675000	2	0.00251169
2AAA - P30153	P30153	LTQDQDVDVK	2	580.793	25.296	135.79	4.23e-05	51492000	16286000	67778000	0.5	0.240284
2AAA - P30153	P30153	LTQDQDVDVK	2	580.793	25.464	122.13	0.00031656	50710000	12522000	63233000	1	0.198033
2AAA - P30153	P30153	LTQDQDVDVK	2	580.793	25.588	118.18	0.00040141	47377000	13331000	60708000	2	0.219592
2AAA - P30153	P30153	LTQDQDVDVK	2	580.793	25.417	122.13	0.00031656	22610000	6673700	29283000	6	0.227898
2AAA - P30153	P30153	LTQDQDVDVK	2	580.793	25.395	105.52	0.00067278	23419000	6930100	30350000	24	0.228346
2AAA - P30153	P30153	VLELDNVK	2	465.269	38.442	75.738	0.018079	35051000	673220	35724000	0.5	0.0188449
2AAA - P30153	P30153	VLELDNVK	2	465.269	38.588	82.241	0.014974	31801000	1923900	33725000	1	0.0570469
2AAA - P30153	P30153	VLELDNVK	2	465.269	38.693	86.833	0.012782	40769000	1618600	42387000	2	0.0381857
2AAA - P30153	P30153	VLELDNVKSEIIPMFSNLASDEQDSVR	3	1016.84	73.557	106.11	3.46e-09	9954400	187480	10142000	0.5	0.0184857
2AAA - P30153	P30153	VLELDNVKSEIIPMFSNLASDEQDSVR	3	1016.84	73.828	59.282	0.0037099	7291800	282940	7574700	1	0.0373531
2AAA - P30153	P30153	VLELDNVKSEIIPMFSNLASDEQDSVR	3	1016.84	73.863	60.621	0.0033956	4675100	440600	5115800	2	0.086127
2AAA - P30153	P30153	VLELDNVKSEIIPMFSNLASDEQDSVR	3	1016.84	73.804	58.722	0.0038413	5202600	623510	5826100	6	0.10702
2ABA - P63151	P63151	ENIIAVATTNNLYIFQDK	3	689.697	69.378	74.793	0.00046342	11007000	17804	11025000	0.5	0.0016149
2ABA - P63151	P63151	ENIIAVATTNNLYIFQDK	3	689.697	69.733	83.253	0.00024254	7556300	96241	7652600	2	0.0125763
2ABA - P63151	P63151	GAVDDDVAEADIISTVEFNHSGELLATGDKGGR	4	840.406	63.834	115.3	5.14e-10	17100000	504600	17604000	1	0.028663
2ABA - P63151	P63151	GEYNVYSTFQSHEPEFDYLK	3	818.369	59.242	92.133	6.09e-05	34780000	1937300	36717000	0.5	0.0527626
2ABA - P63151	P63151	GEYNVYSTFQSHEPEFDYLK	3	818.369	59.546	65.598	0.0037026	29395000	420090	29816000	2	0.0140898
2ABA - P63151	P63151	NAAQFLLSTNDK	2	661.341	47.298	107.83	0.00018276	41172000	2381300	43553000	0.5	0.0546755
2ABA - P63151	P63151	NAAQFLLSTNDK	2	661.341	47.53	88.134	0.0028504	43724000	2490400	46214000	2	0.053888
2ABA - P63151	P63151	VVIFQQEQENK	2	681.357	37.318	206.78	2.97e-05	48490000	383290	48874000	0.5	0.00784252
2ABA - P63151	P63151	VVIFQQEQENK	2	681.357	37.424	193.1	4.66e-05	42490000	475270	42966000	1	0.0110617
2ABA - P63151	P63151	VVIFQQEQENK	2	681.357	37.549	241.94	1.3e-06	34629000	365070	34994000	2	0.0104323
5NTC - P49902	P49902	DILYIGDHIFGDILK	3	577.982	77.481	45.207	0.033328	3078900	985540	4064400	0.5	0.242479
5NTC - P49902	P49902	DILYIGDHIFGDILK	3	577.982	77.677	68.972	0.0075705	3794100	909100	4703200	1	0.193294
5NTC - P49902	P49902	DILYIGDHIFGDILK	3	577.982	77.712	34.515	0.060679	2023100	504880	2528000	2	0.199717
5NTC - P49902	P49902	IGTYTGPLQHGIVYSGGSSDTICDLLGAK	3	994.162	63.744	81.534	7.03e-06	18601000	1177700	19778000	0.5	0.0595439
5NTC - P49902	P49902	IGTYTGPLQHGIVYSGGSSDTICDLLGAK	3	994.162	63.846	103.42	4.77e-07	19566000	432080	19999000	24	0.0216061
6PGD - P52209	P52209	AGQAVDDFIEK	2	596.796	41.395	105.4	0.0034324	107950000	26860	107980000	24	0.000248757
6PGD - P52209	P52209	CLSSLKDER	3	369.854	22.669	82.749	0.00369	51825000	1664400	53489000	24	0.0311164
6PGD - P52209	P52209	VGTGEPCCDWVGDEGAGHFVK	3	759.661	46.397	87.228	3.23e-05	48604000	3817400	52421000	2	0.0728214
6PGD - P52209	P52209	VGTGEPCCDWVGDEGAGHFVK	3	759.661	46.362	99.343	1.13e-05	102820000	20500000	123310000	6	0.166234
6PGD - P52209	P52209	VGTGEPCCDWVGDEGAGHFVK	3	759.661	46.165	99.059	1.18e-05	216260000	56126000	272390000	24	0.206053
6PGD - P52209	P52209	VVGAQSLK	2	401.245	23.592	58.815	0.077487	18704000	30545	18734000	24	0.00163041
A4 - P05067	P05067	CLVGEFVSDALLVPDK	2	881.458	72.789	88.021	0.00092929	18427000	207150	18634000	0.5	0.0111167
A4 - P05067	P05067	CLVGEFVSDALLVPDK	2	881.458	73.022	89.629	0.00085207	21892000	289860	22181000	1	0.0130674
A4 - P05067	P05067	CLVGEFVSDALLVPDK	2	881.458	73.032	91.62	0.00014822	27367000	6873600	34240000	2	0.200744
A4 - P05067	P05067	CLVGEFVSDALLVPDK	2	881.458	73.042	104.24	4.6e-05	33479000	42744000	76223000	6	0.560776
A4 - P05067	P05067	CLVGEFVSDALLVPDK	2	881.458	72.99	131.06	6.24e-07	34574000	103560000	138140000	24	0.749707
A4 - P05067	P05067	EGILQYCQEVYPELQITNVVEANQPVTIQNWCK	3	1321.98	77.527	68.368	0.00059871	4092100	12982000	17074000	24	0.760333
A4 - P05067	P05067	EGILQYCQEVYPELQITNVVEANQPVTIQNWCK	4	991.737	77.537	27.767	0.054054	2611700	6728800	9340600	24	0.72039
A4 - P05067	P05067	EGILQYCQEVYPELQITNVVEANQPVTIQNWCK	3	1321.98	77.506	-1	NaN	1964600	2033900	3998500	6	0.508666
A4 - P05067	P05067	HDSGYEVHHQK	3	446.206	13.186	78.342	0.0024696	1724500	8466900	10191000	24	0.830789
A4 - P05067	P05067	STNLHDYGMLLPCGIDK	3	645.31	54.226	59.585	0.0085539	36921000	11605000	48526000	1	0.23915
A4 - P05067	P05067	STNLHDYGMLLPCGIDK	3	645.31	54.373	75.564	0.00179	42837000	17470000	60307000	2	0.289684
A4 - P05067	P05067	STNLHDYGMLLPCGIDK	3	645.31	54.213	65.423	0.006083	58644000	74772000	133420000	6	0.560443
A4 - P05067	P05067	STNLHDYGMLLPCGIDK	3	645.31	53.974	89.913	2.89e-05	45897000	172030000	217930000	24	0.789393
A4 - P05067	P05067	WDSDPSGTK	2	496.72	23.881	70.256	0.032325	8939100	27250000	36189000	24	0.752989
A4 - P05067	P05067	WYFDVTEGK	2	572.769	56.278	82.529	0.0097616	18935000	1968800	20904000	1	0.0941838
A4 - P05067	P05067	WYFDVTEGK	2	572.769	56.451	91.783	0.0040932	23987000	8134700	32122000	2	0.253246
A4 - P05067	P05067	WYFDVTEGK	2	572.769	56.275	82.529	0.0059302	28383000	45782000	74164000	6	0.617299
A4 - P05067	P05067	WYFDVTEGK	2	572.769	56.134	92.439	0.0039629	37196000	133070000	170270000	24	0.781542
AAKB1 - Q9Y478	Q9Y478	EVYLSGSFNNWSK	2	765.865	53.815	104.79	0.0023224	9432300	826490	10259000	0.5	0.0805641
AAPK1 - Q13131	Q13131	SIDDEITEAK	2	560.772	36.077	104.2	0.00089846	17068000	920270	17988000	0.5	0.0511595
AAPK1 - Q13131	Q13131	SIDDEITEAK	2	560.772	36.349	85.862	0.0057865	17786000	480770	18267000	2	0.0263194
ABCE1 - P61221	P61221	ADIFMFDEPSSYLDVK	2	938.937	72.507	116.24	0.00075476	7206800	284510	7491300	0.5	0.0379787
ABCE1 - P61221	P61221	ADIFMFDEPSSYLDVK	2	938.937	72.738	95.417	0.0032706	7979600	325370	8304900	1	0.0391777
ABCE1 - P61221	P61221	KSGNYFFLDD	2	603.277	57.451	96.331	0.0038332	16462000	566590	17028000	0.5	0.0332729
ABCE1 - P61221	P61221	KSGNYFFLDD	2	603.277	57.658	80.438	0.0092532	15817000	394450	16212000	1	0.0243316
ABCE1 - P61221	P61221	KSGNYFFLDD	2	603.277	57.82	102.51	0.0017247	11845000	613320	12459000	2	0.0492298
ABCF1 - Q8NE71	Q8NE71	AVSEEQQPALK	2	600.317	25.586	99.139	0.0016574	25508000	1341800	26850000	0.5	0.0499743
ABHEB - Q96IU4	Q96IU4	TPALIVYGDQDPMGQTSFEHLK	3	816.402	57.059	138.82	3.75e-08	50456000	1006700	51463000	24	0.0195617
ABI1 - Q8IZP0	Q8IZP0	VADYCENNYIQATDKR	3	653.967	34.98	29.754	0.070173	17707000	687580	18395000	1	0.0373795
ACADM - P11310	P11310	EEIIPVAAEYDK	2	688.851	49.497	84.658	0.0033961	9623200	1106200	10729000	1	0.1031
ACAP2 - Q15057	Q15057	SLTLDTWEPELLK	2	772.914	67.704	85.958	0.0019807	4738900	3414900	8153800	1	0.418811
ACAP2 - Q15057	Q15057	SLTLDTWEPELLK	2	772.914	67.764	-1	NaN	2859800	2400400	5260100	2	0.456332
ACAP2 - Q15057	Q15057	SLTLDTWEPELLK	2	772.914	67.704	-1	NaN	2089700	4607900	6697600	6	0.687993
ACLY - P53396	P53396	DEPSVAAMVYPFTGDHK	3	621.958	60.405	56.851	0.00087859	9341400	1238000	10579000	24	0.11702
ACLY - P53396	P53396	EAYPEEAYIADLDAK	2	849.399	57.29	125.28	4.58e-05	98420000	43604000	142020000	0.5	0.307019
ACLY - P53396	P53396	EAYPEEAYIADLDAK	3	566.602	57.297	61.165	0.00078701	15349000	285940	15634000	0.5	0.0182885
ACLY - P53396	P53396	EAYPEEAYIADLDAK	2	849.399	57.497	142.1	5.7e-06	78489000	45828000	124320000	1	0.368638
ACLY - P53396	P53396	EAYPEEAYIADLDAK	2	849.399	57.631	150.06	3.72e-06	53649000	74878000	128530000	2	0.582586
ACLY - P53396	P53396	EAYPEEAYIADLDAK	2	849.399	57.457	133.05	1.51e-05	34944000	33827000	68771000	6	0.491879
ACLY - P53396	P53396	EAYPEEAYIADLDAK	2	849.399	57.384	134.49	9.38e-06	61205000	44482000	105690000	24	0.420884
ACLY - P53396	P53396	EGDYVLFHHEGGVDVGDVDAK	4	565.264	46.732	49.768	0.0034832	214860000	1809700	216670000	0.5	0.00835235
ACLY - P53396	P53396	EGDYVLFHHEGGVDVGDVDAK	3	753.35	46.726	107.06	5.29e-08	63601000	481910	64083000	0.5	0.0075201
ACLY - P53396	P53396	EGDYVLFHHEGGVDVGDVDAK	4	565.264	46.934	32.336	0.0074659	96723000	2060000	98783000	2	0.0208538
ACLY - P53396	P53396	EGDYVLFHHEGGVDVGDVDAK	4	565.264	46.864	21.616	0.064483	92140000	1072400	93213000	6	0.0115049
ACLY - P53396	P53396	IGNTGGMLDNILASK	2	752.395	58.122	153.75	5.47e-05	118580000	4044600	122630000	0.5	0.0329836
ACLY - P53396	P53396	IGNTGGMLDNILASK	2	752.395	58.294	185.9	4.75e-06	101710000	2546900	104260000	1	0.0244291
ACLY - P53396	P53396	IGNTGGMLDNILASK	2	752.395	58.479	234.87	4.04e-09	62069000	2855800	64925000	2	0.0439863
ACLY - P53396	P53396	IGNTGGMLDNILASK	2	752.395	58.324	139.77	8.92e-05	43620000	3161000	46781000	6	0.0675702
ACLY - P53396	P53396	IGNTGGMLDNILASK	2	752.395	58.234	202.61	5.59e-07	108410000	4046300	112460000	24	0.0359811
ACLY - P53396	P53396	MIVVLGEIGGTEEYK	2	819.426	59.57	129.84	0.00011985	35384000	3640700	39024000	0.5	0.0932922
ACLY - P53396	P53396	SMGFIGHYLDQK	3	465.896	50.084	48.822	0.025881	27737000	717970	28455000	1	0.0252318
ACLY - P53396	P53396	VMGEVGK	2	360.191	20.6	90.986	0.018372	21501000	2418800	23919000	0.5	0.101121
ACLY - P53396	P53396	VMGEVGK	2	360.191	20.835	82.386	0.024612	12530000	1202500	13733000	2	0.087566
ACLY - P53396	P53396	YQDTPGVK	2	454.23	21.763	82.716	0.014747	75725000	144500000	220230000	0.5	0.656147
ACLY - P53396	P53396	YQDTPGVK	2	454.23	21.951	89.046	0.011725	55808000	118870000	174680000	1	0.680509
ACLY - P53396	P53396	YQDTPGVK	2	454.23	22.077	81.191	0.015476	51983000	104830000	156810000	2	0.668503
ACLY - P53396	P53396	YQDTPGVK	2	454.23	21.926	92.47	0.01009	33332000	64208000	97540000	6	0.658274
ACLY - P53396	P53396	YQDTPGVK	2	454.23	21.82	89.046	0.011725	44987000	37965000	82952000	24	0.457674
ACOC - P21399	P21399	DFESCLGAK	2	513.732	40.471	65.313	0.047063	34518000	5717400	40236000	0.5	0.142099
ACOC - P21399	P21399	DFESCLGAK	2	513.732	40.653	63.565	0.053299	33372000	1764000	35136000	1	0.0502049
ACOC - P21399	P21399	DFESCLGAK	2	513.732	40.778	61.962	0.059018	37167000	2773500	39941000	2	0.0694408
ACOC - P21399	P21399	DFNDPSQDPDFTQVVELDLK	3	774.697	74.057	41.912	0.019453	2781100	92997	2874100	0.5	0.0323569
ACOC - P21399	P21399	DFNDPSQDPDFTQVVELDLK	3	774.697	74.294	29.84	0.049931	2846300	64112	2910400	1	0.0220285
ACON - Q99798	Q99798	DLEDLQILIK	2	600.348	68.538	102.51	0.001348	3273200	410820	3684000	0.5	0.111514
ACON - Q99798	Q99798	DLEDLQILIK	2	600.348	68.825	71.692	0.020777	3196800	346800	3543600	2	0.0978666
ACON - Q99798	Q99798	NDANPETHAFVTSPEIVTALAIAGTLK	3	927.487	75.338	29.54	0.041627	3063900	10460	3074400	0.5	0.00340233
ACON - Q99798	Q99798	QGLLPLTFADPADYNK	2	881.954	68.332	66.262	0.018351	4166900	3645700	7812600	0.5	0.466644
ACON - Q99798	Q99798	QGLLPLTFADPADYNK	2	881.954	68.591	72.958	0.0055349	3673600	1257800	4931300	2	0.255059
ACON - Q99798	Q99798	VAMQDATAQMAMLQFISSGLSK	3	776.718	80.462	27.035	0.051802	5070500	93897	5164400	0.5	0.0181816
ACON - Q99798	Q99798	VAMQDATAQMAMLQFISSGLSK	3	776.718	80.713	27.739	0.050095	1795800	31650	1827500	1	0.0173192
ACON - Q99798	Q99798	VAMQDATAQMAMLQFISSGLSK	3	776.718	80.718	36.166	0.029663	2277900	261070	2539000	2	0.102825
ACON - Q99798	Q99798	VAMQDATAQMAMLQFISSGLSK	3	776.718	80.789	26.754	0.052484	2078500	624660	2703100	6	0.231085
ACON - Q99798	Q99798	VAMSHFEPNEYIHYDLLEK	4	584.532	55.449	28.333	0.06035	12063000	60058	12123000	0.5	0.00495403
ACOT1 - Q86TX2	Q86TX2	DGYADIVDVLNSPLEGPDQK	2	1073.02	75.389	137.84	4.13e-05	9951000	384900	10336000	0.5	0.0372391
ACOT1 - Q86TX2	Q86TX2	DGYADIVDVLNSPLEGPDQK	3	715.683	75.393	70.114	0.0019923	11066000	152880	11219000	0.5	0.013627
ACOT1 - Q86TX2	Q86TX2	DGYADIVDVLNSPLEGPDQK	2	1073.02	75.601	134.21	3.18e-05	7145000	479490	7624500	1	0.0628881
ACOT1 - Q86TX2	Q86TX2	DGYADIVDVLNSPLEGPDQK	3	715.683	75.608	51.524	0.0090331	6843600	128120	6971700	1	0.0183771
ACOT1 - Q86TX2	Q86TX2	DGYADIVDVLNSPLEGPDQK	2	1073.02	75.605	79.875	0.014135	6150100	680360	6830500	2	0.0996068
ACOT1 - Q86TX2	Q86TX2	DGYADIVDVLNSPLEGPDQK	3	715.683	75.574	43.696	0.014948	7017600	70135	7087800	2	0.00989526
ACOT1 - Q86TX2	Q86TX2	DGYADIVDVLNSPLEGPDQK	2	1073.02	75.598	60.401	0.035237	3791200	1945100	5736300	6	0.339086
ACOT1 - Q86TX2	Q86TX2	DGYADIVDVLNSPLEGPDQK	3	715.683	75.579	38.878	0.027115	4260400	132090	4392500	6	0.0300718
ACOT1 - Q86TX2	Q86TX2	DGYADIVDVLNSPLEGPDQK	2	1073.02	75.599	113.35	0.00017567	5966400	553390	6519800	24	0.0848785
ACOT1 - Q86TX2	Q86TX2	DGYADIVDVLNSPLEGPDQK	3	715.683	75.598	62.739	0.0047854	7922900	327970	8250800	24	0.0397497
ACOT1 - Q86TX2	Q86TX2	HLGGHEGTIPSK	3	411.551	19.055	42.243	0.038838	3441800	190750	3632600	1	0.0525113
ACSL4 - O60488	O60488	DWQEGGYTINDKPNPR	3	630.631	40.083	83.292	0.00067454	14263000	104650000	118910000	1	0.880055
ACSL4 - O60488	O60488	LSPEPWTPETGLVTDAFK	2	994.504	67.407	69.716	0.028503	21429000	470800	21899000	0.5	0.0214979
ACSL4 - O60488	O60488	LSPEPWTPETGLVTDAFK	2	994.504	67.609	92.039	0.00099478	20973000	2193100	23166000	1	0.0946685
ACSL4 - O60488	O60488	LSPEPWTPETGLVTDAFK	2	994.504	67.702	57.136	0.041965	12632000	3584500	16217000	2	0.22104
ACSL4 - O60488	O60488	VGAPLICCEIK	2	630.328	45.419	70.056	0.068326	47787000	3507600	51295000	0.5	0.0683815
ACSL4 - O60488	O60488	VGAPLICCEIK	2	630.328	45.478	74.165	0.058548	42142000	3436100	45578000	1	0.0753893
ACSL4 - O60488	O60488	VGAPLICCEIK	2	630.328	45.65	74.424	0.043841	38076000	3237300	41314000	2	0.0783598
ACTB - P60709	P60709	CDVDIRK	3	302.488	19.29	116.3	0.0030598	166260000	85516	166340000	0.5	0.000514087
ACTB - P60709	P60709	CDVDIRK	3	302.488	19.364	134.85	0.0015269	234080000	28493	234110000	1	0.000121709
ACTB - P60709	P60709	CDVDIRK	3	302.488	19.482	108.92	0.0036691	328790000	27230	328820000	2	8.28e-05
ACTB - P60709	P60709	CDVDIRK	3	302.488	19.323	99.139	0.0060663	162800000	79072	162880000	6	0.000485464
ACTB - P60709	P60709	CDVDIRK	3	302.488	19.374	111.65	0.0034441	238370000	835460	239210000	24	0.00349265
ACTB - P60709	P60709	CPEALFQPSFLGMESCGIHETTFNSIMK	3	1077.83	70.207	98.967	1.82e-06	114420000	1859700	116280000	0.5	0.0159933
ACTB - P60709	P60709	CPEALFQPSFLGMESCGIHETTFNSIMK	4	808.621	70.199	78.921	8.28e-06	16952000	235170	17187000	0.5	0.0136829
ACTB - P60709	P60709	CPEALFQPSFLGMESCGIHETTFNSIMK	3	1077.83	70.376	146.25	1.15e-11	233950000	3665600	237610000	1	0.0154266
ACTB - P60709	P60709	CPEALFQPSFLGMESCGIHETTFNSIMK	4	808.621	70.385	60.993	0.0027841	34360000	740990	35101000	1	0.0211102
ACTB - P60709	P60709	CPEALFQPSFLGMESCGIHETTFNSIMK	4	808.621	70.528	116.2	1.47e-09	30007000	267670	30275000	2	0.00884139
ACTB - P60709	P60709	CPEALFQPSFLGMESCGIHETTFNSIMK	3	1077.83	70.525	103.16	5.58e-07	86303000	1549800	87853000	6	0.0176409
ACTB - P60709	P60709	CPEALFQPSFLGMESCGIHETTFNSIMK	4	808.621	70.533	85	6.35e-06	15152000	181580	15333000	6	0.011842
ACTB - P60709	P60709	CPEALFQPSFLGMESCGIHETTFNSIMK	4	808.621	70.375	145.87	1.24e-11	49325000	1409400	50734000	24	0.02778
ACTB - P60709	P60709	DLTDYLMK	2	499.747	60.294	66.799	0.048414	568840000	243750	569080000	2	0.00042832
ACTB - P60709	P60709	DLTDYLMK	2	499.747	60.188	73.324	0.024657	233370000	55619	233430000	6	0.000238273
ACTB - P60709	P60709	DLTDYLMK	2	499.747	60.163	67.032	0.047567	574680000	1654000	576330000	24	0.00286986
ACTB - P60709	P60709	DSYVGDEAQSK	2	599.765	24.916	166.09	2.45e-05	2009800000	7022000	2016900000	0.5	0.00348171
ACTB - P60709	P60709	DSYVGDEAQSK	2	599.765	25.111	177.3	4.11e-05	2429000000	11541000	2440600000	1	0.00472887
ACTB - P60709	P60709	DSYVGDEAQSK	2	599.765	27.668	68.626	0.028808	12699000	1077900	13777000	1	0.0782397
ACTB - P60709	P60709	DSYVGDEAQSK	2	599.765	25.26	162.88	2.41e-05	3482200000	15744000	3498000000	2	0.00450093
ACTB - P60709	P60709	DSYVGDEAQSK	2	599.765	27.85	77.192	0.0062482	16517000	635200	17152000	2	0.0370332
ACTB - P60709	P60709	DSYVGDEAQSK	2	599.765	25.038	177.3	4.11e-05	1446200000	12727000	1458900000	6	0.00872353
ACTB - P60709	P60709	DSYVGDEAQSK	2	599.765	25.039	166.09	3.72e-05	2281000000	22163000	2303100000	24	0.00962285
ACTB - P60709	P60709	DSYVGDEAQSK	2	599.765	27.555	86.882	0.0042213	12430000	871450	13301000	24	0.0655154
ACTB - P60709	P60709	DSYVGDEAQSKR	3	452.213	21.415	133.05	7.95e-06	3336700000	12300000	3349000000	0.5	0.00367274
ACTB - P60709	P60709	DSYVGDEAQSKR	2	677.815	21.415	194.94	1.9e-06	1512000000	2366300	1514300000	0.5	0.00156257
ACTB - P60709	P60709	DSYVGDEAQSKR	2	677.815	21.57	212.63	1.16e-06	1690300000	1433900	1691700000	1	0.000847592
ACTB - P60709	P60709	DSYVGDEAQSKR	3	452.213	21.566	96.604	0.00074055	4426100000	5226700	4431300000	1	0.00117949
ACTB - P60709	P60709	DSYVGDEAQSKR	3	452.213	21.703	154.15	9.49e-07	5537300000	6435900	5543700000	2	0.00116093
ACTB - P60709	P60709	DSYVGDEAQSKR	2	677.815	21.736	191.4	2.17e-06	2170100000	2088100	2172100000	2	0.000961289
ACTB - P60709	P60709	DSYVGDEAQSKR	3	452.213	21.543	111.52	7.71e-05	3228400000	5711000	3234100000	6	0.00176586
ACTB - P60709	P60709	DSYVGDEAQSKR	2	677.815	21.546	208.11	1.13e-06	1353600000	2323200	1355900000	6	0.00171337
ACTB - P60709	P60709	DSYVGDEAQSKR	3	452.213	21.437	121.02	4.66e-05	4213100000	14415000	4227500000	24	0.00340981
ACTB - P60709	P60709	DSYVGDEAQSKR	2	677.815	21.437	202.44	1.18e-06	1682200000	5438000	1687600000	24	0.00322225
ACTB - P60709	P60709	EITALAPSTmK	2	589.31	33.911	85.807	0.0081118	76920000	1553600	78473000	0.5	0.0197977
ACTB - P60709	P60709	EITALAPSTmK	2	589.31	34.105	117.53	0.00047336	105310000	762980	106070000	1	0.00719297
ACTB - P60709	P60709	EITALAPSTmK	2	589.31	34.96	86.882	0.0077018	21546000	1627400	23174000	1	0.0702271
ACTB - P60709	P60709	EITALAPSTmK	2	589.31	34.249	106.88	0.00073828	100130000	994300	101130000	2	0.00983245
ACTB - P60709	P60709	EITALAPSTmK	2	589.31	34.055	96.665	0.0039681	38268000	2260900	40529000	6	0.0557849
ACTB - P60709	P60709	EITALAPSTMK	2	581.313	40.598	102.06	0.0010461	4140400000	1766000	4142100000	0.5	0.000426347
ACTB - P60709	P60709	EITALAPSTMK	2	581.313	40.724	107.21	0.00040021	6258600000	1802600	6260400000	1	0.000287937
ACTB - P60709	P60709	EITALAPSTMK	2	581.313	40.873	114.5	0.00030076	6800500000	1904000	6802400000	2	0.000279901
ACTB - P60709	P60709	EITALAPSTMK	2	581.313	40.678	102.06	0.0010461	3698400000	5274800	3703600000	6	0.00142421
ACTB - P60709	P60709	EITALAPSTMK	2	581.313	40.646	117.53	9.37e-05	5691600000	23261000	5714900000	24	0.00407026
ACTB - P60709	P60709	HQGVmVGmGQK	3	401.858	16.173	63.32	0.027266	48989000	172860	49162000	1	0.00351614
ACTB - P60709	P60709	HQGVmVGmGQK	3	401.858	16.149	73.885	0.0061795	115720000	1069700	116790000	6	0.0091592
ACTB - P60709	P60709	HQGVmVGmGQK	2	602.284	16.149	93.938	0.0036473	100440000	240530	100680000	6	0.00238904
ACTB - P60709	P60709	HQGVmVGmGQK	2	602.284	16.102	86.136	0.0058157	363840000	3101800	366940000	24	0.00845311
ACTB - P60709	P60709	HQGVmVGmGQK	3	401.858	16.102	56.043	0.041791	454190000	3346000	457540000	24	0.00731309
ACTB - P60709	P60709	HQGVMVGmGQK	3	396.527	18.424	80.706	0.0046483	89683000	1535100	91218000	0.5	0.0168289
ACTB - P60709	P60709	HQGVMVGmGQK	2	594.287	18.42	114.89	0.00053884	99125000	1910200	101030000	0.5	0.0189063
ACTB - P60709	P60709	HQGVmVGMGQK	3	396.527	21.136	73.841	0.0091286	89766000	3737000	93503000	0.5	0.0399666
ACTB - P60709	P60709	HQGVmVGMGQK	2	594.287	21.146	119.86	0.00041517	102290000	1497500	103780000	0.5	0.0144285
ACTB - P60709	P60709	HQGVMVGmGQK	3	396.527	18.496	63.32	0.039713	167280000	1834500	169120000	1	0.0108477
ACTB - P60709	P60709	HQGVMVGmGQK	2	594.287	18.496	118.5	0.00044923	174770000	752710	175530000	1	0.00428839
ACTB - P60709	P60709	HQGVmVGMGQK	2	594.287	21.21	158.37	6.11e-05	146360000	1152300	147510000	1	0.00781155
ACTB - P60709	P60709	HQGVMVGmGQK	2	594.287	18.564	114.89	0.00053884	160970000	1136800	162110000	2	0.00701266
ACTB - P60709	P60709	HQGVMVGmGQK	3	396.527	18.565	70.808	0.017946	158420000	817140	159240000	2	0.00513159
ACTB - P60709	P60709	HQGVmVGMGQK	2	594.287	21.326	143.37	4.7e-05	203380000	1331800	204710000	2	0.00650573
ACTB - P60709	P60709	HQGVmVGMGQK	3	396.527	21.326	81.771	0.0044605	244550000	152180	244700000	2	0.000621899
ACTB - P60709	P60709	HQGVMVGmGQK	2	594.287	18.467	104.2	0.0010922	76799000	664920	77464000	6	0.00858361
ACTB - P60709	P60709	HQGVMVGmGQK	2	594.287	18.421	133.13	8.49e-05	156010000	311880	156320000	24	0.00199511
ACTB - P60709	P60709	HQGVmVGMGQK	2	594.287	21.009	171.46	7.14e-05	292300000	1288300	293590000	24	0.00438812
ACTB - P60709	P60709	HQGVmVGMGQK	3	396.527	21.009	75.197	0.0056199	280130000	2231800	282360000	24	0.00790404
ACTB - P60709	P60709	HQGVMVGMGQK	2	586.289	24.934	206.78	4.12e-05	446530000	81876000	528400000	0.5	0.154949
ACTB - P60709	P60709	HQGVMVGMGQK	3	391.195	24.942	89.679	0.0016939	530620000	5472600	536090000	0.5	0.0102083
ACTB - P60709	P60709	HQGVMVGMGQK	1	1171.57	24.942	73.233	0.083893	71088000	19188000	90276000	0.5	0.212548
ACTB - P60709	P60709	HQGVMVGMGQK	3	391.195	24.878	91.658	0.001501	796720000	12233000	808950000	1	0.015122
ACTB - P60709	P60709	HQGVMVGMGQK	2	586.289	24.896	196.99	3.18e-05	582630000	63101000	645730000	1	0.0977203
ACTB - P60709	P60709	HQGVMVGMGQK	2	586.289	25.002	211.48	3.18e-05	926640000	4564600	931210000	2	0.00490182
ACTB - P60709	P60709	HQGVMVGMGQK	3	391.195	24.998	82.029	0.0024394	1179800000	7344800	1187100000	2	0.00618695
ACTB - P60709	P60709	HQGVMVGMGQK	3	391.195	24.813	82.029	0.0024394	706180000	4234600	710420000	6	0.00596074
ACTB - P60709	P60709	HQGVMVGMGQK	2	586.289	24.817	210.37	4.21e-05	564220000	5365900	569590000	6	0.0094207
ACTB - P60709	P60709	HQGVMVGMGQK	3	391.195	24.754	90.149	0.0016481	1251300000	7461100	1258800000	24	0.00592734
ACTB - P60709	P60709	HQGVMVGMGQK	2	586.289	24.748	196.99	3.65e-05	970460000	9421800	979880000	24	0.00961524
ACTB - P60709	P60709	KDLYANTVLSGGTTmYPGIADR	3	787.058	50.176	120.33	8.32e-07	25705000	114790	25820000	1	0.00444581
ACTB - P60709	P60709	KDLYANTVLSGGTTMYPGIADR	3	781.726	54.3	186.7	1.99e-11	595280000	5878800	601160000	0.5	0.00977911
ACTB - P60709	P60709	KDLYANTVLSGGTTMYPGIADR	3	781.726	54.371	158.91	9.12e-09	1324200000	5501400	1329700000	1	0.00413732
ACTB - P60709	P60709	LCYVALDFEQEMATAASSSSLEK	3	850.729	70.036	48.5	0.0063923	7201700	574870	7776600	0.5	0.0739233
ACTB - P60709	P60709	LCYVALDFEQEMATAASSSSLEK	3	850.729	72.894	153.82	1.04e-08	1950600000	25830000	1976400000	0.5	0.013069
ACTB - P60709	P60709	LCYVALDFEQEMATAASSSSLEK	2	1275.59	72.878	216.41	5.64e-11	737130000	12835000	749970000	0.5	0.0171141
ACTB - P60709	P60709	LCYVALDFEQEMATAASSSSLEK	4	638.299	72.889	77.681	2.91e-05	32050000	572020	32622000	0.5	0.0175348
ACTB - P60709	P60709	LCYVALDFEQEMATAASSSSLEK	3	850.729	76.967	61.616	0.0032479	6277000	772660	7049600	0.5	0.109602
ACTB - P60709	P60709	LCYVALDFEQEMATAASSSSLEK	3	850.729	78.795	22.409	0.060766	3263000	124440	3387400	0.5	0.0367357
ACTB - P60709	P60709	LCYVALDFEQEMATAASSSSLEK	3	850.729	80.859	33.348	0.034918	2021900	1061400	3083300	0.5	0.344242
ACTB - P60709	P60709	LCYVALDFEQEMATAASSSSLEK	3	850.729	81.607	11.804	0.081052	2550900	5588400	8139300	0.5	0.686595
ACTB - P60709	P60709	LCYVALDFEQEMATAASSSSLEK	3	850.729	82.165	9.6482	0.083028	2389300	80934	2470200	0.5	0.0327637
ACTB - P60709	P60709	LCYVALDFEQEMATAASSSSLEK	3	850.729	85.58	13.057	0.079904	1408200	12409	1420600	0.5	0.00873499
ACTB - P60709	P60709	LCYVALDFEQEMATAASSSSLEK	3	850.729	90.337	7.1933	0.085277	981830	8641.6	990470	0.5	0.00872473
ACTB - P60709	P60709	LCYVALDFEQEMATAASSSSLEK	3	850.729	93.599	7.1933	0.085277	708060	23945	732010	0.5	0.0327115
ACTB - P60709	P60709	LCYVALDFEQEMATAASSSSLEK	3	850.729	70.261	71.527	0.00087197	9731100	536360	10267000	1	0.0522388
ACTB - P60709	P60709	LCYVALDFEQEMATAASSSSLEK	3	850.729	72.465	55.208	0.0047842	7710200	267270	7977400	1	0.0335031
ACTB - P60709	P60709	LCYVALDFEQEMATAASSSSLEK	3	850.729	73.166	161.8	2.97e-09	2870000000	37076000	2907100000	1	0.0127537
ACTB - P60709	P60709	LCYVALDFEQEMATAASSSSLEK	2	1275.59	73.166	256.37	2.29e-15	1039000000	16232000	1055200000	1	0.0153824
ACTB - P60709	P60709	LCYVALDFEQEMATAASSSSLEK	4	638.299	73.177	87.326	1.91e-05	49174000	1531300	50706000	1	0.0302
ACTB - P60709	P60709	LCYVALDFEQEMATAASSSSLEK	2	1275.59	75.386	66.533	0.014078	10319000	80770	10400000	1	0.00776652
ACTB - P60709	P60709	LCYVALDFEQEMATAASSSSLEK	2	1275.59	77.608	62.377	0.017714	5449000	64006	5513000	1	0.01161
ACTB - P60709	P60709	LCYVALDFEQEMATAASSSSLEK	3	850.729	78.063	59.814	0.00368	19823000	751700	20575000	1	0.0365352
ACTB - P60709	P60709	LCYVALDFEQEMATAASSSSLEK	3	850.729	78.739	63.165	0.0028766	10699000	191000	10890000	1	0.017539
ACTB - P60709	P60709	LCYVALDFEQEMATAASSSSLEK	3	850.729	87.865	33.348	0.034918	2159800	351240	2511000	1	0.139878
ACTB - P60709	P60709	LCYVALDFEQEMATAASSSSLEK	3	850.729	90.576	15.699	0.076621	1380900	60373	1441300	1	0.0418887
ACTB - P60709	P60709	LCYVALDFEQEMATAASSSSLEK	3	850.729	92.973	12.802	0.080137	1346900	14214	1361100	1	0.0104429
ACTB - P60709	P60709	LCYVALDFEQEMATAASSSSLEK	3	850.729	70.359	85.932	1.95e-05	11611000	707630	12319000	2	0.0574439
ACTB - P60709	P60709	LCYVALDFEQEMATAASSSSLEK	3	850.729	73.131	152.06	1.21e-08	2634000000	36579000	2670600000	2	0.013697
ACTB - P60709	P60709	LCYVALDFEQEMATAASSSSLEK	2	1275.59	73.131	234.67	2.5e-11	1015100000	14590000	1029700000	2	0.0141693
ACTB - P60709	P60709	LCYVALDFEQEMATAASSSSLEK	4	638.299	73.145	94.463	1.17e-05	53667000	1380000	55047000	2	0.0250695
ACTB - P60709	P60709	LCYVALDFEQEMATAASSSSLEK	2	1275.59	78.102	49.482	0.070858	5055500	33420	5088900	2	0.00656721
ACTB - P60709	P60709	LCYVALDFEQEMATAASSSSLEK	3	850.729	78.096	77.045	2.83e-05	17268000	1559800	18828000	2	0.0828456
ACTB - P60709	P60709	LCYVALDFEQEMATAASSSSLEK	3	850.729	87.632	29.842	0.043202	2931300	273200	3204500	2	0.0852551
ACTB - P60709	P60709	LCYVALDFEQEMATAASSSSLEK	3	850.729	88.433	22.996	0.05938	2736700	342710	3079400	2	0.111291
ACTB - P60709	P60709	LCYVALDFEQEMATAASSSSLEK	3	850.729	91.16	27.081	0.049726	2018000	138300	2156300	2	0.0641376
ACTB - P60709	P60709	LCYVALDFEQEMATAASSSSLEK	3	850.729	98.775	54.223	0.0050204	4907900	2008900	6916800	2	0.290438
ACTB - P60709	P60709	LCYVALDFEQEMATAASSSSLEK	3	850.729	70.292	38.67	0.022341	6428800	373340	6802100	6	0.0548857
ACTB - P60709	P60709	LCYVALDFEQEMATAASSSSLEK	3	850.729	73.182	140.73	2.26e-08	1438700000	20730000	1459400000	6	0.0142042
ACTB - P60709	P60709	LCYVALDFEQEMATAASSSSLEK	4	638.299	73.164	38.583	0.023754	29347000	625930	29973000	6	0.0208832
ACTB - P60709	P60709	LCYVALDFEQEMATAASSSSLEK	2	1275.59	75.346	55.885	0.050152	6449600	241250	6690800	6	0.0360567
ACTB - P60709	P60709	LCYVALDFEQEMATAASSSSLEK	3	850.729	78.117	49.66	0.0061143	8907000	532910	9439900	6	0.0564529
ACTB - P60709	P60709	LCYVALDFEQEMATAASSSSLEK	3	850.729	79.228	45.395	0.0071365	5924200	286490	6210700	6	0.0461285
ACTB - P60709	P60709	LCYVALDFEQEMATAASSSSLEK	3	850.729	82.313	45.885	0.0070191	2864500	242970	3107500	6	0.078189
ACTB - P60709	P60709	LCYVALDFEQEMATAASSSSLEK	3	850.729	84.903	32.706	0.036435	2333600	55969	2389600	6	0.0234222
ACTB - P60709	P60709	LCYVALDFEQEMATAASSSSLEK	3	850.729	70.272	80.109	2.53e-05	9109200	724230	9833400	24	0.0736498
ACTB - P60709	P60709	LCYVALDFEQEMATAASSSSLEK	3	850.729	73.175	145.77	1.79e-08	1741200000	29984000	1771200000	24	0.0169288
ACTB - P60709	P60709	LCYVALDFEQEMATAASSSSLEK	2	1275.59	73.176	220.61	6.19e-11	641850000	11774000	653620000	24	0.0180134
ACTB - P60709	P60709	LCYVALDFEQEMATAASSSSLEK	4	638.299	73.168	82.635	2.4e-05	24783000	1038100	25822000	24	0.0402036
ACTB - P60709	P60709	LCYVALDFEQEMATAASSSSLEK	3	850.729	75.904	117.38	4.2e-07	27057000	776830	27834000	24	0.0279096
ACTB - P60709	P60709	LCYVALDFEQEMATAASSSSLEK	3	850.729	81.058	81.884	2.35e-05	7526600	155400	7682000	24	0.0202291
ACTB - P60709	P60709	LCYVALDFEQEMATAASSSSLEK	3	850.729	82.725	58.366	0.004027	8228800	190070	8418900	24	0.0225767
ACTB - P60709	P60709	LCYVALDFEQEMATAASSSSLEK	3	850.729	86.403	54.672	0.0049127	4230700	61236	4292000	24	0.0142677
ACTB - P60709	P60709	LCYVALDFEQEMATAASSSSLEK	3	850.729	89.605	33.45	0.034676	2369800	225620	2595400	24	0.0869301
ACTB - P60709	P60709	LCYVALDFEQEMATAASSSSLEK	3	850.729	92.248	33.45	0.034676	2099100	118120	2217200	24	0.0532739
ACTB - P60709	P60709	LCYVALDFEQEMATAASSSSLEK	3	850.729	95.012	21.129	0.063792	1321900	96924	1418800	24	0.0683129
ACTB - P60709	P60709	LDLAGRDLTDYLMK	3	541.952	61.182	55.841	0.012641	18473000	904040	19377000	24	0.0466552
ACTB - P60709	P60709	QEYDESGPSIVHRK	3	548.937	25.143	102.45	3.15e-06	194500000	8580100	203080000	0.5	0.0422498
ACTB - P60709	P60709	QEYDESGPSIVHRK	4	411.955	25.142	110.9	2.03e-06	322300000	125030	322420000	0.5	0.00038778
ACTB - P60709	P60709	QEYDESGPSIVHRK	4	411.955	25.316	104.81	3.27e-06	514330000	913990	515240000	1	0.0017739
ACTB - P60709	P60709	QEYDESGPSIVHRK	3	548.937	25.319	107.93	2.88e-06	258500000	10065000	268560000	1	0.037477
ACTB - P60709	P60709	QEYDESGPSIVHRK	3	548.937	25.352	113.54	2.19e-06	306720000	23890000	330610000	2	0.0722604
ACTB - P60709	P60709	QEYDESGPSIVHRK	4	411.955	25.218	107.99	3.65e-06	280700000	2134000	282830000	6	0.00754506
ACTB - P60709	P60709	QEYDESGPSIVHRK	3	548.937	25.262	99.404	1.79e-05	154800000	16687000	171490000	6	0.0973077
ACTB - P60709	P60709	QEYDESGPSIVHRK	4	411.955	25.019	131.32	8.69e-08	668970000	1703000	670670000	24	0.00253924
ACTB - P60709	P60709	QEYDESGPSIVHRK	3	548.937	25.025	83.729	6.27e-05	428320000	11578000	439900000	24	0.0263197
ACTB - P60709	P60709	RGILTLK	2	400.771	30.899	107.67	0.00991	554790000	500160	555290000	6	0.000900718
ACTB - P60709	P60709	VAPEEHPVLLTEAPLNPK	3	652.026	46.607	93.495	1.27e-05	3513100000	9179400	3522200000	0.5	0.0026061
ACTB - P60709	P60709	VAPEEHPVLLTEAPLNPK	3	652.026	46.659	86.005	2.09e-05	5766700000	14842000	5781500000	1	0.00256713
ACTB - P60709	P60709	VAPEEHPVLLTEAPLNPK	3	652.026	46.766	70.783	0.00011425	4384400000	12308000	4396800000	2	0.00279937
ACTB - P60709	P60709	VAPEEHPVLLTEAPLNPK	3	652.026	46.675	121.45	3.87e-09	2271100000	13135000	2284300000	6	0.00575028
ACTB - P60709	P60709	VAPEEHPVLLTEAPLNPK	3	652.026	46.459	108.96	1.78e-06	5825800000	37222000	5863000000	24	0.0063486
ACTB - P60709	P60709	YPIEHGIVTNWDDMEK	3	649.637	52.147	88.951	0.0004121	29638000	5249800	34888000	1	0.150477
ACTB - P60709	P60709	YPIEHGIVTNWDDMEK	3	649.637	52.256	66.592	0.0082552	50460000	1219200	51680000	2	0.0235917
ACTB - P60709	P60709	YPIEHGIVTNWDDMEK	3	649.637	52.33	95.197	0.00027245	22008000	5284600	27293000	6	0.193628
ACTB - P60709	P60709	YPIEHGIVTNWDDMEK	3	649.637	51.752	106.6	5.05e-05	71779000	2222100	74001000	24	0.0300279
ACTC - P68032	P68032	CPETLFQPSFIGMESAGIHETTYNSIMK	3	1063.5	66.915	30.749	0.039293	6239700	336210	6575900	0.5	0.0511275
ACTC - P68032	P68032	CPETLFQPSFIGMESAGIHETTYNSIMK	3	1063.5	67.093	40.104	0.017305	6105600	463790	6569300	1	0.0705986
ACTC - P68032	P68032	KDLYANNVLSGGTTMYPGIADR	3	786.058	53.314	166.35	6.91e-11	29592000	649760	30242000	2	0.0214855
ACTC - P68032	P68032	LCYVALDFENEMATAASSSSLEK	3	846.058	70.855	75.064	3.02e-05	29528000	625650	30153000	0.5	0.0207487
ACTC - P68032	P68032	LCYVALDFENEMATAASSSSLEK	3	846.058	71.068	105.06	6.94e-07	36058000	569420	36627000	1	0.0155463
ACTC - P68032	P68032	LCYVALDFENEMATAASSSSLEK	3	846.058	71.188	88.872	1.66e-05	21312000	518160	21831000	2	0.023736
ACTC - P68032	P68032	LCYVALDFENEMATAASSSSLEK	3	846.058	71.165	72.916	0.00053911	11193000	364780	11558000	6	0.0315614
ACTC - P68032	P68032	YPIEHGIITNWDDmEK	3	659.64	47.522	71.241	0.0074368	144270000	2363500	146630000	0.5	0.0161184
ACTC - P68032	P68032	YPIEHGIITNWDDmEK	3	659.64	47.8	65.483	0.01673	176950000	2000200	178950000	2	0.0111774
ACTC - P68032	P68032	YPIEHGIITNWDDmEK	3	659.64	49.651	45.452	0.049058	15480000	7289400	22769000	2	0.32014
ACTC - P68032	P68032	YPIEHGIITNWDDmEK	3	659.64	47.687	45.452	0.049058	94529000	4267500	98796000	6	0.0431948
ACTC - P68032	P68032	YPIEHGIITNWDDmEK	3	659.64	47.175	68.127	0.012462	112540000	2253000	114790000	24	0.0196266
ACTC - P68032	P68032	YPIEHGIITNWDDMEK	3	654.308	52.579	95.751	0.00026006	2415000000	11177000	2426100000	0.5	0.00460684
ACTC - P68032	P68032	YPIEHGIITNWDDMEK	2	980.959	52.556	246.63	4.18e-10	166560000	960870	167520000	0.5	0.00573582
ACTC - P68032	P68032	YPIEHGIITNWDDMEK	3	654.308	52.68	106.6	5.05e-05	3458600000	17440000	3476100000	1	0.0050172
ACTC - P68032	P68032	YPIEHGIITNWDDMEK	2	980.959	52.688	255.16	3.66e-11	220280000	2170300	222450000	1	0.00975634
ACTC - P68032	P68032	YPIEHGIITNWDDMEK	3	654.308	52.815	89.232	0.00040583	4338900000	30639000	4369500000	2	0.00701195
ACTC - P68032	P68032	YPIEHGIITNWDDMEK	2	980.959	52.814	196.11	5.41e-07	294290000	13880000	308170000	2	0.0450401
ACTC - P68032	P68032	YPIEHGIITNWDDMEK	3	654.308	52.886	100.41	0.0001559	2189500000	30433000	2219900000	6	0.013709
ACTC - P68032	P68032	YPIEHGIITNWDDMEK	2	980.959	52.897	220.69	5.52e-09	154340000	24010000	178350000	6	0.134623
ACTC - P68032	P68032	YPIEHGIITNWDDMEK	3	654.308	49.882	44.567	0.02875	40038000	510800	40548000	24	0.0125972
ACTC - P68032	P68032	YPIEHGIITNWDDMEK	3	654.308	52.093	118.21	3.11e-05	4412000000	637120000	5049200000	24	0.126184
ACTC - P68032	P68032	YPIEHGIITNWDDMEK	2	980.959	52.131	220.69	5.52e-09	310930000	113640000	424570000	24	0.267659
ACTN1 - P12814	P12814	AGTQIENIEEDFRDGLK	3	645.653	57.936	154.69	1.21e-06	248220000	958570	249180000	0.5	0.00384692
ACTN1 - P12814	P12814	AGTQIENIEEDFRDGLK	2	967.976	57.963	194.24	9.37e-06	14663000	2077600	16740000	0.5	0.124105
ACTN1 - P12814	P12814	AGTQIENIEEDFRDGLK	3	645.653	58.177	136.01	3.39e-06	218230000	1904000	220130000	1	0.00864928
ACTN1 - P12814	P12814	AGTQIENIEEDFRDGLK	3	645.653	58.343	192.4	6.1e-10	158520000	9816700	168330000	2	0.0583159
ACTN1 - P12814	P12814	AGTQIENIEEDFRDGLK	3	645.653	58.225	173.03	5.25e-09	86572000	1389600	87961000	6	0.0157978
ACTN1 - P12814	P12814	AGTQIENIEEDFRDGLK	3	645.653	58.121	127.75	1.71e-05	268270000	986130	269250000	24	0.00366242
ACTN1 - P12814	P12814	AGTQIENIEEDFRDGLK	2	967.976	58.099	138.89	0.00055918	20980000	1063900	22044000	24	0.0482628
ACTN1 - P12814	P12814	AIMTYVSSFYHAFSGAQK	3	669.993	66.902	67.727	0.00026416	30176000	2231100	32407000	0.5	0.068846
ACTN1 - P12814	P12814	AIMTYVSSFYHAFSGAQK	3	669.993	67.131	77.478	3.28e-05	23979000	2517200	26496000	1	0.0950023
ACTN1 - P12814	P12814	AIMTYVSSFYHAFSGAQK	3	669.993	67.245	61.648	0.00027835	14909000	6603900	21513000	2	0.306974
ACTN1 - P12814	P12814	AIMTYVSSFYHAFSGAQK	3	669.993	67.208	54.288	0.0034859	11879000	6315500	18194000	6	0.34711
ACTN1 - P12814	P12814	AIMTYVSSFYHAFSGAQK	3	669.993	67.075	89.261	0.00014131	37057000	10120000	47177000	24	0.214511
ACTN1 - P12814	P12814	ALDFIASK	2	432.745	43.249	95.909	0.0084482	15092000	2370000	17462000	0.5	0.135723
ACTN1 - P12814	P12814	ASIHEAWTDGK	3	405.532	28.948	96.626	0.0010169	295100000	1450700	296550000	0.5	0.00489191
ACTN1 - P12814	P12814	ASIHEAWTDGK	2	607.794	28.993	174.8	3e-05	69847000	735030	70582000	0.5	0.0104138
ACTN1 - P12814	P12814	ASIHEAWTDGK	3	405.532	29.07	79.889	0.0026478	253430000	715280	254150000	1	0.00281445
ACTN1 - P12814	P12814	ASIHEAWTDGK	2	607.794	29.063	177.78	3.09e-05	63414000	1430200	64844000	1	0.0220559
ACTN1 - P12814	P12814	ASIHEAWTDGK	3	405.532	29.361	96.626	0.0010169	195380000	1414400	196790000	2	0.0071872
ACTN1 - P12814	P12814	ASIHEAWTDGK	2	607.794	29.25	155.06	4.77e-05	38675000	3973500	42648000	2	0.0931686
ACTN1 - P12814	P12814	ASIHEAWTDGK	2	607.794	29.049	156.83	4.45e-07	30003000	3720500	33724000	6	0.110324
ACTN1 - P12814	P12814	ASIHEAWTDGK	3	405.532	29.064	75.849	0.0030415	106920000	865880	107780000	6	0.00803333
ACTN1 - P12814	P12814	ASIHEAWTDGK	3	405.532	28.851	97.633	0.00091882	243220000	2404300	245630000	24	0.00978853
ACTN1 - P12814	P12814	ASIHEAWTDGK	2	607.794	28.851	131.45	0.00041148	44100000	8424400	52524000	24	0.16039
ACTN1 - P12814	P12814	ATLPDADKER	3	372.528	21.547	70.808	0.0035698	56157000	21116000	77273000	0.5	0.273265
ACTN1 - P12814	P12814	ATLPDADKER	2	558.288	21.532	85.731	0.031976	16376000	2439100	18815000	0.5	0.129635
ACTN1 - P12814	P12814	ATLPDADKER	3	372.528	21.673	72.096	0.0030158	42895000	24560000	67455000	1	0.364095
ACTN1 - P12814	P12814	ATLPDADKER	2	558.288	21.67	74.376	0.06079	11694000	2732600	14427000	1	0.189414
ACTN1 - P12814	P12814	ATLPDADKER	3	372.528	21.557	101.38	0.00023021	54665000	53772000	108440000	24	0.495882
ACTN1 - P12814	P12814	ATLPDADKER	2	558.288	21.577	78.149	0.043076	12013000	2987000	15000000	24	0.199133
ACTN1 - P12814	P12814	CQLEINFNTLQTK	3	536.94	55.193	160.56	1.68e-07	21731000	83961	21815000	0.5	0.00384878
ACTN1 - P12814	P12814	CQLEINFNTLQTK	2	804.906	55.28	213.35	1.79e-07	250980000	1603200	252590000	1	0.00634721
ACTN1 - P12814	P12814	CQLEINFNTLQTK	2	804.906	55.475	247.22	3.55e-09	161320000	696400	162010000	2	0.00429833
ACTN1 - P12814	P12814	CQLEINFNTLQTK	2	804.906	55.327	218.11	1.11e-07	84471000	3038800	87510000	6	0.0347253
ACTN1 - P12814	P12814	CQLEINFNTLQTK	2	804.906	55.199	226.29	1.33e-08	240770000	6780700	247550000	24	0.0273912
ACTN1 - P12814	P12814	CQLEINFNTLQTK	3	536.94	55.189	114.87	1.72e-06	16656000	1689200	18346000	24	0.0920786
ACTN1 - P12814	P12814	DDPLTNLNTAFDVAEK	2	881.928	67.57	240.59	5.99e-13	61468000	955120	62423000	0.5	0.0153007
ACTN1 - P12814	P12814	DDPLTNLNTAFDVAEK	3	588.288	67.561	68.481	0.00040429	12782000	278900	13061000	0.5	0.0213538
ACTN1 - P12814	P12814	DDPLTNLNTAFDVAEK	2	881.928	67.731	214.81	2.47e-11	66357000	666580	67024000	1	0.00994546
ACTN1 - P12814	P12814	DDPLTNLNTAFDVAEK	3	588.288	67.779	61.265	0.00050927	14010000	216690	14227000	1	0.0152312
ACTN1 - P12814	P12814	DDPLTNLNTAFDVAEK	2	881.928	67.813	160.22	1.07e-06	39547000	576110	40123000	2	0.0143586
ACTN1 - P12814	P12814	DDPLTNLNTAFDVAEK	3	588.288	67.917	59.634	0.00050446	9101700	337170	9438800	2	0.0357214
ACTN1 - P12814	P12814	DDPLTNLNTAFDVAEK	2	881.928	67.789	155.86	2.05e-06	25615000	766900	26382000	6	0.0290692
ACTN1 - P12814	P12814	DDPLTNLNTAFDVAEK	3	588.288	67.807	81.448	0.00020629	5333100	111910	5445000	6	0.0205528
ACTN1 - P12814	P12814	DDPLTNLNTAFDVAEK	2	881.928	67.724	219.43	1.39e-11	66463000	1929300	68392000	24	0.0282093
ACTN1 - P12814	P12814	DDPLTNLNTAFDVAEK	3	588.288	67.763	76.341	8.77e-05	13534000	160740	13694000	24	0.0117374
ACTN1 - P12814	P12814	DLLLDPAWEK	2	600.319	63.133	84.213	0.0062261	12352000	621910	12974000	0.5	0.0479354
ACTN1 - P12814	P12814	DLLLDPAWEK	2	600.319	63.306	76.17	0.0083699	10077000	1163500	11240000	1	0.10351
ACTN1 - P12814	P12814	DYETATLSEIK	2	635.314	48.289	128.86	0.00010488	48773000	873330	49646000	0.5	0.017591
ACTN1 - P12814	P12814	DYETATLSEIK	2	635.314	48.441	103.7	0.0007033	33838000	1834700	35673000	1	0.0514315
ACTN1 - P12814	P12814	DYETATLSEIK	2	635.314	48.599	116.3	0.0002761	25175000	858830	26034000	2	0.032989
ACTN1 - P12814	P12814	DYETATLSEIK	2	635.314	48.491	72.325	0.016054	18858000	412290	19270000	6	0.0213951
ACTN1 - P12814	P12814	DYETATLSEIK	2	635.314	48.428	85.377	0.0045359	46231000	2377600	48609000	24	0.0489132
ACTN1 - P12814	P12814	ETADTDTADQVMASFK	2	865.383	54.598	164.13	1.95e-07	27926000	1382500	29309000	0.5	0.0471706
ACTN1 - P12814	P12814	ETADTDTADQVMASFK	2	865.383	54.735	137.59	6.14e-06	26005000	2013300	28018000	1	0.0718566
ACTN1 - P12814	P12814	HRPELIDYGK	3	409.888	28.317	86.344	0.0033008	89141000	1967400	91109000	0.5	0.0215941
ACTN1 - P12814	P12814	ICDQWDNLGALTQK	2	831.401	56.25	221.09	1.88e-08	180330000	1742000	182070000	0.5	0.00956764
ACTN1 - P12814	P12814	ICDQWDNLGALTQK	3	554.603	56.234	91.307	4.1e-05	55248000	1193500	56442000	0.5	0.0211458
ACTN1 - P12814	P12814	ICDQWDNLGALTQK	2	831.401	56.405	231.17	3.05e-09	174780000	1806900	176580000	1	0.0102324
ACTN1 - P12814	P12814	ICDQWDNLGALTQK	3	554.603	56.402	91.307	4.1e-05	58496000	1030600	59526000	1	0.0173133
ACTN1 - P12814	P12814	ICDQWDNLGALTQK	2	831.401	56.549	216.06	3.87e-08	115090000	967410	116060000	2	0.00833562
ACTN1 - P12814	P12814	ICDQWDNLGALTQK	3	554.603	56.533	97.203	2.74e-05	38308000	858950	39167000	2	0.0219305
ACTN1 - P12814	P12814	ICDQWDNLGALTQK	2	831.401	56.392	212.09	5.44e-08	83199000	367030	83566000	6	0.0043921
ACTN1 - P12814	P12814	ICDQWDNLGALTQK	3	554.603	56.4	99.991	1.86e-05	28792000	714990	29507000	6	0.0242312
ACTN1 - P12814	P12814	IDQLEGDHQLIQEALIFDNK	3	780.401	64.555	88.755	7.4e-05	23790000	621560	24411000	6	0.0254617
ACTN1 - P12814	P12814	ILAGDKNYITMDELR	3	584.638	48.774	128.9	1.81e-06	138740000	26150000	164890000	24	0.158591
ACTN1 - P12814	P12814	KAGTQIENIEEDFR	3	550.609	45.203	147.7	2.08e-06	86048000	802890	86851000	0.5	0.00924447
ACTN1 - P12814	P12814	KHEAFESDLAAHQDR	4	439.212	25.123	74.89	0.00029553	33228000	4147700	37376000	0.5	0.110973
ACTN1 - P12814	P12814	KHEAFESDLAAHQDR	4	439.212	25.243	101.52	1.34e-05	37972000	2539500	40511000	1	0.0626859
ACTN1 - P12814	P12814	KHEAFESDLAAHQDR	4	439.212	25.265	69.485	0.0003378	29563000	6904300	36468000	2	0.189329
ACTN1 - P12814	P12814	LAILGIHNEVSK	3	431.922	41.788	56.956	0.030004	143760000	221790	143980000	24	0.0015404
ACTN1 - P12814	P12814	LLETIDQLYLEYAK	3	571.31	72.929	82.202	5.97e-05	26160000	192340	26352000	0.5	0.00729878
ACTN1 - P12814	P12814	LLETIDQLYLEYAK	3	571.31	73.182	99.844	3.18e-05	16912000	125020	17037000	2	0.00733814
ACTN1 - P12814	P12814	LLETIDQLYLEYAK	3	571.31	73.217	73.927	0.00050537	10097000	17358	10114000	6	0.00171617
ACTN1 - P12814	P12814	LLETIDQLYLEYAK	3	571.31	73.193	125.61	1.26e-06	28471000	194780	28666000	24	0.00679486
ACTN1 - P12814	P12814	MLDAEDIVGTARPDEK	3	587.289	47.399	124.2	2.04e-06	80875000	680210	81555000	1	0.00834048
ACTN1 - P12814	P12814	MVSDINNAWGCLEQVEK	2	996.961	60.908	230.06	4.08e-09	95556000	433530	95990000	0.5	0.00451643
ACTN1 - P12814	P12814	MVSDINNAWGCLEQVEK	2	996.961	61.076	180.28	3.19e-06	70727000	549000	71276000	1	0.00770245
ACTN1 - P12814	P12814	MVSDINNAWGCLEQVEK	2	996.961	61.085	117.94	0.00077075	26479000	702100	27181000	6	0.0258304
ACTN1 - P12814	P12814	QFGAQANVIGPWIQTK	2	879.47	59.739	68.515	0.043721	10923000	277480	11201000	24	0.0247739
ACTN4 - O43707	O43707	AGTQIENIDEDFRDGLK	3	640.981	51.289	119.56	3.26e-05	88535000	2470500	91006000	6	0.0271467
ACTN4 - O43707	O43707	AGTQIENIDEDFRDGLK	3	640.981	51.03	149.22	1.85e-06	170990000	8299500	179280000	24	0.0462911
ACTN4 - O43707	O43707	DHALLEEQSK	2	585.293	24.696	207.29	6.07e-05	14599000	572180	15171000	0.5	0.0377149
ACTN4 - O43707	O43707	DYETATLSDIK	2	628.306	46.84	85.807	0.024707	45365000	2167000	47532000	24	0.0455903
ACTN4 - O43707	O43707	EAILAIHK	2	447.774	30.464	82.305	0.014944	101940000	415340	102350000	0.5	0.00405782
ACTN4 - O43707	O43707	EAILAIHK	2	447.774	30.592	73.975	0.022287	107250000	54651	107310000	1	0.000509307
ACTN4 - O43707	O43707	EAILAIHK	2	447.774	30.583	60.799	0.070263	51197000	337720	51534000	6	0.00655325
ACTN4 - O43707	O43707	ETTDTDTADQVIASFK	2	871.41	57.054	180.18	3.52e-06	184330000	7765900	192090000	0.5	0.0404272
ACTN4 - O43707	O43707	ETTDTDTADQVIASFK	3	581.276	57.049	130.27	1.1e-05	42659000	558500	43218000	0.5	0.012923
ACTN4 - O43707	O43707	ETTDTDTADQVIASFK	2	871.41	57.227	167.44	5.96e-06	167970000	8489700	176460000	1	0.0481113
ACTN4 - O43707	O43707	ETTDTDTADQVIASFK	3	581.276	57.221	110.22	4.45e-05	37660000	3043800	40703000	1	0.0747793
ACTN4 - O43707	O43707	ETTDTDTADQVIASFK	2	871.41	57.372	163.51	8.62e-06	108710000	9981500	118690000	2	0.0840962
ACTN4 - O43707	O43707	ETTDTDTADQVIASFK	3	581.276	57.364	115.04	3.64e-05	26330000	1926900	28257000	2	0.0681922
ACTN4 - O43707	O43707	ETTDTDTADQVIASFK	2	871.41	57.219	184.03	2.93e-06	62362000	5832700	68195000	6	0.0855301
ACTN4 - O43707	O43707	ETTDTDTADQVIASFK	3	581.276	57.224	78.902	0.00063679	15236000	2188600	17424000	6	0.125604
ACTN4 - O43707	O43707	ETTDTDTADQVIASFK	2	871.41	57.151	193.23	1.01e-06	148290000	9511900	157800000	24	0.0602775
ACTN4 - O43707	O43707	ETTDTDTADQVIASFK	3	581.276	57.152	124.16	2.12e-05	36463000	1057600	37520000	24	0.0281872
ACTN4 - O43707	O43707	HRDYETATLSDIK	3	516.927	31.762	134.06	1.43e-06	88477000	4104600	92582000	0.5	0.0443349
ACTN4 - O43707	O43707	HRDYETATLSDIK	3	516.927	31.982	138.21	1.02e-08	86391000	4076200	90467000	1	0.0450572
ACTN4 - O43707	O43707	HRDYETATLSDIK	3	516.927	32.124	119.87	1.75e-05	58319000	4396100	62715000	2	0.0700964
ACTN4 - O43707	O43707	HRDYETATLSDIK	3	516.927	31.968	109.83	5.36e-05	36989000	1713000	38702000	6	0.0442613
ACTN4 - O43707	O43707	HRDYETATLSDIK	3	516.927	31.589	143.94	5.08e-07	75124000	1385000	76509000	24	0.0181024
ACTN4 - O43707	O43707	HRPELIEYDK	3	433.895	27.984	112.94	6.73e-05	74604000	1257700	75862000	0.5	0.0165789
ACTN4 - O43707	O43707	HRPELIEYDK	3	433.895	28.009	110.08	0.00013672	70245000	1194500	71440000	1	0.0167204
ACTN4 - O43707	O43707	HRPELIEYDK	3	433.895	28.154	117.25	0.00013672	50300000	3441100	53741000	2	0.0640311
ACTN4 - O43707	O43707	HRPELIEYDK	3	433.895	27.971	115.57	0.00019902	33681000	3130200	36812000	6	0.0850339
ACTN4 - O43707	O43707	IAESNHIK	2	456.251	15.959	102.3	0.0053988	13372000	1708700	15081000	2	0.113304
ACTN4 - O43707	O43707	ISIEMNGTLEDQLSHLK	3	643.331	58.716	74.12	0.00023117	25121000	7250300	32372000	0.5	0.223973
ACTN4 - O43707	O43707	ISIEMNGTLEDQLSHLK	3	643.331	58.884	126.63	1.92e-06	29623000	8261500	37885000	1	0.218071
ACTN4 - O43707	O43707	ISIEMNGTLEDQLSHLK	3	643.331	59.054	80.738	4.7e-05	12160000	5112600	17272000	2	0.295995
ACTN4 - O43707	O43707	LSGSNPYTTVTPQIINSK	2	960.507	49.154	166.62	8.68e-09	19391000	1014800	20406000	6	0.049731
ACTN4 - O43707	O43707	MAPYQGPDAVPGALDYK	2	896.932	51.315	127.79	2.93e-05	96851000	387400	97238000	0.5	0.00398402
ACTN4 - O43707	O43707	MAPYQGPDAVPGALDYK	3	598.291	51.571	19.725	0.056559	11966000	283320	12249000	2	0.0231294
ACTN4 - O43707	O43707	MAPYQGPDAVPGALDYK	3	598.291	51.237	23.423	0.034232	20278000	638140	20917000	24	0.0305095
ACTN4 - O43707	O43707	MLDAEDIVNTARPDEK	3	606.296	48.569	97.579	0.00027451	49432000	2088400	51520000	0.5	0.0405354
ACTN4 - O43707	O43707	MLDAEDIVNTARPDEK	3	606.296	48.873	99.909	0.00020927	30973000	7287800	38261000	2	0.190477
ACTN4 - O43707	O43707	MLDAEDIVNTARPDEK	3	606.296	48.699	104.94	6.84e-05	39540000	55572000	95112000	24	0.58428
ACTN4 - O43707	O43707	NVNVQNFHISWK	3	495.925	49.731	72.937	0.0017034	30903000	3272900	34176000	0.5	0.0957663
ACTN4 - O43707	O43707	NVNVQNFHISWK	3	495.925	49.901	74.326	0.0015295	32657000	3623200	36281000	1	0.0998671
ACTN4 - O43707	O43707	NVNVQNFHISWK	2	743.384	49.906	83.31	0.0036078	6944500	2684100	9628500	1	0.278763
ACTN4 - O43707	O43707	NVNVQNFHISWK	3	495.925	50.034	32.43	0.050804	16884000	2657500	19541000	2	0.135993
ACTN4 - O43707	O43707	QLEAIDQLHLEYAK	3	557.63	51.159	94.673	6.66e-05	176160000	592840	176750000	0.5	0.00335406
ACTN4 - O43707	O43707	QLEAIDQLHLEYAK	2	835.941	51.148	196.44	1.16e-07	20265000	383320	20648000	0.5	0.0185642
ACTN4 - O43707	O43707	QLEAIDQLHLEYAK	3	557.63	51.298	95.428	0.00017219	159110000	334540	159440000	1	0.00209816
ACTN4 - O43707	O43707	QLEAIDQLHLEYAK	2	835.941	51.282	194.43	1.23e-07	21220000	529710	21749000	1	0.0243548
ACTN4 - O43707	O43707	QLEAIDQLHLEYAK	3	557.63	51.424	81.789	0.00059382	124660000	722590	125390000	2	0.00576308
ACTN4 - O43707	O43707	QLEAIDQLHLEYAK	2	835.941	51.423	113.22	0.00010638	15265000	514160	15779000	2	0.0325848
ACTN4 - O43707	O43707	QLEAIDQLHLEYAK	3	557.63	51.319	86.756	0.00037609	101840000	325350	102160000	6	0.00318454
ACTN4 - O43707	O43707	QLEAIDQLHLEYAK	3	557.63	51.049	62.68	0.0027062	135150000	57054000	192200000	24	0.296841
ACTN4 - O43707	O43707	RDHALLEEQSK	3	442.565	20.201	96.82	0.0010435	48014000	470790	48485000	1	0.00971006
ACTN4 - O43707	O43707	RDHALLEEQSK	3	442.565	20.333	93.766	0.0013546	29503000	2007700	31511000	2	0.0637149
ACTN4 - O43707	O43707	RDHALLEEQSK	2	663.344	20.283	77.64	0.018865	3204100	3175100	6379100	2	0.497727
ACTN4 - O43707	O43707	VLAGDKNFITAEELR	3	559.305	46.508	120.7	2.02e-06	66210000	860120	67070000	2	0.0128242
ACTN4 - O43707	O43707	VLAGDKNFITAEELR	3	559.305	46.47	120.7	2.44e-06	51260000	145810	51406000	6	0.00283645
ACTN4 - O43707	O43707	VLAGDKNFITAEELR	3	559.305	46.163	112.5	4.27e-06	105830000	2552200	108380000	24	0.0235481
ACTN4 - O43707	O43707	VQQLVPK	2	406.255	26.339	132.94	0.003459	66398000	303020	66701000	0.5	0.00454296
ACTN4 - O43707	O43707	VQQLVPK	2	406.255	26.477	117.7	0.0060448	63141000	124130	63265000	1	0.00196206
ACTN4 - O43707	O43707	VQQLVPK	2	406.255	26.642	117.7	0.0060448	40201000	60028	40261000	2	0.00149097
ACTN4 - O43707	O43707	VQQLVPK	2	406.255	26.412	117.7	0.0060448	41225000	53990	41279000	24	0.00130793
ACTY - P42025	P42025	AGFAGDQIPK	2	502.264	35.328	76.605	0.008254	158890000	16826000	175720000	0.5	0.0957568
ACTY - P42025	P42025	AGFAGDQIPK	2	502.264	35.439	69.338	0.029292	177040000	15780000	192810000	1	0.081838
ACTY - P42025	P42025	AGFAGDQIPK	2	502.264	35.602	76.17	0.0083699	162160000	6517400	168680000	2	0.0386383
ACTY - P42025	P42025	VMAGALEGDLFIGPK	2	759.405	60.775	105.46	5.2e-05	60611000	16560000	77170000	0.5	0.214588
ACTY - P42025	P42025	VMAGALEGDLFIGPK	2	759.405	60.888	102.4	8.73e-05	62364000	19302000	81666000	1	0.236353
ACTY - P42025	P42025	VMAGALEGDLFIGPK	2	759.405	60.996	108.35	1.87e-05	37164000	17487000	54652000	2	0.319976
ACTY - P42025	P42025	VMAGALEGDLFIGPK	2	759.405	60.951	105.46	5.2e-05	22245000	12066000	34311000	6	0.351666
ACTY - P42025	P42025	VMAGALEGDLFIGPK	2	759.405	60.905	101.39	0.00036829	33565000	15675000	49240000	24	0.318339
ACTZ - P61163	P61163	EGYDFHSSSEFEIVK	3	591.937	49.746	42.813	0.021408	46530000	669960	47200000	1	0.0141941
ACYP1 - P07311	P07311	LDYSDFQIVK	2	614.316	57.718	88.37	0.0051181	12655000	1413700	14069000	0.5	0.100485
ACYP1 - P07311	P07311	LDYSDFQIVK	2	614.316	57.917	86.136	0.0057135	7400800	586870	7987700	1	0.073472
ADAM9 - Q13443	Q13443	DLLPEDFVVYTYNK	2	858.43	71.832	101.93	0.00042458	12997000	14366000	27363000	24	0.525016
ADDA - P35611	P35611	SLVQGELVTASK	2	616.348	39.688	104.79	0.00023447	35676000	486960	36163000	0.5	0.0134657
ADDA - P35611	P35611	SLVQGELVTASK	2	616.348	39.785	68.484	0.026474	31741000	757330	32499000	1	0.0233037
ADDA - P35611	P35611	SLVQGELVTASK	2	616.348	39.926	82.171	0.0037866	28673000	70896	28744000	2	0.00246647
ADDA - P35611	P35611	TLASAGGPDNLVLLNPEK	2	904.991	56.136	126.95	2.45e-05	10400000	25330	10426000	0.5	0.00242966
ADDA - P35611	P35611	TLASAGGPDNLVLLNPEK	2	904.991	56.252	113.72	5.74e-05	9473800	24930	9498700	1	0.00262456
ADDG - Q9UEY8	Q9UEY8	GLSFSEATASNLVK	2	712.375	51.233	143.5	5.26e-06	19476000	292010	19768000	0.5	0.0147718
ADDG - Q9UEY8	Q9UEY8	GLSFSEATASNLVK	2	712.375	51.483	141.88	5.64e-06	22644000	373320	23017000	2	0.0162191
ADDG - Q9UEY8	Q9UEY8	GLSFSEATASNLVK	2	712.375	51.189	147.74	4.25e-06	32066000	5870000	37936000	24	0.154734
ADDG - Q9UEY8	Q9UEY8	VNIIGEVVDQGSTNLK	2	843.457	58.023	95.417	0.0032706	13138000	50355	13189000	0.5	0.00381814
ADDG - Q9UEY8	Q9UEY8	VNIIGEVVDQGSTNLK	2	843.457	58.209	127.02	0.00025428	14667000	131180	14798000	1	0.0088646
ADHX - P11766	P11766	AGDTVIPLYIPQCGECK	2	960.963	59.15	132.5	1.4e-05	29842000	1773500	31615000	2	0.0560959
ADHX - P11766	P11766	AGDTVIPLYIPQCGECK	2	960.963	59.009	142.97	4.42e-06	55468000	2259400	57727000	6	0.0391391
ADHX - P11766	P11766	AGDTVIPLYIPQCGECK	2	960.963	58.946	136.38	5.74e-06	177960000	2481500	180440000	24	0.0137524
ADHX - P11766	P11766	AGDTVIPLYIPQCGECK	3	640.978	58.943	60.246	0.00031232	26906000	2962800	29869000	24	0.0991938
ADHX - P11766	P11766	IDPLAPLDK	2	491.284	53.077	83.948	0.0092697	19913000	894700	20808000	24	0.0429985
ADHX - P11766	P11766	IIGVDINK	2	436.266	38.916	81.119	0.01551	32145000	122230	32267000	6	0.00378805
ADHX - P11766	P11766	IIGVDINK	2	436.266	38.801	97.033	0.0079117	112340000	125620	112470000	24	0.00111696
ADHX - P11766	P11766	LVSEYMSK	2	478.742	31.73	108.09	0.0038221	18450000	1837700	20288000	24	0.090582
ADIRF - Q15847	Q15847	QQVEGTAQEAVSAAGAAAQQVVDQATEAGQK	3	1014.5	71.114	91.1	3.69e-06	6182100	212320	6394400	0.5	0.033204
ADML - P35318	P35318	MSSSYPTGLADVK	2	678.329	42.185	75.819	0.011896	5988300	17920000	23908000	6	0.74953
ADPPT - Q9NRN7	Q9NRN7	HQDVPSQDDSKPTQR	3	579.943	16.85	93.106	0.00053934	10184000	571730	10756000	0.5	0.0531559
ADPPT - Q9NRN7	Q9NRN7	HQDVPSQDDSKPTQR	3	579.943	16.769	53.008	0.031149	10156000	970440	11126000	1	0.0872193
ADRM1 - Q16186	Q16186	TSGNVEDDLIIFPDDCEFK	2	1107.5	68.371	170.79	4.69e-09	13090000	188550	13278000	0.5	0.0141996
ADRM1 - Q16186	Q16186	TSGNVEDDLIIFPDDCEFK	2	1107.5	68.62	92.939	0.00022138	13166000	176540	13342000	1	0.0132314
ADRM1 - Q16186	Q16186	TSGNVEDDLIIFPDDCEFK	2	1107.5	68.586	64.244	0.011547	9043800	2606500	11650000	24	0.223728
ADRM1 - Q16186	Q16186	TSGNVEDDLIIFPDDCEFKR	3	790.702	60.439	109.38	9.95e-06	20303000	395370	20699000	0.5	0.0191015
ADRM1 - Q16186	Q16186	TSGNVEDDLIIFPDDCEFKR	3	790.702	60.569	139.74	5.46e-07	26520000	601050	27121000	1	0.0221618
ADT3 - P12236	P12236	AAYFGVYDTAK	2	603.295	45.729	85.744	0.0044592	14349000	1158100	15507000	1	0.0746819
ADT3 - P12236	P12236	DFLAGGIAAAISK	2	617.346	64.624	72.34	0.011899	16910000	993030	17903000	2	0.0554671
AGFG1 - P52594	P52594	YAALANLDNIFSAGQGGDQGSGFGTTGK	3	906.432	69.221	128.4	5e-10	21618000	383690	22002000	0.5	0.0174391
AGFG1 - P52594	P52594	YAALANLDNIFSAGQGGDQGSGFGTTGK	3	906.432	69.488	153.87	6.84e-12	20518000	346190	20864000	1	0.0165925
AGFG1 - P52594	P52594	YAALANLDNIFSAGQGGDQGSGFGTTGK	3	906.432	69.549	153.87	6.84e-12	17597000	853560	18451000	2	0.046262
AGFG1 - P52594	P52594	YAALANLDNIFSAGQGGDQGSGFGTTGK	3	906.432	69.526	60.419	0.0027504	7509600	3109000	10619000	6	0.292788
AGFG1 - P52594	P52594	YAALANLDNIFSAGQGGDQGSGFGTTGK	3	906.432	69.417	119.75	1.13e-09	21392000	8461600	29853000	24	0.283437
AGM1 - O95394	O95394	QAVTPPGLQEAINDLVK	2	896.994	69.226	109.15	8.96e-05	13682000	5459.3	13687000	24	0.000398854
AGM1 - O95394	O95394	VLIDISEK	2	458.771	42.832	100.39	0.0063088	31764000	97423	31861000	1	0.00305771
AGM1 - O95394	O95394	VLIDISEK	2	458.771	42.771	104.37	0.0044107	45038000	1754500	46792000	24	0.0374953
AHNK - Q09666	Q09666	ADIDISGPNVDVDVPDVNIEGPDAK	3	855.417	64.51	79.36	7.88e-06	26486000	594690	27080000	1	0.0219599
AHNK - Q09666	Q09666	ADIDISGPNVDVDVPDVNIEGPDAK	3	855.417	64.611	57.432	0.0033066	16457000	405670	16862000	2	0.0240573
AHNK - Q09666	Q09666	ADIDISGPNVDVDVPDVNIEGPDAK	3	855.417	64.566	48.286	0.0050193	12951000	166940	13117000	6	0.0127261
AHNK - Q09666	Q09666	ADIDISGPNVDVDVPDVNIEGPDAK	3	855.417	64.468	66.075	0.0016879	46629000	1076600	47705000	24	0.0225676
AHNK - Q09666	Q09666	ADIDVSGPSVDTDAPDLDIEGPEGK	3	838.057	58.245	76.471	8.77e-06	26357000	5412700	31770000	0.5	0.170373
AHNK - Q09666	Q09666	ADIDVSGPSVDTDAPDLDIEGPEGK	2	1256.58	58.244	146.78	7.6e-09	21938000	1166400	23104000	0.5	0.0504839
AHNK - Q09666	Q09666	ADIDVSGPSVDTDAPDLDIEGPEGK	2	1256.58	58.404	162.59	3.9e-09	26987000	394830	27382000	1	0.0144194
AHNK - Q09666	Q09666	ADIDVSGPSVDTDAPDLDIEGPEGK	3	838.057	58.401	73.649	0.00026946	34633000	3671200	38305000	1	0.0958433
AHNK - Q09666	Q09666	ADIDVSGPSVDTDAPDLDIEGPEGK	3	838.057	58.564	91.416	4.18e-06	31637000	1772800	33410000	2	0.0530623
AHNK - Q09666	Q09666	ADIDVSGPSVDTDAPDLDIEGPEGK	3	838.057	58.393	61.141	0.0026119	47322000	6446200	53769000	24	0.119889
AHNK - Q09666	Q09666	ADIDVSGPSVDTDAPDLDIEGPEGK	2	1256.58	58.385	189.42	6.11e-11	30505000	354260	30859000	24	0.0114799
AHNK - Q09666	Q09666	ADIEISGPK	2	465.251	33.441	66.27	0.043647	24574000	8157400	32731000	2	0.249222
AHNK - Q09666	Q09666	ADLDVSGPK	2	451.235	28.372	71.692	0.0243	150470000	5806200	156270000	0.5	0.0371534
AHNK - Q09666	Q09666	ADLDVSGPK	2	451.235	28.905	81.642	0.010069	87574000	3586300	91160000	0.5	0.0393406
AHNK - Q09666	Q09666	ADLDVSGPK	2	451.235	28.504	75.043	0.012358	167150000	4277400	171430000	1	0.0249517
AHNK - Q09666	Q09666	ADLDVSGPK	2	451.235	29.042	60.019	0.065952	91450000	11617000	103070000	1	0.112713
AHNK - Q09666	Q09666	ADLDVSGPK	2	451.235	28.608	91.069	0.0068004	194100000	10189000	204280000	2	0.0498754
AHNK - Q09666	Q09666	ADLDVSGPK	2	451.235	28.468	80.684	0.010402	102250000	12703000	114960000	6	0.110506
AHNK - Q09666	Q09666	ADLDVSGPK	2	451.235	28.387	80.438	0.010487	209230000	17238000	226470000	24	0.0761167
AHNK - Q09666	Q09666	ADLGVSGPK	2	422.232	27.073	69.598	0.031772	36972000	8408800	45380000	0.5	0.185294
AHNK - Q09666	Q09666	ADLGVSGPK	2	422.232	27.251	78.516	0.011153	31923000	9154700	41078000	1	0.222863
AHNK - Q09666	Q09666	ADLGVSGPK	2	422.232	27.36	91.853	0.0065282	40876000	11095000	51971000	2	0.213484
AHNK - Q09666	Q09666	ADLGVSGPK	2	422.232	27.14	79.474	0.010821	32676000	3758000	36434000	24	0.103145
AHNK - Q09666	Q09666	ADVDVSGPK	2	444.227	23.925	91.853	0.0065282	72227000	9304700	81531000	1	0.114124
AHNK - Q09666	Q09666	ADVDVSGPK	2	444.227	24.095	100.02	0.0036972	66928000	11123000	78051000	2	0.142509
AHNK - Q09666	Q09666	ADVDVSGPK	2	444.227	23.911	100.02	0.0036972	43799000	3810300	47609000	6	0.0800327
AHNK - Q09666	Q09666	ADVDVSGPK	2	444.227	23.869	103.83	0.0023739	80273000	12102000	92374000	24	0.131009
AHNK - Q09666	Q09666	ADVVVSGPK	2	436.248	25.572	80.219	0.010563	74936000	1523800	76460000	0.5	0.0199294
AHNK - Q09666	Q09666	ADVVVSGPK	2	436.248	25.735	99.442	0.0038967	72078000	869050	72947000	1	0.0119134
AHNK - Q09666	Q09666	ADVVVSGPK	2	436.248	25.856	99.442	0.0038967	68492000	1066000	69558000	2	0.0153253
AHNK - Q09666	Q09666	ADVVVSGPK	2	436.248	25.655	101.54	0.0031684	108250000	633020	108880000	24	0.00581376
AHNK - Q09666	Q09666	AEAPLPSPK	2	455.256	28.224	57.59	0.074621	20326000	13832000	34158000	24	0.404942
AHNK - Q09666	Q09666	AEGPDVAVDLPK	2	605.819	44.491	81.865	0.0038347	43194000	3510800	46705000	0.5	0.07517
AHNK - Q09666	Q09666	AEGPDVAVDLPK	2	605.819	44.566	80.763	0.0040076	46767000	4345600	51113000	1	0.0850201
AHNK - Q09666	Q09666	AEGPDVAVDLPK	2	605.819	44.74	81.865	0.0038347	42270000	6508100	48778000	2	0.133423
AHNK - Q09666	Q09666	AEGPDVAVDLPK	2	605.819	44.667	81.865	0.0038347	28798000	3029700	31828000	6	0.0951907
AHNK - Q09666	Q09666	AEGPDVAVDLPK	2	605.819	44.504	81.865	0.0038347	65776000	7657400	73433000	24	0.104277
AHNK - Q09666	Q09666	AEGPEVDVNLPK	2	634.33	43.308	110.14	0.00016755	633940000	56900000	690840000	0.5	0.0823635
AHNK - Q09666	Q09666	AEGPEVDVNLPK	2	634.33	43.419	115.82	0.00013	710030000	58731000	768760000	1	0.076397
AHNK - Q09666	Q09666	AEGPEVDVNLPK	2	634.33	43.584	117.31	0.00012019	706150000	50554000	756700000	2	0.0668082
AHNK - Q09666	Q09666	AEGPEVDVNLPK	2	634.33	43.439	96.89	0.0014757	460590000	34830000	495420000	6	0.070304
AHNK - Q09666	Q09666	AEGPEVDVNLPK	2	634.33	43.4	109.02	0.0001749	917100000	145580000	1062700000	24	0.136993
AHNK - Q09666	Q09666	AGAISASGPELQGAGHSK	3	546.613	28.134	120.24	1.05e-06	51969000	15368000	67337000	0.5	0.228225
AHNK - Q09666	Q09666	AGAISASGPELQGAGHSK	3	546.613	28.256	91.317	2.02e-05	68035000	12745000	80780000	1	0.157774
AHNK - Q09666	Q09666	AGAISASGPELQGAGHSK	3	546.613	28.415	130.39	1.91e-07	66175000	16259000	82434000	2	0.197237
AHNK - Q09666	Q09666	AGAISASGPELQGAGHSK	3	546.613	28.273	123.4	2.51e-07	47968000	7945500	55913000	6	0.142103
AHNK - Q09666	Q09666	AGAISASGPELQGAGHSK	3	546.613	28.018	124.68	8.98e-07	98919000	10049000	108970000	24	0.0922197
AHNK - Q09666	Q09666	ANVDISAPK	2	457.751	28.749	68.016	0.037417	58904000	996770	59901000	0.5	0.0166404
AHNK - Q09666	Q09666	ANVDISAPK	2	457.751	28.863	90.601	0.0069625	65081000	1940800	67022000	1	0.0289577
AHNK - Q09666	Q09666	ANVDISAPK	2	457.751	28.963	109.71	0.0017372	74466000	1136800	75603000	2	0.0150365
AHNK - Q09666	Q09666	ANVDISAPK	2	457.751	28.749	90.709	0.0069251	73849000	2967100	76816000	24	0.038626
AHNK - Q09666	Q09666	APDVEGQGLDWSLK	2	757.878	55.239	152.55	6.65e-05	54960000	617640	55578000	0.5	0.0111131
AHNK - Q09666	Q09666	APDVEGQGLDWSLK	2	757.878	55.322	157.03	5.11e-05	56026000	309890	56336000	1	0.00550076
AHNK - Q09666	Q09666	APDVEGQGLDWSLK	2	757.878	55.469	156.69	1.33e-05	74308000	91762	74400000	2	0.00123336
AHNK - Q09666	Q09666	APDVEGQGLDWSLK	2	757.878	55.349	113.24	0.0011927	42983000	250150	43233000	6	0.00578607
AHNK - Q09666	Q09666	APDVEGQGLDWSLK	2	757.878	55.225	124.04	0.0010352	84057000	1216200	85273000	24	0.0142624
AHNK - Q09666	Q09666	APEVDIK	2	386.216	27.696	69.998	0.050385	11254000	1152900	12407000	24	0.0929241
AHNK - Q09666	Q09666	APEVNLNAPDVDVHGPDWNLK	3	767.382	55.259	72.801	0.00071912	32060000	1424200	33484000	0.5	0.0425335
AHNK - Q09666	Q09666	APEVNLNAPDVDVHGPDWNLK	3	767.382	55.31	62.823	0.0036871	28647000	656050	29304000	1	0.0223885
AHNK - Q09666	Q09666	APEVNLNAPDVDVHGPDWNLK	3	767.382	55.473	53.254	0.0065335	28318000	67275	28385000	2	0.00237007
AHNK - Q09666	Q09666	APEVNLNAPDVDVHGPDWNLK	3	767.382	55.313	87.062	3.26e-05	24208000	551900	24760000	6	0.0222901
AHNK - Q09666	Q09666	APEVNLNAPDVDVHGPDWNLK	3	767.382	55.257	110.38	1.21e-06	73444000	2471100	75915000	24	0.0325508
AHNK - Q09666	Q09666	APSLDIK	2	372.219	32.528	73.975	0.034258	28525000	370540	28895000	24	0.0128234
AHNK - Q09666	Q09666	ASLGSLEGEAEAEASSPK	2	866.915	48.489	151.99	1.99e-06	25779000	809380	26588000	0.5	0.0304411
AHNK - Q09666	Q09666	ASLGSLEGEAEAEASSPK	2	866.915	48.733	174.39	6.29e-09	25578000	743390	26321000	1	0.0282428
AHNK - Q09666	Q09666	ASLGSLEGEAEAEASSPK	2	866.915	48.873	164.33	1.02e-07	34023000	785920	34809000	2	0.0225781
AHNK - Q09666	Q09666	ASLGSLEGEAEAEASSPK	2	866.915	48.729	145.71	2.95e-06	20596000	226550	20822000	6	0.01088
AHNK - Q09666	Q09666	ASLGSLEGEAEAEASSPK	2	866.915	48.626	162.93	3.17e-07	43899000	1089700	44989000	24	0.0242216
AHNK - Q09666	Q09666	AVEVQGPSLESGDHGK	3	537.265	30.039	78.326	0.00029494	95648000	5081300	100730000	0.5	0.0504451
AHNK - Q09666	Q09666	AVEVQGPSLESGDHGK	3	537.265	30.208	77.222	0.00021177	106590000	3192900	109780000	1	0.0290838
AHNK - Q09666	Q09666	AVEVQGPSLESGDHGK	2	805.394	30.208	161.99	6.76e-07	17312000	3387100	20699000	1	0.163635
AHNK - Q09666	Q09666	AVEVQGPSLESGDHGK	3	537.265	30.311	86.497	4.21e-05	108500000	5158800	113660000	2	0.0453885
AHNK - Q09666	Q09666	AVEVQGPSLESGDHGK	3	537.265	30.174	62.055	0.00056931	69708000	727440	70435000	6	0.0103278
AHNK - Q09666	Q09666	AVEVQGPSLESGDHGK	3	537.265	30.13	58.83	0.00066596	134190000	3920800	138110000	24	0.0283888
AHNK - Q09666	Q09666	DIDISSPEFK	2	575.785	49.988	85.731	0.0058215	40474000	613720	41087000	6	0.0149368
AHNK - Q09666	Q09666	DIDISSPEFK	2	575.785	49.929	96.668	0.0029062	70985000	845830	71831000	24	0.0117753
AHNK - Q09666	Q09666	EVDVNLPK	2	457.253	37.024	78.616	0.016705	47776000	3046200	50822000	0.5	0.0599384
AHNK - Q09666	Q09666	EVDVNLPK	2	457.253	37.154	65.803	0.052041	49064000	3120200	52184000	1	0.059792
AHNK - Q09666	Q09666	EVDVNLPK	2	457.253	37.268	62.717	0.063278	51084000	1997900	53082000	2	0.0376381
AHNK - Q09666	Q09666	FAGGLHFSGPK	3	373.198	36.784	56.087	0.03356	35520000	832090	36352000	24	0.0228897
AHNK - Q09666	Q09666	FGTFGGLGSK	2	485.753	43.696	93.598	0.0037246	26887000	474370	27361000	6	0.0173372
AHNK - Q09666	Q09666	FNFSGSK	2	393.693	31.125	104.76	0.0083736	31774000	217600	31991000	1	0.00680179
AHNK - Q09666	Q09666	FSMPGFK	2	407.202	48.893	82.386	0.024612	356020000	955330	356970000	0.5	0.00267618
AHNK - Q09666	Q09666	FSMPGFK	2	407.202	49.098	76.847	0.028631	249720000	364650	250080000	6	0.00145811
AHNK - Q09666	Q09666	FSMPGFK	2	407.202	48.936	74.439	0.032377	568080000	2163700	570240000	24	0.00379434
AHNK - Q09666	Q09666	FSmPGFK	2	415.199	32.998	71.852	0.07821	37192000	3239100	40431000	1	0.0801141
AHNK - Q09666	Q09666	FSmPGFK	2	415.199	33.117	73.975	0.062504	40242000	2940800	43183000	2	0.0681012
AHNK - Q09666	Q09666	FSmPGFK	2	415.199	32.972	76.847	0.052239	19579000	1641700	21221000	6	0.0773631
AHNK - Q09666	Q09666	FSMPSLK	2	405.215	46.731	100.74	0.011292	34978000	963450	35942000	0.5	0.0268061
AHNK - Q09666	Q09666	FSMPSLK	2	405.215	46.804	97.068	0.013958	34625000	1524700	36150000	1	0.0421774
AHNK - Q09666	Q09666	FSMPSLK	2	405.215	46.914	97.068	0.013958	44827000	1129800	45956000	2	0.024584
AHNK - Q09666	Q09666	FSMPSLK	2	405.215	46.85	108.24	0.0076498	24291000	2209900	26501000	6	0.0833896
AHNK - Q09666	Q09666	FSMPSLK	2	405.215	46.705	108.24	0.0076498	53428000	11575000	65003000	24	0.178069
AHNK - Q09666	Q09666	FSVSGAK	2	348.19	24.677	97.071	0.013956	22378000	502500	22880000	2	0.0219619
AHNK - Q09666	Q09666	FSVSGAK	2	348.19	24.498	97.071	0.013956	12775000	393460	13169000	6	0.029879
AHNK - Q09666	Q09666	FSVSGLK	2	369.213	36.976	95.793	0.014883	41446000	432760	41879000	24	0.0103336
AHNK - Q09666	Q09666	GDFDVSVPK	2	482.243	42.009	77.318	0.011569	45697000	8879800	54577000	0.5	0.162703
AHNK - Q09666	Q09666	GDFDVSVPK	2	482.243	42.188	71.692	0.0243	50153000	8455000	58608000	1	0.144264
AHNK - Q09666	Q09666	GDFDVSVPK	2	482.243	42.325	74.301	0.014991	48974000	11213000	60187000	2	0.186303
AHNK - Q09666	Q09666	GDISISGPK	2	437.237	30.571	91.064	0.0068019	38972000	2154100	41126000	0.5	0.0523779
AHNK - Q09666	Q09666	GDISISGPK	2	437.237	30.721	58.426	0.071637	43698000	1182800	44880000	1	0.0263543
AHNK - Q09666	Q09666	GDISISGPK	2	437.237	30.656	82.529	0.0097616	83365000	2138300	85503000	24	0.0250084
AHNK - Q09666	Q09666	GDLDASVPSMK	2	560.271	40.028	105.52	0.00042314	24820000	103250000	128070000	0.5	0.8062
AHNK - Q09666	Q09666	GDLDASVPSMK	2	560.271	40.184	134.23	3.16e-05	29656000	113480000	143140000	1	0.792812
AHNK - Q09666	Q09666	GDLDASVPSMK	2	560.271	40.313	98.055	0.0018842	29124000	80637000	109760000	2	0.73466
AHNK - Q09666	Q09666	GDMDVSLPK	2	481.237	40.56	68.95	0.034085	20843000	29273000	50116000	1	0.584105
AHNK - Q09666	Q09666	GDMDVSLPK	2	481.237	40.678	84.743	0.0089939	20389000	20615000	41004000	2	0.502756
AHNK - Q09666	Q09666	GDMDVSVPK	2	474.229	34.404	74.486	0.01433	37121000	4312700	41434000	0.5	0.104087
AHNK - Q09666	Q09666	GDMDVSVPK	2	474.229	34.562	74.486	0.01433	44688000	3781500	48470000	1	0.0780181
AHNK - Q09666	Q09666	GDMDVSVPK	2	474.229	34.71	65.156	0.047622	41790000	9800000	51590000	2	0.189959
AHNK - Q09666	Q09666	GDMDVSVPK	2	474.229	34.552	64.42	0.050247	22242000	590990	22833000	6	0.0258832
AHNK - Q09666	Q09666	GDMDVSVPK	2	474.229	34.462	69.812	0.03101	55162000	2295200	57457000	24	0.0399463
AHNK - Q09666	Q09666	GDVDISLPK	2	472.258	43.317	60.074	0.065757	35098000	920140	36018000	2	0.0255466
AHNK - Q09666	Q09666	GDVDISLPK	2	472.258	43.117	56.378	0.078943	56698000	1696900	58395000	24	0.029059
AHNK - Q09666	Q09666	GDVDVSLPK	2	465.251	38.249	62.969	0.055426	122320000	17775000	140100000	2	0.126878
AHNK - Q09666	Q09666	GDVDVSVPK	2	458.243	32.151	55.503	0.082067	32797000	4860500	37658000	0.5	0.129071
AHNK - Q09666	Q09666	GDVDVSVPK	2	458.243	32.33	71.692	0.0243	27966000	3865100	31831000	1	0.121425
AHNK - Q09666	Q09666	GDVDVSVPK	2	458.243	32.477	66.546	0.042661	29313000	6909400	36222000	2	0.190749
AHNK - Q09666	Q09666	GEGPDVDVNLPK	2	620.314	42.654	96.143	0.0015929	418720000	8641500	427370000	0.5	0.0202206
AHNK - Q09666	Q09666	GEGPDVDVNLPK	2	620.314	42.774	120.33	0.00010025	494240000	9384500	503620000	1	0.0186339
AHNK - Q09666	Q09666	GEGPDVDVNLPK	2	620.314	42.925	91.658	0.002297	485200000	19208000	504400000	2	0.0380803
AHNK - Q09666	Q09666	GEGPDVDVNLPK	2	620.314	42.796	95.642	0.0016715	243950000	25802000	269750000	6	0.0956508
AHNK - Q09666	Q09666	GEGPDVDVNLPK	2	620.314	42.747	90.108	0.0025404	508410000	38421000	546840000	24	0.0702612
AHNK - Q09666	Q09666	GEGPDVDVSLPK	2	606.809	43.915	55.806	0.06819	54903000	11712000	66615000	0.5	0.175816
AHNK - Q09666	Q09666	GEGPDVDVSLPK	2	606.809	44.149	81.865	0.0038347	60657000	13334000	73990000	2	0.180211
AHNK - Q09666	Q09666	GEGPDVDVSLPK	2	606.809	44.092	69.979	0.021554	33889000	9480100	43369000	6	0.218591
AHNK - Q09666	Q09666	GEGPDVDVSLPK	2	606.809	43.972	87.298	0.0029816	77028000	5835500	82863000	24	0.070423
AHNK - Q09666	Q09666	GEGPDVHMTLPK	3	427.548	37.382	41.644	0.041432	40614000	1091400	41706000	1	0.0261693
AHNK - Q09666	Q09666	GEGPDVHMTLPK	3	427.548	37.501	45.79	0.032388	43585000	1585300	45170000	2	0.0350961
AHNK - Q09666	Q09666	GEGPDVHMTLPK	3	427.548	37.392	40.552	0.043726	31227000	199060	31426000	6	0.00633423
AHNK - Q09666	Q09666	GEGPDVHMTLPK	3	427.548	37.239	40.552	0.041485	73072000	853140	73926000	24	0.0115406
AHNK - Q09666	Q09666	GEGPEFDVNLSK	2	646.312	45.759	128.03	4.94e-05	111980000	5601000	117580000	0.5	0.0476352
AHNK - Q09666	Q09666	GEGPEFDVNLSK	2	646.312	45.882	116.13	0.00012798	128140000	7112500	135250000	1	0.0525868
AHNK - Q09666	Q09666	GEGPEFDVNLSK	2	646.312	46.023	135.86	3.56e-06	121340000	6640500	127980000	2	0.0518868
AHNK - Q09666	Q09666	GEGPEFDVNLSK	2	646.312	45.959	100.88	0.00084942	79957000	2016100	81974000	6	0.0245947
AHNK - Q09666	Q09666	GEGPEFDVNLSK	2	646.312	45.809	115.42	0.00013268	173420000	8951300	182370000	24	0.0490828
AHNK - Q09666	Q09666	GEGPEVDMNLPK	2	643.308	43.725	84.817	0.0033711	81867000	1204700	83072000	0.5	0.0145019
AHNK - Q09666	Q09666	GEGPEVDMNLPK	2	643.308	43.841	105.2	0.00020015	87614000	1980400	89595000	1	0.0221041
AHNK - Q09666	Q09666	GEGPEVDMNLPK	2	643.308	43.967	85.807	0.0032157	99904000	649830	100550000	2	0.00646251
AHNK - Q09666	Q09666	GEGPEVDMNLPK	2	643.308	43.887	85.355	0.0032868	60611000	203900	60815000	6	0.0033528
AHNK - Q09666	Q09666	GEGPEVDMNLPK	2	643.308	43.799	102.06	0.00066365	113990000	3742700	117740000	24	0.0317898
AHNK - Q09666	Q09666	GEGPEVDVNLPK	2	627.322	43.099	114.97	0.00013565	456010000	1718200	457730000	0.5	0.00375376
AHNK - Q09666	Q09666	GEGPEVDVNLPK	2	627.322	43.211	98.943	0.0011533	510080000	2364900	512450000	1	0.00461493
AHNK - Q09666	Q09666	GEGPEVDVNLPK	2	627.322	43.227	103.88	0.0003784	288160000	1271600	289430000	6	0.00439344
AHNK - Q09666	Q09666	GEGPEVDVNLPK	2	627.322	43.189	109.66	0.00017066	619200000	6773700	625980000	24	0.0108211
AHNK - Q09666	Q09666	GEGPEVDVTLPK	2	620.825	45.058	85.958	0.003192	33453000	12548000	46001000	6	0.272777
AHNK - Q09666	Q09666	GGADVSGGVSAPDISLGEGHLSVK	3	737.041	49.992	93.416	7.72e-06	73436000	3591900	77027000	0.5	0.0466312
AHNK - Q09666	Q09666	GGADVSGGVSAPDISLGEGHLSVK	3	737.041	50.127	75.095	1.94e-05	82325000	7188400	89513000	1	0.0803053
AHNK - Q09666	Q09666	GGADVSGGVSAPDISLGEGHLSVK	3	737.041	50.284	134.09	2.32e-08	90324000	9344000	99668000	2	0.0937513
AHNK - Q09666	Q09666	GGADVSGGVSAPDISLGEGHLSVK	3	737.041	50.034	47.745	0.0058251	111430000	34662000	146090000	24	0.237261
AHNK - Q09666	Q09666	GGQIGLQAPGLSVSGPQGHLESGSGK	3	806.751	46.348	74.206	0.00016515	25649000	418620	26067000	2	0.016059
AHNK - Q09666	Q09666	GGQIGLQAPGLSVSGPQGHLESGSGK	3	806.751	46.099	123.85	1.34e-09	55766000	6914700	62680000	24	0.110316
AHNK - Q09666	Q09666	GGVTGSPEASISGSK	2	667.333	28.808	108.56	0.0001118	39740000	1600500	41340000	0.5	0.0387151
AHNK - Q09666	Q09666	GGVTGSPEASISGSK	2	667.333	28.92	119.74	6.76e-05	48062000	1459500	49522000	1	0.029472
AHNK - Q09666	Q09666	GGVTGSPEASISGSK	2	667.333	29.086	117.23	7.76e-05	55661000	2482900	58144000	2	0.0427027
AHNK - Q09666	Q09666	GGVTGSPEASISGSK	2	667.333	28.923	108.56	0.0001118	33873000	2454400	36327000	6	0.0675633
AHNK - Q09666	Q09666	GGVTGSPEASISGSK	2	667.333	28.773	119.74	6.76e-05	58170000	5402400	63572000	24	0.0849803
AHNK - Q09666	Q09666	GNVDISAPK	2	450.743	27.425	67.897	0.037841	41890000	594030	42484000	0.5	0.0139824
AHNK - Q09666	Q09666	GNVDISAPK	2	450.743	27.611	70.856	0.027284	41559000	384740	41943000	1	0.00917276
AHNK - Q09666	Q09666	GNVDISAPK	2	450.743	27.748	70.856	0.027284	43177000	1715400	44893000	2	0.0382114
AHNK - Q09666	Q09666	GPEVDLK	2	379.208	26.861	76.035	0.029221	68247000	5559400	73806000	0.5	0.0753241
AHNK - Q09666	Q09666	GPEVDLK	2	379.208	27.753	76.035	0.029221	27719000	6671300	34390000	0.5	0.193988
AHNK - Q09666	Q09666	GPEVDLK	2	379.208	27.009	81.784	0.025049	73512000	4105500	77617000	1	0.052894
AHNK - Q09666	Q09666	GPEVDLK	2	379.208	27.868	84.244	0.023264	33043000	10232000	43275000	1	0.236441
AHNK - Q09666	Q09666	GPEVDLK	2	379.208	27.138	84.244	0.023264	73264000	6106100	79370000	2	0.076932
AHNK - Q09666	Q09666	GPEVDLK	2	379.208	28.035	64.757	0.071642	26725000	10139000	36864000	2	0.275038
AHNK - Q09666	Q09666	GPEVDLK	2	379.208	26.953	63.306	0.077527	46947000	2385400	49333000	6	0.0483536
AHNK - Q09666	Q09666	GPEVDLK	2	379.208	26.896	76.035	0.029221	84947000	3213300	88160000	24	0.0364484
AHNK - Q09666	Q09666	GPEVDLK	2	379.208	27.745	66.799	0.063361	35675000	14315000	49990000	24	0.286357
AHNK - Q09666	Q09666	GPEVDVSGPK	2	492.753	27.979	96.331	0.002996	32696000	5421800	38118000	0.5	0.142238
AHNK - Q09666	Q09666	GPEVDVSGPK	2	492.753	28.275	105.52	0.00067278	35013000	15875000	50888000	2	0.31196
AHNK - Q09666	Q09666	GPGVDLPSVNLSMPK	2	755.9	58.783	83.137	0.0015935	14935000	1138400	16073000	2	0.0708251
AHNK - Q09666	Q09666	GPGVDVNLK	2	449.753	33.762	109.01	0.0017715	19745000	2324300	22070000	0.5	0.105318
AHNK - Q09666	Q09666	GPGVDVNLK	2	449.753	33.934	96.492	0.0049197	20779000	607050	21386000	6	0.0283853
AHNK - Q09666	Q09666	GPQVALK	2	356.721	24.337	95.957	0.014764	38054000	1086700	39141000	0.5	0.0277639
AHNK - Q09666	Q09666	GPQVALK	2	356.721	24.647	92.191	0.017497	24558000	528360	25086000	2	0.0210616
AHNK - Q09666	Q09666	GPQVALK	2	356.721	24.407	109.7	0.0074011	47855000	740230	48595000	24	0.0152326
AHNK - Q09666	Q09666	GPQVSGELK	2	457.751	24.893	102.51	0.0028314	32132000	23143000	55275000	0.5	0.418688
AHNK - Q09666	Q09666	GPQVSGELK	2	457.751	25.053	95.909	0.0051217	32397000	12273000	44670000	1	0.274748
AHNK - Q09666	Q09666	GPQVSGELK	2	457.751	25.181	95.909	0.0051217	38360000	13746000	52106000	2	0.263808
AHNK - Q09666	Q09666	GPQVSSALNLDTSK	2	708.87	41.029	111.63	0.00011365	66809000	9877600	76687000	24	0.128805
AHNK - Q09666	Q09666	GPSLDIDTPDVNIEGPEGK	2	976.976	55.452	185.87	1.42e-06	15241000	2767600	18009000	0.5	0.153682
AHNK - Q09666	Q09666	GPSLDIDTPDVNIEGPEGK	2	976.976	55.524	173.72	5.8e-06	15948000	4805800	20754000	1	0.231562
AHNK - Q09666	Q09666	GPSLDIDTPDVNIEGPEGK	2	976.976	55.716	153.39	2.88e-05	13512000	2209200	15721000	2	0.140524
AHNK - Q09666	Q09666	GPSLDIDTPDVNIEGPEGK	2	976.976	55.502	228.8	2.37e-09	28151000	522650	28673000	24	0.0182275
AHNK - Q09666	Q09666	GPSLQGDLAVSGDIK	2	728.886	46.874	144.57	5.09e-06	19831000	547440	20378000	0.5	0.0268637
AHNK - Q09666	Q09666	GPSLQGDLAVSGDIK	2	728.886	46.998	154.36	2.65e-06	20446000	1150100	21597000	1	0.053255
AHNK - Q09666	Q09666	GPSLQGDLAVSGDIK	2	728.886	47.095	162.68	5.79e-07	23415000	894730	24310000	2	0.0368054
AHNK - Q09666	Q09666	GSEVGFHGAAPDISVK	2	785.897	39.516	170.66	1.19e-08	17002000	493200	17495000	0.5	0.0281906
AHNK - Q09666	Q09666	GSLGATGEIK	2	466.756	27.039	53.965	0.084901	46326000	145290	46471000	0.5	0.00312645
AHNK - Q09666	Q09666	HELTEISNVDVETQSGK	3	629.309	38.003	163.9	4.54e-12	106240000	1362300	107600000	0.5	0.0126605
AHNK - Q09666	Q09666	HELTEISNVDVETQSGK	3	629.309	38.139	188.9	1.15e-13	100330000	919690	101250000	1	0.00908339
AHNK - Q09666	Q09666	HELTEISNVDVETQSGK	3	629.309	38.21	228.76	4.97e-18	107180000	1387700	108570000	2	0.0127819
AHNK - Q09666	Q09666	HELTEISNVDVETQSGK	3	629.309	37.998	228.76	4.97e-18	89581000	632520	90213000	24	0.00701137
AHNK - Q09666	Q09666	IDVDAPDIDIHGPDAK	3	564.281	47.082	75.376	0.00071562	118010000	1219900	119230000	0.5	0.0102315
AHNK - Q09666	Q09666	IDVDAPDIDIHGPDAK	3	564.281	47.159	75.911	0.00070367	128780000	792810	129570000	1	0.00611864
AHNK - Q09666	Q09666	IDVDAPDIDIHGPDAK	3	564.281	47.321	79.317	0.0006275	114060000	764720	114820000	2	0.00665989
AHNK - Q09666	Q09666	IDVDAPDIDIHGPDAK	3	564.281	47.248	75.911	0.00070367	75766000	767520	76533000	6	0.0100285
AHNK - Q09666	Q09666	IDVDAPDIDIHGPDAK	3	564.281	47.157	84.046	0.00052177	202370000	366940	202740000	24	0.00180993
AHNK - Q09666	Q09666	IDVTAPDVSIEEPEGK	2	849.925	50.198	166.04	1.41e-08	125270000	373490	125640000	0.5	0.00297262
AHNK - Q09666	Q09666	IDVTAPDVSIEEPEGK	2	849.925	50.491	153.74	2.52e-06	153820000	302110	154120000	2	0.0019602
AHNK - Q09666	Q09666	IDVTAPDVSIEEPEGK	2	849.925	50.364	152.4	2.82e-06	100420000	71954	100490000	6	0.000716018
AHNK - Q09666	Q09666	IGIPGVK	2	342.226	38.441	77.72	0.027998	11020000	123060	11143000	0.5	0.0110436
AHNK - Q09666	Q09666	IGIPGVK	2	342.226	38.539	77.72	0.027998	11798000	222470	12021000	1	0.0185076
AHNK - Q09666	Q09666	IGIPGVK	2	342.226	38.678	77.72	0.027998	11826000	252730	12078000	2	0.0209236
AHNK - Q09666	Q09666	IPMPDFDLHLK	3	442.569	58.114	68.836	0.013083	72977000	419260	73396000	24	0.00571228
AHNK - Q09666	Q09666	ISAPNVDFNLEGPK	2	750.888	53.872	127.87	3.97e-05	53263000	2420600	55684000	0.5	0.0434706
AHNK - Q09666	Q09666	ISAPNVDFNLEGPK	2	750.888	54.03	145.28	4.84e-06	56215000	2185300	58400000	1	0.0374193
AHNK - Q09666	Q09666	ISAPNVDFNLEGPK	2	750.888	54.188	127.87	3.97e-05	81885000	1451800	83337000	2	0.0174209
AHNK - Q09666	Q09666	ISIPDVDLDLK	2	614.345	61.883	83.883	0.0048485	77678000	17740	77696000	1	0.000228327
AHNK - Q09666	Q09666	ISIPDVDLDLK	2	614.345	61.896	83.883	0.0048485	40368000	1330100	41698000	6	0.0318983
AHNK - Q09666	Q09666	ISIPDVDLDLK	2	614.345	61.895	103.88	0.00066602	124660000	351370	125010000	24	0.0028107
AHNK - Q09666	Q09666	ISMPDFDLHLK	3	439.229	57.305	55.754	0.004357	202290000	720720	203010000	0.5	0.00355016
AHNK - Q09666	Q09666	ISMPDFDLHLK	2	658.339	57.301	109.66	0.00036668	23656000	3853700	27509000	0.5	0.140085
AHNK - Q09666	Q09666	ISMPDFDLHLK	3	439.229	57.498	69.786	0.0025603	218780000	827600	219610000	1	0.00376854
AHNK - Q09666	Q09666	ISMPDFDLHLK	2	658.339	57.477	90.15	0.0035375	30262000	7277800	37540000	1	0.193869
AHNK - Q09666	Q09666	ISMPDFDLHLK	2	658.339	57.64	88.392	0.0039054	28001000	8235500	36236000	2	0.227271
AHNK - Q09666	Q09666	ISMPDFDLHLK	3	439.229	57.404	63.212	0.002284	307650000	1326600	308970000	24	0.00429353
AHNK - Q09666	Q09666	ISMPDFDLNLK	2	646.831	64.023	141.02	2.46e-05	61043000	5646000	66689000	0.5	0.0846616
AHNK - Q09666	Q09666	ISMPDFDLNLK	2	646.831	64.2	134.25	3.14e-05	65577000	7547800	73125000	1	0.103218
AHNK - Q09666	Q09666	ISMPDFDLNLK	2	646.831	64.331	136.57	2.23e-05	73368000	5219400	78587000	2	0.0664152
AHNK - Q09666	Q09666	ISMPDFDLNLK	2	646.831	64.265	133.13	4.65e-05	38767000	2068100	40835000	6	0.0506452
AHNK - Q09666	Q09666	ISMPDFDLNLK	2	646.831	64.189	156.62	3.26e-05	98400000	6330700	104730000	24	0.0604474
AHNK - Q09666	Q09666	ISMPDIDFNLK	2	646.831	63.427	120.99	0.00021221	49769000	4329400	54099000	0.5	0.0800282
AHNK - Q09666	Q09666	ISMPDIDFNLK	2	646.831	63.604	120.99	0.00021221	57251000	5731700	62983000	1	0.0910044
AHNK - Q09666	Q09666	ISMPDIDFNLK	2	646.831	63.767	136.57	2.23e-05	55121000	5368300	60489000	2	0.0887479
AHNK - Q09666	Q09666	ISMPDIDFNLK	2	646.831	63.658	110.76	0.00035178	37628000	4597800	42226000	6	0.108886
AHNK - Q09666	Q09666	ISMPDIDFNLK	2	646.831	63.585	143.04	2.56e-05	98114000	11134000	109250000	24	0.101915
AHNK - Q09666	Q09666	ISMPDIDLNLTGPK	2	757.4	63.482	127.87	3.97e-05	33816000	2230600	36046000	0.5	0.061881
AHNK - Q09666	Q09666	ISMPDIDLNLTGPK	2	757.4	63.639	145.28	4.84e-06	48692000	4102500	52794000	1	0.077707
AHNK - Q09666	Q09666	ISMPDIDLNLTGPK	2	757.4	63.799	118.9	8.05e-05	35727000	4216700	39944000	2	0.105566
AHNK - Q09666	Q09666	ISMPDIDLNLTGPK	2	757.4	63.689	118.9	8.05e-05	20494000	5068300	25562000	6	0.198272
AHNK - Q09666	Q09666	ISMPDIDLNLTGPK	2	757.4	63.627	117.09	8.88e-05	76395000	18309000	94704000	24	0.193329
AHNK - Q09666	Q09666	ISMPDLDLHLK	3	427.901	55.378	53.569	0.037604	34915000	269520	35184000	0.5	0.00766019
AHNK - Q09666	Q09666	ISMPDLDLHLK	3	427.901	55.468	53.569	0.037604	41268000	138070	41406000	1	0.00333454
AHNK - Q09666	Q09666	ISMPDLDLHLK	3	427.901	55.407	45.661	0.050305	64073000	465090	64538000	24	0.00720644
AHNK - Q09666	Q09666	ISMPDLDLNLK	2	629.839	61.141	131.5	6.88e-05	363380000	376680	363750000	0.5	0.00103553
AHNK - Q09666	Q09666	ISMPDLDLNLK	2	629.839	61.929	135.71	2.18e-05	57300000	5665800	62966000	0.5	0.0899822
AHNK - Q09666	Q09666	ISMPDLDLNLK	2	629.839	61.254	100.25	0.0014259	388690000	140460	388830000	1	0.000361237
AHNK - Q09666	Q09666	ISMPDLDLNLK	2	629.839	62.075	111.46	0.00034224	64647000	8135700	72782000	1	0.111781
AHNK - Q09666	Q09666	ISMPDLDLNLK	2	629.839	61.386	145.72	2.7e-05	358090000	133540	358220000	2	0.000372784
AHNK - Q09666	Q09666	ISMPDLDLNLK	2	629.839	62.191	123.35	0.00017993	56114000	6505400	62620000	2	0.103888
AHNK - Q09666	Q09666	ISMPDLDLNLK	2	629.839	61.293	146.69	2.75e-05	250120000	9998500	260120000	6	0.0384383
AHNK - Q09666	Q09666	ISMPDLDLNLK	2	629.839	62.1	100.02	0.0014737	39128000	6373100	45501000	6	0.140065
AHNK - Q09666	Q09666	ISMPDLDLNLK	2	629.839	61.272	135.71	1.68e-05	661110000	3243400	664360000	24	0.00488204
AHNK - Q09666	Q09666	ISMPDLDLNLK	2	629.839	62.082	123.35	0.00017993	107580000	12657000	120240000	24	0.105267
AHNK - Q09666	Q09666	ISMPDVDFNLK	2	639.824	59.828	122.33	0.00019393	50368000	227550	50595000	0.5	0.00449743
AHNK - Q09666	Q09666	ISMPDVDFNLK	2	639.824	59.976	101.46	0.0011719	57254000	206820	57461000	1	0.00359932
AHNK - Q09666	Q09666	ISMPDVDFNLK	2	639.824	60.105	105.36	0.0004254	63271000	167270	63438000	2	0.00263674
AHNK - Q09666	Q09666	ISMPDVDFNLK	2	639.824	59.99	97.565	0.0019865	40375000	218160	40593000	6	0.0053743
AHNK - Q09666	Q09666	ISMPDVDFNLK	2	639.824	59.96	128.36	0.00011165	93333000	892220	94225000	24	0.00946902
AHNK - Q09666	Q09666	ISMPDVDLHLK	2	634.339	51.138	70.399	0.074898	45255000	43007000	88262000	0.5	0.487265
AHNK - Q09666	Q09666	ISMPDVDLHLK	3	423.229	51.366	44.299	0.052977	340810000	619570	341430000	2	0.00181463
AHNK - Q09666	Q09666	ISMPDVDLHLK	2	634.339	51.376	87.258	0.007659	45225000	48810000	94035000	2	0.519062
AHNK - Q09666	Q09666	ISMPDVDLHLK	2	634.339	51.24	91.584	0.0059343	28834000	25696000	54530000	6	0.471227
AHNK - Q09666	Q09666	ISMPDVDLHLK	2	634.339	51.046	84.17	0.010804	97548000	56254000	153800000	24	0.365756
AHNK - Q09666	Q09666	ISmPDVDLHLK	3	428.56	40.603	50.484	0.077029	48086000	1084600	49171000	1	0.0220579
AHNK - Q09666	Q09666	ISmPDVDLHLK	3	428.56	40.768	50.484	0.077029	38392000	2502100	40894000	2	0.0611849
AHNK - Q09666	Q09666	ISMPDVDLHMK	3	429.214	48.474	45.915	0.049897	52747000	64033	52811000	24	0.00121249
AHNK - Q09666	Q09666	ISMPDVDLHVK	3	418.557	47.002	46.592	0.035935	44409000	373190	44782000	0.5	0.00833345
AHNK - Q09666	Q09666	ISMPDVDLHVK	3	418.557	47.121	43.897	0.035203	54601000	324360	54925000	1	0.00590547
AHNK - Q09666	Q09666	ISMPDVDLHVK	3	418.557	47.279	53.211	0.01383	41903000	249930	42153000	2	0.00592913
AHNK - Q09666	Q09666	ISMPDVDLHVK	3	418.557	47.202	48.442	0.020072	33964000	197480	34161000	6	0.00578078
AHNK - Q09666	Q09666	ISMPDVDLNLK	2	622.831	57.314	145.17	2.67e-05	71847000	875830	72722000	0.5	0.0120434
AHNK - Q09666	Q09666	ISMPDVDLNLK	2	622.831	57.493	161.79	3.52e-05	67204000	1015700	68220000	1	0.0148887
AHNK - Q09666	Q09666	ISMPDVDLNLK	2	622.831	57.604	146.23	2.72e-05	69059000	2438200	71497000	2	0.034102
AHNK - Q09666	Q09666	ISMPDVNLNLK	2	622.339	56.193	82.645	0.0051075	44011000	39963	44051000	2	0.000907199
AHNK - Q09666	Q09666	ISMPDVNLNLK	2	622.339	56.068	94.309	0.0026676	24020000	329460	24349000	6	0.0135305
AHNK - Q09666	Q09666	ISMPDVNLNLK	2	622.339	55.973	104.2	0.00059865	61226000	63878	61290000	24	0.00104223
AHNK - Q09666	Q09666	ISMPEIDLNLK	2	636.847	61.508	135.71	2.18e-05	29556000	1908900	31465000	0.5	0.0606676
AHNK - Q09666	Q09666	ISMPEIDLNLK	2	636.847	61.642	149.72	2.9e-05	41278000	4162800	45441000	1	0.0916093
AHNK - Q09666	Q09666	ISMPEIDLNLK	2	636.847	61.761	148.52	2.84e-05	33736000	2084200	35821000	2	0.058185
AHNK - Q09666	Q09666	ISMPEIDLNLK	2	636.847	61.631	113.62	0.00031269	23480000	1628000	25108000	6	0.0648399
AHNK - Q09666	Q09666	ISMPEIDLNLK	2	636.847	61.613	148.52	2.84e-05	80408000	315740	80724000	24	0.00391136
AHNK - Q09666	Q09666	ISMPEVDLNLK	2	629.839	57.564	123.35	0.00017993	79085000	3404400	82489000	0.5	0.0412708
AHNK - Q09666	Q09666	ISMPEVDLNLK	2	629.839	57.753	113.62	0.00031269	78993000	2448600	81441000	1	0.0300657
AHNK - Q09666	Q09666	ISMPEVDLNLK	2	629.839	57.923	135.71	2.18e-05	77779000	2032300	79812000	2	0.0254638
AHNK - Q09666	Q09666	ISMPEVDLNLK	2	629.839	57.761	126.07	0.00014293	51256000	2341400	53597000	6	0.043685
AHNK - Q09666	Q09666	ISMPEVDLNLK	2	629.839	57.689	159.58	3.41e-05	124180000	7027500	131200000	24	0.0535602
AHNK - Q09666	Q09666	ISMQDVDLSLGSPK	2	745.382	55.961	165.66	1.7e-07	62959000	615330	63574000	0.5	0.00967891
AHNK - Q09666	Q09666	ISMQDVDLSLGSPK	2	745.382	56.092	157.68	1.89e-06	76314000	1084500	77399000	1	0.0140119
AHNK - Q09666	Q09666	ISMQDVDLSLGSPK	2	745.382	56.26	138.45	6.46e-06	74479000	483070	74962000	2	0.00644419
AHNK - Q09666	Q09666	ISMQDVDLSLGSPK	2	745.382	56.135	174.84	1.55e-07	46949000	467210	47416000	6	0.00985338
AHNK - Q09666	Q09666	ISMQDVDLSLGSPK	2	745.382	56.028	166.14	1.69e-07	99939000	1156000	101100000	24	0.0114348
AHNK - Q09666	Q09666	LDFEGPDAK	2	496.24	37.818	69.812	0.03101	95099000	2550000	97649000	24	0.0261139
AHNK - Q09666	Q09666	LEGDLTGPSVDVEVPDVELECPDAK	3	895.093	64.375	136.11	4.67e-11	26547000	3881100	30428000	0.5	0.12755
AHNK - Q09666	Q09666	LEGDLTGPSVDVEVPDVELECPDAK	3	895.093	64.565	130.17	7.23e-10	30484000	7584200	38068000	1	0.199227
AHNK - Q09666	Q09666	LEGDLTGPSVDVEVPDVELECPDAK	3	895.093	64.676	149.67	2.48e-11	28943000	2573700	31516000	2	0.0816615
AHNK - Q09666	Q09666	LEGDLTGPSVDVEVPDVELECPDAK	3	895.093	64.499	130.07	7.39e-10	65068000	2965200	68033000	24	0.0435846
AHNK - Q09666	Q09666	LEGDLTGPSVGVEVPDVELECPDAK	3	875.758	63.306	76.668	8.71e-06	37267000	533430	37800000	0.5	0.0141117
AHNK - Q09666	Q09666	LEGDLTGPSVGVEVPDVELECPDAK	2	1313.13	63.298	107.82	1.7e-05	18344000	462740	18807000	0.5	0.024605
AHNK - Q09666	Q09666	LEGDLTGPSVGVEVPDVELECPDAK	3	875.758	63.453	151.3	2.21e-11	50870000	106810	50977000	1	0.00209527
AHNK - Q09666	Q09666	LEGGEVDLK	2	480.256	32.47	96.948	0.0047616	53443000	475070	53918000	2	0.00881096
AHNK - Q09666	Q09666	LEGGEVDLK	2	480.256	32.288	80.219	0.010563	30128000	323930	30452000	6	0.0106374
AHNK - Q09666	Q09666	LEGGEVDLK	2	480.256	32.242	100.02	0.0036972	45993000	677220	46670000	24	0.0145108
AHNK - Q09666	Q09666	LEGPDVSLK	2	479.266	38.245	56.434	0.078745	34808000	741550	35550000	24	0.0208596
AHNK - Q09666	Q09666	LPDMSVK	2	395.212	34.453	68.7	0.05565	36139000	257950	36397000	1	0.00708713
AHNK - Q09666	Q09666	LPQFGISTPGSDLHVNAK	3	627.667	50.13	25.358	0.068709	14558000	1442400	16000000	2	0.0901477
AHNK - Q09666	Q09666	LPQFGISTPGSDLHVNAK	3	627.667	49.766	61.102	0.0084347	43628000	5829600	49457000	24	0.117871
AHNK - Q09666	Q09666	LPTGQISGPEIK	2	620.351	40.073	222.8	7.76e-08	68876000	28687000	97563000	0.5	0.294036
AHNK - Q09666	Q09666	LPTGQISGPEIK	2	620.351	40.205	164.6	1.03e-06	70381000	21242000	91623000	1	0.231841
AHNK - Q09666	Q09666	LPTGQISGPEIK	2	620.351	40.35	169.21	9.7e-07	80969000	28635000	109600000	2	0.261259
AHNK - Q09666	Q09666	LPTGQISGPEIK	2	620.351	40.157	154.15	1.95e-06	54969000	12142000	67111000	6	0.180924
AHNK - Q09666	Q09666	LPTGQISGPEIK	2	620.351	40.114	143	2.93e-06	124930000	106680000	231600000	24	0.460602
AHNK - Q09666	Q09666	LQVTMPGIK	2	493.789	46.218	96.253	0.0050025	30770000	40101	30810000	0.5	0.00130155
AHNK - Q09666	Q09666	LQVTMPGIK	2	493.789	46.31	90.37	0.0070427	37143000	134260	37277000	1	0.00360166
AHNK - Q09666	Q09666	LQVTMPGIK	2	493.789	46.411	98.458	0.0042378	25632000	1560000	27192000	6	0.0573698
AHNK - Q09666	Q09666	LQVTMPGIK	2	493.789	46.242	82.452	0.0097882	51014000	2863000	53877000	24	0.0531396
AHNK - Q09666	Q09666	LSGPSLK	2	351.213	27.355	78.149	0.027686	16057000	22465	16079000	1	0.00139712
AHNK - Q09666	Q09666	LSGPSLK	2	351.213	27.231	94.539	0.015793	23506000	275480	23782000	24	0.0115838
AHNK - Q09666	Q09666	MDAEVPDVNIEGPDAK	2	850.396	49.888	105.65	0.00011179	66297000	26123000	92421000	0.5	0.282655
AHNK - Q09666	Q09666	MDAEVPDVNIEGPDAK	2	850.396	50.04	141.38	5.29e-06	74426000	31348000	105770000	1	0.296368
AHNK - Q09666	Q09666	MDAEVPDVNIEGPDAK	2	850.396	50.165	111.93	8.93e-05	80536000	26784000	107320000	2	0.249571
AHNK - Q09666	Q09666	MDAEVPDVNIEGPDAK	2	850.396	49.954	136.7	6.34e-06	121820000	7415300	129240000	24	0.0573783
AHNK - Q09666	Q09666	MDIDAPDVDVHGPDWHLK	3	687.323	51.995	27.96	0.066669	12662000	3912900	16575000	0.5	0.236074
AHNK - Q09666	Q09666	MDIDAPDVDVHGPDWHLK	4	515.744	52.22	55.189	0.012513	54112000	373430	54485000	1	0.00685376
AHNK - Q09666	Q09666	MDIDAPDVDVHGPDWHLK	4	515.744	52.362	69.935	0.0034683	51131000	505830	51637000	2	0.00979592
AHNK - Q09666	Q09666	MDIDAPDVDVHGPDWHLK	4	515.744	51.94	61.096	0.0088901	124690000	230480	124920000	24	0.00184501
AHNK - Q09666	Q09666	MDIDAPDVEVQGPDWHLK	3	688.995	57.131	73.11	9.21e-05	83926000	1277200	85204000	0.5	0.01499
AHNK - Q09666	Q09666	MDIDAPDVEVQGPDWHLK	3	688.995	57.297	97.095	1.31e-05	89686000	2430600	92117000	1	0.0263861
AHNK - Q09666	Q09666	MDIDAPDVEVQGPDWHLK	3	688.995	57.483	80.585	3.34e-05	82719000	3476600	86196000	2	0.0403338
AHNK - Q09666	Q09666	MDIDAPDVEVQGPDWHLK	3	688.995	57.312	91.065	1.22e-05	47377000	6241300	53619000	6	0.116402
AHNK - Q09666	Q09666	MDIDAPDVEVQGPDWHLK	3	688.995	57.267	96.447	1.05e-05	177750000	16549000	194300000	24	0.0851729
AHNK - Q09666	Q09666	MDIDVPDVEVQGPDWHLK	3	698.338	61.65	81.723	0.00025701	65661000	4037600	69698000	0.5	0.0579294
AHNK - Q09666	Q09666	MDIDVPDVEVQGPDWHLK	3	698.338	61.813	96.447	0.00011778	81695000	8351200	90046000	1	0.0927435
AHNK - Q09666	Q09666	MDIDVPDVEVQGPDWHLK	3	698.338	61.918	96.544	0.00011686	63862000	6139600	70001000	2	0.0877066
AHNK - Q09666	Q09666	MDIDVPDVEVQGPDWHLK	3	698.338	61.834	97.502	0.0001078	32753000	8062000	40815000	6	0.197525
AHNK - Q09666	Q09666	MDIDVPDVEVQGPDWHLK	3	698.338	61.806	99.891	8.52e-05	109430000	7432600	116870000	24	0.0636012
AHNK - Q09666	Q09666	MDVNVGDIDIEGPEGK	2	844.396	56.927	165.58	1.43e-08	62126000	13257000	75383000	0.5	0.175862
AHNK - Q09666	Q09666	MDVNVGDIDIEGPEGK	2	844.396	57.048	176.25	9.15e-09	86039000	15916000	101950000	1	0.156108
AHNK - Q09666	Q09666	MDVNVGDIDIEGPEGK	2	844.396	57.183	180.09	7.28e-09	78418000	14558000	92975000	2	0.156578
AHNK - Q09666	Q09666	MDVNVGDIDIEGPEGK	2	844.396	57.048	177.42	8.58e-09	53489000	7066000	60555000	6	0.116687
AHNK - Q09666	Q09666	MDVNVGDIDIEGPEGK	2	844.396	56.99	204.48	4.87e-11	164440000	20165000	184610000	24	0.109233
AHNK - Q09666	Q09666	MPDMHVNMPK	3	400.517	38.478	31.425	0.07315	12559000	31335	12590000	1	0.00248881
AHNK - Q09666	Q09666	MPDVDISVPK	2	550.786	48.096	56.013	0.077493	26878000	33894000	60773000	1	0.557724
AHNK - Q09666	Q09666	MPDVDISVPK	2	550.786	48.292	55.461	0.07949	34275000	36696000	70971000	2	0.517056
AHNK - Q09666	Q09666	MPDVDISVPK	2	550.786	48.153	56.632	0.075254	16427000	9564300	25991000	6	0.367981
AHNK - Q09666	Q09666	MPEINIK	2	422.733	39.95	69.383	0.05288	21487000	861290	22349000	1	0.0385394
AHNK - Q09666	Q09666	MPEINIK	2	422.733	40.087	63.287	0.077605	30381000	73727	30454000	2	0.00242087
AHNK - Q09666	Q09666	MPEINIK	2	422.733	39.958	83.377	0.023893	17336000	382090	17718000	6	0.021565
AHNK - Q09666	Q09666	MPEINIK	2	422.733	39.856	94.163	0.016066	44034000	784560	44819000	24	0.0175052
AHNK - Q09666	Q09666	MPEMHFK	2	460.212	32.375	69.383	0.05288	15182000	630260	15812000	0.5	0.0398589
AHNK - Q09666	Q09666	MPEMHFK	2	460.212	32.572	63.148	0.078171	19306000	558310	19864000	1	0.0281062
AHNK - Q09666	Q09666	MPEMHFK	2	460.212	32.702	73.039	0.038054	17902000	993540	18896000	2	0.0525807
AHNK - Q09666	Q09666	MPEMNIK	2	431.712	35.108	74.439	0.032377	244430000	2245900	246680000	0.5	0.00910466
AHNK - Q09666	Q09666	MPEMNIK	2	431.712	35.21	79.939	0.026387	254150000	2745200	256900000	1	0.0106861
AHNK - Q09666	Q09666	MPEMNIK	2	431.712	35.391	86.512	0.021618	263740000	2466100	266200000	2	0.00926387
AHNK - Q09666	Q09666	MPEMNIK	2	431.712	35.251	105.2	0.0081651	209790000	3110800	212900000	6	0.0146115
AHNK - Q09666	Q09666	MPEMNIK	2	431.712	35.159	94.163	0.016066	401340000	5619500	406950000	24	0.0138085
AHNK - Q09666	Q09666	MPEMSIK	2	418.206	35.774	81.297	0.025402	13573000	524640	14097000	0.5	0.0372147
AHNK - Q09666	Q09666	MPEMSIK	2	418.206	35.927	64.757	0.071642	10215000	53801	10268000	6	0.00523927
AHNK - Q09666	Q09666	MPEMSIK	2	418.206	35.792	79.116	0.026985	23746000	225420	23971000	24	0.0094037
AHNK - Q09666	Q09666	MPSMNIQTHK	3	396.195	30.194	71.524	0.0024132	23641000	1972700	25613000	2	0.0770174
AHNK - Q09666	Q09666	MPSMNIQTHK	3	396.195	29.907	106.62	0.00013528	12499000	2249100	14748000	24	0.152501
AHNK - Q09666	Q09666	MPTFSTPGAK	2	518.76	38.074	83.429	0.006435	21920000	2162100	24082000	1	0.0897804
AHNK - Q09666	Q09666	MPTFSTPGAK	2	518.76	37.934	73.573	0.013974	37370000	2039400	39409000	24	0.0517491
AHNK - Q09666	Q09666	MSLPDVDLDLK	2	623.323	61.165	112.75	0.0003246	53442000	155890	53598000	24	0.00290851
AHNK - Q09666	Q09666	MYFPDVEFDIK	2	702.331	67.473	75.294	0.0066451	24445000	485890	24930000	0.5	0.0194895
AHNK - Q09666	Q09666	MYFPDVEFDIK	2	702.331	67.734	88.495	0.0038837	16894000	603510	17497000	6	0.0344912
AHNK - Q09666	Q09666	MYFPDVEFDIK	2	702.331	67.675	88.495	0.0038837	44751000	792570	45544000	24	0.0174025
AHNK - Q09666	Q09666	SPSLDVTVPEAELNLETPEISVGGK	3	861.113	67.581	81.477	7.23e-06	9988300	18412000	28400000	0.5	0.648303
AHNK - Q09666	Q09666	SPSLDVTVPEAELNLETPEISVGGK	3	861.113	67.75	98.002	2.15e-06	18133000	24654000	42786000	1	0.576203
AHNK - Q09666	Q09666	SPSLDVTVPEAELNLETPEISVGGK	3	861.113	67.829	87.509	5.38e-06	8574900	17042000	25617000	2	0.665264
AHNK - Q09666	Q09666	SPSLDVTVPEAELNLETPEISVGGK	3	861.113	67.79	76.21	8.85e-06	8477700	9424800	17903000	6	0.526452
AHNK - Q09666	Q09666	SPSLDVTVPEAELNLETPEISVGGK	3	861.113	67.753	95.835	2.82e-06	35015000	26898000	61914000	24	0.434448
AHNK - Q09666	Q09666	SSGCDVNLPGVNVK	2	723.356	42.98	168.46	1.65e-07	65124000	10943000	76067000	0.5	0.14386
AHNK - Q09666	Q09666	SSGCDVNLPGVNVK	2	723.356	43.082	183	1.42e-07	69972000	11084000	81056000	1	0.136745
AHNK - Q09666	Q09666	SSGCDVNLPGVNVK	2	723.356	43.249	160.77	1.16e-06	75016000	15120000	90136000	2	0.167747
AHNK - Q09666	Q09666	SSGCDVNLPGVNVK	2	723.356	43.097	167.76	1.66e-07	52263000	29155000	81419000	6	0.35809
AHNK - Q09666	Q09666	SSGCDVNLPGVNVK	2	723.356	43.078	208.33	6.92e-08	109930000	3049000	112980000	24	0.0269873
AHNK - Q09666	Q09666	TDVDVSLPK	2	487.264	39.423	76.827	0.011739	17556000	5024400	22580000	24	0.222512
AHNK - Q09666	Q09666	VDIDAPDVDVHGPDWHLK	4	507.751	50.738	73.688	7.44e-05	513160000	1443200	514600000	0.5	0.00280449
AHNK - Q09666	Q09666	VDIDAPDVDVHGPDWHLK	3	676.666	50.738	75.239	0.00011506	92363000	11942000	104300000	0.5	0.114491
AHNK - Q09666	Q09666	VDIDAPDVDVHGPDWHLK	2	1014.49	50.751	42.317	0.053421	15015000	5262300	20277000	0.5	0.259517
AHNK - Q09666	Q09666	VDIDAPDVDVHGPDWHLK	4	507.751	50.884	82.482	3.89e-05	581580000	2216500	583800000	1	0.0037967
AHNK - Q09666	Q09666	VDIDAPDVDVHGPDWHLK	3	676.666	50.884	67.995	0.00020942	109260000	12622000	121880000	1	0.103559
AHNK - Q09666	Q09666	VDIDAPDVDVHGPDWHLK	4	507.751	51.017	98.572	2.18e-06	496660000	1020200	497680000	2	0.00204991
AHNK - Q09666	Q09666	VDIDAPDVDVHGPDWHLK	3	676.666	51.025	78.848	6.21e-05	111030000	15060000	126090000	2	0.119438
AHNK - Q09666	Q09666	VDIDAPDVDVHGPDWHLK	4	507.751	50.888	75.564	4.48e-05	269170000	1844000	271010000	6	0.00680408
AHNK - Q09666	Q09666	VDIDAPDVDVHGPDWHLK	3	676.666	50.887	66.12	0.0002217	53090000	6077100	59167000	6	0.102711
AHNK - Q09666	Q09666	VDIDAPDVDVHGPDWHLK	4	507.751	50.611	63.436	0.00019369	906300000	7801800	914110000	24	0.00853494
AHNK - Q09666	Q09666	VDIDAPDVDVHGPDWHLK	3	676.666	50.605	84.375	4.47e-05	215600000	10477000	226080000	24	0.0463426
AHNK - Q09666	Q09666	VDIDAPDVDVHGPDWHLK	2	1014.49	50.615	108.23	7.11e-05	31137000	4047100	35185000	24	0.115026
AHNK - Q09666	Q09666	VDIDAPDVEVHDPDWHLK	4	525.756	50.433	73.809	0.0010916	130070000	640040	130710000	0.5	0.00489664
AHNK - Q09666	Q09666	VDIDAPDVEVHDPDWHLK	4	525.756	50.558	54.253	0.013088	124610000	1094700	125700000	1	0.00870851
AHNK - Q09666	Q09666	VDIDAPDVEVHDPDWHLK	4	525.756	50.694	76.586	0.00032194	136790000	2729100	139510000	2	0.0195608
AHNK - Q09666	Q09666	VDIDAPDVEVHDPDWHLK	3	700.673	50.689	36.679	0.039454	31486000	1597900	33084000	2	0.0482984
AHNK - Q09666	Q09666	VDIDAPDVEVHDPDWHLK	4	525.756	50.548	81.51	0.00027289	86682000	4201100	90883000	6	0.0462253
AHNK - Q09666	Q09666	VDIDAPDVEVHDPDWHLK	4	525.756	50.368	61.757	0.0084846	229030000	14938000	243970000	24	0.0612293
AHNK - Q09666	Q09666	VDIDAPDVSIEGPDAK	2	820.904	50.562	104.24	0.00015064	41622000	3566500	45188000	0.5	0.0789249
AHNK - Q09666	Q09666	VDIDAPDVSIEGPDAK	2	820.904	50.696	112.84	8.6e-05	40351000	3779900	44131000	1	0.085652
AHNK - Q09666	Q09666	VDIDAPDVSIEGPDAK	2	820.904	50.84	132.86	1.43e-05	41740000	3488900	45229000	2	0.0771387
AHNK - Q09666	Q09666	VDIDAPDVSIEGPDAK	2	820.904	50.599	131.17	2.03e-05	58935000	1106200	60041000	24	0.018424
AHNK - Q09666	Q09666	VDIDTPDIDIHGPEGK	3	574.284	47.739	81.526	0.00057811	51650000	8229200	59879000	2	0.13743
AHNK - Q09666	Q09666	VDIDTPDIDIHGPEGK	3	574.284	47.615	61.265	0.013005	31576000	4685200	36262000	6	0.129207
AHNK - Q09666	Q09666	VDIDTPDIDIHGPEGK	3	574.284	47.566	101.42	0.0001333	73404000	8727600	82131000	24	0.106264
AHNK - Q09666	Q09666	VDIDTPDINIEGSEGK	2	851.413	51.406	179.59	6.21e-06	102890000	20717000	123610000	0.5	0.167604
AHNK - Q09666	Q09666	VDIDTPDINIEGSEGK	2	851.413	51.529	197.43	3.95e-06	98136000	26926000	125060000	1	0.215301
AHNK - Q09666	Q09666	VDIDTPDINIEGSEGK	2	851.413	51.668	174.23	1.05e-05	104510000	26495000	131010000	2	0.202244
AHNK - Q09666	Q09666	VDIDTPDINIEGSEGK	2	851.413	51.57	167.84	3.29e-05	64274000	15959000	80233000	6	0.198908
AHNK - Q09666	Q09666	VDIDTPDINIEGSEGK	2	851.413	51.39	174.23	2.29e-05	148390000	16131000	164520000	24	0.0980483
AHNK - Q09666	Q09666	VDIDVPDVDVQGPDWHLK	3	683.009	60.492	91.401	0.0001655	207370000	333810	207700000	0.5	0.00160714
AHNK - Q09666	Q09666	VDIDVPDVDVQGPDWHLK	3	683.009	60.603	100.77	7.69e-05	211380000	1192700	212570000	1	0.00561079
AHNK - Q09666	Q09666	VDIDVPDVDVQGPDWHLK	2	1024.01	60.618	81.494	0.017215	11198000	259210	11458000	1	0.0226242
AHNK - Q09666	Q09666	VDIDVPDVDVQGPDWHLK	3	683.009	60.732	112.26	2.84e-05	267730000	2555100	270280000	2	0.00945335
AHNK - Q09666	Q09666	VDIDVPDVDVQGPDWHLK	2	1024.01	60.722	122.42	0.00026663	12218000	247970	12466000	2	0.0198918
AHNK - Q09666	Q09666	VDIDVPDVDVQGPDWHLK	3	683.009	60.62	100.04	8.38e-05	133100000	1461100	134560000	6	0.0108583
AHNK - Q09666	Q09666	VDIDVPDVDVQGPDWHLK	3	683.009	60.629	110.37	3.06e-05	355370000	2759400	358130000	24	0.00770504
AHNK - Q09666	Q09666	VDIDVPDVNIEGPDAK	2	848.425	56.597	128.36	0.00014053	126690000	2679700	129370000	0.5	0.0207135
AHNK - Q09666	Q09666	VDIDVPDVNIEGPDAK	2	848.425	56.739	135.6	9.48e-05	151240000	2326700	153570000	1	0.0151511
AHNK - Q09666	Q09666	VDIDVPDVNIEGPDAK	2	848.425	56.877	113.65	0.00061617	158180000	1796900	159970000	2	0.0112322
AHNK - Q09666	Q09666	VDIDVPDVNIEGPDAK	2	848.425	56.682	113.24	0.00084073	167580000	2547500	170120000	24	0.0149741
AHNK - Q09666	Q09666	VDIDVPDVNLEAPEGK	2	855.433	57.642	142.83	7.96e-05	94526000	823410	95350000	0.5	0.00863571
AHNK - Q09666	Q09666	VDIDVPDVNLEAPEGK	2	855.433	57.803	144.47	6.59e-05	110330000	1386900	111720000	1	0.0124144
AHNK - Q09666	Q09666	VDIDVPDVNLEAPEGK	2	855.433	57.99	131.69	0.00010573	95766000	1864600	97631000	2	0.0190985
AHNK - Q09666	Q09666	VDIDVPDVNLEAPEGK	2	855.433	57.833	132.59	0.00010216	65194000	2458400	67652000	6	0.0363387
AHNK - Q09666	Q09666	VDIDVPDVNLEAPEGK	2	855.433	57.825	113.99	0.00090978	116250000	5884700	122140000	24	0.048182
AHNK - Q09666	Q09666	VDIDVPDVNVQGPDWHLK	3	682.681	59.354	92.307	0.00015692	91068000	6504100	97572000	0.5	0.0666594
AHNK - Q09666	Q09666	VDIDVPDVNVQGPDWHLK	3	682.681	59.489	100.77	7.69e-05	109160000	14852000	124010000	1	0.119763
AHNK - Q09666	Q09666	VDIDVPDVNVQGPDWHLK	3	682.681	59.629	108.56	3.27e-05	105770000	10226000	116000000	2	0.0881582
AHNK - Q09666	Q09666	VDIEAPDVSLEGPEGK	2	827.912	52.475	136.38	6.41e-06	90764000	5228100	95992000	0.5	0.0544639
AHNK - Q09666	Q09666	VDIEAPDVSLEGPEGK	2	827.912	52.658	136.38	6.41e-06	106120000	5668500	111790000	1	0.0507074
AHNK - Q09666	Q09666	VDIEAPDVSLEGPEGK	2	827.912	52.816	149.26	3.53e-06	100690000	4520200	105210000	2	0.0429635
AHNK - Q09666	Q09666	VDIEAPDVSLEGPEGK	2	827.912	52.712	138.42	5.95e-06	79729000	1595500	81324000	6	0.0196189
AHNK - Q09666	Q09666	VDIEAPDVSLEGPEGK	2	827.912	52.527	98.368	0.00043266	240740000	6895200	247640000	24	0.0278442
AHNK - Q09666	Q09666	VDIEGPDVNIEGPEGK	2	834.41	48.994	154.28	2.4e-06	77236000	45715000	122950000	0.5	0.371815
AHNK - Q09666	Q09666	VDIEGPDVNIEGPEGK	2	834.41	49.144	149.26	3.53e-06	94512000	16730000	111240000	1	0.150393
AHNK - Q09666	Q09666	VDIEGPDVNIEGPEGK	2	834.41	49.28	165.7	1.43e-08	80834000	36275000	117110000	2	0.309754
AHNK - Q09666	Q09666	VDIEGPDVNIEGPEGK	2	834.41	49.147	107.39	0.00010556	66926000	9054300	75980000	6	0.119166
AHNK - Q09666	Q09666	VDIEGPDVNIEGPEGK	2	834.41	49.116	85.274	0.0010611	115010000	47086000	162100000	24	0.290482
AHNK - Q09666	Q09666	VDINAPDVDVHGPDWHLK	4	507.505	49.774	59.372	0.0099475	96374000	1615900	97990000	1	0.0164905
AHNK - Q09666	Q09666	VDINAPDVDVHGPDWHLK	4	507.505	49.898	50.425	0.015436	83327000	1144700	84472000	2	0.0135513
AHNK - Q09666	Q09666	VDINAPDVDVHGPDWHLK	4	507.505	49.56	77.39	0.00031393	182840000	3453300	186290000	24	0.0185369
AHNK - Q09666	Q09666	VDINAPDVDVQGPDWHLK	3	673.337	54.736	83.213	0.00024292	245730000	3876100	249600000	0.5	0.0155289
AHNK - Q09666	Q09666	VDINAPDVDVQGPDWHLK	3	673.337	54.759	104.61	4.06e-05	223260000	4753100	228010000	1	0.0208457
AHNK - Q09666	Q09666	VDINAPDVDVQGPDWHLK	3	673.337	54.974	85.808	0.00021838	268050000	9163900	277220000	2	0.0330571
AHNK - Q09666	Q09666	VDINAPDVDVQGPDWHLK	3	673.337	54.831	94.384	0.00013728	169080000	45774000	214860000	6	0.213047
AHNK - Q09666	Q09666	VDINAPDVDVQGPDWHLK	3	673.337	54.767	77.899	0.00029317	592950000	19305000	612250000	24	0.031531
AHNK - Q09666	Q09666	VDINAPDVEVQGK	2	692.359	41.737	135.16	5.5e-06	162680000	2253500	164930000	1	0.0136631
AHNK - Q09666	Q09666	VDINAPDVEVQGK	2	692.359	41.863	139.32	4.81e-06	175300000	2401500	177700000	2	0.0135142
AHNK - Q09666	Q09666	VDINAPDVEVQGK	2	692.359	41.721	115.33	0.00011434	104250000	936360	105190000	6	0.00890191
AHNK - Q09666	Q09666	VDINAPDVEVQGK	2	692.359	41.696	145.23	3.83e-06	182850000	2263400	185110000	24	0.0122271
AHNK - Q09666	Q09666	VDINAPDVGVQGPDWHLK	3	654.002	53.593	78.088	0.00029139	102850000	316910	103160000	0.5	0.00307182
AHNK - Q09666	Q09666	VDINAPDVGVQGPDWHLK	3	654.002	53.939	86.727	0.00020969	108330000	1743600	110080000	2	0.0158403
AHNK - Q09666	Q09666	VDINAPDVGVQGPDWHLK	3	654.002	53.804	68.49	0.0041334	74796000	1892000	76688000	6	0.0246714
AHNK - Q09666	Q09666	VDINAPDVGVQGPDWHLK	3	654.002	53.613	87.49	0.00020248	229340000	7776100	237110000	24	0.0327945
AHNK - Q09666	Q09666	VDINTPDVDVHGPDWHLK	4	515.008	49.554	56.819	0.00025448	104400000	712420	105120000	1	0.0067777
AHNK - Q09666	Q09666	VDINTPDVDVHGPDWHLK	4	515.008	49.338	58.672	0.00032192	180990000	639360	181630000	24	0.00352014
AHNK - Q09666	Q09666	VDISAPDVDVHGPDWHLK	4	500.752	50.562	54.964	0.012651	81482000	2429500	83911000	0.5	0.0289531
AHNK - Q09666	Q09666	VDISAPDVDVHGPDWHLK	4	500.752	50.68	49.306	0.016122	79243000	3219200	82462000	1	0.0390385
AHNK - Q09666	Q09666	VDISAPDVDVHGPDWHLK	3	667.334	50.68	32.565	0.050086	20850000	2283800	23134000	1	0.0987214
AHNK - Q09666	Q09666	VDISAPDVDVHGPDWHLK	4	500.752	50.799	44.468	0.020363	86384000	2033200	88417000	2	0.0229955
AHNK - Q09666	Q09666	VDISAPDVDVHGPDWHLK	4	500.752	50.646	35.748	0.044102	45829000	1327400	47157000	6	0.0281489
AHNK - Q09666	Q09666	VDISAPDVDVHGPDWHLK	4	500.752	50.41	58.997	0.010178	216910000	5400300	222310000	24	0.0242917
AHNK - Q09666	Q09666	VDTNAPDLSLEGPEGK	2	821.402	45.732	146.58	4.13e-06	108410000	8203200	116610000	0.5	0.0703454
AHNK - Q09666	Q09666	VDTNAPDLSLEGPEGK	2	821.402	45.858	188.68	3.1e-09	101040000	8928100	109970000	1	0.0811881
AHNK - Q09666	Q09666	VDTNAPDLSLEGPEGK	2	821.402	45.997	183.79	5.48e-09	108920000	9892500	118820000	2	0.0832614
AHNK - Q09666	Q09666	VDTNAPDLSLEGPEGK	2	821.402	45.929	147.18	3.99e-06	73990000	5914900	79905000	6	0.0740242
AHNK - Q09666	Q09666	VDTNAPDLSLEGPEGK	2	821.402	45.841	160.52	1e-06	132640000	15182000	147820000	24	0.102705
AHNK - Q09666	Q09666	VDVDIPDVNIEGPDAK	2	848.425	56.918	123.84	0.00033465	50128000	9180300	59308000	0.5	0.154789
AHNK - Q09666	Q09666	VDVDIPDVNIEGPDAK	2	848.425	57.049	133.32	0.00010918	58629000	5824100	64454000	1	0.0903618
AHNK - Q09666	Q09666	VDVDIPDVNIEGPDAK	2	848.425	57.181	114.72	0.00061617	47496000	10515000	58011000	2	0.181259
AHNK - Q09666	Q09666	VDVDIPDVNIEGPDAK	2	848.425	57.036	114.72	0.00061617	24690000	3842300	28532000	6	0.134665
AHNK - Q09666	Q09666	VDVDIPDVNIEGPDAK	2	848.425	57.01	144.57	7.54e-05	67108000	4706700	71815000	24	0.0655395
AHNK - Q09666	Q09666	VDVDVPDVNIEGPDAK	2	841.418	53.019	130.44	2.3e-05	142530000	104830	142630000	0.5	0.000734954
AHNK - Q09666	Q09666	VDVDVPDVNIEGPDAK	2	841.418	53.193	113.24	8.46e-05	152100000	721290	152820000	1	0.00471983
AHNK - Q09666	Q09666	VDVDVPDVNIEGPDAK	3	561.281	53.335	52.112	0.0010266	10310000	132870	10443000	2	0.0127235
AHNK - Q09666	Q09666	VDVDVPDVNIEGPDAK	2	841.418	53.25	134.08	9.94e-06	73588000	828800	74416000	6	0.0111373
AHNK - Q09666	Q09666	VDVDVPDVNIEGPDAK	2	841.418	53.083	128.1	3.14e-05	163990000	1951300	165940000	24	0.011759
AHNK - Q09666	Q09666	VDVECPDVNIEGPEGK	2	878.907	45.934	182.35	4.01e-06	36815000	2297700	39113000	0.5	0.0587456
AHNK - Q09666	Q09666	VDVECPDVNIEGPEGK	2	878.907	46.044	162.68	3.15e-05	32155000	3889900	36045000	1	0.107918
AHNK - Q09666	Q09666	VDVECPDVNIEGPEGK	2	878.907	46.215	172.92	5.13e-06	38541000	3595900	42137000	2	0.0853385
AHNK - Q09666	Q09666	VDVECPDVNIEGPEGK	2	878.907	46.14	162.68	2.01e-05	21700000	1451800	23151000	6	0.0627079
AHNK - Q09666	Q09666	VDVEVPDVSLEGPEGK	2	834.92	55.337	123.84	4.66e-05	185410000	514240	185920000	1	0.00276586
AHNK - Q09666	Q09666	VDVSAPDVEAHGPEWNLK	3	654.99	48.713	83.964	0.00023582	153150000	1164800	154310000	0.5	0.00754821
AHNK - Q09666	Q09666	VDVSAPDVEAHGPEWNLK	3	654.99	48.849	86.016	0.00021641	160790000	1028900	161820000	1	0.00635834
AHNK - Q09666	Q09666	VDVSAPDVEAHGPEWNLK	3	654.99	48.997	98.062	0.0001025	166910000	948530	167860000	2	0.00565077
AHNK - Q09666	Q09666	VDVSAPDVEAHGPEWNLK	3	654.99	48.78	91.518	0.00016438	355470000	1978900	357450000	24	0.00553618
AHNK - Q09666	Q09666	VDVSAPDVEMQGPDWNLK	3	667.319	59.407	37.687	0.036849	10220000	879970	11100000	0.5	0.0792768
AHNK - Q09666	Q09666	VDVSAPDVEMQGPDWNLK	3	667.319	59.531	43.955	0.020655	12319000	221880	12540000	1	0.0176925
AHNK - Q09666	Q09666	VDVSAPDVEMQGPDWNLK	3	667.319	59.668	32.181	0.051078	14822000	380960	15203000	2	0.0250583
AHNK - Q09666	Q09666	VDVSAPDVEMQGPDWNLK	2	1000.48	59.578	190.35	3.98e-06	25140000	338470	25478000	6	0.0132845
AHNK - Q09666	Q09666	VDVSAPDVEMQGPDWNLK	2	1000.48	59.526	180.61	4.97e-06	65780000	483020	66263000	24	0.00728944
AHNK - Q09666	Q09666	VDVSAPDVEMQGPDWNLK	3	667.319	59.536	111.22	2.96e-05	21827000	1547400	23375000	24	0.0662006
AHNK - Q09666	Q09666	VEGDLKGPEVDIR	3	476.256	37.119	68.034	0.0018376	63827000	3866100	67693000	0.5	0.0571122
AHNK - Q09666	Q09666	VEGDLKGPEVDIR	3	476.256	37.21	69.345	0.0098857	65171000	8708700	73880000	1	0.117877
AHNK - Q09666	Q09666	VEGDLKGPEVDIR	3	476.256	37.322	54.871	0.022472	83688000	7720700	91408000	2	0.0844635
AHNK - Q09666	Q09666	VEGDLKGPEVDIR	3	476.256	37.222	88.552	0.00063339	52556000	3368700	55924000	6	0.0602364
AHNK - Q09666	Q09666	VEGDLKGPEVDIR	3	476.256	37.06	89.231	0.00061373	123370000	7796300	131170000	24	0.0594383
AHNK - Q09666	Q09666	VEGDMQVPDLDIK	2	729.861	54.001	68.548	0.029571	50373000	24368000	74741000	1	0.326033
AHNK - Q09666	Q09666	VEGDMQVPDLDIK	2	729.861	54.14	-1	NaN	61591000	50691000	112280000	2	0.451461
AHNK - Q09666	Q09666	VGGSGVNVNAK	2	501.272	21.199	178.94	4.17e-05	59088000	1147200	60236000	0.5	0.0190453
AHNK - Q09666	Q09666	VGGSGVNVNAK	2	501.272	21.298	138.98	2.35e-05	57880000	1377100	59257000	1	0.0232394
AHNK - Q09666	Q09666	VGGSGVNVNAK	2	501.272	21.454	162.97	3.58e-05	75975000	1198400	77173000	2	0.0155287
AHNK - Q09666	Q09666	VGGSGVNVNAK	2	501.272	21.243	205.12	3.22e-05	77964000	1055600	79020000	24	0.0133587
AHNK - Q09666	Q09666	VGIDTPDIDIHGPEGK	3	554.949	46.22	66.335	0.0084837	82255000	22969000	105220000	0.5	0.218287
AHNK - Q09666	Q09666	VGIDTPDIDIHGPEGK	3	554.949	46.354	67.846	0.0071367	94581000	20460000	115040000	1	0.17785
AHNK - Q09666	Q09666	VGIDTPDIDIHGPEGK	3	554.949	46.448	70.41	0.0048499	80682000	13983000	94665000	2	0.14771
AHNK - Q09666	Q09666	VGIDTPDIDIHGPEGK	3	554.949	46.396	101.39	0.00013409	49442000	7560600	57003000	6	0.132636
AHNK - Q09666	Q09666	VGIDTPDIDIHGPEGK	3	554.949	46.261	59.728	0.014376	121300000	17859000	139160000	24	0.128335
AHNK - Q09666	Q09666	VGVEVPDVNIEGPEGK	2	819.423	52.822	151.98	2.92e-06	96323000	1430700	97753000	2	0.0146358
AHNK - Q09666	Q09666	VKVPEVDVR	3	347.541	33.128	60.518	0.037437	41203000	34442	41238000	1	0.000835212
AHNK - Q09666	Q09666	VNVEAPDVNLEGLGGK	2	805.923	53.191	188.26	3.3e-09	149270000	293400	149570000	0.5	0.00196171
AHNK - Q09666	Q09666	VNVEAPDVNLEGLGGK	2	805.923	53.373	211.02	3.35e-11	167520000	779320	168300000	1	0.00463056
AHNK - Q09666	Q09666	VNVEAPDVNLEGLGGK	2	805.923	53.512	204.32	4.91e-11	176480000	1273600	177750000	2	0.00716497
AHNK - Q09666	Q09666	VNVEAPDVNLEGLGGK	2	805.923	53.428	191.93	1.52e-09	103800000	1233400	105030000	6	0.0117429
AHNK - Q09666	Q09666	VNVEAPDVNLEGLGGK	2	805.923	53.214	184.43	5.17e-09	281120000	1444700	282560000	24	0.00511281
AHNK - Q09666	Q09666	VPDVELK	2	400.232	33.29	68.915	0.039391	33512000	7103800	40615000	24	0.174902
AHNK - Q09666	Q09666	VQANLGAPDINIEGLDAK	3	613.327	57.267	100.58	9.56e-06	14596000	178040	14775000	0.5	0.0120509
AHNK - Q09666	Q09666	VQANLGAPDINIEGLDAK	2	919.486	57.431	180.84	4.32e-09	77263000	448330	77711000	1	0.00576917
AHNK - Q09666	Q09666	VQANLGAPDINIEGLDAK	3	613.327	57.42	124.68	1.06e-07	29912000	370690	30283000	1	0.012241
AHNK - Q09666	Q09666	VQANLGAPDINIEGLDAK	2	919.486	57.569	160.48	6.92e-07	84427000	1036000	85463000	2	0.0121222
AHNK - Q09666	Q09666	VQANLGAPDINIEGLDAK	3	613.327	57.58	117.53	9.16e-08	24223000	217120	24440000	2	0.00888375
AHNK - Q09666	Q09666	VQANLGAPDINIEGLDAK	3	613.327	57.384	127.83	3.02e-09	30288000	284580	30573000	24	0.00930834
AHNK - Q09666	Q09666	VQTPEVDVK	2	507.777	31.366	81.642	0.010069	32305000	541190	32846000	0.5	0.0164765
AHNK - Q09666	Q09666	VSAPGVQGDVK	2	528.788	27.398	86.898	0.0042178	79464000	285420	79749000	0.5	0.00357896
AHNK - Q09666	Q09666	VSAPGVQGDVK	2	528.788	27.728	99.688	0.0015426	90812000	393200	91205000	2	0.00431116
AHNK - Q09666	Q09666	VSGPDLDLNLK	2	585.822	49.609	115.86	0.00165	104700000	1575800	106270000	0.5	0.0148275
AHNK - Q09666	Q09666	VSGPDLDLNLK	2	585.822	49.746	136.21	0.00035066	103600000	1276000	104870000	1	0.0121667
AHNK - Q09666	Q09666	VSGPDLDLNLK	2	585.822	49.887	136.99	0.00037705	120510000	1545300	122060000	2	0.0126607
AHNK - Q09666	Q09666	VSGPDLDLNLK	2	585.822	49.677	148.62	0.0002818	208610000	1791600	210400000	24	0.00851514
AHNK - Q09666	Q09666	VSMPDVDLNLK	2	615.824	54.26	155.58	3.2e-05	87767000	550160	88317000	1	0.00622937
AHNK - Q09666	Q09666	VSMPDVDLNLK	2	615.824	54.421	148.52	2.84e-05	86202000	126850	86329000	2	0.00146938
AHNK - Q09666	Q09666	VSMPDVDLNLK	2	615.824	54.296	119.75	0.00022915	50180000	669880	50850000	6	0.0131737
AHNK - Q09666	Q09666	VSMPDVDLNLK	2	615.824	54.142	112.11	0.00033335	122910000	2055000	124970000	24	0.0164446
AHNK - Q09666	Q09666	VSMPDVELNLK	2	622.831	54.489	110.88	0.00035006	49911000	7477400	57388000	0.5	0.130295
AHNK - Q09666	Q09666	VSMPDVELNLK	2	622.831	54.579	91.085	0.0033421	67377000	13314000	80691000	1	0.165
AHNK - Q09666	Q09666	VSMPDVELNLK	2	622.831	54.749	107.9	0.0003907	66976000	10547000	77523000	2	0.13605
AHNK - Q09666	Q09666	VSMPDVELNLK	2	622.831	54.643	92.732	0.0029976	45730000	5839200	51569000	6	0.11323
AHNK - Q09666	Q09666	VSMPDVELNLK	2	622.831	54.516	111.46	0.00034224	104980000	2474000	107460000	24	0.0230238
AHNK - Q09666	Q09666	VSVGAPDLSLEASEGSIK	2	879.96	52.273	126.63	2.53e-05	68422000	1950400	70373000	0.5	0.0277154
AHNK - Q09666	Q09666	VSVGAPDLSLEASEGSIK	2	879.96	52.468	153.81	1.71e-06	95916000	881230	96797000	1	0.00910388
AHNK - Q09666	Q09666	VSVGAPDLSLEASEGSIK	2	879.96	52.613	135.81	4.46e-06	104540000	1791700	106330000	2	0.0168501
AHNK - Q09666	Q09666	VSVGAPDLSLEASEGSIK	2	879.96	52.305	129.54	1.81e-05	146080000	561180	146640000	24	0.00382689
AHNK - Q09666	Q09666	VTAPDVDLHLK	3	403.228	41.16	53.569	0.020785	89031000	277480	89308000	0.5	0.00310698
AHNK - Q09666	Q09666	VTAPDVDLHLK	3	403.228	41.264	45.661	0.028635	55814000	471240	56285000	6	0.00837235
AHNK2 - Q8IVF2	Q8IVF2	ADVSLPSMQGDLK	2	680.842	48.731	51.979	0.072612	17175000	6506700	23681000	24	0.274756
AHNK2 - Q8IVF2	Q8IVF2	AEVTAPDVK	2	465.251	27.052	82.279	0.0098485	35124000	908070	36032000	0.5	0.0252017
AHNK2 - Q8IVF2	Q8IVF2	AEVTAPDVK	2	465.251	27.227	79.474	0.010821	37857000	1582900	39440000	1	0.0401345
AHNK2 - Q8IVF2	Q8IVF2	AEVTAPDVK	2	465.251	27.353	69.598	0.031772	48222000	1059900	49282000	2	0.0215069
AHNK2 - Q8IVF2	Q8IVF2	AEVTAPDVK	2	465.251	27.162	63.673	0.052914	29627000	679500	30307000	6	0.0224209
AHNK2 - Q8IVF2	Q8IVF2	EKEDTDVADGCR	3	465.533	18.295	63.908	0.024228	8717000	1090600	9807600	0.5	0.111199
AHNK2 - Q8IVF2	Q8IVF2	EKEDTDVADGCR	3	465.533	18.406	79.283	0.0024736	7844000	363610	8207700	1	0.0443016
AHNK2 - Q8IVF2	Q8IVF2	ESEIPTSEIQTPSYGFSLLK	3	742.711	66.288	21.47	0.071063	5981300	248460	6229700	2	0.0398828
AHNK2 - Q8IVF2	Q8IVF2	ESPGLWGASILK	2	629.346	59.397	59.542	0.055898	9351300	772020	10123000	1	0.0762615
AHNK2 - Q8IVF2	Q8IVF2	GPEIDIK	2	386.216	32.021	71.342	0.044934	10034000	5017200	15051000	0.5	0.333342
AHNK2 - Q8IVF2	Q8IVF2	GPQLDVK	2	378.716	25.191	81.297	0.025402	35720000	4552700	40273000	1	0.113047
AHNK2 - Q8IVF2	Q8IVF2	GPQLDVK	2	378.716	25.099	90.777	0.018523	24993000	9732500	34726000	6	0.28027
AHNK2 - Q8IVF2	Q8IVF2	GPQLDVK	2	378.716	25.112	89.123	0.019723	69109000	4807600	73917000	24	0.0650409
AHNK2 - Q8IVF2	Q8IVF2	IQLIHDEK	3	332.522	26.572	59.35	0.023181	8936100	212820	9148900	0.5	0.0232618
AHNK2 - Q8IVF2	Q8IVF2	LEGDLSLADK	2	530.78	39.792	79.974	0.0073559	53333000	13687000	67021000	1	0.204223
AHNK2 - Q8IVF2	Q8IVF2	LEGDLSLADK	2	530.78	39.918	88.495	0.0050845	52992000	8690800	61683000	2	0.140895
AHNK2 - Q8IVF2	Q8IVF2	LLEGHVPEEAGLK	3	464.589	37.844	61.167	0.021063	16690000	290590	16981000	1	0.0171131
AHNK2 - Q8IVF2	Q8IVF2	LPEGHVPEGAGLK	3	435.238	31.594	55.196	0.029357	57952000	1134900	59087000	0.5	0.0192073
AHNK2 - Q8IVF2	Q8IVF2	LPEGHVPEGAGLK	3	435.238	31.806	68.277	0.011187	57520000	782240	58302000	1	0.013417
AHNK2 - Q8IVF2	Q8IVF2	LPEGHVPEGAGLK	3	435.238	31.94	76.728	0.0016983	65495000	3320200	68815000	2	0.0482481
AHNK2 - Q8IVF2	Q8IVF2	LPEGHVPEGAGLK	3	435.238	31.749	64.104	0.016984	30006000	2314500	32321000	6	0.0716109
AHNK2 - Q8IVF2	Q8IVF2	LPEGQVPEGAGLK	2	647.854	37.722	140.78	4.57e-06	45858000	801780	46659000	2	0.0171835
AHNK2 - Q8IVF2	Q8IVF2	LPEGQVPEGAGLK	2	647.854	37.591	78.83	0.0033874	24686000	934880	25621000	6	0.036489
AHNK2 - Q8IVF2	Q8IVF2	LPEGQVPEGAGLK	2	647.854	37.516	147.62	3.43e-06	48002000	4180300	52182000	24	0.0801095
AHNK2 - Q8IVF2	Q8IVF2	LQMPSFK	2	425.728	45.936	106.42	0.007959	15982000	385600	16368000	2	0.0235587
AHNK2 - Q8IVF2	Q8IVF2	MPSFGVSAPGK	2	539.274	42.742	89.886	0.0029028	78360000	83330000	161690000	0.5	0.515369
AHNK2 - Q8IVF2	Q8IVF2	MPSFGVSAPGK	2	539.274	42.885	101.65	0.0012516	87336000	142390000	229730000	1	0.619825
AHNK2 - Q8IVF2	Q8IVF2	MPSFGVSAPGK	2	539.274	43.024	78.939	0.0065311	87840000	123670000	211510000	2	0.5847
AHNK2 - Q8IVF2	Q8IVF2	MPSFGVSAPGK	2	539.274	42.871	91.584	0.0026644	52402000	210990000	263390000	6	0.801049
AHNK2 - Q8IVF2	Q8IVF2	MPSFGVSAPGK	2	539.274	42.785	81.338	0.004103	124800000	110330000	235140000	24	0.46923
AHNK2 - Q8IVF2	Q8IVF2	SIEASVDLSAPK	3	406.219	32.682	12.268	0.084816	46081000	76848000	122930000	24	0.625141
AHNK2 - Q8IVF2	Q8IVF2	SIEASVDVSAPK	2	601.817	37.164	104.52	0.0002772	29735000	269670	30005000	0.5	0.0089876
AHNK2 - Q8IVF2	Q8IVF2	SIEASVDVSAPK	2	601.817	37.268	107.83	0.00018276	25967000	113820	26080000	1	0.00436413
AHNK2 - Q8IVF2	Q8IVF2	SIEASVDVSAPK	2	601.817	37.401	105.86	0.00019574	31581000	314630	31896000	2	0.00986436
AHNK2 - Q8IVF2	Q8IVF2	SIEASVDVSAPK	2	601.817	37.292	105.86	0.00019574	18514000	474740	18988000	6	0.0250011
AHNK2 - Q8IVF2	Q8IVF2	SIEASVDVSAPK	2	601.817	37.201	104.52	0.0002772	27583000	453310	28036000	24	0.0161687
AHNK2 - Q8IVF2	Q8IVF2	SIEVSVDVSAPK	2	615.832	43.4	82.831	0.0036831	12979000	1842000	14821000	24	0.124283
AHNK2 - Q8IVF2	Q8IVF2	TTDLSIQPASTDLK	2	745.391	43.558	171.92	1.59e-07	26924000	513940	27438000	2	0.018731
AHNK2 - Q8IVF2	Q8IVF2	TTDLSIQPLSADVK	2	744.401	50.547	148.28	4.12e-06	25299000	928070	26227000	2	0.035386
AHNK2 - Q8IVF2	Q8IVF2	VEADLSLPSMQGDLK	2	801.906	55.755	117.23	7.76e-05	9959400	1102900	11062000	0.5	0.099699
AHNK2 - Q8IVF2	Q8IVF2	VEADLSLPSMQGDLK	2	801.906	55.824	114.82	8.71e-05	7913600	334940	8248500	1	0.040606
AHNK2 - Q8IVF2	Q8IVF2	VEADLSLPSMQGDLK	2	801.906	55.979	129.34	2.97e-05	13875000	869770	14744000	2	0.0589884
AHNK2 - Q8IVF2	Q8IVF2	VEADVSLPSMQGDLK	2	794.898	51.754	123.84	5.15e-05	48426000	964020	49390000	0.5	0.0195185
AHNK2 - Q8IVF2	Q8IVF2	VEADVSLPSMQGDLK	2	794.898	52.037	125.28	4.58e-05	47992000	233360	48226000	2	0.00483895
AHNK2 - Q8IVF2	Q8IVF2	VEADVSLSSMQGDLK	2	789.888	50.017	126.1	4.25e-05	20394000	10819000	31213000	0.5	0.346618
AHNK2 - Q8IVF2	Q8IVF2	VEADVSLSSMQGDLK	2	789.888	50.175	158.04	1.73e-06	28280000	11358000	39637000	1	0.286543
AHNK2 - Q8IVF2	Q8IVF2	VEADVSLSSMQGDLK	2	789.888	50.31	153.74	2.81e-06	24232000	8933800	33166000	2	0.269368
AHNK2 - Q8IVF2	Q8IVF2	VEADVSLSSMQGDLK	2	789.888	50.191	98.105	0.00058899	15056000	6693600	21749000	6	0.307757
AHNK2 - Q8IVF2	Q8IVF2	VEADVSLSSMQGDLK	2	789.888	50.081	173.72	1.21e-08	27892000	8680700	36573000	24	0.237355
AHNK2 - Q8IVF2	Q8IVF2	VEMPSFK	2	419.212	41.829	94.407	0.015889	17222000	1020000	18242000	0.5	0.0559149
AHNK2 - Q8IVF2	Q8IVF2	VEMPSFK	2	419.212	42.061	94.407	0.015889	17742000	2437200	20179000	1	0.120778
AHNK2 - Q8IVF2	Q8IVF2	VEMPSFK	2	419.212	42.106	97.068	0.013958	15517000	5674700	21191000	2	0.267779
AHNK2 - Q8IVF2	Q8IVF2	VEMPSFK	2	419.212	42.019	94.407	0.015889	10589000	597300	11187000	6	0.0533957
AHNK2 - Q8IVF2	Q8IVF2	VEMPSFK	2	419.212	41.955	81.297	0.025402	22785000	6866400	29651000	24	0.231571
AHNK2 - Q8IVF2	Q8IVF2	VQAGQVDVK	2	472.264	23.338	78.516	0.011153	27363000	170190	27533000	24	0.00618127
AHNK2 - Q8IVF2	Q8IVF2	VQMPSFK	2	418.72	40.453	97.602	0.013571	12475000	1004500	13479000	0.5	0.0745206
AHNK2 - Q8IVF2	Q8IVF2	VQMPSFK	2	418.72	40.563	85.359	0.022454	15643000	1024700	16668000	1	0.0614782
AHNK2 - Q8IVF2	Q8IVF2	VQMPSFK	2	418.72	40.687	97.068	0.013958	18079000	1744800	19823000	2	0.0880154
AHNK2 - Q8IVF2	Q8IVF2	VQMPSFK	2	418.72	40.443	100.74	0.011292	19167000	766370	19933000	24	0.0384466
AHSA1 - O95433	O95433	YYFEGIK	2	460.232	44.819	73.039	0.038054	41408000	813120	42221000	1	0.0192586
AHSA1 - O95433	O95433	YYFEGIK	2	460.232	44.896	79.939	0.026387	28104000	821260	28925000	6	0.0283925
AHSA1 - O95433	O95433	YYFEGIK	2	460.232	44.703	74.439	0.032377	37474000	813290	38288000	24	0.0212418
AIDA - Q96BJ3	Q96BJ3	GAAIFFEFK	2	515.274	61.462	70.919	0.027059	8262200	523030	8785200	0.5	0.0595352
AIDA - Q96BJ3	Q96BJ3	GAAIFFEFK	2	515.274	61.593	70.919	0.027059	10234000	417380	10651000	1	0.0391855
AIDA - Q96BJ3	Q96BJ3	GAAIFFEFK	2	515.274	61.698	63.565	0.053299	7423400	618710	8042100	2	0.0769338
AIDA - Q96BJ3	Q96BJ3	GAAIFFEFK	2	515.274	61.491	83.206	0.0095269	12324000	542160	12866000	24	0.0421384
AIFM1 - O95831	O95831	ELWFSDDPNVTK	2	725.846	56.267	99.568	0.0010551	21549000	1384300	22933000	0.5	0.060362
AIFM1 - O95831	O95831	ELWFSDDPNVTK	2	725.846	56.422	88.056	0.0028626	19919000	3071400	22990000	1	0.133595
AIFM1 - O95831	O95831	ELWFSDDPNVTK	2	725.846	56.552	86.344	0.0031314	23993000	2695800	26689000	2	0.101009
AIFM1 - O95831	O95831	ELWFSDDPNVTK	2	725.846	56.301	106.35	0.00019251	35147000	2718900	37866000	24	0.0718034
AIFM1 - O95831	O95831	SNIWVAGDAACFYDIK	2	915.43	64.244	86.467	0.0082141	8295400	1025100	9320600	0.5	0.109983
AIFM1 - O95831	O95831	SNIWVAGDAACFYDIK	2	915.43	64.449	101.53	0.0013221	7612500	448410	8060900	1	0.0556277
AIFM1 - O95831	O95831	SNIWVAGDAACFYDIK	2	915.43	64.582	99.941	0.0013157	8205700	287610	8493300	2	0.0338631
AIMP1 - Q12904	Q12904	AQTMSNSGIK	2	518.758	20.367	73.573	0.013974	19553000	710290	20264000	0.5	0.035053
AIMP1 - Q12904	Q12904	AQTMSNSGIK	2	518.758	20.443	68.625	0.031871	21380000	764690	22144000	1	0.0345315
AIMP1 - Q12904	Q12904	AQTMSNSGIK	2	518.758	20.6	72.879	0.016482	19773000	725650	20499000	2	0.0353999
AIMP1 - Q12904	Q12904	GAEADQIIEYLK	2	675.351	59.21	119.53	0.00010556	84146000	473900	84619000	1	0.00560034
AIMP1 - Q12904	Q12904	GAEADQIIEYLK	2	675.351	59.371	135.86	3.56e-06	66026000	949200	66975000	2	0.0141724
AIMP1 - Q12904	Q12904	GAEADQIIEYLK	2	675.351	59.01	129.7	3.21e-05	116610000	121070000	237690000	6	0.509382
AIMP1 - Q12904	Q12904	GAEADQIIEYLK	2	675.351	58.949	125.97	4.41e-05	104410000	368750000	473150000	24	0.779335
AIMP1 - Q12904	Q12904	GAEADQIIEYLK	2	675.351	59.129	-1	NaN	69343000	20742000	90085000	2	0.230249
AIMP1 - Q12904	Q12904	GVPFEVK	2	388.221	37.914	79.454	0.02674	14138000	581590	14720000	1	0.0395113
AIMP1 - Q12904	Q12904	GVPFEVK	2	388.221	38.023	67.035	0.062405	14111000	1041900	15153000	2	0.0687591
AIMP1 - Q12904	Q12904	GVPFEVK	2	388.221	37.772	67.035	0.062405	14154000	61382	14215000	24	0.004318
AIMP1 - Q12904	Q12904	IWEQIQPDLHTNDECVATYK	3	820.722	50.213	145.05	4.13e-07	97317000	11790000	109110000	0.5	0.108059
AIMP1 - Q12904	Q12904	IWEQIQPDLHTNDECVATYK	3	820.722	50.319	138.3	5.53e-07	113060000	17570000	130630000	1	0.134502
AIMP1 - Q12904	Q12904	IWEQIQPDLHTNDECVATYK	3	820.722	50.472	129.46	2.54e-06	100500000	11787000	112280000	2	0.104972
AIMP1 - Q12904	Q12904	IWEQIQPDLHTNDECVATYK	3	820.722	50.364	122.49	4.96e-06	63703000	15441000	79143000	6	0.1951
AIMP1 - Q12904	Q12904	QQSIAGSADSKPIDVSR	3	586.971	30.59	115.66	4e-05	78012000	602660	78615000	1	0.007666
AK1BA - O60218	O60218	IVENIQVFDFK	2	676.366	60.176	119.16	0.00023722	11411000	1962600	13373000	6	0.146752
AK1C2 - P52895	P52895	EEPWVDPNSPVLLEDPVLCALAK	3	864.44	80.882	32.72	0.036401	8650600	366990	9017600	0.5	0.0406971
AK1C2 - P52895	P52895	EEPWVDPNSPVLLEDPVLCALAK	3	864.44	81.106	49.497	0.0061532	9909100	174720	10084000	1	0.0173268
AK1C2 - P52895	P52895	EEPWVDPNSPVLLEDPVLCALAK	3	864.44	81.132	44.632	0.0082518	9776800	232530	10009000	2	0.0232313
AK1C2 - P52895	P52895	EEPWVDPNSPVLLEDPVLCALAK	3	864.44	81.168	57.826	0.0041566	7978200	168980	8147200	6	0.0207409
AK1C2 - P52895	P52895	EEPWVDPNSPVLLEDPVLCALAK	3	864.44	81.148	55.128	0.0048033	14059000	478640	14538000	24	0.0329242
AK1C2 - P52895	P52895	LNDGHFMPVLGFGTYAPAEVPK	3	787.396	63.991	43.956	0.010775	14433000	446370	14880000	6	0.0299993
AK1C2 - P52895	P52895	QNVQVFEFQLTSEEMK	3	652.984	62.446	125.22	1.94e-05	15350000	246830	15596000	2	0.0158257
AK1C2 - P52895	P52895	QNVQVFEFQLTSEEMK	2	978.972	62.336	169.89	9.31e-06	13073000	283530	13357000	6	0.0212278
AK1C3 - P42330	P42330	EDIFYTSK	2	501.743	39.668	76.774	0.017584	13460000	12560000	26020000	6	0.482706
AK1C3 - P42330	P42330	REDIFYTSK	2	579.793	31.181	96.143	0.0064492	32224000	1827600	34051000	24	0.0536715
AK1C3 - P42330	P42330	WVDPNSPVLLEDPVLCALAK	3	746.061	77.251	52.045	0.004728	4245500	231410	4476900	0.5	0.0516897
AK1C3 - P42330	P42330	WVDPNSPVLLEDPVLCALAK	3	746.061	77.472	30.094	0.018703	3508600	74121	3582700	1	0.0206885
AKA12 - Q02952	Q02952	EGVTPWASFK	2	561.285	52.266	95.311	0.008053	10452000	391170	10843000	0.5	0.0360752
AKA12 - Q02952	Q02952	EGVTPWASFK	2	561.285	52.468	82.645	0.029265	13883000	279120	14162000	1	0.0197089
AKA12 - Q02952	Q02952	EGVTPWASFK	2	561.285	52.525	84.615	0.023171	9046500	706160	9752700	6	0.0724069
AKAP2 - Q9Y2D5	Q9Y2D5	AKEDIVTEQIDFSAAR	3	598.307	46.429	170.22	7.27e-13	84021000	2125700	86147000	0.5	0.0246753
AKAP2 - Q9Y2D5	Q9Y2D5	AKEDIVTEQIDFSAAR	3	598.307	46.544	159.83	3.08e-11	90421000	5646700	96068000	1	0.0587783
AKAP2 - Q9Y2D5	Q9Y2D5	AKEDIVTEQIDFSAAR	3	598.307	46.657	146.75	3.68e-11	100930000	4932300	105870000	2	0.0465917
AKAP2 - Q9Y2D5	Q9Y2D5	AKEDIVTEQIDFSAAR	3	598.307	46.598	130.12	5.13e-09	51786000	1372400	53158000	6	0.0258172
AKAP2 - Q9Y2D5	Q9Y2D5	AKEDIVTEQIDFSAAR	3	598.307	46.491	151.18	3.08e-11	70101000	1088700	71190000	24	0.0152929
AKAP2 - Q9Y2D5	Q9Y2D5	AQQEQLLLQK	2	599.843	36.281	125.98	0.0002341	24788000	483050	25271000	24	0.0191148
AKAP2 - Q9Y2D5	Q9Y2D5	AVLTVVKDDDHGILDQFSR	3	710.039	52.985	142.88	1.26e-06	27283000	1288000	28571000	0.5	0.0450807
AKAP2 - Q9Y2D5	Q9Y2D5	AVLTVVKDDDHGILDQFSR	4	532.781	53.161	67.43	0.0056556	54362000	86275	54448000	1	0.00158453
AKAP2 - Q9Y2D5	Q9Y2D5	AVLTVVKDDDHGILDQFSR	3	710.039	53.166	148.24	9.51e-07	38522000	146880	38669000	1	0.0037984
AKAP2 - Q9Y2D5	Q9Y2D5	AVLTVVKDDDHGILDQFSR	4	532.781	53.28	94.856	0.00013272	46868000	425830	47294000	2	0.00900392
AKAP2 - Q9Y2D5	Q9Y2D5	AVLTVVKDDDHGILDQFSR	3	710.039	53.285	134.29	2.34e-06	23750000	1127800	24878000	2	0.0453336
AKAP2 - Q9Y2D5	Q9Y2D5	AVLTVVKDDDHGILDQFSR	3	710.039	53.272	76.155	0.0002677	16731000	690870	17422000	6	0.0396553
AKAP2 - Q9Y2D5	Q9Y2D5	AVLTVVKDDDHGILDQFSR	4	532.781	52.84	125.73	1.21e-05	84191000	4837000	89028000	24	0.0543312
AKAP2 - Q9Y2D5	Q9Y2D5	DGEFTLTTLK	2	562.795	53.348	109.48	0.00058793	64045000	383550	64428000	0.5	0.00595311
AKAP2 - Q9Y2D5	Q9Y2D5	DGEFTLTTLK	2	562.795	53.518	111.82	0.00053771	58344000	3906800	62250000	1	0.062759
AKAP2 - Q9Y2D5	Q9Y2D5	DGEFTLTTLK	2	562.795	53.694	116.37	0.00044013	46060000	1740100	47800000	2	0.0364037
AKAP2 - Q9Y2D5	Q9Y2D5	DGEFTLTTLK	2	562.795	53.57	95.502	0.0032171	36901000	391600	37292000	6	0.0105007
AKAP2 - Q9Y2D5	Q9Y2D5	DGEFTLTTLK	2	562.795	53.413	88.177	0.0051694	37254000	4769900	42023000	24	0.113504
AKAP2 - Q9Y2D5	Q9Y2D5	EGPYSEPSKR	3	383.856	17.892	73.499	0.006935	14430000	57671	14488000	0.5	0.0039807
AKAP2 - Q9Y2D5	Q9Y2D5	EGPYSEPSKR	3	383.856	17.922	55.401	0.038823	16290000	155080	16445000	1	0.00943018
AKAP2 - Q9Y2D5	Q9Y2D5	EGPYSEPSKR	3	383.856	18.043	72.434	0.0088123	14454000	30483	14484000	2	0.00210453
AKAP2 - Q9Y2D5	Q9Y2D5	EGPYSEPSKR	2	575.28	18.043	74.173	0.075085	10051000	5224300	15275000	2	0.34201
AKAP2 - Q9Y2D5	Q9Y2D5	EGPYSEPSKR	3	383.856	17.903	82.029	0.003316	9909700	90788	10001000	6	0.00907836
AKAP2 - Q9Y2D5	Q9Y2D5	EGPYSEPSKR	3	383.856	18.005	75.197	0.0042029	19222000	92164	19314000	24	0.00477184
AKAP2 - Q9Y2D5	Q9Y2D5	LFEDDEHEKEQYCIR	4	503.477	36.739	142.85	3.77e-06	113080000	1214100	114290000	0.5	0.0106226
AKAP2 - Q9Y2D5	Q9Y2D5	LFEDDEHEKEQYCIR	4	503.477	36.841	151.74	2.26e-06	82005000	118910	82124000	1	0.00144793
AKAP2 - Q9Y2D5	Q9Y2D5	LFEDDEHEKEQYCIR	4	503.477	36.943	120.53	4.41e-05	98502000	636640	99138000	2	0.00642171
AKAP2 - Q9Y2D5	Q9Y2D5	NLMQTLMEDYETHK	3	584.936	64.906	77.776	0.0012244	11433000	219250	11652000	6	0.0188161
AKAP2 - Q9Y2D5	Q9Y2D5	NLMQTLMEDYETHK	3	584.936	64.653	103.76	0.00011989	20354000	871740	21226000	24	0.0410699
AKAP2 - Q9Y2D5	Q9Y2D5	STASLLATQESDVMVGPFK	2	991.001	62.393	147.33	4.86e-05	8189200	892740	9081900	6	0.0982984
AKAP2 - Q9Y2D5	Q9Y2D5	VRPSEEMLELEK	3	487.254	39.809	115.57	7.68e-05	46728000	5185700	51914000	0.5	0.0998908
AKAP2 - Q9Y2D5	Q9Y2D5	VRPSEEMLELEK	3	487.254	39.925	132.79	1.05e-05	44213000	2022600	46235000	1	0.0437455
AKAP2 - Q9Y2D5	Q9Y2D5	VRPSEEMLELEK	3	487.254	40.036	150.49	1.32e-06	47301000	11087000	58388000	2	0.189885
AKAP2 - Q9Y2D5	Q9Y2D5	VRPSEEMLELEK	3	487.254	39.681	133.32	8.48e-06	65417000	25521000	90938000	24	0.280642
AKAP2 - Q9Y2D5	Q9Y2D5	WWNPPQEK	2	542.764	41.894	98.457	0.0072317	25114000	3165600	28280000	0.5	0.111939
AKAP2 - Q9Y2D5	Q9Y2D5	WWNPPQEK	2	542.764	42.097	92.491	0.01008	28169000	3570600	31739000	1	0.112497
AKAP2 - Q9Y2D5	Q9Y2D5	WWNPPQEK	2	542.764	42.229	81.89	0.015142	23900000	4786600	28686000	2	0.166858
AKTS1 - Q96B36	Q96B36	LNTSDFQK	2	476.74	29.772	83.753	0.014252	11409000	921610	12330000	1	0.0747416
AKTS1 - Q96B36	Q96B36	LNTSDFQK	2	476.74	29.927	107.59	0.0038675	13796000	773590	14569000	2	0.0530962
AL1L2 - Q3SY69	Q3SY69	DLGEEALNEYLK	2	697.346	61.727	66.056	0.034464	18088000	7824400	25913000	0.5	0.301956
AL1L2 - Q3SY69	Q3SY69	DLGEEALNEYLK	2	697.346	61.871	82.417	0.003748	15787000	7435100	23222000	1	0.320173
AL9A1 - P49189	P49189	SPLIIFSDCDMNNAVK	2	912.437	61.019	149.49	8.44e-10	14732000	18195000	32928000	2	0.552586
AL9A1 - P49189	P49189	SPLIIFSDCDMNNAVK	2	912.437	60.921	111.63	2.04e-06	11162000	66093000	77256000	6	0.855517
AL9A1 - P49189	P49189	SPLIIFSDCDMNNAVK	2	912.437	60.868	137.16	1.8e-07	35017000	134610000	169630000	24	0.793565
AL9A1 - P49189	P49189	SPLIIFSDCDMNNAVK	2	912.437	60.768	-1	NaN	5836000	6239100	12075000	0.5	0.516691
AL9A1 - P49189	P49189	SPLIIFSDCDMNNAVK	2	912.437	60.886	-1	NaN	9719500	5888900	15608000	1	0.37729
AL9A1 - P49189	P49189	VEPADASGTEK	2	552.264	18.391	97.965	0.0019028	8699100	2468300	11167000	2	0.221027
AL9A1 - P49189	P49189	VLCGGDIYVPEDPK	2	781.382	47.011	107.03	0.00013462	20235000	2510100	22745000	1	0.110358
AL9A1 - P49189	P49189	VLCGGDIYVPEDPK	2	781.382	47.12	99.752	0.00062318	31520000	2874300	34394000	2	0.0835691
AL9A1 - P49189	P49189	VTIEYYSQLK	2	622.332	45.915	72.607	0.017467	24678000	3552500	28231000	0.5	0.125839
AL9A1 - P49189	P49189	VTIEYYSQLK	2	622.332	46.05	90.629	0.0045158	33319000	3816600	37136000	1	0.102775
AL9A1 - P49189	P49189	VTIEYYSQLK	2	622.332	46.201	98.233	0.0024891	64523000	3247200	67770000	2	0.0479149
AL9A1 - P49189	P49189	VTIEYYSQLK	2	622.332	46.117	90.64	0.0045128	37098000	4287500	41385000	6	0.103599
AL9A1 - P49189	P49189	VTIEYYSQLK	2	622.332	45.967	95.358	0.0032553	51796000	4624500	56421000	24	0.0819649
ALDOA - P04075	P04075	AAQEEYVK	2	469.235	21.258	94.662	0.0090435	24835000	3162800	27998000	0.5	0.112966
ALDOA - P04075	P04075	AAQEEYVK	2	469.235	21.357	101.64	0.0057105	32054000	3074500	35129000	1	0.0875215
ALDOA - P04075	P04075	AAQEEYVK	2	469.235	21.518	101.64	0.0057105	51528000	3608300	55137000	2	0.0654433
ALDOA - P04075	P04075	AAQEEYVK	2	469.235	21.363	98.418	0.0072505	35110000	1590300	36701000	6	0.0433321
ALDOA - P04075	P04075	AAQEEYVK	2	469.235	21.306	113.7	0.0033072	137240000	3949600	141190000	24	0.0279737
ALDOA - P04075	P04075	AAQEEYVKR	3	365.193	18.178	47.603	0.03967	14364000	259370	14624000	0.5	0.0177367
ALDOA - P04075	P04075	AAQEEYVKR	3	365.193	18.254	74.301	0.0055632	18595000	357540	18952000	1	0.018865
ALDOA - P04075	P04075	AAQEEYVKR	2	547.285	18.254	84.498	0.011616	6535700	279700	6815400	1	0.0410394
ALDOA - P04075	P04075	AAQEEYVKR	3	365.193	18.355	71.692	0.0042924	19959000	569450	20529000	2	0.0277396
ALDOA - P04075	P04075	AAQEEYVKR	3	365.193	18.227	74.301	0.0055632	26844000	450270	27295000	6	0.0164969
ALDOA - P04075	P04075	AAQEEYVKR	3	365.193	18.333	100.02	0.00066889	102530000	1474800	104010000	24	0.0141801
ALDOA - P04075	P04075	ADDGRPFPQVIK	2	671.859	38.986	85.813	0.0031456	38212000	12519000	50731000	2	0.246772
ALDOA - P04075	P04075	ADDGRPFPQVIK	3	448.242	38.964	39.394	0.076878	213860000	863820	214730000	2	0.00402294
ALDOA - P04075	P04075	ADDGRPFPQVIK	2	671.859	38.851	92.611	0.0022781	38345000	25378000	63723000	6	0.398255
ALDOA - P04075	P04075	ADDGRPFPQVIK	2	671.859	38.647	94.465	0.0020415	162340000	11149000	173490000	24	0.0642634
ALDOA - P04075	P04075	ADDGRPFPQVIK	3	448.242	38.653	44.367	0.062435	1129400000	3238000	1132600000	24	0.00285881
ALDOA - P04075	P04075	ADDGRPFPQVIK	2	671.859	38.748	-1	NaN	21529000	6627400	28156000	0.5	0.235378
ALDOA - P04075	P04075	ADDGRPFPQVIK	2	671.859	38.839	-1	NaN	35703000	14594000	50297000	1	0.290156
ALDOA - P04075	P04075	ALANSLACQGK	2	566.793	28.676	157.68	3.31e-05	99777000	3186500	102960000	0.5	0.0309479
ALDOA - P04075	P04075	ALANSLACQGK	2	566.793	28.802	145.16	2.67e-05	126690000	2330900	129020000	1	0.0180661
ALDOA - P04075	P04075	ALANSLACQGK	2	566.793	28.938	160.88	3.48e-05	180750000	3018200	183770000	2	0.016424
ALDOA - P04075	P04075	ALANSLACQGK	2	566.793	28.785	144.12	2.62e-05	190760000	2387400	193150000	6	0.0123605
ALDOA - P04075	P04075	ALANSLACQGK	2	566.793	28.615	201.39	3.77e-05	739120000	9174800	748300000	24	0.0122609
ALDOA - P04075	P04075	ALQASALK	2	401.245	25.974	89.296	0.011606	25889000	19769	25908000	0.5	0.000763024
ALDOA - P04075	P04075	ALQASALK	2	401.245	26.029	113.89	0.0032894	196970000	502810	197480000	24	0.00254622
ALDOA - P04075	P04075	CQYVTEK	2	464.216	20.418	115.46	0.0064248	10849000	44232	10893000	0.5	0.0040605
ALDOA - P04075	P04075	CQYVTEK	2	464.216	20.468	104.45	0.008603	16591000	908440	17499000	1	0.0519125
ALDOA - P04075	P04075	CQYVTEK	2	464.216	20.662	117.93	0.0060049	12408000	433180	12841000	2	0.0337337
ALDOA - P04075	P04075	CQYVTEK	2	464.216	20.461	128.86	0.0041512	13329000	23049	13352000	6	0.00172625
ALDOA - P04075	P04075	CQYVTEK	2	464.216	20.51	134.66	0.0031669	53869000	9549700	63419000	24	0.150582
ALDOA - P04075	P04075	DGADFAK	2	362.169	23.685	76.035	0.029221	22252000	672380	22925000	2	0.0293303
ALDOA - P04075	P04075	DGADFAK	2	362.169	23.52	69.176	0.053722	23007000	790520	23798000	6	0.0332186
ALDOA - P04075	P04075	DGADFAK	2	362.169	23.509	85.265	0.022523	46996000	2674500	49670000	24	0.0538448
ALDOA - P04075	P04075	GGVVGIK	2	315.203	24.546	66.994	0.062572	29815000	52353	29868000	0.5	0.00175285
ALDOA - P04075	P04075	GGVVGIK	2	315.203	24.667	72.021	0.042183	35750000	30902	35781000	1	0.000863645
ALDOA - P04075	P04075	GGVVGIK	2	315.203	24.842	72.021	0.042183	54179000	327590	54506000	2	0.0060101
ALDOA - P04075	P04075	GGVVGIK	2	315.203	24.599	72.021	0.042183	177130000	2683700	179810000	24	0.0149249
ALDOA - P04075	P04075	GILAADESTGSIAK	2	666.854	39.33	152.62	3.09e-06	361700000	1288700	362990000	1	0.00355025
ALDOA - P04075	P04075	GILAADESTGSIAK	2	666.854	39.471	152.62	3.09e-06	468700000	436280	469140000	2	0.000929964
ALDOA - P04075	P04075	GILAADESTGSIAK	2	666.854	39.231	164.43	2.93e-07	1919800000	3279500	1923100000	24	0.00170534
ALDOA - P04075	P04075	KELSDIAHR	3	356.865	20.981	83.358	0.001921	22024000	296070	22320000	1	0.0132647
ALDOA - P04075	P04075	KELSDIAHR	3	356.865	21.147	154.05	0.00013928	30197000	563810	30761000	2	0.0183288
ALDOA - P04075	P04075	KELSDIAHR	3	356.865	20.987	114.86	0.00029767	32691000	335510	33026000	6	0.0101588
ALDOA - P04075	P04075	KELSDIAHR	3	356.865	20.895	167.12	0.00015007	122460000	1490500	123950000	24	0.012025
ALDOA - P04075	P04075	PYQYPALTPEQK	2	717.867	42.005	175.43	9.26e-07	52934000	31665000	84599000	0.5	0.374295
ALDOA - P04075	P04075	PYQYPALTPEQK	2	717.867	42.164	179.31	8.98e-07	72958000	39600000	112560000	1	0.351819
ALDOA - P04075	P04075	PYQYPALTPEQK	2	717.867	42.283	180.09	8.93e-07	96269000	52817000	149090000	2	0.354272
ALDOA - P04075	P04075	PYQYPALTPEQK	2	717.867	42.173	149.23	2.38e-06	90809000	31138000	121950000	6	0.25534
ALDOA - P04075	P04075	PYQYPALTPEQK	2	717.867	42.101	180.67	8.89e-07	398380000	78664000	477040000	24	0.164899
ALDOA - P04075	P04075	RCQYVTEK	2	542.266	16.918	111.82	0.0044522	5527400	11158	5538500	6	0.0020146
ALDOA - P04075	P04075	RCQYVTEK	2	542.266	16.957	125.25	0.0028737	26797000	425100	27222000	24	0.015616
ALDOA - P04075	P04075	VDKGVVPLAGTNGETTTQGLDGLSER	3	872.115	48.483	180.21	2.68e-14	396060000	2244400	398310000	24	0.00563489
ALDOA - P04075	P04075	VLAAVYK	2	382.239	30.574	80.999	0.025619	32004000	776520	32781000	0.5	0.0236885
ALDOA - P04075	P04075	VLAAVYK	2	382.239	30.714	85.306	0.022493	45916000	319600	46235000	1	0.00691242
ALDOA - P04075	P04075	VLAAVYK	2	382.239	30.838	91.093	0.018293	56751000	957160	57708000	2	0.0165862
ALDOA - P04075	P04075	VLAAVYK	2	382.239	30.569	80.377	0.026069	179260000	2031300	181290000	24	0.0112046
ALDOA - P04075	P04075	VNPCIGGVILFHETLYQK	3	696.703	59.932	57.482	0.010543	31685000	221710	31907000	1	0.0069487
ALDOA - P04075	P04075	VNPCIGGVILFHETLYQK	3	696.703	59.759	86.517	0.00021167	186840000	2084400	188920000	24	0.011033
ALDOA - P04075	P04075	YASICQQNGIVPIVEPEILPDGDHDLK	3	1007.51	63.342	69.845	0.00098252	24151000	241470	24393000	2	0.00989937
ALDOA - P04075	P04075	YASICQQNGIVPIVEPEILPDGDHDLK	3	1007.51	63.158	112.93	2.12e-09	122290000	2528800	124810000	24	0.0202598
ALDOA - P04075	P04075	YASICQQNGIVPIVEPEILPDGDHDLKR	4	794.907	58.181	132.53	2.2e-10	334450000	4553700	339000000	24	0.0134326
ALDOC - P09972	P09972	VDKGVVPLAGTDGETTTQGLDGLSER	3	872.443	51.252	192.62	4.17e-15	84229000	598700	84828000	2	0.00705784
ALDOC - P09972	P09972	VDKGVVPLAGTDGETTTQGLDGLSER	3	872.443	50.937	192.62	4.17e-15	303670000	1513000	305180000	24	0.00495768
ALDR - P15121	P15121	LIQYCQSK	2	520.266	26.96	70.525	0.034849	35971000	15133000	51104000	6	0.296122
ALDR - P15121	P15121	LIQYCQSK	2	520.266	26.914	101.28	0.005882	70663000	178140	70841000	24	0.00251464
ALDR - P15121	P15121	SPPGQVTEAVK	2	556.801	26.389	87.806	0.0040278	15523000	462520	15985000	24	0.0289337
ALDR - P15121	P15121	VCALLSCTSHK	3	425.878	28.561	79.659	0.0011265	34788000	716700	35505000	0.5	0.0201861
ALDR - P15121	P15121	VCALLSCTSHK	3	425.878	28.681	94.465	0.00013758	77653000	915290	78568000	1	0.0116496
ALDR - P15121	P15121	VCALLSCTSHK	2	638.313	28.713	120.99	0.00021221	16445000	2568300	19013000	1	0.135079
ALDR - P15121	P15121	VCALLSCTSHK	3	425.878	28.841	83.397	0.00087985	149260000	1339800	150600000	2	0.00889643
ALDR - P15121	P15121	VCALLSCTSHK	3	425.878	28.665	80.979	0.0012054	94532000	1452900	95985000	6	0.0151368
ALDR - P15121	P15121	VCALLSCTSHK	2	638.313	28.685	123.86	0.00017304	19847000	1850500	21697000	6	0.0852863
ALDR - P15121	P15121	VCALLSCTSHK	3	425.878	28.459	89.317	0.0010129	145010000	3401400	148420000	24	0.0229187
ALDR - P15121	P15121	VCALLSCTSHK	2	638.313	28.467	111.61	0.00034017	45638000	6317600	51956000	24	0.121596
ALKB5 - Q6P6C2	Q6P6C2	EAAAAAAAAVAAAAAAAAAAEPYPVSGAK	3	818.759	74.876	20.261	0.064724	1696200	55144	1751300	1	0.0314867
ALKB5 - Q6P6C2	Q6P6C2	EAAAAAAAAVAAAAAAAAAAEPYPVSGAK	3	818.759	74.925	24.192	0.05536	3412500	1748200	5160700	24	0.338752
AMD - P19021	P19021	AESESDLVAEIANVVQK	3	601.311	70.527	77.222	0.0010882	2933500	7854500	10788000	24	0.728077
AMD - P19021	P19021	AESESDLVAEIANVVQK	2	901.463	70.456	93.345	0.014846	3759100	3872200	7631300	24	0.50741
AMD - P19021	P19021	AESESDLVAEIANVVQK	2	901.463	70.58	-1	NaN	1475400	1107200	2582600	6	0.428715
AMD - P19021	P19021	DGNYWVTDVALHQVFK	3	631.316	66.47	61.622	0.012687	11315000	1217200	12533000	2	0.0971258
AMD - P19021	P19021	DGNYWVTDVALHQVFK	3	631.316	66.434	58.824	0.0097582	13330000	15455000	28785000	6	0.536912
AMD - P19021	P19021	DGNYWVTDVALHQVFK	3	631.316	66.328	80.102	7.2e-05	18233000	45010000	63243000	24	0.711699
AMD - P19021	P19021	GDHVWDGNSFDSK	3	488.544	37.211	25.041	0.072979	13359000	16918000	30277000	6	0.558774
AMD - P19021	P19021	GDHVWDGNSFDSK	3	488.544	36.999	99.669	0.0002596	18343000	46015000	64358000	24	0.714985
AMD - P19021	P19021	IPVDEEAFVIDFKPR	3	592.317	59.783	91.093	0.00061817	41716000	69304000	111020000	24	0.624248
AMD - P19021	P19021	NLFYLPHGLSIDK	3	506.277	58.039	50.108	0.022193	9748900	35158000	44907000	24	0.782909
AMD - P19021	P19021	NLFYLPHGLSIDK	3	506.277	58.268	-1	NaN	6040900	6633700	12675000	6	0.523385
AMD - P19021	P19021	REEEEVLDQGDFYSLLSK	3	719.683	61.699	96.379	1.53e-05	24768000	1675300	26443000	2	0.0633544
AMD - P19021	P19021	REEEEVLDQGDFYSLLSK	3	719.683	61.598	133.16	1.16e-09	39179000	19768000	58947000	6	0.335352
AMD - P19021	P19021	REEEEVLDQGDFYSLLSK	3	719.683	61.566	131.31	6.68e-06	38337000	91337000	129670000	24	0.704359
AMD - P19021	P19021	REEEEVLDQGDFYSLLSK	3	719.683	61.569	78.794	3.73e-05	47053000	79333000	126390000	24	0.627704
AMD - P19021	P19021	SPLSVFK	2	389.229	42.337	70.67	0.035167	7875500	21683000	29559000	24	0.733562
AMPL - P28838	P28838	LYGSGDQEAWQK	2	691.323	36.756	88.364	0.0028143	25666000	2816000	28482000	24	0.0988695
AMPN - P15144	P15144	ENSLLFDPLSSSSSNK	2	862.921	59.893	62.162	0.057373	9268900	1122000	10391000	0.5	0.107979
AMRP - P30533	P30533	ELGYTVK	2	405.224	30.601	72.138	0.041706	16226000	1180200	17407000	1	0.0678034
AMRP - P30533	P30533	ELGYTVK	2	405.224	30.709	76.035	0.029221	18747000	586460	19333000	2	0.0303339
AMRP - P30533	P30533	QVTSNSLSGTQEDGLDDPRLEK	3	797.054	39.605	120.23	6.84e-07	45311000	1469600	46781000	0.5	0.0314147
AMRP - P30533	P30533	QVTSNSLSGTQEDGLDDPRLEK	3	797.054	39.738	104.06	2.94e-06	31724000	1129400	32853000	1	0.034377
AMRP - P30533	P30533	QVTSNSLSGTQEDGLDDPRLEK	3	797.054	39.833	58.366	0.0056464	23518000	1025800	24544000	2	0.0417947
ANGL2 - Q9UKU9	Q9UKU9	DHDVYTGNCAHYQK	3	569.911	21.952	164.13	1.2e-09	11061000	20257000	31319000	24	0.646817
ANGL2 - Q9UKU9	Q9UKU9	QIETLQQLVEVDGGIVSEVK	3	728.73	71.649	75.334	0.0011923	2784300	3052900	5837200	6	0.523008
ANGL2 - Q9UKU9	Q9UKU9	QIETLQQLVEVDGGIVSEVK	3	728.73	71.581	116.39	1.42e-13	4602200	15933000	20536000	24	0.775887
ANGL2 - Q9UKU9	Q9UKU9	QIETLQQLVEVDGGIVSEVK	2	1092.59	71.567	186.56	2.99e-18	2931800	11887000	14818000	24	0.802157
ANGL2 - Q9UKU9	Q9UKU9	QIETLQQLVEVDGGIVSEVK	2	1092.59	71.655	-1	NaN	2199600	1830700	4030400	6	0.454234
ANGL4 - Q9BY76	Q9BY76	AGFGDPHGEFWLGLEK	3	587.286	61.665	82.259	0.00056172	8156900	13887000	22044000	24	0.62997
ANK3 - Q12955	Q12955	LGYISVVDTLK	2	604.35	57.358	67.113	0.034024	5412900	447120	5860000	2	0.0763001
ANM1 - Q99873	Q99873	QTVFYMEDYLTVK	2	818.9	64.678	101.39	0.0026826	9465000	208020	9673000	1	0.0215052
ANM1 - Q99873	Q99873	TGFSTSPESPYTHWK	3	575.602	41.625	66.331	0.00037798	71502000	3061200	74564000	0.5	0.0410551
ANM1 - Q99873	Q99873	TGFSTSPESPYTHWK	3	575.602	41.726	61.444	0.00078964	41051000	934260	41985000	1	0.0222521
ANM1 - Q99873	Q99873	TGFSTSPESPYTHWK	3	575.602	41.591	88.768	6.3e-05	47375000	1269400	48644000	24	0.0260955
ANM1 - Q99873	Q99873	VVLDVGSGTGILCMFAAK	2	919.481	73.902	78.324	0.023462	5326800	11652	5338500	2	0.00218265
ANM1 - Q99873	Q99873	VVLDVGSGTGILCMFAAK	2	919.481	73.851	105.65	0.00060671	5639000	269940	5908900	24	0.0456833
ANXA1 - P04083	P04083	GGPGSAVSPYPTFNPSSDVAALHK	3	786.057	51.185	111.38	2.7e-07	108010000	1738300	109750000	0.5	0.015839
ANXA1 - P04083	P04083	GGPGSAVSPYPTFNPSSDVAALHK	3	786.057	51.304	129.43	7.39e-08	104630000	1973100	106600000	1	0.0185088
ANXA1 - P04083	P04083	GGPGSAVSPYPTFNPSSDVAALHK	3	786.057	51.426	131.56	5.07e-08	81639000	1394400	83033000	2	0.0167932
ANXA1 - P04083	P04083	GGPGSAVSPYPTFNPSSDVAALHK	3	786.057	51.338	155.71	4.21e-09	41911000	507240	42418000	6	0.0119581
ANXA1 - P04083	P04083	GVDEATIIDILTK	2	694.388	73.126	139.86	0.00010778	114520000	472550	115000000	24	0.0041094
ANXA1 - P04083	P04083	GVDEATIIDILTKR	3	515.295	66.113	115.12	2.75e-06	51145000	329990	51475000	0.5	0.00641069
ANXA1 - P04083	P04083	NALLSLAK	2	415.261	42.574	101.28	0.005882	239440000	528870	239970000	0.5	0.00220391
ANXA1 - P04083	P04083	NALLSLAK	2	415.261	42.727	92.491	0.01008	196630000	516310	197150000	1	0.00261892
ANXA1 - P04083	P04083	NALLSLAK	2	415.261	42.871	104.37	0.0044107	162510000	810980	163320000	2	0.00496556
ANXA1 - P04083	P04083	QAWFIENEEQEYVQTVK	3	714.344	60.911	140.96	2.54e-09	69707000	611610	70319000	0.5	0.0086977
ANXA1 - P04083	P04083	QAWFIENEEQEYVQTVK	3	714.344	61.097	124.5	4.65e-09	54733000	831990	55565000	1	0.0149733
ANXA1 - P04083	P04083	QAWFIENEEQEYVQTVK	3	714.344	61.195	172.26	1.29e-13	47747000	127360	47874000	2	0.0026603
ANXA1 - P04083	P04083	QAWFIENEEQEYVQTVK	3	714.344	61.125	108.34	2.64e-06	13863000	518820	14382000	6	0.0360747
ANXA2 - P07355	P07355	AEDGSVIDYELIDQDARDLYDAGVK	3	924.107	69.495	114.04	3.75e-09	42486000	359150	42846000	0.5	0.00838251
ANXA2 - P07355	P07355	AEDGSVIDYELIDQDARDLYDAGVK	3	924.107	69.792	122.41	2.27e-09	20650000	1482400	22133000	6	0.0669787
ANXA2 - P07355	P07355	AEDGSVIDYELIDQDARDLYDAGVK	3	924.107	69.747	129.9	9.54e-10	31117000	1461400	32579000	24	0.0448579
ANXA2 - P07355	P07355	AYTNFDAERDALNIETAIK	3	719.027	57.562	134.06	2.55e-06	225330000	4800300	230130000	0.5	0.0208591
ANXA2 - P07355	P07355	AYTNFDAERDALNIETAIK	3	719.027	57.798	103.17	4.47e-05	244230000	3771400	248000000	1	0.0152072
ANXA2 - P07355	P07355	AYTNFDAERDALNIETAIK	3	719.027	57.989	77.037	0.00026042	264290000	3708600	268000000	2	0.0138381
ANXA2 - P07355	P07355	AYTNFDAERDALNIETAIK	2	1078.04	57.805	154.65	0.0001345	15448000	41648	15490000	6	0.00268876
ANXA2 - P07355	P07355	DALNIETAIK	2	544.303	49.677	110.76	0.00056053	513030000	1442800	514470000	0.5	0.00280442
ANXA2 - P07355	P07355	DALNIETAIK	2	544.303	49.812	111.46	0.00054554	502980000	543680	503520000	1	0.00107975
ANXA2 - P07355	P07355	DALNIETAIK	2	544.303	49.813	105.4	0.00067545	280120000	785470	280910000	6	0.00279621
ANXA2 - P07355	P07355	DLYDAGVK	2	440.724	35.948	58.604	0.078254	117180000	4981200	122160000	0.5	0.0407756
ANXA2 - P07355	P07355	DLYDAGVK	2	440.724	36.054	80.462	0.015823	110560000	2721400	113280000	1	0.0240234
ANXA2 - P07355	P07355	DLYDAGVK	2	440.724	36.196	69.176	0.039761	106530000	4147900	110680000	2	0.0374772
ANXA2 - P07355	P07355	DLYDAGVK	2	440.724	36.022	68.787	0.041177	43466000	726860	44193000	24	0.0164475
ANXA2 - P07355	P07355	DLYDAGVKR	3	346.186	29.267	76.679	0.0036375	33319000	104400	33424000	2	0.00312356
ANXA2 - P07355	P07355	DLYDAGVKR	3	346.186	29.125	78.149	0.0031717	18661000	481900	19143000	6	0.0251738
ANXA2 - P07355	P07355	DLYDAGVKR	3	346.186	28.94	87.476	0.0017719	32064000	81527	32146000	24	0.00253618
ANXA2 - P07355	P07355	ELASALK	2	366.219	27.605	74.415	0.032472	22464000	1202000	23666000	0.5	0.0507902
ANXA2 - P07355	P07355	ELASALK	2	366.219	27.765	86.866	0.021361	32289000	1370200	33660000	1	0.040708
ANXA2 - P07355	P07355	ELASALK	2	366.219	27.898	86.866	0.021361	19953000	4201900	24155000	2	0.173956
ANXA2 - P07355	P07355	ELASALK	2	366.219	27.733	83.614	0.023721	12361000	16994000	29355000	6	0.578913
ANXA2 - P07355	P07355	ELASALK	2	366.219	27.652	83.614	0.023721	26451000	23429000	49880000	24	0.469707
ANXA2 - P07355	P07355	LSLEGDHSTPPSAYGSVK	3	615.639	37.559	135.08	2.13e-06	264250000	295110000	559360000	0.5	0.527585
ANXA2 - P07355	P07355	LSLEGDHSTPPSAYGSVK	3	615.639	37.606	129.11	8.93e-06	299630000	291120000	590750000	1	0.492797
ANXA2 - P07355	P07355	LSLEGDHSTPPSAYGSVK	2	922.955	37.623	198.29	1.85e-06	27141000	717550	27858000	1	0.0257569
ANXA2 - P07355	P07355	LSLEGDHSTPPSAYGSVK	3	615.639	37.705	117.26	2.27e-05	277190000	291100000	568280000	2	0.512238
ANXA2 - P07355	P07355	LSLEGDHSTPPSAYGSVK	3	615.639	37.617	109.42	3.17e-05	124840000	131300000	256140000	6	0.51261
ANXA2 - P07355	P07355	LSLEGDHSTPPSAYGSVK	3	615.639	37.486	95.409	0.00012759	80840000	114830000	195670000	24	0.586855
ANXA2 - P07355	P07355	SALSGHLETVILGLLK	3	550.998	74.171	48.823	0.024099	4253600	149080	4402700	0.5	0.0338612
ANXA2 - P07355	P07355	SEVDMLK	2	411.207	33.404	104.76	0.0083736	46609000	3699800	50309000	0.5	0.0735418
ANXA2 - P07355	P07355	SEVDMLK	2	411.207	33.61	82.305	0.024671	53476000	6404500	59881000	1	0.106955
ANXA2 - P07355	P07355	SEVDMLK	2	411.207	33.743	76.134	0.029148	41460000	5080400	46540000	2	0.109161
ANXA2 - P07355	P07355	SEVDMLK	2	411.207	33.59	68.915	0.05478	20918000	2431200	23349000	6	0.104123
ANXA2 - P07355	P07355	SEVDMLK	2	411.207	33.527	64.757	0.071642	27437000	1778700	29216000	24	0.0608816
ANXA2 - P07355	P07355	SLYYYIQQDTK	2	711.351	49.185	132.01	6.19e-05	133050000	3394400	136450000	24	0.0248775
ANXA2 - P07355	P07355	TPAQYDASELK	2	611.801	32.246	152.97	3.07e-05	100950000	6091500	107040000	0.5	0.0569078
ANXA2 - P07355	P07355	TPAQYDASELK	2	611.801	32.46	177.57	4.12e-05	111820000	5261000	117080000	1	0.0449347
ANXA2 - P07355	P07355	TPAQYDASELK	2	611.801	32.334	132.32	5.77e-05	77872000	6075500	83947000	24	0.0723726
ANXA5 - P08758	P08758	ADAETLRK	2	452.248	15.772	152.34	0.0015107	45287000	2035600	47323000	0.5	0.0430154
ANXA5 - P08758	P08758	ADAETLRK	3	301.835	15.764	57.59	0.029316	2252100	162630	2414700	0.5	0.0673491
ANXA5 - P08758	P08758	ADAETLRK	2	452.248	15.859	131.27	0.002167	32553000	2041300	34595000	1	0.0590068
ANXA5 - P08758	P08758	ADAETLRK	3	301.835	15.859	60.074	0.015893	2996900	26925	3023900	1	0.00890428
ANXA5 - P08758	P08758	ADAETLRK	2	452.248	15.987	162.31	0.0013839	18023000	221910	18245000	2	0.0121628
ANXA5 - P08758	P08758	ADAETLRK	2	452.248	15.859	135.6	0.0017237	14298000	90077	14388000	24	0.00626053
ANXA5 - P08758	P08758	DPDAGIDEAQVEQDAQALFQAGELK	3	886.756	79.075	147	2.91e-11	22179000	241260	22421000	0.5	0.0107608
ANXA5 - P08758	P08758	DPDAGIDEAQVEQDAQALFQAGELK	3	886.756	79.312	124.19	1.56e-09	14703000	524510	15227000	1	0.0344449
ANXA5 - P08758	P08758	DPDAGIDEAQVEQDAQALFQAGELK	3	886.756	79.362	130.83	6.31e-10	10508000	1073300	11582000	2	0.0926753
ANXA5 - P08758	P08758	LYDAYELK	2	507.761	41.783	77.923	0.017036	43299000	6834200	50133000	0.5	0.136321
ANXA5 - P08758	P08758	LYDAYELK	2	507.761	41.941	73.26	0.024889	35412000	10354000	45766000	1	0.226238
ANXA5 - P08758	P08758	NFATSLYSMIK	2	637.826	66.19	111.06	0.00034763	36592000	530560	37123000	0.5	0.0142921
ANXA5 - P08758	P08758	NFATSLYSMIK	2	637.826	66.485	110.76	0.00035178	24464000	3130700	27595000	1	0.113453
ANXA5 - P08758	P08758	NFATSLYSMIK	2	637.826	66.566	89.08	0.0037615	18036000	1625300	19661000	2	0.0826649
ANXA5 - P08758	P08758	NFATSLYSMIK	2	637.826	66.361	101.65	0.0011329	13848000	80809	13929000	24	0.00580157
ANXA5 - P08758	P08758	WGTDEEK	2	432.69	23.085	64.757	0.071642	23276000	562450	23839000	0.5	0.0235942
ANXA5 - P08758	P08758	WGTDEEK	2	432.69	23.315	63.301	0.077547	18228000	106950	18335000	1	0.00583312
ANXA5 - P08758	P08758	WGTDEEKFITIFGTR	3	600.637	63.592	52.522	0.031808	10037000	8955300	18993000	2	0.471523
ANXA5 - P08758	P08758	WGTDEEKFITIFGTR	3	600.637	63.534	36.638	0.06914	5003900	2194700	7198600	6	0.304879
ANXA6 - P08133	P08133	DLEADIIGDTSGHFQK	3	582.616	56.742	84.508	3.7e-05	55384000	54695000	110080000	0.5	0.49687
ANXA6 - P08133	P08133	DLEADIIGDTSGHFQK	2	873.421	56.737	131.17	2.03e-05	15195000	524400000	539600000	0.5	0.97184
ANXA6 - P08133	P08133	DLMTDLKSEISGDLAR	3	588.633	71.105	121.19	2.32e-06	23687000	65619	23752000	0.5	0.0027626
ANXA6 - P08133	P08133	DLMTDLKSEISGDLAR	3	588.633	71.348	96.666	5.82e-05	25417000	64947	25482000	1	0.00254875
ANXA6 - P08133	P08133	DLMTDLKSEISGDLAR	3	588.633	71.354	92.977	5.24e-05	10508000	1702500	12210000	24	0.139429
ANXA6 - P08133	P08133	EDAQVAAEILEIADTPSGDKTSLETR	3	920.458	64.063	102.28	1.05e-06	17749000	204500	17954000	0.5	0.0113905
ANXA6 - P08133	P08133	EDAQVAAEILEIADTPSGDKTSLETR	3	920.458	64.29	97.691	2.8e-06	17489000	206810	17696000	1	0.0116869
ANXA6 - P08133	P08133	GTVRPANDFNPDADAK	3	563.273	29.399	77.191	0.00084536	58349000	801630	59150000	2	0.0135523
ANXA6 - P08133	P08133	SLHQAIEGDTSGDFLK	3	573.285	43.042	94.203	2.53e-05	101950000	1058100	103010000	0.5	0.010272
ANXA6 - P08133	P08133	SLHQAIEGDTSGDFLK	3	573.285	43.131	95.767	2.71e-05	68512000	1298500	69810000	1	0.0186004
ANXA6 - P08133	P08133	SLHQAIEGDTSGDFLK	3	573.285	43.286	96.096	1.97e-05	55364000	951650	56316000	2	0.0168985
ANXA6 - P08133	P08133	SLHQAIEGDTSGDFLK	3	573.285	43.246	94.203	3.16e-05	21464000	195130	21659000	6	0.00900913
AP1B1 - Q10567	Q10567	APEVSQHVYQAYETILK	3	659.342	54.396	75.682	0.00045828	19381000	1242800	20624000	0.5	0.0602605
AP1B1 - Q10567	Q10567	APEVSQHVYQAYETILK	3	659.342	54.432	99.891	0.00011957	23087000	1817800	24905000	1	0.0729899
AP1B1 - Q10567	Q10567	DCPLNAEAASSK	2	631.788	28.879	84.687	0.0033916	15379000	4416500	19796000	0.5	0.223106
AP2A1 - O95782	O95782	LLGFGSALLDNVDPNPENFVGAGIIQTK	3	967.178	81.001	16.141	0.073627	2880300	20613	2900900	0.5	0.00710569
AP2A1 - O95782	O95782	LVECLETVLNK	2	659.358	52.684	131.22	7.26e-05	39943000	3623000	43566000	0.5	0.0831612
AP2A1 - O95782	O95782	LVECLETVLNK	2	659.358	52.856	143.21	2.57e-05	52397000	3651600	56049000	1	0.0651506
AP2A1 - O95782	O95782	LVECLETVLNK	2	659.358	53.03	123.86	0.00017304	37770000	3751200	41522000	2	0.0903442
AP2A1 - O95782	O95782	MYLFYGNK	2	518.252	49.151	105.27	0.0040809	24661000	377460	25038000	0.5	0.0150752
AP2A1 - O95782	O95782	MYLFYGNK	2	518.252	49.29	98.415	0.0072519	27947000	2020400	29967000	1	0.0674199
AP2A1 - O95782	O95782	MYLFYGNK	2	518.252	49.447	98.415	0.0072519	31027000	2409600	33437000	2	0.0720647
AP2A1 - O95782	O95782	MYLFYGNK	2	518.252	49.325	86.512	0.012935	21402000	521730	21923000	6	0.0237975
AP2A1 - O95782	O95782	MYLFYGNK	2	518.252	49.186	94.163	0.0092819	35554000	721940	36276000	24	0.0199013
AP2A1 - O95782	O95782	NNGVLFENQLLQIGVK	2	893.497	66.55	150.04	3.35e-06	18751000	333230	19085000	0.5	0.017461
AP2A1 - O95782	O95782	NNGVLFENQLLQIGVK	2	893.497	66.784	134.3	9.12e-06	20892000	447260	21340000	1	0.0209595
AP2A2 - O94973	O94973	EMAEAFAGEIPK	2	646.813	49.995	86.898	0.0030444	26657000	362060	27019000	1	0.0134002
AP2A2 - O94973	O94973	EMAEAFAGEIPK	2	646.813	50.133	90.108	0.0025404	20234000	123250	20357000	2	0.00605435
AP2B1 - P63010	P63010	ALQHMTDFAIQFNK	3	555.28	51.818	57.136	0.0076947	8593600	1132400	9726000	1	0.11643
AP2B1 - P63010	P63010	APEVSQYIYQVYDSILK	3	672.682	79.386	25.508	0.050129	2270100	37263	2307400	0.5	0.0161496
AP2B1 - P63010	P63010	APEVSQYIYQVYDSILK	3	672.682	79.624	34.094	0.021648	2341200	14147	2355400	1	0.00600633
AP2B1 - P63010	P63010	APEVSQYIYQVYDSILK	3	672.682	79.659	63.145	0.00037597	3816300	191190	4007500	24	0.0477082
AP2B1 - P63010	P63010	AVWLPAVK	2	442.274	49.42	84.359	0.013963	26013000	33569	26047000	1	0.00128881
AP2B1 - P63010	P63010	DIPNENELQFQIK	2	794.404	56.525	163.16	2.66e-05	31958000	2525700	34483000	0.5	0.0732433
AP2B1 - P63010	P63010	DIPNENELQFQIK	2	794.404	56.631	163.16	2.66e-05	40338000	3987700	44326000	1	0.0899636
AP2B1 - P63010	P63010	DIPNENELQFQIK	2	794.404	56.763	147.4	0.0001093	32626000	8826400	41452000	2	0.212929
AP2B1 - P63010	P63010	DIPNENELQFQIK	2	794.404	56.65	123.63	0.00046452	20138000	23064000	43202000	6	0.533864
AP2B1 - P63010	P63010	DIPNENELQFQIK	2	794.404	56.587	134.23	0.00016795	41694000	70177000	111870000	24	0.627303
AP2B1 - P63010	P63010	ECHLNADTVSSK	3	454.21	22.036	112.5	7.08e-05	49758000	676350	50434000	0.5	0.0134105
AP2B1 - P63010	P63010	ECHLNADTVSSK	3	454.21	22.254	88.803	0.0012789	64138000	1488200	65626000	1	0.0226769
AP2B1 - P63010	P63010	ECHLNADTVSSK	2	680.812	22.263	154.15	1.02e-05	11572000	239430	11812000	1	0.020271
AP2B1 - P63010	P63010	ECHLNADTVSSK	3	454.21	22.38	110.31	7.75e-05	49646000	2423400	52070000	2	0.0465417
AP2B1 - P63010	P63010	ECHLNADTVSSK	3	454.21	22.202	112.5	7.08e-05	27341000	4433900	31775000	6	0.139541
AP2B1 - P63010	P63010	NVEGQDMLYQSLK	2	762.872	49.346	193.52	4.48e-07	45977000	1389800	47366000	0.5	0.0293412
AP2B1 - P63010	P63010	NVEGQDMLYQSLK	2	762.872	49.518	138.25	4.99e-06	56065000	1190700	57255000	1	0.0207962
AP2B1 - P63010	P63010	NVEGQDMLYQSLK	2	762.872	49.662	152.04	2.7e-06	43388000	1935600	45323000	2	0.0427062
AP2B1 - P63010	P63010	NVEGQDMLYQSLK	2	762.872	49.513	132.25	2.06e-05	31868000	1439900	33308000	6	0.04323
AP2B1 - P63010	P63010	NVEGQDMLYQSLK	2	762.872	49.431	147.74	3.41e-06	54825000	1082500	55907000	24	0.0193623
AP2B1 - P63010	P63010	TAAVCVAK	2	410.223	20.36	58.604	0.078254	18730000	563240	19294000	1	0.0291936
AP2M1 - Q96CW1	Q96CW1	ASENAIVWK	2	509.272	38.129	57.047	0.076555	51808000	355670	52164000	0.5	0.00681835
AP2M1 - Q96CW1	Q96CW1	ASENAIVWK	2	509.272	38.261	73.665	0.017262	52209000	181020	52390000	1	0.00345524
AP2M1 - Q96CW1	Q96CW1	ASENAIVWK	2	509.272	38.131	160.63	0.00029707	58585000	58501000	117090000	24	0.499641
AP2M1 - Q96CW1	Q96CW1	ESQISAEIELLPTNDK	2	893.957	57.488	152.16	2.88e-06	27581000	5888800	33470000	0.5	0.175944
AP2M1 - Q96CW1	Q96CW1	ESQISAEIELLPTNDK	2	893.957	57.651	169.04	1.27e-08	33318000	7660100	40978000	1	0.186932
AP2M1 - Q96CW1	Q96CW1	ESQISAEIELLPTNDK	2	893.957	57.828	155.39	2.15e-06	19079000	3915900	22995000	2	0.170294
AP2M1 - Q96CW1	Q96CW1	ESQISAEIELLPTNDK	2	893.957	57.654	111.72	9e-05	17674000	2009300	19683000	6	0.102081
AP2M1 - Q96CW1	Q96CW1	ESQISAEIELLPTNDK	2	893.957	57.661	142.1	5.13e-06	35703000	4535100	40238000	24	0.112707
AP2M1 - Q96CW1	Q96CW1	LNYSDHDVIK	2	602.304	30.506	100.57	0.0018665	14665000	302580000	317250000	0.5	0.953774
AP2M1 - Q96CW1	Q96CW1	LNYSDHDVIK	3	401.872	30.571	57.174	0.027986	42868000	1709600	44577000	0.5	0.0383511
AP2M1 - Q96CW1	Q96CW1	LNYSDHDVIK	3	401.872	30.714	36.671	0.052317	42034000	408390	42442000	1	0.00962222
AP2M1 - Q96CW1	Q96CW1	LNYSDHDVIK	3	401.872	30.838	46.844	0.035395	29196000	891130	30087000	2	0.0296183
AP2M1 - Q96CW1	Q96CW1	SYLSGMPECK	2	586.26	38.323	93.649	0.0037109	66748000	6143700	72891000	0.5	0.0842853
AP2M1 - Q96CW1	Q96CW1	SYLSGMPECK	2	586.26	38.468	85.731	0.0058215	83024000	4523300	87548000	1	0.0516669
AP2M1 - Q96CW1	Q96CW1	SYLSGMPECK	2	586.26	38.576	95.502	0.0032171	56788000	4816000	61604000	2	0.0781767
AP3B1 - O00203	O00203	EGSTAQLIINTEK	2	702.372	41.168	145.46	3.79e-06	22008000	370920	22379000	0.5	0.0165745
AP3B1 - O00203	O00203	EGSTAQLIINTEK	2	702.372	41.324	119.27	9.25e-05	30021000	535770	30557000	1	0.0175336
AP3D1 - O14617	O14617	CSDSTLLSNLLEEMK	2	870.413	75.846	97.163	0.00065223	16485000	897960	17383000	0.5	0.0516575
AP3D1 - O14617	O14617	CSDSTLLSNLLEEMK	2	870.413	76.119	199.43	1.1e-10	17958000	245230	18203000	1	0.0134718
AP3D1 - O14617	O14617	CSDSTLLSNLLEEMK	2	870.413	76.121	164.9	2.66e-08	15432000	226470	15658000	24	0.0144631
AP3D1 - O14617	O14617	DVPVAEEVSALFAGELNPVAPK	3	751.398	87.174	13.455	0.082127	956360	20128	976490	2	0.0206126
APEX1 - P27695	P27695	EAAGEGPALYEDPPDQK	2	893.91	38.982	90.861	0.00052788	16697000	437730	17135000	1	0.0255464
APEX1 - P27695	P27695	EAAGEGPALYEDPPDQK	2	893.91	39.135	91.202	0.00051763	21290000	528360	21818000	2	0.0242163
APEX1 - P27695	P27695	GAVAEDGDELRTEPEAK	3	596.287	29.423	94.454	3.08e-05	42068000	3706200	45774000	0.5	0.080967
APEX1 - P27695	P27695	GAVAEDGDELRTEPEAK	3	596.287	29.552	97.235	4.18e-05	61374000	4128900	65503000	1	0.0630339
APEX1 - P27695	P27695	GAVAEDGDELRTEPEAK	3	596.287	29.684	90.259	3.41e-05	42685000	7168300	49853000	2	0.143788
APEX1 - P27695	P27695	GAVAEDGDELRTEPEAK	3	596.287	29.55	65.231	0.0003796	19331000	1853900	21185000	6	0.0875104
APEX1 - P27695	P27695	GAVAEDGDELRTEPEAK	3	596.287	29.466	65.231	0.0003796	24083000	2621800	26704000	24	0.0981771
APEX1 - P27695	P27695	LDYFLLSHSLLPALCDSK	3	698.031	72.422	99.891	8.52e-05	21860000	346240	22206000	0.5	0.015592
APEX1 - P27695	P27695	LDYFLLSHSLLPALCDSK	3	698.031	72.652	64.298	0.0065739	18247000	1013700	19261000	1	0.0526305
APEX1 - P27695	P27695	LDYFLLSHSLLPALCDSK	3	698.031	72.636	76.713	0.00030438	12765000	390370	13156000	2	0.0296738
APEX1 - P27695	P27695	LDYFLLSHSLLPALCDSK	3	698.031	72.667	84.035	0.00023515	10068000	51744	10120000	6	0.00511317
APEX1 - P27695	P27695	LDYFLLSHSLLPALCDSK	3	698.031	72.644	105.89	3.58e-05	21742000	497230	22240000	24	0.0223582
API5 - Q9BZZ5	Q9BZZ5	NYGILADATEQVGQHK	3	581.96	44.768	112.96	3.99e-05	19594000	146180	19740000	0.5	0.0074052
API5 - Q9BZZ5	Q9BZZ5	NYGILADATEQVGQHK	3	581.96	44.802	120.92	2.66e-05	25215000	205610	25420000	1	0.00808832
APMAP - Q9HDC9	Q9HDC9	GLFEVNPWK	2	545.29	59.678	89.142	0.0074684	16819000	405630	17224000	1	0.0235494
APMAP - Q9HDC9	Q9HDC9	LLLSSETPIEGK	2	643.864	45.561	125.48	6.63e-05	44707000	4296900	49004000	0.5	0.0876849
APMAP - Q9HDC9	Q9HDC9	LLLSSETPIEGK	2	643.864	45.645	119.16	0.00010802	44398000	4884000	49282000	1	0.0991031
APMAP - Q9HDC9	Q9HDC9	LLLSSETPIEGK	2	643.864	45.804	114.97	0.00013565	47659000	1067800	48727000	2	0.021914
APOB - P04114	P04114	IEFEWNTGTNVDTK	3	551.93	27.705	26.359	0.052191	38296000	304160	38600000	2	0.00787976
APOB - P04114	P04114	YENYELTLK	2	586.795	44.186	147.29	0.00040412	28415000	626640	29041000	0.5	0.0215773
APOB - P04114	P04114	YENYELTLK	2	586.795	44.303	134.48	0.00052709	34438000	507790	34946000	1	0.0145308
APOB - P04114	P04114	YENYELTLK	2	586.795	44.454	147.29	0.00040412	27398000	212240	27611000	2	0.007687
APOB - P04114	P04114	YENYELTLK	2	586.795	44.382	147.29	0.00040412	19157000	980980	20137000	6	0.0487129
APT - P07741	P07741	AELEIQKDALEPGQR	3	566.3	39.414	121.31	3.58e-05	14056000	2058500	16114000	1	0.127742
ARC1A - Q92747	Q92747	DGVWKPTLVILR	3	466.282	59.064	111.52	1.96e-06	28418000	414220	28832000	0.5	0.0143666
ARC1A - Q92747	Q92747	FCTTGIDGAMTIWDFK	2	931.926	71.861	101.53	0.00028079	18577000	463830	19040000	0.5	0.0243598
ARC1A - Q92747	Q92747	FCTTGIDGAMTIWDFK	2	931.926	72.06	63.091	0.024421	13012000	411320	13423000	24	0.0306422
ARC1A - Q92747	Q92747	GCLTFVSK	2	456.236	36.563	75.189	0.018341	34218000	1770500	35989000	0.5	0.0491963
ARC1A - Q92747	Q92747	GCLTFVSK	2	456.236	36.644	78.178	0.016914	32890000	2795500	35685000	1	0.0783371
ARC1A - Q92747	Q92747	GCLTFVSK	2	456.236	36.79	86.472	0.012954	26449000	1867800	28317000	2	0.0659608
ARC1A - Q92747	Q92747	GCLTFVSK	2	456.236	36.688	73.324	0.024657	19619000	1177200	20796000	6	0.0566065
ARC1A - Q92747	Q92747	LAWVSHDSTVSVADASK	3	591.632	41.196	108.49	1.97e-06	96590000	175770	96766000	0.5	0.00181645
ARC1A - Q92747	Q92747	LAWVSHDSTVSVADASK	3	591.632	41.354	105.9	3.34e-06	95494000	1367300	96861000	1	0.0141161
ARC1A - Q92747	Q92747	LAWVSHDSTVSVADASK	3	591.632	41.291	106.28	2.38e-06	42948000	779310	43727000	6	0.017822
ARC1A - Q92747	Q92747	SVQVSTLK	2	431.256	26.466	75.213	0.01833	32381000	2007200	34388000	0.5	0.0583689
ARC1A - Q92747	Q92747	SVQVSTLK	2	431.256	26.63	67.464	0.045994	36756000	1350800	38106000	1	0.0354477
ARC1A - Q92747	Q92747	SVQVSTLK	2	431.256	26.788	70.525	0.034849	29238000	1912700	31151000	2	0.0614015
ARC1A - Q92747	Q92747	TQIALSPNNHEVHIYK	4	466.748	35.704	55.912	0.018729	36174000	1099400	37274000	24	0.0294956
ARC1B - O15143	O15143	ASSEGGTAAGAGLDSLHK	3	543.601	30.066	91.475	1.42e-05	427050000	3696100	430750000	0.5	0.00858069
ARC1B - O15143	O15143	ASSEGGTAAGAGLDSLHK	3	543.601	30.216	84.829	3.27e-05	373630000	4891300	378520000	1	0.0129221
ARC1B - O15143	O15143	ASSEGGTAAGAGLDSLHK	3	543.601	30.368	89.468	2.03e-05	394880000	7416800	402290000	2	0.0184361
ARC1B - O15143	O15143	ASSEGGTAAGAGLDSLHK	3	543.601	30.215	77.506	3.61e-05	244780000	7538500	252310000	6	0.0298769
ARC1B - O15143	O15143	ASSEGGTAAGAGLDSLHK	3	543.601	30.13	82.482	3.53e-05	412960000	7776600	420740000	24	0.0184833
ARC1B - O15143	O15143	ASSEGGTAAGAGLDSLHK	2	814.897	30.13	166.38	8.75e-09	60074000	582310	60657000	24	0.00960016
ARC1B - O15143	O15143	CSQFCTTGMDGGMSIWDVK	2	1090.45	63.073	133.14	5.85e-06	51168000	607230	51775000	0.5	0.0117282
ARC1B - O15143	O15143	CSQFCTTGMDGGMSIWDVK	3	727.302	63.053	63.578	0.00014994	26353000	4195100	30548000	0.5	0.137328
ARC1B - O15143	O15143	CSQFCTTGMDGGMSIWDVK	2	1090.45	63.25	166.64	5.49e-09	54110000	652440	54762000	1	0.011914
ARC1B - O15143	O15143	CSQFCTTGMDGGMSIWDVK	3	727.302	63.239	75.533	4.01e-05	30774000	5038900	35812000	1	0.140701
ARC1B - O15143	O15143	CSQFCTTGMDGGMSIWDVK	3	727.302	63.42	69.361	0.00010123	25429000	5087500	30517000	2	0.166713
ARC1B - O15143	O15143	CSQFCTTGMDGGMSIWDVK	3	727.302	63.32	77.391	5.59e-05	17943000	3770400	21714000	6	0.173644
ARC1B - O15143	O15143	CSQFCTTGMDGGMSIWDVK	2	1090.45	63.235	171.76	4.5e-09	62963000	1354200	64317000	24	0.021055
ARC1B - O15143	O15143	CSQFCTTGMDGGMSIWDVK	3	727.302	63.224	88.548	1.16e-05	39567000	1487300	41054000	24	0.0362276
ARC1B - O15143	O15143	EVEERPAPTPWGSK	3	528.267	33.181	90.444	0.00085901	67232000	3680600	70912000	0.5	0.0519033
ARC1B - O15143	O15143	EVEERPAPTPWGSK	3	528.267	33.404	96.414	0.00054125	77394000	5322100	82717000	1	0.0643418
ARC1B - O15143	O15143	EVEERPAPTPWGSK	3	528.267	33.536	88.796	0.00094676	65602000	5637600	71239000	2	0.0791358
ARC1B - O15143	O15143	EVEERPAPTPWGSK	3	528.267	33.385	108.66	7.42e-05	39397000	3485500	42882000	6	0.0812802
ARC1B - O15143	O15143	EVEERPAPTPWGSK	3	528.267	33.241	94.717	0.00063158	74005000	1389300	75394000	24	0.0184271
ARC1B - O15143	O15143	IFSAYIK	2	421.245	42.064	74.415	0.032472	22906000	7910600	30817000	1	0.256699
ARC1B - O15143	O15143	IFSAYIK	2	421.245	42.054	78.616	0.027348	13232000	6615800	19848000	6	0.333327
ARC1B - O15143	O15143	IFSAYIK	2	421.245	41.917	100.67	0.011344	33893000	11172000	45065000	24	0.247909
ARC1B - O15143	O15143	NAYVWTLK	2	497.771	49.26	101.41	0.0058209	33477000	509610	33987000	2	0.0149944
ARC1B - O15143	O15143	NAYVWTLK	2	497.771	49.139	75.692	0.018101	38540000	742320	39282000	6	0.0188971
ARC1B - O15143	O15143	NSVSQISVLSGGK	2	638.349	41.173	173.07	5.35e-07	266570000	827460	267400000	1	0.0030945
ARC1B - O15143	O15143	NSVSQISVLSGGK	2	638.349	41.145	127.93	4.45e-05	166370000	945020	167310000	6	0.00564815
ARC1B - O15143	O15143	NSVSQISVLSGGK	2	638.349	41.066	163.9	7.42e-07	201330000	5386800	206720000	24	0.0260588
ARC1B - O15143	O15143	SLESALK	2	374.216	30.419	72.138	0.041706	99975000	1456000	101430000	1	0.0143546
ARC1B - O15143	O15143	SLESALK	2	374.216	30.549	74.415	0.032472	93524000	1143700	94668000	2	0.0120812
ARC1B - O15143	O15143	SLESALK	2	374.216	30.437	74.415	0.032472	66970000	456880	67427000	6	0.00677593
ARC1B - O15143	O15143	SLESALK	2	374.216	30.33	70.912	0.046678	100030000	1317400	101350000	24	0.0129989
ARC1B - O15143	O15143	STVLSLDWHPNNVLLAAGSCDFK	3	848.757	66.904	61.524	0.00327	21605000	1709400	23315000	0.5	0.0733195
ARC1B - O15143	O15143	STVLSLDWHPNNVLLAAGSCDFK	3	848.757	67.07	147.87	1.6e-08	29094000	2100700	31194000	1	0.0673416
ARC1B - O15143	O15143	STVLSLDWHPNNVLLAAGSCDFK	3	848.757	67.243	84.573	2.09e-05	15345000	871020	16216000	2	0.0537135
ARC1B - O15143	O15143	STVLSLDWHPNNVLLAAGSCDFK	3	848.757	67.184	69.133	0.0014461	9711600	431200	10143000	6	0.0425129
ARC1B - O15143	O15143	STVLSLDWHPNNVLLAAGSCDFK	3	848.757	67.063	78.837	2.65e-05	38812000	502650	39314000	24	0.0127853
ARC1B - O15143	O15143	TQIAICPNNHEVHIYEK	4	517.259	37.455	60.062	0.011713	148290000	1484000	149770000	0.5	0.00990826
ARC1B - O15143	O15143	TQIAICPNNHEVHIYEK	3	689.342	37.462	86.8	0.00030273	26130000	3419200	29549000	0.5	0.115712
ARC1B - O15143	O15143	TQIAICPNNHEVHIYEK	4	517.259	37.531	75.97	0.00047856	171630000	2110500	173740000	1	0.0121474
ARC1B - O15143	O15143	TQIAICPNNHEVHIYEK	3	689.342	37.529	95.205	0.00018513	28112000	2777800	30890000	1	0.0899261
ARC1B - O15143	O15143	TQIAICPNNHEVHIYEK	3	689.342	37.598	79.88	0.00039955	26032000	1459100	27491000	2	0.0530754
ARC1B - O15143	O15143	TQIAICPNNHEVHIYEK	4	517.259	37.602	69.188	0.0048757	173750000	2230300	175980000	2	0.0126736
ARC1B - O15143	O15143	TQIAICPNNHEVHIYEK	4	517.259	37.553	61.87	0.010359	101720000	721730	102440000	6	0.00704527
ARC1B - O15143	O15143	TQIAICPNNHEVHIYEK	3	689.342	37.176	59.252	0.011694	23020000	1520000	24540000	24	0.0619397
ARC1B - O15143	O15143	TQIAICPNNHEVHIYEK	4	517.259	37.116	49.924	0.01931	156900000	2235200	159140000	24	0.0140459
ARC1B - O15143	O15143	TWKPTLVILR	3	409.592	51.235	120.06	0.00021061	84109000	212980	84322000	1	0.00252579
ARC1B - O15143	O15143	TWKPTLVILR	3	409.592	50.822	115.91	0.00026249	115950000	1892700	117840000	24	0.0160612
ARF5 - P84085	P84085	ILMVGLDAAGK	2	544.313	50.575	115.71	0.00028415	19376000	172360	19548000	0.5	0.00881711
ARF5 - P84085	P84085	ILMVGLDAAGK	2	544.313	50.662	103.55	0.00073545	24458000	147410	24605000	1	0.00599096
ARF5 - P84085	P84085	ILMVGLDAAGK	2	544.313	50.837	76.345	0.0064252	13840000	167370	14008000	2	0.0119487
ARF5 - P84085	P84085	LGEIVTTIPTIGFNVETVEYK	3	775.086	72.733	28.505	0.020217	9851300	89487	9940700	0.5	0.009002
ARF5 - P84085	P84085	LGEIVTTIPTIGFNVETVEYK	3	775.086	72.928	33.676	0.0083828	10938000	137490	11076000	1	0.0124139
ARF5 - P84085	P84085	LGEIVTTIPTIGFNVETVEYK	3	775.086	72.923	42.64	0.0041664	4630800	127270	4758100	2	0.0267482
ARFG2 - Q8N6H7	Q8N6H7	SQLDLFDDVGTFASGPPK	2	947.465	69.288	114.74	5.49e-05	4199900	1045700	5245700	2	0.199348
ARFG2 - Q8N6H7	Q8N6H7	SQLDLFDDVGTFASGPPK	3	631.979	69.309	47.754	0.0063688	3092100	39813	3131900	2	0.012712
ARL8B - Q9NVJ2	Q9NVJ2	DLPNALDEK	2	507.759	39.79	103.83	0.0023739	15028000	7373800	22402000	0.5	0.329161
ARL8B - Q9NVJ2	Q9NVJ2	DLPNALDEK	2	507.759	39.935	111.95	0.0016281	16018000	6320500	22338000	1	0.282942
ARMC9 - Q7Z3E5	Q7Z3E5	EYLDFAEFEDTLK	2	810.377	70.611	97.734	0.0010649	10872000	1476500	12348000	0.5	0.119569
ARMC9 - Q7Z3E5	Q7Z3E5	EYLDFAEFEDTLK	2	810.377	70.825	108.7	0.00015106	9224500	1942500	11167000	1	0.17395
ARMC9 - Q7Z3E5	Q7Z3E5	EYLDFAEFEDTLK	2	810.377	70.922	82.171	0.0029769	6386000	864840	7250900	2	0.119274
ARMC9 - Q7Z3E5	Q7Z3E5	EYLDFAEFEDTLK	2	810.377	70.892	57.019	0.057582	3157000	696020	3853000	6	0.180643
ARP19 - P56211	P56211	YFDSGDYNMAK	2	655.772	41.076	126.24	0.00014055	50096000	573990	50670000	0.5	0.011328
ARP19 - P56211	P56211	YFDSGDYNMAK	2	655.772	41.275	138.4	2.32e-05	52060000	581980	52642000	1	0.0110554
ARP19 - P56211	P56211	YFDSGDYNMAK	2	655.772	41.387	126.24	0.00014055	49908000	1284600	51192000	2	0.0250935
ARP19 - P56211	P56211	YFDSGDYNMAK	2	655.772	41.24	102.62	0.00092889	29038000	1254000	30292000	6	0.0413971
ARP19 - P56211	P56211	YFDSGDYNMAK	2	655.772	41.177	80.755	0.0055028	21978000	12139000	34117000	24	0.355805
ARP2 - P61160	P61160	DKDNFWMTR	3	404.854	42.981	83.456	0.0023762	23325000	164280	23489000	0.5	0.00699383
ARP2 - P61160	P61160	DKDNFWMTR	3	404.854	43.141	101.65	0.00088327	32240000	55472	32296000	1	0.00171764
ARP2 - P61160	P61160	DKDNFWMTR	3	404.854	43.271	93.111	0.0014395	22424000	33738	22457000	2	0.00150229
ARP2 - P61160	P61160	DKDNFWMTR	3	404.854	42.952	95.311	0.00089989	26810000	43072	26853000	24	0.00160399
ARP2 - P61160	P61160	HLWDYTFGPEK	2	696.833	52.499	205.83	4.03e-05	143900000	4479500	148380000	0.5	0.0301895
ARP2 - P61160	P61160	HLWDYTFGPEK	2	696.833	52.683	212.03	4.16e-05	164000000	4862100	168860000	1	0.0287933
ARP2 - P61160	P61160	HLWDYTFGPEK	3	464.891	52.816	69.346	0.012264	13243000	2942500	16186000	2	0.181799
ARP2 - P61160	P61160	HLWDYTFGPEK	2	696.833	52.827	202.44	3.85e-05	133850000	11338000	145180000	2	0.0780919
ARP2 - P61160	P61160	HLWDYTFGPEK	2	696.833	52.711	133.99	0.00037043	63985000	29843000	93829000	6	0.318061
ARP2 - P61160	P61160	HLWDYTFGPEK	2	696.833	52.247	118.91	0.0022441	93698000	61841000	155540000	24	0.397592
ARP2 - P61160	P61160	ILLTEPPMNPTK	2	677.376	47.277	142.83	2.94e-06	54595000	69789	54664000	0.5	0.00127667
ARP2 - P61160	P61160	ILLTEPPMNPTK	2	677.376	47.346	125.68	6.49e-05	59402000	34663	59437000	1	0.000583192
ARP2 - P61160	P61160	ILLTEPPMNPTK	2	677.376	47.439	103.22	0.00048168	31385000	751950	32137000	6	0.0233983
ARP2 - P61160	P61160	ILLTEPPMNPTK	3	451.92	70.841	10.052	0.085568	2367400	7644900	10012000	24	0.763551
ARP2 - P61160	P61160	LCYVGYNIEQEQK	2	822.39	45.321	163.38	1.09e-08	85248000	341830000	427080000	0.5	0.800392
ARP2 - P61160	P61160	LCYVGYNIEQEQK	2	822.39	45.413	163.38	1.09e-08	110360000	289040000	399400000	1	0.723686
ARP2 - P61160	P61160	LCYVGYNIEQEQK	2	822.39	45.568	182.46	9.54e-12	66957000	255640000	322600000	2	0.792444
ARP2 - P61160	P61160	LCYVGYNIEQEQK	2	822.39	45.321	158.85	1.88e-08	88523000	290440000	378960000	24	0.766407
ARP2 - P61160	P61160	LCYVGYNIEQEQK	2	822.39	45.504	-1	NaN	50728000	167930000	218660000	6	0.768003
ARP2 - P61160	P61160	VGNIEIKDLMVGDEASELR	3	696.693	57.758	117.03	1.84e-05	62551000	769290	63320000	1	0.0121492
ARP2 - P61160	P61160	VGNIEIKDLMVGDEASELR	3	696.693	57.97	128.72	7.51e-06	56307000	381200	56688000	2	0.0067245
ARP2 - P61160	P61160	VGNIEIKDLMVGDEASELR	3	696.693	57.677	114.88	2.04e-05	94858000	2981300	97840000	24	0.0304714
ARP2 - P61160	P61160	VVVCDNGTGFVK	2	647.827	37.859	152.28	2.11e-06	215750000	12187000	227930000	0.5	0.0534665
ARP2 - P61160	P61160	VVVCDNGTGFVK	2	647.827	37.958	166.33	9.9e-07	234920000	12462000	247390000	1	0.0503755
ARP2 - P61160	P61160	VVVCDNGTGFVK	2	647.827	38.063	157.96	1.61e-06	223630000	9422200	233060000	2	0.0404296
ARP2 - P61160	P61160	VVVCDNGTGFVK	2	647.827	37.975	166.33	9.9e-07	124370000	6761300	131130000	6	0.0515613
ARP2 - P61160	P61160	VVVCDNGTGFVK	2	647.827	37.859	138.66	3.31e-06	181100000	7138400	188240000	24	0.0379221
ARP3 - P61158	P61158	DREVGIPPEQSLETAK	3	590.307	38.668	65.949	0.011055	26832000	16907000	43738000	0.5	0.386543
ARP3 - P61158	P61158	DREVGIPPEQSLETAK	3	590.307	38.836	62.915	0.014443	33930000	19058000	52988000	1	0.359666
ARP3 - P61158	P61158	DREVGIPPEQSLETAK	3	590.307	38.749	61.821	0.015666	20502000	14314000	34816000	2	0.411133
ARP3 - P61158	P61158	FMEQVIFK	2	521.276	52.497	79.116	0.031293	55117000	3239200	58357000	0.5	0.0555074
ARP3 - P61158	P61158	FMEQVIFK	2	521.276	52.68	86.953	0.016089	69585000	5782200	75367000	1	0.0767204
ARP3 - P61158	P61158	FMEQVIFK	2	521.276	52.837	64.265	0.080969	46690000	4879100	51569000	2	0.0946129
ARP3 - P61158	P61158	FMEQVIFK	2	521.276	52.723	78.728	0.044631	22147000	4493500	26641000	6	0.168672
ARP3 - P61158	P61158	FMEQVIFK	2	521.276	52.469	64.265	0.080969	48257000	10236000	58493000	24	0.174995
ARP3 - P61158	P61158	KDYEEIGPSICR	3	489.57	35.318	102.97	0.00025374	63506000	444750	63950000	0.5	0.00695457
ARP3 - P61158	P61158	KDYEEIGPSICR	2	733.851	35.31	160.91	3.15e-05	12403000	829590	13233000	0.5	0.0626929
ARP3 - P61158	P61158	KDYEEIGPSICR	3	489.57	35.393	118.61	5.44e-05	72770000	29454	72800000	1	0.000404591
ARP3 - P61158	P61158	KDYEEIGPSICR	3	489.57	35.554	148.78	1.18e-06	59808000	332900	60141000	2	0.00553533
ARP3 - P61158	P61158	KDYEEIGPSICR	2	733.851	35.567	119.27	0.0015973	13560000	104490	13665000	2	0.00764683
ARP3 - P61158	P61158	KDYEEIGPSICR	3	489.57	35.302	132.56	9.51e-06	76879000	926030	77805000	24	0.0119019
ARP3 - P61158	P61158	LGYAGNTEPQFIIPSCIAIK	2	1096.57	67.155	65.043	0.0083995	20597000	24708	20622000	2	0.00119816
ARP3 - P61158	P61158	LPACVVDCGTGYTK	2	770.86	39.748	207.29	7.34e-08	460280000	4652400	464930000	0.5	0.0100066
ARP3 - P61158	P61158	LPACVVDCGTGYTK	2	770.86	39.894	254.53	4.27e-11	418810000	3125000	421930000	1	0.00740635
ARP3 - P61158	P61158	LPACVVDCGTGYTK	2	770.86	39.994	229.16	3.3e-09	390740000	4061500	394800000	2	0.0102874
ARP3 - P61158	P61158	LPACVVDCGTGYTK	2	770.86	39.757	206.97	7.46e-08	352560000	3833700	356390000	24	0.0107569
ARP3 - P61158	P61158	QYTGINAISK	2	547.796	33.702	80.231	0.0072873	93225000	4117600	97342000	0.5	0.0423001
ARP3 - P61158	P61158	QYTGINAISK	2	547.796	33.893	72.325	0.018487	100660000	4723800	105390000	1	0.0448247
ARP3 - P61158	P61158	QYTGINAISK	2	547.796	34.039	67.414	0.036253	71104000	2666900	73771000	2	0.0361511
ARP3 - P61158	P61158	TLTGTVIDSGDGVTHVIPVAEGYVIGSCIK	3	1020.2	66.524	90.616	4.28e-06	77372000	463560	77836000	0.5	0.00595563
ARP3 - P61158	P61158	TLTGTVIDSGDGVTHVIPVAEGYVIGSCIK	4	765.4	66.509	57.845	0.0034084	22557000	239930	22797000	0.5	0.0105247
ARP3 - P61158	P61158	TLTGTVIDSGDGVTHVIPVAEGYVIGSCIK	3	1020.2	66.752	116.52	5.94e-10	120510000	455650	120960000	1	0.00376677
ARP3 - P61158	P61158	TLTGTVIDSGDGVTHVIPVAEGYVIGSCIK	3	1020.2	66.789	82.62	6.66e-06	76954000	285130	77240000	2	0.00369152
ARP3 - P61158	P61158	TLTGTVIDSGDGVTHVIPVAEGYVIGSCIK	4	765.4	66.801	48.788	0.005199	17831000	610130	18441000	2	0.0330853
ARP3 - P61158	P61158	TLTGTVIDSGDGVTHVIPVAEGYVIGSCIK	3	1020.2	66.694	114.03	6.74e-10	141570000	853160	142420000	24	0.00599032
ARP3 - P61158	P61158	TLTGTVIDSGDGVTHVIPVAEGYVIGSCIK	4	765.4	66.682	57.845	0.0034084	35298000	584230	35882000	24	0.0162819
ARP3 - P61158	P61158	YSYVCPDLVK	2	622.305	45.7	117.81	0.00040927	211530000	30480000	242010000	0.5	0.125945
ARP3 - P61158	P61158	YSYVCPDLVK	2	622.305	45.818	128.12	0.00018821	208540000	38280000	246820000	1	0.155093
ARP3 - P61158	P61158	YSYVCPDLVK	2	622.305	45.894	98.233	0.0024891	110780000	17879000	128660000	6	0.138964
ARP3 - P61158	P61158	YSYVCPDLVK	2	622.305	45.746	108.81	0.00034915	210090000	12321000	222410000	24	0.0553974
ARPC2 - O15144	O15144	DDETMYVESK	2	608.756	34.433	107.15	0.00063776	87343000	5202800	92546000	0.5	0.0562187
ARPC2 - O15144	O15144	DDETMYVESK	2	608.756	34.652	103.55	0.0010728	83498000	5971200	89469000	1	0.0667403
ARPC2 - O15144	O15144	DYLHYHIK	3	363.522	32.969	45.081	0.049412	56842000	400330	57242000	0.5	0.0069936
ARPC2 - O15144	O15144	DYLHYHIK	3	363.522	33.332	42.869	0.051746	41025000	274520	41300000	2	0.00664705
ARPC2 - O15144	O15144	DYLHYHIK	3	363.522	32.888	48.561	0.04182	97729000	865150	98594000	24	0.00877486
ARPC2 - O15144	O15144	EPPLELK	2	413.239	35.973	67.032	0.062416	31686000	3098500	34785000	0.5	0.089077
ARPC2 - O15144	O15144	EPPLELK	2	413.239	36.239	62.659	0.080155	24420000	2661500	27081000	2	0.0982774
ARPC2 - O15144	O15144	EPPLELK	2	413.239	36.136	71.296	0.045124	16990000	1742800	18733000	6	0.0930347
ARPC2 - O15144	O15144	IIEETLALK	2	515.313	44.728	76.478	0.01186	19500000	64045000	83545000	1	0.766593
ARPC2 - O15144	O15144	NCFASVFEK	2	551.255	47.063	91.069	0.0068004	73692000	1998500	75691000	24	0.0264036
ARPC2 - O15144	O15144	VFMQEFK	2	464.733	42.61	86.866	0.021361	214620000	1527200	216150000	0.5	0.00706556
ARPC2 - O15144	O15144	VFMQEFK	2	464.733	42.88	108.98	0.0075235	183220000	384960	183600000	2	0.00209668
ARPC2 - O15144	O15144	VFMQEFK	2	464.733	42.783	137.83	0.0031406	115650000	1245800	116890000	6	0.0106574
ARPC2 - O15144	O15144	VFMQEFK	2	464.733	42.59	90.986	0.018372	171270000	1573500	172850000	24	0.00910361
ARPC2 - O15144	O15144	YFQFQEEGKEGENR	3	587.601	35.497	179.5	8.59e-08	81120000	66650	81186000	0.5	0.000820948
ARPC2 - O15144	O15144	YFQFQEEGKEGENR	3	587.601	35.594	180.48	8.49e-08	108900000	1470400	110370000	1	0.0133224
ARPC2 - O15144	O15144	YFQFQEEGKEGENR	3	587.601	35.733	161.76	5.4e-07	70153000	149740	70303000	2	0.00212993
ARPC3 - O15145	O15145	DTDIVDEAIYYFK	2	796.38	78.524	95.573	0.0031795	8218100	275460	8493500	0.5	0.0324316
ARPC3 - O15145	O15145	DTDIVDEAIYYFK	2	796.38	78.839	90.15	0.0080722	6949500	262820	7212300	24	0.0364404
ARPC3 - O15145	O15145	PANKQEDEVMR	3	439.547	19.463	84.507	0.00060957	10359000	263070	10623000	0.5	0.0247664
ARPC3 - O15145	O15145	PAYHSSLMDPDTK	3	487.894	31.06	97.716	0.00049708	115180000	693370	115880000	0.5	0.00598386
ARPC3 - O15145	O15145	PAYHSSLMDPDTK	3	487.894	31.215	109.96	6.71e-05	151730000	538760	152270000	1	0.00353822
ARPC3 - O15145	O15145	PAYHSSLMDPDTK	3	487.894	31.373	109.15	6.92e-05	116570000	1160200	117730000	2	0.00985474
ARPC3 - O15145	O15145	PAYHSSLMDPDTK	3	487.894	31.193	89.382	0.00097406	77327000	517180	77844000	6	0.00664379
ARPC3 - O15145	O15145	PAYHSSLMDPDTK	3	487.894	31.086	64.827	0.01598	112220000	735980	112950000	24	0.00651564
ARPC3 - O15145	O15145	WWTCFVK	2	513.747	56.629	65.672	0.067932	42679000	3542200	46221000	24	0.0766358
ARPC4 - P59998	P59998	HNKPEVEVR	3	369.868	16.549	95.608	0.001144	143970000	282220	144250000	0.5	0.00195643
ARPC4 - P59998	P59998	HNKPEVEVR	3	369.868	16.514	101.46	0.00075607	181850000	593760	182440000	1	0.00325448
ARPC4 - P59998	P59998	HNKPEVEVR	3	369.868	16.706	107.79	0.00063028	183270000	834210	184110000	2	0.00453118
ARPC4 - P59998	P59998	HNKPEVEVR	2	554.299	16.69	168.27	0.0014748	21521000	234220	21755000	2	0.0107662
ARPC4 - P59998	P59998	HNKPEVEVR	3	369.868	16.53	113.18	0.00042888	90241000	460700	90702000	6	0.00507929
ARPC4 - P59998	P59998	HNKPEVEVR	3	369.868	16.37	93.598	0.0013354	183420000	1085600	184500000	24	0.00588383
ARPC4 - P59998	P59998	IVAEEFLK	2	474.774	46.939	88.942	0.011775	240040000	17057000	257100000	0.5	0.0663446
ARPC4 - P59998	P59998	IVAEEFLK	2	474.774	47.058	100.19	0.0064053	242380000	23298000	265680000	1	0.0876926
ARPC4 - P59998	P59998	IVAEEFLK	2	474.774	47.178	89.55	0.011485	178810000	30817000	209630000	2	0.147009
ARPC4 - P59998	P59998	IVAEEFLK	2	474.774	47.131	95.352	0.0087141	106110000	38053000	144160000	6	0.263958
ARPC4 - P59998	P59998	IVAEEFLK	2	474.774	46.968	89.142	0.011679	204330000	45698000	250030000	24	0.182772
ASAH1 - Q13510	Q13510	LTVYTTLIDVTK	2	683.895	60.477	99.283	0.0013388	14999000	3243200	18242000	6	0.177786
ASAH1 - Q13510	Q13510	LTVYTTLIDVTK	2	683.895	60.411	140.3	1.18e-07	22052000	21428000	43480000	24	0.492824
ASSY - P00966	P00966	APNTPDILEIEFK	2	743.893	62.696	107.18	0.0016545	17262000	38871	17301000	0.5	0.00224676
AT2A2 - P16615	P16615	ANACNSVIK	2	488.748	21.283	101.72	0.0031062	10796000	5816100	16612000	0.5	0.350112
AT2A2 - P16615	P16615	ANACNSVIK	2	488.748	21.374	91.069	0.0068004	8048700	5719800	13769000	1	0.415427
AT2A2 - P16615	P16615	ANACNSVIK	2	488.748	21.522	79.713	0.010738	8150400	7095400	15246000	2	0.4654
AT2A2 - P16615	P16615	DIVPGDIVEIAVGDKVPADIR	3	731.07	70.257	103.95	4.12e-06	13940000	78337	14018000	0.5	0.00558818
AT2A2 - P16615	P16615	DIVPGDIVEIAVGDKVPADIR	3	731.07	70.425	97.488	1.82e-05	10269000	112250	10382000	1	0.0108128
AT2A2 - P16615	P16615	DIVPGDIVEIAVGDKVPADIR	3	731.07	70.533	81.356	5.32e-05	10207000	50088	10257000	2	0.00488326
AT2A2 - P16615	P16615	DIVPGDIVEIAVGDKVPADIR	3	731.07	70.44	55.588	0.0073127	4615100	37756	4652800	6	0.00811459
AT2A2 - P16615	P16615	IVEFLQSFDEITAMTGDGVNDAPALK	3	927.793	81.188	49.25	0.0048408	3380500	174730	3555300	1	0.0491473
AT2A2 - P16615	P16615	MNVFDTELK	2	548.771	50.056	75.825	0.012087	27772000	740580	28513000	1	0.0259738
AT2A2 - P16615	P16615	MNVFDTELK	2	548.771	50.184	102.95	0.0026812	16725000	424580	17150000	2	0.0247575
AT2A2 - P16615	P16615	VGEATETALTCLVEK	2	810.911	53.697	133.05	1.51e-05	40903000	449070	41352000	0.5	0.0108597
AT2A2 - P16615	P16615	VIMITGDNK	2	495.768	33.949	107.29	0.0018554	11544000	789470	12333000	1	0.0640104
ATD3A - Q9NVI7	Q9NVI7	DALNLAQMQEQTLQLEQQSK	3	772.722	63.942	63.578	0.0044677	8071600	422600	8494200	0.5	0.0497516
ATD3A - Q9NVI7	Q9NVI7	VQDAVQQHQQK	3	436.893	14.305	56.632	0.038974	6398300	10658	6408900	1	0.00166299
ATIF1 - Q9UII2	Q9UII2	HHEEEIVHHK	4	324.413	15.059	76.345	0.0040848	7162700	174540	7337300	2	0.0237882
ATIF1 - Q9UII2	Q9UII2	HHEEEIVHHK	3	432.214	13.614	85.744	0.0027102	11449000	436850	11886000	24	0.0367538
ATLA3 - Q6DD88	Q6DD88	SMLQATAEANNLAAAASAK	3	611.644	50.987	105.79	1.3e-06	24827000	70437000	95263000	1	0.739387
ATLA3 - Q6DD88	Q6DD88	SMLQATAEANNLAAAASAK	3	611.644	51.13	93.215	5.99e-06	24247000	58248000	82495000	2	0.706079
ATOX1 - O00244	O00244	VCIESEHSMDTLLATLK	3	649.657	58.985	104.44	1.07e-05	86833000	1486800	88320000	0.5	0.0168343
ATOX1 - O00244	O00244	VCIESEHSMDTLLATLK	3	649.657	59.147	101.78	2.8e-06	62698000	1033000	63731000	1	0.0162088
ATOX1 - O00244	O00244	VCIESEHSMDTLLATLK	3	649.657	59.198	93.495	2.17e-05	55170000	1202700	56373000	6	0.0213348
ATP5J - P18859	P18859	QMFGNADMNTFPTFK	2	874.892	61.544	116.03	8.23e-05	21147000	102190	21249000	0.5	0.00480912
ATP5J - P18859	P18859	QMFGNADMNTFPTFK	2	874.892	61.704	106.49	0.00011998	20482000	905670	21387000	1	0.0423454
ATP5J - P18859	P18859	QMFGNADMNTFPTFK	2	874.892	61.813	107.09	0.00011763	19829000	1241600	21071000	2	0.0589257
ATPA - P25705	P25705	GMSLNLEPDNVGVVVFGNDK	3	702.017	68.139	65.765	3.11e-05	15815000	933980	16749000	0.5	0.0557634
ATPA - P25705	P25705	GMSLNLEPDNVGVVVFGNDK	2	1052.52	68.331	125.28	8.57e-06	25762000	56315	25818000	1	0.0021812
ATPA - P25705	P25705	GMSLNLEPDNVGVVVFGNDK	3	702.017	68.364	81.878	8.17e-06	16519000	696240	17215000	1	0.0404432
ATPA - P25705	P25705	GMSLNLEPDNVGVVVFGNDK	2	1052.52	68.444	116.96	1.48e-05	20724000	4432600	25157000	2	0.1762
ATPA - P25705	P25705	GMSLNLEPDNVGVVVFGNDK	3	702.017	68.452	39.351	0.0046261	12358000	396510	12754000	2	0.0310878
ATPA - P25705	P25705	GMSLNLEPDNVGVVVFGNDK	2	1052.52	68.362	103.83	3.34e-05	8025300	243470	8268800	6	0.0294445
ATPA - P25705	P25705	NVQAEEMVEFSSGLK	2	834.401	54.76	134.98	7.48e-06	19329000	2737300	22066000	1	0.124049
ATPA - P25705	P25705	VVDALGNAIDGK	2	586.32	41.852	135.86	3.56e-06	173830000	1472600	175300000	0.5	0.00840033
ATPA - P25705	P25705	VVDALGNAIDGK	2	586.32	42.005	112.13	0.00015439	113410000	3767300	117170000	1	0.0321504
ATPA - P25705	P25705	VVDALGNAIDGK	2	586.32	42.115	135.86	3.56e-06	115190000	4060000	119250000	2	0.0340461
ATPA - P25705	P25705	VVDALGNAIDGK	2	586.32	41.991	135.86	3.56e-06	38752000	6499700	45252000	6	0.143634
ATPA - P25705	P25705	VVDALGNAIDGK	2	586.32	41.954	100.88	0.00084942	20120000	9803900	29924000	24	0.327628
ATPB - P06576	P06576	EGNDLYHEMIESGVINLK	3	687.67	64.501	86.488	4.4e-05	10167000	56264	10224000	1	0.00550353
ATPB - P06576	P06576	IGLFGGAGVGK	2	488.285	48.101	74.301	0.0092416	9512200	186670	9698900	0.5	0.0192466
ATPB - P06576	P06576	IGLFGGAGVGK	2	488.285	48.186	82.279	0.0051841	15125000	558330	15683000	1	0.0356002
ATPB - P06576	P06576	IGLFGGAGVGK	2	488.285	48.328	67.494	0.032712	8807800	397730	9205600	2	0.0432056
ATPB - P06576	P06576	TVLIMELINNVAK	2	729.423	76.358	56.548	0.058988	2451300	26371	2477600	0.5	0.0106435
ATPG - P36542	P36542	IYGLGSLALYEK	2	663.869	60.463	143.89	2.85e-06	20881000	54941	20936000	0.5	0.00262424
ATPG - P36542	P36542	IYGLGSLALYEK	2	663.869	60.594	120.09	0.00010185	16770000	26317	16797000	1	0.00156683
ATX2L - Q8WWM7	Q8WWM7	ISLAPTDVK	2	472.277	37.164	85.161	0.008849	17494000	3670200	21164000	0.5	0.173415
ATX2L - Q8WWM7	Q8WWM7	ISLAPTDVK	2	472.277	37.243	88.294	0.0077625	16907000	4812200	21719000	1	0.221564
ATX2L - Q8WWM7	Q8WWM7	ISLAPTDVK	2	472.277	37.369	72.038	0.023065	15697000	305280	16002000	2	0.0190773
ATX2L - Q8WWM7	Q8WWM7	ISLAPTDVK	2	472.277	37.259	62.582	0.056807	9257700	508000	9765700	6	0.0520188
B2MG - P61769	P61769	SNFLNCYVSGFHPSDIEVDLLK	3	852.081	70.851	54.559	0.0048954	11520000	2238400	13758000	0.5	0.162693
B2MG - P61769	P61769	SNFLNCYVSGFHPSDIEVDLLK	3	852.081	71.06	28.868	0.047359	7819200	1666400	9485600	1	0.175677
B2MG - P61769	P61769	SNFLNCYVSGFHPSDIEVDLLK	3	852.081	71.188	23.515	0.060338	7078900	921310	8000200	2	0.115161
B2MG - P61769	P61769	SNFLNCYVSGFHPSDIEVDLLK	3	852.081	71.228	30.652	0.060314	6156000	3446800	9602800	6	0.358937
B2MG - P61769	P61769	SNFLNCYVSGFHPSDIEVDLLK	3	852.081	71.094	76.417	0.00064088	10481000	20653000	31134000	24	0.663358
B2MG - P61769	P61769	VEHSDLSFSK	3	383.524	27.382	46.73	0.049451	65162000	2686700	67848000	0.5	0.0395984
B2MG - P61769	P61769	VNHVTLSQPK	3	374.88	22.407	45.653	0.03703	16873000	138970	17012000	1	0.00816895
B2MG - P61769	P61769	VNHVTLSQPK	3	374.88	22.517	53.567	0.02154	15987000	1916900	17904000	2	0.107066
B2MG - P61769	P61769	VNHVTLSQPK	3	374.88	22.359	63.32	0.0046328	15264000	8074200	23339000	6	0.345965
B2MG - P61769	P61769	VNHVTLSQPK	3	374.88	22.245	65.5	0.014215	17353000	33540000	50892000	24	0.65903
BACH - O00154	O00154	IMRPDDANVAGNVHGGTILK	4	520.276	38.074	27.964	0.046741	49604000	5174200	54779000	0.5	0.0944573
BACH - O00154	O00154	IMRPDDANVAGNVHGGTILK	4	520.276	38.2	22.7	0.051101	45910000	4340200	50250000	1	0.0863718
BACH - O00154	O00154	IMRPDDANVAGNVHGGTILK	4	520.276	38.267	23.296	0.081263	44068000	953970	45022000	2	0.021189
BACH - O00154	O00154	IMRPDDANVAGNVHGGTILK	4	520.276	37.773	67.866	0.00015929	70000000	1989500	71990000	24	0.027636
BACH - O00154	O00154	MTFTSNK	2	414.7	24.345	90.661	0.018607	21992000	413710	22406000	0.5	0.0184645
BACH - O00154	O00154	MTFTSNK	2	414.7	24.528	63.306	0.077527	23590000	1008000	24598000	1	0.0409789
BACH - O00154	O00154	SLPVPQLVPETEDEK	2	840.938	54.674	83.137	0.0015935	49056000	5336100	54392000	0.5	0.0981043
BACH - O00154	O00154	SLPVPQLVPETEDEK	2	840.938	54.736	149.49	3.86e-06	40314000	18969000	59284000	1	0.319974
BACH - O00154	O00154	SLPVPQLVPETEDEK	2	840.938	54.922	105.03	0.00012575	32956000	11777000	44733000	2	0.263273
BACH - O00154	O00154	SLPVPQLVPETEDEK	2	840.938	54.78	115.33	8.51e-05	17451000	4809600	22261000	6	0.216059
BACH - O00154	O00154	SLPVPQLVPETEDEK	2	840.938	54.732	114.24	8.94e-05	29238000	3590400	32829000	24	0.109369
BACH - O00154	O00154	SMEIEVLVDADPVVDSSQKR	3	739.707	58.99	83.776	9.75e-05	22568000	5070000	27638000	0.5	0.183443
BACH - O00154	O00154	SMEIEVLVDADPVVDSSQKR	3	739.707	59.126	114.56	8.07e-06	42780000	8885700	51666000	1	0.171985
BACH - O00154	O00154	TNIVTASVDAINFHDK	3	582.3	53.188	104.26	1.97e-05	136900000	2565300	139470000	0.5	0.0183938
BACH - O00154	O00154	TNIVTASVDAINFHDK	3	582.3	53.404	106.35	1.12e-05	176190000	1826700	178010000	1	0.0102614
BACH - O00154	O00154	TNIVTASVDAINFHDK	2	872.947	53.394	172.33	1.11e-08	23346000	2169300	25515000	1	0.0850196
BACH - O00154	O00154	TNIVTASVDAINFHDK	3	582.3	53.545	72.184	0.00044458	168360000	1486900	169850000	2	0.00875436
BACH - O00154	O00154	TNIVTASVDAINFHDK	3	582.3	53.484	82.007	0.00019792	73013000	2081400	75095000	6	0.0277171
BACH - O00154	O00154	TNIVTASVDAINFHDK	3	582.3	53.184	101.15	2.79e-05	140260000	1559900	141820000	24	0.0109992
BAF - O75531	O75531	AYVVLGQFLVLK	2	675.413	71.337	71.692	0.015918	4047200	59185	4106400	6	0.0144129
BAG3 - O95817	O95817	PAAQPSFHQAQK	3	437.226	20.249	73.951	0.00079947	19304000	1061800	20365000	0.5	0.0521364
BAG3 - O95817	O95817	PAAQPSFHQAQK	3	437.226	20.333	83.045	9.35e-05	21734000	1225700	22960000	1	0.0533848
BAG3 - O95817	O95817	PAAQPSFHQAQK	3	437.226	20.507	48.948	0.020408	19178000	1096800	20275000	2	0.0540967
BAG3 - O95817	O95817	PAAQPSFHQAQK	3	437.226	20.337	44.612	0.039433	12078000	775070	12854000	6	0.0603023
BAG3 - O95817	O95817	VEAILEK	2	401.239	30.067	67.981	0.058568	42004000	183960	42188000	1	0.00436049
BAG3 - O95817	O95817	VEAILEK	2	401.239	30.011	77.058	0.028478	50879000	678700	51557000	24	0.0131639
BAG3 - O95817	O95817	VQGLEQAVDNFEGK	2	767.381	53.246	121.68	0.00097885	66895000	1151500	68046000	0.5	0.0169223
BAG3 - O95817	O95817	VQGLEQAVDNFEGK	2	767.381	53.281	166.87	4.24e-05	69025000	1710900	70736000	24	0.0241872
BAG3 - O95817	O95817	YLMIEEYLTK	2	651.836	63.525	124.92	0.00065394	36429000	117840	36547000	0.5	0.00322435
BAG3 - O95817	O95817	YLMIEEYLTK	2	651.836	63.712	122.28	0.00083619	42165000	476680	42641000	1	0.0111787
BAG3 - O95817	O95817	YLMIEEYLTK	2	651.836	63.866	114.84	0.0011596	39221000	173100	39395000	2	0.00439406
BAG3 - O95817	O95817	YLMIEEYLTK	2	651.836	63.796	115.71	0.0011596	24402000	785510	25188000	6	0.0311865
BAG3 - O95817	O95817	YLMIEEYLTK	2	651.836	63.647	111.06	0.0034531	48575000	687600	49263000	24	0.0139579
BAIP2 - Q9UQB8	Q9UQB8	YLSAALK	2	383.229	26.441	80.377	0.026069	9794800	133210	9928000	6	0.0134176
BAIP2 - Q9UQB8	Q9UQB8	YLSAALK	2	383.229	26.415	80.377	0.026069	19978000	2604900	22583000	24	0.115348
BAP31 - P51572	P51572	LDVGNAEVKLEEENR	3	572.292	41.119	35.711	0.072047	25735000	9845400	35581000	0.5	0.276709
BAP31 - P51572	P51572	LDVGNAEVKLEEENR	3	572.292	41.295	86.548	6.12e-05	43364000	18051000	61415000	1	0.293918
BASI - P35613	P35613	SSEHINEGETAMLVCK	3	602.278	36.1	73.208	0.00034712	24962000	9584400	34546000	0.5	0.277436
BASI - P35613	P35613	SSEHINEGETAMLVCK	3	602.278	36.147	44.734	0.012048	20033000	7380300	27413000	1	0.269223
BASI - P35613	P35613	SSEHINEGETAMLVCK	3	602.278	36.309	67.416	0.00048155	20333000	3109900	23443000	2	0.132659
BASP1 - P80723	P80723	AEGAATEEEGTPK	2	645.296	19.218	150.04	3.03e-06	7946300	703750	8650000	0.5	0.0813579
BASP1 - P80723	P80723	AEGAATEEEGTPK	2	645.296	19.271	132.25	2.06e-05	12523000	116860	12640000	1	0.00924536
BASP1 - P80723	P80723	ETPAATEAPSSTPK	2	693.841	23.921	119.03	7.99e-05	121680000	433050	122110000	0.5	0.0035463
BASP1 - P80723	P80723	ETPAATEAPSSTPK	2	693.841	24.088	128.88	3.5e-05	131260000	274990	131530000	1	0.00209062
BASP1 - P80723	P80723	ETPAATEAPSSTPK	2	693.841	24.074	109.39	0.00012386	63124000	703660	63828000	6	0.0110244
BASP1 - P80723	P80723	ETPAATEAPSSTPK	2	693.841	24.008	129	3.45e-05	106630000	2253100	108890000	24	0.0206928
BASP1 - P80723	P80723	GYNVNDEK	2	469.714	20.072	58.286	0.079414	32993000	1737400	34730000	0.5	0.0500253
BASP1 - P80723	P80723	GYNVNDEK	2	469.714	20.194	75.109	0.018379	43951000	7579100	51530000	1	0.147081
BASP1 - P80723	P80723	GYNVNDEK	2	469.714	20.304	75.109	0.018379	37883000	12969000	50852000	2	0.255034
BASP1 - P80723	P80723	GYNVNDEK	2	469.714	20.169	86.953	0.012724	23623000	4727600	28351000	6	0.166755
BASP1 - P80723	P80723	GYNVNDEK	2	469.714	20.158	76.774	0.017584	55285000	4644500	59930000	24	0.0774994
BDNF - P23560	P23560	IDTSCVCTLTIK	2	705.852	46.585	119.53	6.48e-05	12558000	45480000	58038000	24	0.783625
BDNF - P23560	P23560	IDTSCVCTLTIK	2	705.852	46.666	-1	NaN	16007000	8516500	24524000	6	0.347279
BGH3 - Q15582	Q15582	DILATNGVIHYIDELLIPDSAK	3	804.1	87.455	21.865	0.085416	2042800	3754200	5797000	6	0.647611
BGH3 - Q15582	Q15582	DILATNGVIHYIDELLIPDSAK	3	804.1	87.321	-1	NaN	7615600	25212000	32827000	24	0.768012
BGH3 - Q15582	Q15582	DLLNNHILK	3	360.545	42.197	74.301	0.0069836	14306000	55695000	70000000	24	0.795631
BGH3 - Q15582	Q15582	ELANILK	2	400.747	41.105	87.582	0.020842	17247000	198820	17445000	0.5	0.0113964
BGH3 - Q15582	Q15582	ELANILK	2	400.747	41.236	95.957	0.014764	26904000	645440	27550000	1	0.0234284
BGH3 - Q15582	Q15582	ELANILK	2	400.747	41.34	91.584	0.0092254	46891000	34676000	81567000	2	0.425123
BGH3 - Q15582	Q15582	ELANILK	2	400.747	41.178	91.584	0.0092254	71492000	121310000	192800000	6	0.629195
BGH3 - Q15582	Q15582	ELANILK	2	400.747	41.091	106.29	0.0039997	208040000	739910000	947950000	24	0.780537
BGH3 - Q15582	Q15582	GDELADSALEIFK	2	704.354	67.282	108.47	0.00015232	130140000	23601000	153740000	1	0.153511
BGH3 - Q15582	Q15582	GDELADSALEIFK	2	704.354	67.355	101.95	0.00054641	180940000	120390000	301330000	2	0.399529
BGH3 - Q15582	Q15582	GDELADSALEIFK	2	704.354	67.314	101.95	0.00068515	242670000	598170000	840840000	6	0.711396
BGH3 - Q15582	Q15582	GDELADSALEIFK	3	469.905	67.341	57.434	0.026248	4754100	9327700	14082000	6	0.662394
BGH3 - Q15582	Q15582	GDELADSALEIFK	2	704.354	67.237	101.3	0.00073851	813950000	3621600000	4435500000	24	0.816494
BGH3 - Q15582	Q15582	GDELADSALEIFK	3	469.905	67.243	104.17	3.6e-06	10427000	57204000	67631000	24	0.845825
BGH3 - Q15582	Q15582	LAPVYQK	2	409.742	25.687	79.833	0.026464	50756000	260450	51016000	0.5	0.00510522
BGH3 - Q15582	Q15582	LAPVYQK	2	409.742	25.821	72.618	0.03976	70258000	1485300	71743000	1	0.020703
BGH3 - Q15582	Q15582	LAPVYQK	2	409.742	25.962	98.513	0.0067626	110900000	100590000	211480000	2	0.475625
BGH3 - Q15582	Q15582	LAPVYQK	2	409.742	25.79	98.513	0.0067626	135930000	420550000	556480000	6	0.755732
BGH3 - Q15582	Q15582	LAPVYQK	2	409.742	25.739	98.513	0.0067626	133290000	828910000	962200000	24	0.861474
BGH3 - Q15582	Q15582	LTLLAPLNSVFK	2	658.403	70.727	81.865	0.0038347	5098000	101240	5199200	0.5	0.0194721
BGH3 - Q15582	Q15582	LTLLAPLNSVFK	2	658.403	70.87	94.297	0.0018828	9453700	362150	9815800	1	0.0368944
BGH3 - Q15582	Q15582	LTLLAPLNSVFK	2	658.403	71.018	129.85	3.16e-05	12992000	8255700	21248000	2	0.388546
BGH3 - Q15582	Q15582	LTLLAPLNSVFK	2	658.403	70.977	125.75	4.48e-05	18352000	36002000	54354000	6	0.662362
BGH3 - Q15582	Q15582	LTLLAPLNSVFK	2	658.403	70.849	142	1.17e-07	104150000	398990000	503140000	24	0.793
BGH3 - Q15582	Q15582	NNVVSVNK	2	437.243	20.936	88.904	0.011793	33549000	20571000	54120000	2	0.3801
BGH3 - Q15582	Q15582	NNVVSVNK	2	437.243	20.727	135.6	0.0013473	40168000	64376000	104540000	6	0.615779
BGH3 - Q15582	Q15582	NNVVSVNK	2	437.243	20.732	125.25	0.002246	792860000	549480000	1342300000	24	0.409345
BGH3 - Q15582	Q15582	NSLCIENSCIAAHDK	3	577.931	34.41	81.526	9.79e-05	67086000	48881000	115970000	2	0.421508
BGH3 - Q15582	Q15582	NSLCIENSCIAAHDK	3	577.931	34.267	188.19	3.64e-15	88910000	157480000	246390000	6	0.639149
BGH3 - Q15582	Q15582	NSLCIENSCIAAHDK	2	866.393	34.257	159.44	8.39e-07	16286000	28460000	44746000	6	0.636035
BGH3 - Q15582	Q15582	NSLCIENSCIAAHDK	3	577.931	34.131	87.138	7.86e-05	240940000	808760000	1049700000	24	0.770468
BGH3 - Q15582	Q15582	NSLCIENSCIAAHDK	2	866.393	34.118	186.58	1.39e-14	32334000	119730000	152060000	24	0.787366
BGH3 - Q15582	Q15582	NSLCIENSCIAAHDK	2	866.393	34.412	-1	NaN	8232500	8271600	16504000	2	0.501185
BGH3 - Q15582	Q15582	NSLCIENSCIAAHDKR	4	472.725	30.366	77.324	0.001147	95037000	68368000	163410000	2	0.418396
BGH3 - Q15582	Q15582	NSLCIENSCIAAHDKR	3	629.965	30.372	63.145	0.018246	25229000	13216000	38445000	2	0.343764
BGH3 - Q15582	Q15582	NSLCIENSCIAAHDKR	4	472.725	30.231	72.446	0.0033646	126940000	214190000	341140000	6	0.627884
BGH3 - Q15582	Q15582	NSLCIENSCIAAHDKR	3	629.965	30.23	153.95	1.95e-10	33647000	53364000	87011000	6	0.613302
BGH3 - Q15582	Q15582	NSLCIENSCIAAHDKR	4	472.725	29.995	131.72	1.68e-07	357430000	1319900000	1677400000	24	0.786905
BGH3 - Q15582	Q15582	NSLCIENSCIAAHDKR	3	629.965	29.964	162.41	8.94e-11	79377000	316690000	396070000	24	0.799587
BGH3 - Q15582	Q15582	NSLCIENSCIAAHDKR	2	944.444	29.983	316.42	4.38e-28	19501000	90382000	109880000	24	0.822529
BGH3 - Q15582	Q15582	NSLCIENSCIAAHDKR	2	944.444	30.235	-1	NaN	7131200	14727000	21858000	6	0.673752
BGH3 - Q15582	Q15582	QHGPNVCAVQK	3	413.208	19.433	86.18	0.00014642	32018000	861490	32879000	1	0.0262014
BGH3 - Q15582	Q15582	QHGPNVCAVQK	2	619.309	19.433	63.673	0.045885	6427200	117130	6544300	1	0.0178979
BGH3 - Q15582	Q15582	QHGPNVCAVQK	3	413.208	19.522	87.895	3.73e-05	58535000	41516000	100050000	2	0.414948
BGH3 - Q15582	Q15582	QHGPNVCAVQK	2	619.309	19.395	132.76	2.93e-05	19719000	37578000	57297000	6	0.655846
BGH3 - Q15582	Q15582	QHGPNVCAVQK	3	413.208	19.41	73.841	0.00045257	102120000	191340000	293460000	6	0.652014
BGH3 - Q15582	Q15582	QHGPNVCAVQK	2	619.309	19.364	167.04	5.24e-07	48501000	176890000	225400000	24	0.784814
BGH3 - Q15582	Q15582	QHGPNVCAVQK	3	413.208	19.374	82.831	0.00014883	236170000	851830000	1088000000	24	0.782932
BGH3 - Q15582	Q15582	QHGPNVCAVQK	2	619.309	19.522	-1	NaN	11619000	7935100	19554000	2	0.405802
BGH3 - Q15582	Q15582	RVLTDELK	2	487.287	28.224	69.628	0.033091	16652000	48733000	65385000	6	0.745324
BGH3 - Q15582	Q15582	RVLTDELK	2	487.287	27.97	145.16	0.0027088	53261000	196680000	249940000	24	0.786906
BGH3 - Q15582	Q15582	STVISYECCPGYEK	2	846.866	39.479	166.14	2.54e-09	131120000	2683900	133810000	1	0.0200585
BGH3 - Q15582	Q15582	STVISYECCPGYEK	2	846.866	39.617	178.81	4.51e-12	199670000	140430000	340090000	2	0.412908
BGH3 - Q15582	Q15582	STVISYECCPGYEK	2	846.866	39.491	202.03	2.64e-13	271840000	474550000	746390000	6	0.635794
BGH3 - Q15582	Q15582	STVISYECCPGYEK	2	846.866	39.378	180.88	4.09e-12	606380000	2173300000	2779700000	24	0.781853
BGH3 - Q15582	Q15582	VLTDELK	2	409.237	33.877	111.28	0.007134	52319000	571100	52890000	0.5	0.0107979
BGH3 - Q15582	Q15582	VLTDELK	2	409.237	34.072	111.28	0.0027907	81628000	2186800	83814000	1	0.0260909
BGH3 - Q15582	Q15582	VLTDELK	2	409.237	34.211	100.07	0.0062104	120630000	82423000	203050000	2	0.405919
BGH3 - Q15582	Q15582	VLTDELK	2	409.237	34.026	100.07	0.0062104	188950000	383120000	572070000	6	0.669708
BGH3 - Q15582	Q15582	VLTDELK	2	409.237	33.961	100.07	0.0062104	392180000	1554500000	1946700000	24	0.798539
BGH3 - Q15582	Q15582	VLTPPMGTVMDVLK	2	750.912	66.733	83.397	0.0010652	4039000	6558800	10598000	6	0.618883
BGH3 - Q15582	Q15582	VLTPPMGTVMDVLK	2	750.912	66.678	124.1	1.38e-05	13347000	46902000	60250000	24	0.778469
BGH3 - Q15582	Q15582	YLYHGQTLETLGGK	2	790.409	40.808	231.05	2.61e-12	19533000	33077000	52610000	6	0.628721
BGH3 - Q15582	Q15582	YLYHGQTLETLGGK	3	527.275	40.566	137.8	4.9e-07	277920000	1041000000	1319000000	24	0.789282
BGH3 - Q15582	Q15582	YLYHGQTLETLGGK	2	790.409	40.551	255.3	1.52e-13	64965000	243820000	308780000	24	0.789611
BGH3 - Q15582	Q15582	YLYHGQTLETLGGK	2	790.409	40.979	-1	NaN	16613000	7455900	24069000	2	0.309773
BIEA - P53004	P53004	MTVCLETEK	2	555.762	35.736	76.827	0.011739	16378000	16379000	32757000	1	0.500015
BIEA - P53004	P53004	SPLSWIEEK	2	544.785	54.406	118.33	0.001316	18644000	600440	19245000	0.5	0.0312007
BIEA - P53004	P53004	SPLSWIEEK	2	544.785	54.556	170.24	0.00027204	22869000	1202600	24071000	1	0.0499593
BIEA - P53004	P53004	SPLSWIEEK	2	544.785	54.343	135	0.00050273	15831000	1518700	17349000	24	0.0875347
BIN1 - O00499	O00499	AGDVVLVIPFQNPEEQDEGWLMGVK	3	924.13	79.385	6.3637	0.08216	2589500	515240	3104700	0.5	0.165953
BIN1 - O00499	O00499	LNQNLNDVLVGLEK	2	784.936	60.467	129.82	3.08e-05	17941000	29333	17970000	1	0.0016323
BIN1 - O00499	O00499	LVDQALLTMDTYLGQFPDIK	3	761.064	80.751	28.891	0.052328	1385700	47466	1433100	24	0.0331197
BIN1 - O00499	O00499	VGFYVNTFQSIAGLEENFHK	3	767.383	69.064	22.636	0.068119	4252100	5268700	9520800	1	0.553388
BMP1 - P13497	P13497	AGFAVNFFK	2	500.766	58.879	111.73	0.00051472	11648000	36845000	48493000	24	0.7598
BMP1 - P13497	P13497	AGFAVNFFK	2	500.766	59.051	-1	NaN	5614400	7693700	13308000	6	0.578122
BMP1 - P13497	P13497	ENIQPGQEYNFLK	2	790.391	50.36	71.03	0.023537	23957000	61367000	85324000	24	0.719223
BMP1 - P13497	P13497	ENIQPGQEYNFLK	2	790.391	50.499	-1	NaN	12734000	20057000	32791000	6	0.611662
BMP1 - P13497	P13497	FCGSEKPEVITSQYNNMR	3	720.666	39.104	77.733	0.00036912	12173000	46829000	59002000	24	0.793685
BMP1 - P13497	P13497	GIFLDTIVPK	2	551.829	61.203	68.224	0.033324	10583000	16285000	26868000	6	0.606111
BMP1 - P13497	P13497	GIFLDTIVPK	2	551.829	61.113	67.897	0.04047	17105000	40707000	57812000	24	0.704127
BOLA2 - Q9H3K6	Q9H3K6	FEGKPLLQR	3	363.213	29.951	60.436	0.037608	13664000	60818	13725000	24	0.00443124
BOLA2 - Q9H3K6	Q9H3K6	LVNACLAEELPHIHAFEQK	4	555.537	54.506	51.487	0.012089	14386000	2101800	16488000	0.5	0.127476
BOLA2 - Q9H3K6	Q9H3K6	VLVVSAK	2	358.239	26.914	104.11	0.0088473	21260000	134270	21394000	1	0.00627598
BTF3 - P20290	P20290	APLATGEDDDDEVPDLVENFDEASKNEAN	3	1040.45	67.405	100.39	1.27e-14	45205000	177130	45382000	0.5	0.00390308
BTF3 - P20290	P20290	APLATGEDDDDEVPDLVENFDEASKNEAN	3	1040.45	67.614	60.218	2.66e-06	47475000	294800	47770000	1	0.00617126
BTF3 - P20290	P20290	ETIMNQEK	2	496.739	22.571	133.81	0.00146	17317000	134940	17451000	0.5	0.00773209
BTF3 - P20290	P20290	ETIMNQEK	2	496.739	22.763	147.04	0.0012335	14058000	1379900	15438000	1	0.0893839
BTF3 - P20290	P20290	ETIMNQEK	2	496.739	22.909	107.29	0.0038949	13780000	45844	13826000	2	0.00331582
BUB3 - O43684	O43684	LNQPPEDGISSVK	2	692.359	33.702	73.885	0.0072919	14822000	1094600	15917000	0.5	0.068771
BUB3 - O43684	O43684	TPCNAGTFSQPEK	2	718.827	27.694	176.18	5.22e-07	15176000	621660	15798000	0.5	0.0393514
BUB3 - O43684	O43684	TPCNAGTFSQPEK	2	718.827	27.862	75.739	0.0037671	7856100	265290	8121400	6	0.0326656
BZW1 - Q7L1Q6	Q7L1Q6	FDPTQFQDCIIQGLTETGTDLEAVAK	3	966.467	89.83	17.502	0.0686	8232400	118800	8351200	0.5	0.0142255
BZW1 - Q7L1Q6	Q7L1Q6	FDPTQFQDCIIQGLTETGTDLEAVAK	3	966.467	89.985	11.311	0.078018	6655800	97638	6753400	1	0.0144575
BZW1 - Q7L1Q6	Q7L1Q6	SVFLEQMK	2	491.257	43.556	67.981	0.044112	21687000	107550	21795000	1	0.00493472
BZW1 - Q7L1Q6	Q7L1Q6	SVFLEQMK	2	491.257	43.693	79.451	0.016306	14008000	448270	14457000	2	0.0310087
BZW2 - Q9Y6E2	Q9Y6E2	HQKPVLTGQR	3	388.56	16.298	58.592	0.039767	5034800	332480	5367200	1	0.0619457
C1QBP - Q07021	Q07021	AFVDFLSDEIKEER	3	566.618	61.639	69.92	0.0097294	9784600	845790	10630000	0.5	0.0795634
C1QBP - Q07021	Q07021	AFVDFLSDEIKEER	3	566.618	61.928	83.692	0.0012184	7317900	167670	7485500	2	0.0223991
C1QBP - Q07021	Q07021	AFVDFLSDEIKEER	3	566.618	61.838	37.092	0.074095	5453400	31703	5485200	6	0.00577984
C1QT5 - Q9BXJ0	Q9BXJ0	VLVNEQGHYDAVTGK	3	543.946	32.128	88.73	4.93e-05	22119000	3437700	25557000	6	0.134513
C1R - P00736	P00736	DYFIATCK	2	509.239	43.061	101.64	0.0034457	28426000	42842000	71268000	6	0.601139
C1R - P00736	P00736	DYFIATCK	2	509.239	43.006	100.19	0.0038234	22073000	122020000	144100000	24	0.846814
C1R - P00736	P00736	DYFIATCK	2	509.239	43.221	-1	NaN	12231000	4698200	16929000	2	0.27752
C1R - P00736	P00736	ESEQGVYTCTAQGIWK	2	928.928	49.055	114.72	0.00015524	23808000	15850000	39658000	2	0.399667
C1R - P00736	P00736	ESEQGVYTCTAQGIWK	2	928.928	48.928	116.54	0.00013292	24882000	85213000	110100000	6	0.773995
C1R - P00736	P00736	ESEQGVYTCTAQGIWK	2	928.928	48.843	-1	NaN	32899000	186290000	219180000	24	0.849906
C1R - P00736	P00736	FCGQLGSPLGNPPGK	2	764.882	44.672	97.452	0.00063283	5041800	15302000	20344000	6	0.75217
C1R - P00736	P00736	FCGQLGSPLGNPPGK	2	764.882	44.494	218.07	1.5e-19	9650600	84813000	94464000	24	0.897838
C1R - P00736	P00736	IQYYCHEPYYK	3	521.903	34.711	46.955	0.032582	12618000	40741000	53359000	6	0.763526
C1R - P00736	P00736	IQYYCHEPYYK	3	521.903	34.405	67.385	0.012033	19855000	103670000	123530000	24	0.839263
C1R - P00736	P00736	LFGEVTSPLFPK	2	667.871	62.371	142.43	2.98e-06	5714200	52926000	58640000	24	0.902555
C1R - P00736	P00736	LVFQQFDLEPSEGCFYDYVK	3	828.719	73.228	68.168	0.0031354	4883100	26653000	31536000	6	0.845158
C1R - P00736	P00736	LVFQQFDLEPSEGCFYDYVK	2	1242.58	73.243	142.45	1.63e-08	9256900	63293000	72550000	24	0.872406
C1R - P00736	P00736	LVFQQFDLEPSEGCFYDYVK	3	828.719	73.244	90.442	7.33e-06	13952000	94459000	108410000	24	0.871305
C1R - P00736	P00736	NIGEFCGK	2	462.716	30.94	72.138	0.028251	22711000	56447000	79158000	6	0.713093
C1R - P00736	P00736	NIGEFCGK	2	462.716	30.834	79.469	0.009704	14955000	119860000	134820000	24	0.88907
C1R - P00736	P00736	VLNYVDWIK	2	575.319	60.391	67.993	0.038522	7051000	4247600	11299000	2	0.37594
C1R - P00736	P00736	VLNYVDWIK	2	575.319	60.297	101.54	0.0021558	10718000	32683000	43401000	6	0.753047
C1R - P00736	P00736	VLNYVDWIK	2	575.319	60.235	93.429	0.0037665	25515000	169380000	194890000	24	0.869083
C1R - P00736	P00736	WILTAAHTLYPK	3	471.934	50.612	56.122	0.020786	11540000	38090000	49631000	6	0.767479
C1R - P00736	P00736	WILTAAHTLYPK	2	707.398	50.03	72.2	0.014245	2785700	16400000	19185000	24	0.854803
C1R - P00736	P00736	WILTAAHTLYPK	3	471.934	50.044	-1	NaN	13432000	108890000	122330000	24	0.890191
C1R - P00736	P00736	YTTEIIK	2	434.245	32.162	79.307	0.014375	21939000	57446000	79386000	6	0.723638
C1R - P00736	P00736	YTTEIIK	2	434.245	32.073	71.715	0.032651	23530000	154420000	177950000	24	0.867772
C1R - P00736	P00736	YTTEIIK	2	434.245	32.333	-1	NaN	14976000	8823500	23800000	2	0.370743
C1R - P00736	P00736	YTTTMGVNTYK	2	639.805	34.409	155.84	4.38e-07	23573000	74514000	98087000	6	0.759673
C1R - P00736	P00736	YTTTMGVNTYK	2	639.805	34.305	196.88	8.7e-08	35335000	231690000	267030000	24	0.867672
C1R - P00736	P00736	YTTTMGVNTYK	2	639.805	34.539	-1	NaN	15979000	8374100	24353000	2	0.343862
C1S - P09871	P09871	CQPVDCGIPESIENGKVEDPESTLFGSVIR	3	1111.53	65.244	65.244	0.0010782	10939000	20220000	31159000	6	0.64893
C1S - P09871	P09871	CQPVDCGIPESIENGKVEDPESTLFGSVIR	3	1111.53	65.123	135.39	1.84e-13	8640300	91278000	99918000	24	0.913526
C1S - P09871	P09871	EDTPNSVWEPAK	2	686.823	40.397	116.52	0.00012543	14347000	1933500	16281000	1	0.118762
C1S - P09871	P09871	EDTPNSVWEPAK	2	686.823	40.537	114.97	7.95e-05	23306000	7261400	30567000	2	0.237554
C1S - P09871	P09871	EDTPNSVWEPAK	2	686.823	40.356	147.75	1.13e-07	30410000	75515000	105930000	6	0.71291
C1S - P09871	P09871	EDTPNSVWEPAK	2	686.823	40.318	150.35	1.11e-07	36437000	223600000	260040000	24	0.859878
C1S - P09871	P09871	IIGGSDADIK	2	494.769	30.179	56.432	0.07598	13092000	46492000	59583000	6	0.780277
C1S - P09871	P09871	IIGGSDADIK	2	494.769	30.091	61.65	0.059188	11525000	100560000	112090000	24	0.897176
C1S - P09871	P09871	MLTPEHVFIHPGWK	4	423.724	49.936	49.929	0.017729	6175900	33129000	39305000	24	0.842872
C1S - P09871	P09871	NYVDWIMK	2	534.763	58.867	60.709	0.070592	3371800	16366000	19738000	6	0.82917
C1S - P09871	P09871	NYVDWIMK	2	534.763	58.745	80.229	0.015935	7118200	32567000	39685000	24	0.820633
C1S - P09871	P09871	QFGPYCGHGFPGPLNIETK	3	707.007	54.916	34.148	0.042433	92462000	48192000	140650000	24	0.342628
C1S - P09871	P09871	SNALDIIFQTDLTGQK	3	588.644	71.213	76.341	2.31e-05	6536100	1924500	8460600	2	0.227466
C1S - P09871	P09871	SNALDIIFQTDLTGQK	2	882.462	71.213	113.07	8.52e-05	8010300	2499400	10510000	2	0.237818
C1S - P09871	P09871	SNALDIIFQTDLTGQK	3	588.644	71.154	109.48	3.06e-10	7333900	17808000	25142000	6	0.7083
C1S - P09871	P09871	SNALDIIFQTDLTGQK	2	882.462	71.153	167.3	1.35e-08	7430200	20475000	27905000	6	0.733734
C1S - P09871	P09871	SNALDIIFQTDLTGQK	2	882.462	71.164	164.11	2.01e-07	7720000	18381000	26101000	6	0.704226
C1S - P09871	P09871	SNALDIIFQTDLTGQK	2	882.462	71.076	188.09	7.43e-15	17806000	103440000	121240000	24	0.853142
C1S - P09871	P09871	SNALDIIFQTDLTGQK	3	588.644	71.07	134.14	4.52e-06	15387000	88447000	103830000	24	0.851812
C1S - P09871	P09871	SSNNPHSPIVEEFQVPYNK	3	729.355	47.322	52.224	0.0088942	51596000	387210000	438810000	24	0.882417
C1S - P09871	P09871	SSNNPHSPIVEEFQVPYNK	3	729.355	47.451	-1	NaN	39799000	325240000	365030000	6	0.890973
C1S - P09871	P09871	VGATSFYSTCQSNGK	2	803.862	34.447	171.92	2.97e-14	7003200	53896000	60899000	24	0.885003
C1S - P09871	P09871	VGATSFYSTCQSNGK	2	803.862	34.58	-1	NaN	9666700	20271000	29937000	6	0.677106
C1TC - P11586	P11586	AAQAPSSFQLLYDLK	2	826.438	63.797	85.522	0.0014335	6824300	612050	7436400	0.5	0.0823052
C1TC - P11586	P11586	AAQAPSSFQLLYDLK	2	826.438	63.987	110.08	0.00010582	8281000	658990	8940000	1	0.0737126
C1TC - P11586	P11586	EIGLLSEEVELYGETK	2	904.962	65.352	117.03	7.1e-05	9058500	240040	9298500	1	0.0258148
C1TC - P11586	P11586	GDLNDCFIPCTPK	2	768.845	49.828	88.441	0.0022066	37412000	22891000	60303000	0.5	0.3796
C1TC - P11586	P11586	GDLNDCFIPCTPK	2	768.845	49.967	81.625	0.003044	35461000	26712000	62173000	1	0.42964
C1TC - P11586	P11586	GDLNDCFIPCTPK	2	768.845	50.127	72.34	0.011899	23910000	21749000	45658000	2	0.476335
CA198 - Q9H425	Q9H425	FAQVSSSNVVLK	2	639.856	39.864	96.143	0.0015929	17836000	16771000	34607000	0.5	0.484613
CA198 - Q9H425	Q9H425	FGDEDLTWQDEHSAPFSWETK	3	842.368	60.482	154.55	2.04e-08	21370000	238650	21608000	0.5	0.0110442
CAB45 - Q9BRK5	Q9BRK5	AVDPDGDGHVSWDEYK	3	597.26	41.121	91.657	3.44e-05	74708000	119650	74828000	1	0.00159901
CAB45 - Q9BRK5	Q9BRK5	AVDPDGDGHVSWDEYK	3	597.26	41.269	109.35	4.63e-06	105240000	1566300	106800000	2	0.0146649
CAB45 - Q9BRK5	Q9BRK5	AVDPDGDGHVSWDEYK	3	597.26	41.09	101.01	2.15e-05	120910000	9463400	130380000	6	0.0725869
CAB45 - Q9BRK5	Q9BRK5	AVDPDGDGHVSWDEYK	2	895.387	41.075	167.44	1.34e-08	14235000	790120	15025000	6	0.0525866
CAB45 - Q9BRK5	Q9BRK5	AVDPDGDGHVSWDEYK	3	597.26	40.995	101.39	2.06e-05	204820000	79480000	284300000	24	0.279564
CAB45 - Q9BRK5	Q9BRK5	AVDPDGDGHVSWDEYK	2	895.387	41.005	134.99	6.72e-06	24102000	7026100	31128000	24	0.225716
CAB45 - Q9BRK5	Q9BRK5	GFHQEVFLGK	3	387.873	37.751	52.49	0.022196	22742000	238590	22980000	0.5	0.0103822
CAB45 - Q9BRK5	Q9BRK5	GFHQEVFLGK	3	387.873	37.881	53.317	0.022196	58648000	333670	58981000	2	0.00565718
CAB45 - Q9BRK5	Q9BRK5	GFHQEVFLGK	3	387.873	37.829	76.943	0.0039879	71219000	5130000	76349000	6	0.0671914
CAB45 - Q9BRK5	Q9BRK5	GFHQEVFLGK	3	387.873	37.305	81.95	0.0014222	146140000	69360000	215500000	24	0.321856
CAB45 - Q9BRK5	Q9BRK5	GFHQEVFLGK	2	581.306	37.302	137.13	0.0001704	44759000	16092000	60851000	24	0.264449
CAB45 - Q9BRK5	Q9BRK5	LMVIFSK	2	419.249	49.423	110.61	0.0027951	25412000	10025000	35436000	24	0.282896
CAB45 - Q9BRK5	Q9BRK5	QMIAVADENQNHHLEPEEVLK	4	611.802	43.02	74.048	0.00036687	33366000	2631900	35998000	0.5	0.0731126
CAB45 - Q9BRK5	Q9BRK5	QMIAVADENQNHHLEPEEVLK	4	611.802	43.113	90.22	2.86e-05	46405000	18267000	64672000	1	0.282456
CAB45 - Q9BRK5	Q9BRK5	QMIAVADENQNHHLEPEEVLK	4	611.802	43.305	106.86	1.44e-06	84928000	13820000	98748000	2	0.139952
CAB45 - Q9BRK5	Q9BRK5	QMIAVADENQNHHLEPEEVLK	4	611.802	43.24	104.38	2.67e-06	81832000	4877900	86710000	6	0.0562554
CAB45 - Q9BRK5	Q9BRK5	TAEHFQEAMEESK	3	512.893	28.864	155.57	7.31e-09	64452000	21376000	85828000	24	0.249056
CAB45 - Q9BRK5	Q9BRK5	VDVNTDRK	3	316.17	15.573	76.221	0.008693	8636000	2792000	11428000	24	0.244312
CAB45 - Q9BRK5	Q9BRK5	YSEFFTGSK	2	533.248	40.712	88.819	0.011613	39021000	1956700	40978000	0.5	0.0477504
CAB45 - Q9BRK5	Q9BRK5	YSEFFTGSK	2	533.248	40.886	88.921	0.011613	37591000	4297600	41889000	1	0.102596
CAB45 - Q9BRK5	Q9BRK5	YSEFFTGSK	2	533.248	41.01	111.74	0.0045474	67630000	9234800	76865000	2	0.120143
CAB45 - Q9BRK5	Q9BRK5	YSEFFTGSK	2	533.248	40.855	93.143	0.0038231	90298000	3705200	94003000	6	0.0394157
CAB45 - Q9BRK5	Q9BRK5	YSEFFTGSK	2	533.248	40.749	-1	NaN	113600000	43831000	157430000	24	0.278414
CACO2 - Q13137	Q13137	DYWETELLQLK	2	719.367	71.855	105.78	0.00041959	4802800	76682	4879500	0.5	0.0157152
CADH2 - P19022	P19022	DVHEGQPLLNVK	3	450.245	36.584	81.625	0.0018039	7308400	30813000	38121000	6	0.808286
CADH2 - P19022	P19022	DVHEGQPLLNVK	3	450.245	36.401	73.951	0.0058927	8753100	63938000	72692000	24	0.879585
CADH2 - P19022	P19022	FLIYAQDK	2	499.271	43.46	104.37	0.0044107	3972600	32718000	36691000	24	0.891727
CADH2 - P19022	P19022	VQYESSEPADFKVDEDGMVYAVR	3	878.739	53.465	95.195	1.3e-05	1934100	34840000	36774000	24	0.947406
CADH6 - P55285	P55285	IVVEDVDEPPVFSK	2	786.911	53.355	88.441	0.0059203	11050000	362640	11412000	0.5	0.0317753
CALD1 - Q05682	Q05682	EAEGAPQVEAGK	2	593.291	23.254	121.5	9.25e-05	238390000	33721000	272110000	0.5	0.123924
CALD1 - Q05682	Q05682	EAEGAPQVEAGK	2	593.291	23.47	105.2	0.00020015	253270000	24825000	278100000	1	0.0892681
CALD1 - Q05682	Q05682	EAEGAPQVEAGK	2	593.291	23.633	99.788	0.0010206	275980000	22579000	298560000	2	0.0756266
CALD1 - Q05682	Q05682	EAEGAPQVEAGK	2	593.291	23.387	104.05	0.00035181	233540000	16271000	249810000	24	0.0651332
CALD1 - Q05682	Q05682	EAEGAPQVEAGKR	3	447.897	20.098	75.088	0.00061386	294730000	2911800	297650000	0.5	0.0097829
CALD1 - Q05682	Q05682	EAEGAPQVEAGKR	2	671.341	20.086	204.34	3.94e-07	65426000	1172500	66599000	0.5	0.0176055
CALD1 - Q05682	Q05682	EAEGAPQVEAGKR	3	447.897	20.193	83.137	0.0005048	333130000	1924000	335050000	1	0.00574236
CALD1 - Q05682	Q05682	EAEGAPQVEAGKR	2	671.341	20.187	191.4	5.85e-07	68482000	1477000	69959000	1	0.0211124
CALD1 - Q05682	Q05682	EAEGAPQVEAGKR	3	447.897	20.344	75.088	0.00061386	300040000	887720	300930000	2	0.00294994
CALD1 - Q05682	Q05682	EAEGAPQVEAGKR	2	671.341	20.341	166.66	7.19e-07	54028000	1013400	55041000	2	0.0184116
CALD1 - Q05682	Q05682	EAEGAPQVEAGKR	3	447.897	20.169	73.273	0.0011127	156390000	1109500	157500000	6	0.00704447
CALD1 - Q05682	Q05682	EAEGAPQVEAGKR	2	671.341	20.166	169.93	7.01e-07	30645000	97273	30742000	6	0.00316415
CALD1 - Q05682	Q05682	EAEGAPQVEAGKR	3	447.897	20.151	81.676	0.0005048	280740000	1315200	282050000	24	0.00466292
CALD1 - Q05682	Q05682	EAEGAPQVEAGKR	2	671.341	20.148	198.72	4.97e-07	59873000	457830	60331000	24	0.00758866
CALD1 - Q05682	Q05682	GETESEEFEK	2	592.751	25.326	127.68	0.00019769	116330000	2339400	118670000	0.5	0.0197136
CALD1 - Q05682	Q05682	GETESEEFEK	2	592.751	25.495	116.37	0.00044013	115210000	6931300	122140000	1	0.0567482
CALD1 - Q05682	Q05682	GETESEEFEK	2	592.751	25.617	122.13	0.00031656	116350000	6005200	122360000	2	0.0490801
[truncated: 15,293 more rows]

## Sheet: OE21_PRE-filtered_data
Unique_ID	UniProt	Sequence	Charge	m/z	rt	Andromeda_Score	PEP	Light_Intensity/Abundance	Heavy_Intensity/Abundance	Total_Abundance	Time	RIA
1433B - P31946	P31946	LAEQAERYDDMAAAMK	3	604.947	41.501	63.062	0.00080737	19565000	307090	19872000	0.5	0.0154533
1433B - P31946	P31946	QTTVSNSQQAYQEAFEISK	3	720.347	49.463	127.59	2.54e-09	46453000	2507500	48961000	0.5	0.0512148
1433B - P31946	P31946	QTTVSNSQQAYQEAFEISK	3	720.347	49.453	76.118	2.29e-05	25561000	3146000	28707000	1	0.10959
1433B - P31946	P31946	QTTVSNSQQAYQEAFEISK	3	720.347	49.3	85.087	1.81e-05	38062000	5863100	43925000	2	0.133479
1433B - P31946	P31946	QTTVSNSQQAYQEAFEISK	3	720.347	49.507	83.229	1.61e-05	25673000	685210	26358000	6	0.0259961
1433B - P31946	P31946	QTTVSNSQQAYQEAFEISK	3	720.347	49.357	151.41	1e-13	58641000	5828200	64469000	24	0.0904029
1433B - P31946	P31946	TAFDEAIAELDTLNEESYK	3	720.339	77.105	46.131	0.0056102	2230500	205560	2436000	1	0.0843822
1433B - P31946	P31946	TAFDEAIAELDTLNEESYK	2	1080	77.111	53.252	0.022821	1363000	77375	1440400	1	0.0537186
1433B - P31946	P31946	TAFDEAIAELDTLNEESYK	3	720.339	77.065	38.417	0.011289	3234400	6415.7	3240800	2	0.00197966
1433B - P31946	P31946	TAFDEAIAELDTLNEESYK	3	720.339	77.172	16.487	0.063285	1782700	66778	1849500	6	0.0361064
1433B - P31946	P31946	TAFDEAIAELDTLNEESYK	3	720.339	77.136	50.392	0.00077414	3465900	148190	3614100	24	0.0410034
1433B - P31946	P31946	YDDMAAAMK	2	508.215	34.133	83.206	0.0095269	69678000	457210	70135000	6	0.00651898
1433B - P31946	P31946	YLSEVASGDNK	2	591.785	28.013	200.86	3.85e-05	75819000	382910	76202000	0.5	0.00502494
1433B - P31946	P31946	YLSEVASGDNK	2	591.785	28.032	177.3	4.11e-05	43280000	3050000	46330000	1	0.0658321
1433B - P31946	P31946	YLSEVASGDNK	2	591.785	28.016	187.22	4.46e-05	58971000	4786500	63758000	2	0.0750735
1433B - P31946	P31946	YLSEVASGDNK	2	591.785	28.097	162.88	3.58e-05	47030000	3233300	50263000	6	0.0643273
1433B - P31946	P31946	YLSEVASGDNK	2	591.785	28.064	174.02	4e-05	73823000	2955100	76778000	24	0.0384888
1433E - P62258	P62258	AAFDDAIAELDTLSEESYK	2	1044.49	77.508	51.726	0.024387	2250700	1937600	4188300	24	0.462622
1433E - P62258	P62258	DNLTLWTSDMQGDGEEQNKEALQDVEDENQ	3	1151.16	66.475	26.187	0.064098	10728000	229180	10958000	6	0.020916
1433E - P62258	P62258	DNLTLWTSDMQGDGEEQNKEALQDVEDENQ	3	1151.16	66.464	52.824	0.0052315	23417000	697720	24115000	24	0.0289334
1433E - P62258	P62258	EAAENSLVAYK	2	597.804	35.627	98.033	0.0018887	21639000	2200600	23839000	0.5	0.0923086
1433E - P62258	P62258	EAAENSLVAYK	2	597.804	35.563	108.81	0.00037836	22964000	4286600	27251000	2	0.157303
1433E - P62258	P62258	EAAENSLVAYK	2	597.804	35.622	112.11	0.00033335	36361000	6150000	42511000	24	0.144668
1433E - P62258	P62258	LICCDILDVLDK	2	738.875	69.658	79.693	0.025404	8921300	279320	9200600	0.5	0.0303588
1433E - P62258	P62258	LICCDILDVLDK	2	738.875	69.674	69.979	0.054726	6937700	213420	7151100	2	0.0298443
1433E - P62258	P62258	LICCDILDVLDK	2	738.875	69.697	74.944	0.044878	3476100	49367	3525500	6	0.014003
1433E - P62258	P62258	LICCDILDVLDK	2	738.875	69.654	96.015	0.0032554	12466000	926800	13393000	24	0.0692014
1433G - P61981	P61981	ATVVESSEK	2	475.245	17.583	62.582	0.056807	3372900	502030	3875000	1	0.129558
1433G - P61981	P61981	AYSEAHEISK	3	378.852	19.431	46.73	0.040627	25926000	478570	26404000	0.5	0.0181245
1433G - P61981	P61981	AYSEAHEISK	2	567.775	19.447	70.399	0.025456	9854600	441770	10296000	0.5	0.0429054
1433G - P61981	P61981	AYSEAHEISK	3	378.852	19.504	26.707	0.079583	20260000	334540	20595000	1	0.0162441
1433G - P61981	P61981	AYSEAHEISK	3	378.852	19.507	37.995	0.052972	21347000	687670	22034000	6	0.0312085
1433S - P31947	P31947	GAVEKGEELSCEER	3	531.579	26.138	170.11	5.77e-08	768790000	2200100	770990000	0.5	0.0028536
1433S - P31947	P31947	GAVEKGEELSCEER	2	796.865	26.141	233.32	1.52e-08	281510000	514250	282020000	0.5	0.00182343
1433S - P31947	P31947	GAVEKGEELSCEER	3	531.579	26.23	183.06	1.64e-08	736730000	4018600	740750000	1	0.00542505
1433S - P31947	P31947	GAVEKGEELSCEER	2	796.865	26.23	218.54	1.59e-07	261530000	791910	262320000	1	0.00301885
1433S - P31947	P31947	GAVEKGEELSCEER	3	531.579	26.136	141.59	8.55e-08	1074100000	7493600	1081600000	2	0.0069283
1433S - P31947	P31947	GAVEKGEELSCEER	2	796.865	26.136	230.81	1.7e-08	393910000	1067500	394980000	2	0.00270269
1433S - P31947	P31947	GAVEKGEELSCEER	3	531.579	26.224	165.64	6.58e-08	579770000	4019400	583790000	6	0.00688502
1433S - P31947	P31947	GAVEKGEELSCEER	2	796.865	26.225	213.63	2.65e-07	222910000	362600	223270000	6	0.00162402
1433S - P31947	P31947	GAVEKGEELSCEER	3	531.579	26.155	196.33	1.72e-09	852410000	7879500	860290000	24	0.00915913
1433S - P31947	P31947	GAVEKGEELSCEER	2	796.865	26.155	238.01	1.19e-08	288570000	904020	289480000	24	0.00312298
1433S - P31947	P31947	LAEQAERYEDMAAFMK	3	634.962	52.208	89.358	0.00050469	58888000	523360	59411000	0.5	0.00880909
1433S - P31947	P31947	LAEQAERYEDMAAFMK	3	634.962	52.176	89.866	0.00049048	73713000	426210	74140000	1	0.00574878
1433S - P31947	P31947	LAEQAERYEDMAAFMK	3	634.962	52.037	93.424	0.00039084	87312000	953250	88265000	2	0.0107998
1433S - P31947	P31947	LAEQAERYEDMAAFMK	3	634.962	52.456	91.355	0.00044878	24501000	54482	24555000	6	0.00221873
1433S - P31947	P31947	LAEQAERYEDMAAFMK	3	634.962	52.063	84.874	0.00063026	99949000	2335100	102280000	24	0.0228296
1433S - P31947	P31947	MKGDYYR	3	311.481	19.759	98.418	0.0047635	8055000	317510	8372500	24	0.0379229
1433S - P31947	P31947	SAYQEAMDISK	2	621.787	39.708	111.06	0.00034767	116660000	6879100	123540000	0.5	0.0556836
1433S - P31947	P31947	SAYQEAMDISK	2	621.787	39.572	94.692	0.0025875	167020000	4239200	171260000	2	0.0247531
1433S - P31947	P31947	SAYQEAMDISK	2	621.787	39.772	117.67	0.00025743	65667000	3501200	69168000	6	0.0506186
1433S - P31947	P31947	SNEEGSEEKGPEVR	3	516.238	18.763	111.12	6.77e-05	565130000	471450	565610000	0.5	0.000833537
1433S - P31947	P31947	SNEEGSEEKGPEVR	2	773.853	18.778	175.48	2.8e-05	98040000	938400	98978000	0.5	0.00948086
1433S - P31947	P31947	SNEEGSEEKGPEVR	2	773.853	18.844	149.93	0.00030499	102670000	1562500	104230000	1	0.0149905
1433S - P31947	P31947	SNEEGSEEKGPEVR	3	516.238	18.885	108.71	7.41e-05	833260000	380710	833640000	2	0.000456684
1433S - P31947	P31947	SNEEGSEEKGPEVR	2	773.853	18.899	228.12	6.92e-07	149290000	1732900	151030000	2	0.0114744
1433S - P31947	P31947	SNEEGSEEKGPEVR	3	516.238	18.837	139.3	3.65e-06	371380000	791540	372170000	6	0.00212682
1433S - P31947	P31947	SNEEGSEEKGPEVR	2	773.853	18.826	188.29	8.4e-06	65993000	1229400	67222000	6	0.0182885
1433S - P31947	P31947	SNEEGSEEKGPEVR	3	516.238	18.825	126.56	4.15e-06	522730000	4908500	527640000	24	0.00930277
1433S - P31947	P31947	SNEEGSEEKGPEVR	2	773.853	18.847	169.23	2.73e-05	85059000	1485100	86544000	24	0.01716
1433S - P31947	P31947	TTFDEAMADLHTLSEDSYK	3	725.325	66.32	163.35	7.46e-08	106870000	469520	107340000	0.5	0.00437416
1433S - P31947	P31947	TTFDEAMADLHTLSEDSYK	3	725.325	66.291	160.97	1.83e-07	106170000	974790	107150000	1	0.00909788
1433S - P31947	P31947	TTFDEAMADLHTLSEDSYK	3	725.325	66.278	142.3	1.03e-06	174450000	1955700	176410000	2	0.0110864
1433S - P31947	P31947	TTFDEAMADLHTLSEDSYK	2	1087.48	66.302	130.24	7.66e-05	9126000	218420	9344500	2	0.0233744
1433S - P31947	P31947	TTFDEAMADLHTLSEDSYK	3	725.325	66.279	141.86	1.05e-06	80402000	883660	81286000	24	0.010871
1433S - P31947	P31947	VETELQGVCDTVLGLLDSHLIK	3	813.765	82.24	21.37	0.065537	9554100	4552.4	9558600	0.5	0.00047626
1433S - P31947	P31947	VETELQGVCDTVLGLLDSHLIK	3	813.765	82.241	35.174	0.03207	9910600	55535	9966100	1	0.00557237
1433S - P31947	P31947	VETELQGVCDTVLGLLDSHLIK	3	813.765	82.243	26.627	0.052792	5281300	23857	5305100	2	0.00449694
1433S - P31947	P31947	VETELQGVCDTVLGLLDSHLIKEAGDAESR	4	814.411	78.025	75.695	1.28e-05	6993100	155710	7148800	0.5	0.0217812
1433S - P31947	P31947	VETELQGVCDTVLGLLDSHLIKEAGDAESR	4	814.411	78.078	77.984	1.18e-05	5519900	67308	5587200	1	0.0120468
1433S - P31947	P31947	VETELQGVCDTVLGLLDSHLIKEAGDAESR	4	814.411	78.134	52.122	0.0063195	3524100	73401	3597500	24	0.0204033
1433S - P31947	P31947	VLSSIEQK	2	452.261	25.842	99.375	0.0067935	444410000	223910	444630000	1	0.000503583
1433S - P31947	P31947	VLSSIEQK	2	452.261	25.84	99.375	0.0067935	330990000	35375	331030000	6	0.000106865
1433S - P31947	P31947	VLSSIEQK	2	452.261	24.57	125.25	0.002246	168050000	1800300	169850000	24	0.0105993
1433S - P31947	P31947	YEDMAAFMK	2	553.238	49.763	96.253	0.0050025	456820000	823900	457640000	0.5	0.00180031
1433S - P31947	P31947	YEDMAAFMK	2	553.238	49.763	96.253	0.0050025	489460000	637500	490100000	1	0.00130076
1433S - P31947	P31947	YEDMAAFMK	2	553.238	49.631	96.253	0.0050025	624860000	1136400	625990000	2	0.00181535
1433S - P31947	P31947	YEDMAAFMK	2	553.238	49.843	96.253	0.0050025	293460000	624080	294080000	6	0.00212211
1433S - P31947	P31947	YEDMAAFMK	2	553.238	49.67	96.253	0.0032058	439960000	4600600	444560000	24	0.0103486
1433S - P31947	P31947	YLAEVATGDDK	2	591.288	33.382	144.77	2.65e-05	204770000	9528900	214300000	0.5	0.0444655
1433S - P31947	P31947	YLAEVATGDDK	2	591.288	33.324	140.45	2.43e-05	176020000	9707700	185720000	1	0.0522685
1433S - P31947	P31947	YLAEVATGDDK	2	591.288	33.354	144.77	2.65e-05	290770000	11970000	302740000	2	0.0395389
1433S - P31947	P31947	YLAEVATGDDK	2	591.288	33.379	157.96	3.33e-05	107350000	7595500	114950000	6	0.0660791
1433T - P27348	P27348	LAEQAERYDDMATCMK	3	644.615	38.973	113.47	4.89e-05	26082000	215740	26298000	24	0.00820375
1433T - P27348	P27348	NLLSVAYK	2	454.266	44.174	89.142	0.011679	1434100000	1137300	1435200000	0.5	0.000792413
1433T - P27348	P27348	NLLSVAYK	2	454.266	44.234	89.142	0.011679	1145000000	997890	1146000000	1	0.000870761
1433T - P27348	P27348	NLLSVAYK	2	454.266	44.089	76.774	0.017584	1582800000	2776100	1585600000	2	0.00175085
1433T - P27348	P27348	NLLSVAYK	2	454.266	44.312	67.032	0.047567	1040100000	2447600	1042500000	6	0.00234771
1433T - P27348	P27348	NLLSVAYK	2	454.266	44.08	100.19	0.0038234	1617800000	12744000	1630600000	24	0.0078158
1433T - P27348	P27348	YDDMATCMK	2	567.717	32.063	123.98	0.0010399	56097000	679490	56776000	0.5	0.0119678
1433T - P27348	P27348	YDDMATCMK	2	567.717	32.067	101.54	0.0031684	45438000	1261300	46700000	1	0.027009
1433T - P27348	P27348	YDDMATCMK	2	567.717	32.054	141.52	0.00045042	129180000	1758500	130940000	24	0.01343
1433Z - P63104	P63104	FLIPNASQAESK	2	652.846	43.844	112.11	0.00015454	94126000	1902200	96029000	24	0.0198088
1433Z - P63104	P63104	GIVDQSQQAYQEAFEISK	3	681.001	60.493	77.795	3.15e-05	39363000	837290	40200000	0.5	0.020828
1433Z - P63104	P63104	GIVDQSQQAYQEAFEISK	3	681.001	60.571	79.489	4.86e-05	21148000	787270	21936000	1	0.0358906
1433Z - P63104	P63104	GIVDQSQQAYQEAFEISK	3	681.001	60.497	78.674	6.03e-05	34606000	709210	35316000	2	0.0200823
1433Z - P63104	P63104	GIVDQSQQAYQEAFEISK	3	681.001	60.638	77.795	3.15e-05	22515000	619970	23135000	6	0.026798
1433Z - P63104	P63104	GIVDQSQQAYQEAFEISK	3	681.001	60.554	87.676	2.49e-05	48074000	1573400	49647000	24	0.0316915
1433Z - P63104	P63104	TAFDEAIAELDTLSEESYK	2	1066.5	81.704	68.83	0.024775	4224600	198400	4423000	0.5	0.0448564
1433Z - P63104	P63104	TAFDEAIAELDTLSEESYK	3	711.335	81.688	66.12	0.0044828	6124400	124990	6249300	1	0.0200004
1433Z - P63104	P63104	TAFDEAIAELDTLSEESYK	2	1066.5	81.694	86.291	0.0076995	3190100	259720	3449800	1	0.0752851
1433Z - P63104	P63104	TAFDEAIAELDTLSEESYK	3	711.335	81.703	48.112	0.013087	7982700	117880	8100600	2	0.014552
1433Z - P63104	P63104	TAFDEAIAELDTLSEESYK	2	1066.5	81.702	53.252	0.063194	3616100	59168	3675300	2	0.016099
1433Z - P63104	P63104	TAFDEAIAELDTLSEESYK	3	711.335	81.794	31.111	0.050188	3156600	50968	3207600	6	0.0158899
1433Z - P63104	P63104	TAFDEAIAELDTLSEESYK	3	711.335	81.81	75.239	0.0002198	8283200	263830	8547100	24	0.030868
1433Z - P63104	P63104	TAFDEAIAELDTLSEESYK	2	1066.5	81.816	56.122	0.059761	2849300	265650	3114900	24	0.0852823
1433Z - P63104	P63104	VVSSIEQK	2	445.253	20.95	91.9	0.010362	67960000	1606000	69566000	0.5	0.023086
1433Z - P63104	P63104	VVSSIEQK	2	445.253	21.035	100.19	0.0064053	58325000	1186500	59512000	2	0.0199373
1433Z - P63104	P63104	VVSSIEQK	2	445.253	21.024	91.9	0.010362	85990000	1719200	87709000	24	0.0196011
1433Z - P63104	P63104	YDDMAACMK	2	552.712	33.033	101.33	0.0032429	73037000	40571	73078000	2	0.000555177
1433Z - P63104	P63104	YDDMAACMK	2	552.712	33.078	83.206	0.0095269	81037000	67598	81105000	6	0.000833467
1433Z - P63104	P63104	YDDMAACMK	2	552.712	33.042	89.752	0.0072568	104820000	1247100	106070000	24	0.0117577
2A5D - Q14738	Q14738	QCCVLFDFVSDPLSDLK	3	681.657	79.199	23.635	0.046228	2230700	13036	2243800	0.5	0.00580995
2A5D - Q14738	Q14738	QCCVLFDFVSDPLSDLK	3	681.657	79.176	14.419	0.081221	1731500	56492	1787900	2	0.0315952
2AAA - P30153	P30153	LTQDQDVDVK	2	580.793	25.449	130.75	0.00013189	54378000	1814600	56192000	0.5	0.0322925
2AAA - P30153	P30153	LTQDQDVDVK	2	580.793	25.491	149.94	5.89e-05	47793000	1581800	49375000	1	0.0320366
2AAA - P30153	P30153	LTQDQDVDVK	2	580.793	25.504	118.18	0.00040141	69604000	2006900	71611000	2	0.0280251
2AAA - P30153	P30153	LTQDQDVDVK	2	580.793	25.484	122.13	0.00031656	57270000	354920	57625000	6	0.00615914
2AAA - P30153	P30153	LTQDQDVDVK	2	580.793	25.461	130.75	0.00013189	46135000	3398400	49533000	24	0.0686083
2AAA - P30153	P30153	VLELDNVK	2	465.269	38.695	69.628	0.038115	28594000	1176500	29770000	0.5	0.039519
2AAA - P30153	P30153	VLELDNVKSEIIPMFSNLASDEQDSVR	3	1016.84	73.761	67.586	0.0017606	16209000	681030	16890000	0.5	0.0403214
2AAA - P30153	P30153	VLELDNVKSEIIPMFSNLASDEQDSVR	3	1016.84	73.887	93.949	4.2e-06	13564000	670470	14234000	1	0.0471019
2AAA - P30153	P30153	VLELDNVKSEIIPMFSNLASDEQDSVR	3	1016.84	73.884	71.882	0.00075223	10424000	20042	10444000	2	0.00191899
2AAA - P30153	P30153	VLELDNVKSEIIPMFSNLASDEQDSVR	3	1016.84	73.896	93.166	4.5e-06	9600300	416380	10017000	24	0.0415687
2ABA - P63151	P63151	ENIIAVATTNNLYIFQDK	3	689.697	69.695	83.253	0.00024254	8226300	117370	8343700	24	0.014067
2ABA - P63151	P63151	GAVDDDVAEADIISTVEFNHSGELLATGDKGGR	4	840.406	63.899	124.9	2.63e-10	28551000	893680	29444000	0.5	0.0303512
2ABA - P63151	P63151	GEYNVYSTFQSHEPEFDYLK	3	818.369	59.476	111.57	8.76e-06	47335000	233130	47568000	0.5	0.00490097
2ABA - P63151	P63151	GEYNVYSTFQSHEPEFDYLK	3	818.369	59.57	70.538	0.0018316	56721000	328670	57050000	1	0.00576112
2ABA - P63151	P63151	GEYNVYSTFQSHEPEFDYLK	3	818.369	59.508	123.43	4.63e-06	71421000	318890	71740000	2	0.00444509
2ABA - P63151	P63151	GEYNVYSTFQSHEPEFDYLK	3	818.369	59.676	74.029	0.00050933	18949000	74539	19024000	6	0.00391825
2ABA - P63151	P63151	GEYNVYSTFQSHEPEFDYLK	3	818.369	59.522	109.65	9.43e-06	34074000	528810	34602000	24	0.0152823
2ABA - P63151	P63151	NAAQFLLSTNDK	2	661.341	47.635	212.63	3.37e-07	40860000	4963100	45823000	1	0.10831
2ABA - P63151	P63151	NAAQFLLSTNDK	2	661.341	47.5	224.64	3.07e-08	73878000	4298400	78176000	2	0.0549833
2ABA - P63151	P63151	NAAQFLLSTNDK	2	661.341	47.724	199.11	6.81e-07	34644000	3935900	38580000	6	0.102019
2ABA - P63151	P63151	NAAQFLLSTNDK	2	661.341	47.532	113.44	0.00014571	53034000	7776000	60810000	24	0.127874
2ABA - P63151	P63151	SFFSEIISSISDVK	2	779.904	84.882	78.692	0.0025447	1766800	32822	1799600	24	0.0182383
2ABA - P63151	P63151	VVIFQQEQENK	2	681.357	37.556	178.94	4.17e-05	53292000	498670	53791000	0.5	0.00927057
2ABA - P63151	P63151	VVIFQQEQENK	2	681.357	37.475	98.009	0.0018937	54106000	639140	54746000	2	0.0116748
2ABA - P63151	P63151	VVIFQQEQENK	2	681.357	37.546	168.25	3.8e-05	39229000	886710	40116000	24	0.0221038
4F2 - P08195	P08195	VAEDEAEAAAAAK	2	623.302	27.401	106.29	0.00016439	13289000	176390	13466000	0.5	0.0130995
4F2 - P08195	P08195	VAEDEAEAAAAAK	2	623.302	27.441	106.29	0.00016439	10385000	667110	11052000	1	0.0603604
4F2 - P08195	P08195	VAEDEAEAAAAAK	2	623.302	27.377	88.596	0.0021875	14478000	266500	14745000	2	0.0180745
4F2 - P08195	P08195	VAEDEAEAAAAAK	2	623.302	27.442	97.813	0.0010551	15253000	615150	15868000	6	0.0387663
4F2 - P08195	P08195	VAEDEAEAAAAAK	2	623.302	27.445	118.4	9.73e-05	27150000	504790	27655000	24	0.0182533
5NTC - P49902	P49902	DILYIGDHIFGDILK	3	577.982	77.694	42.568	0.039925	1595200	1332000	2927300	0.5	0.455042
6PGD - P52209	P52209	AGQAVDDFIEK	2	596.796	41.674	93.111	0.0056984	58817000	2038000	60855000	1	0.0334894
6PGD - P52209	P52209	CLSSLKDER	3	369.854	22.853	88.495	0.0022733	43711000	1733500	45444000	2	0.0381454
6PGD - P52209	P52209	CLSSLKDER	2	554.277	22.85	86.136	0.046749	11804000	1300800	13105000	2	0.0992613
6PGD - P52209	P52209	CLSSLKDER	3	369.854	22.906	115.71	0.00073716	74203000	1287500	75490000	6	0.0170551
6PGD - P52209	P52209	CLSSLKDER	2	554.277	22.908	124.23	0.0056458	17360000	989790	18350000	6	0.0539401
6PGD - P52209	P52209	CLSSLKDER	3	369.854	22.793	92.732	0.0009991	133860000	1257700	135110000	24	0.00930818
6PGD - P52209	P52209	CLSSLKDER	2	554.277	22.783	175.12	0.0015426	37163000	2039100	39202000	24	0.0520151
6PGD - P52209	P52209	DYFGAHTYELLAK	3	509.921	54.754	60.345	0.0015962	36802000	1665100	38467000	2	0.0432863
6PGD - P52209	P52209	DYFGAHTYELLAK	3	509.921	54.75	71.548	0.00084506	88616000	3346800	91963000	24	0.036393
6PGD - P52209	P52209	TIFQGIAAK	2	474.779	42.463	79.469	0.010823	194740000	341090	195080000	6	0.00174845
6PGD - P52209	P52209	TIFQGIAAK	2	474.779	42.266	89.55	0.007327	327140000	2184900	329330000	24	0.00663448
6PGD - P52209	P52209	VDDFLANEAK	2	561.277	41.153	113.66	0.00049831	39467000	1542000	41009000	2	0.0376015
6PGD - P52209	P52209	VDDFLANEAK	2	561.277	41.334	102.62	0.0013193	42499000	1646200	44145000	6	0.0372906
6PGD - P52209	P52209	VGTGEPCCDWVGDEGAGHFVK	3	759.661	46.555	91.725	2.45e-05	87789000	1341500	89130000	0.5	0.015051
6PGD - P52209	P52209	VGTGEPCCDWVGDEGAGHFVK	3	759.661	46.522	129.46	3.16e-07	89911000	799000	90710000	1	0.00880829
6PGD - P52209	P52209	VGTGEPCCDWVGDEGAGHFVK	3	759.661	46.432	96.379	1.64e-05	238770000	2300400	241070000	2	0.00954244
6PGD - P52209	P52209	VGTGEPCCDWVGDEGAGHFVK	3	759.661	46.692	122.49	6.41e-07	258070000	3377700	261450000	6	0.0129192
6PGD - P52209	P52209	VGTGEPCCDWVGDEGAGHFVK	3	759.661	46.41	101.38	7.74e-06	605660000	6491800	612150000	24	0.0106049
6PGD - P52209	P52209	YGPSLMPGGNK	2	560.776	38.582	86.205	0.0043628	61529000	2292300	63821000	2	0.0359175
6PGD - P52209	P52209	YGPSLMPGGNK	2	560.776	38.79	78.264	0.0060239	81380000	3359300	84739000	6	0.0396428
6PGD - P52209	P52209	YGPSLMPGGNK	2	560.776	38.674	64.654	0.042504	163570000	901280	164470000	24	0.00547986
A4 - P05067	P05067	CLVGEFVSDALLVPDK	2	881.458	73.031	79.492	0.0013386	14289000	468540	14757000	1	0.0317492
A4 - P05067	P05067	CLVGEFVSDALLVPDK	2	881.458	73.061	89.301	0.000167	17508000	915410	18424000	2	0.0496873
A4 - P05067	P05067	CLVGEFVSDALLVPDK	2	881.458	73.121	77.593	0.0035068	11881000	7949300	19831000	6	0.400866
A4 - P05067	P05067	CLVGEFVSDALLVPDK	2	881.458	73.055	117.2	1.63e-06	26884000	53267000	80150000	24	0.664583
A4 - P05067	P05067	ISYGNDALMPSLTETK	2	870.43	54.792	89.189	0.019397	10985000	6745200	17730000	6	0.380436
A4 - P05067	P05067	STNLHDYGMLLPCGIDK	3	645.31	54.268	87.411	3.26e-05	37154000	102500000	139660000	24	0.733957
A4 - P05067	P05067	WDSDPSGTK	2	496.72	23.984	54.982	0.074149	8366900	5237800	13605000	6	0.384999
A4 - P05067	P05067	WDSDPSGTK	2	496.72	23.918	70.256	0.032325	10311000	19440000	29750000	24	0.653423
A4 - P05067	P05067	WYFDVTEGK	2	572.769	56.342	68.95	0.034085	17946000	6942600	24888000	2	0.278947
A4 - P05067	P05067	WYFDVTEGK	2	572.769	56.478	80.438	0.0063453	21465000	14424000	35889000	6	0.401906
A4 - P05067	P05067	WYFDVTEGK	2	572.769	56.345	79.906	0.0064509	30720000	63480000	94200000	24	0.673885
AAAT - Q15758	Q15758	GPAGDATVASEK	2	551.772	20.721	106.4	0.0001922	10180000	460710	10641000	6	0.0432969
AACS - Q86V21	Q86V21	NLGMAVEAWNEEGK	2	774.362	52.597	143.97	5.15e-06	15075000	3048600	18124000	0.5	0.168212
AAR2 - Q9Y312	Q9Y312	GTEFGIDYNSWEVGPK	2	899.918	61.954	84.718	0.0010878	5459900	964140	6424000	0.5	0.150083
AASD1 - Q9BTE6	Q9BTE6	SAIELDTPSMTAEQVAAIEQSVNEK	3	887.769	68.001	39.506	0.01814	2791900	196640	2988500	6	0.065798
AASD1 - Q9BTE6	Q9BTE6	SAIELDTPSMTAEQVAAIEQSVNEK	3	887.769	67.995	61.437	0.0025565	8884600	283370	9168000	24	0.0309087
ABCE1 - P61221	P61221	ADIFMFDEPSSYLDVK	2	938.937	72.736	105.17	0.0011239	17661000	2953400	20614000	0.5	0.143269
ABCE1 - P61221	P61221	ADIFMFDEPSSYLDVK	2	938.937	72.793	81.431	0.00023072	12868000	2515300	15384000	1	0.163508
ABCE1 - P61221	P61221	ADIFMFDEPSSYLDVK	2	938.937	72.792	94.191	0.0020629	13870000	937370	14807000	2	0.0633043
ABCE1 - P61221	P61221	ADIFMFDEPSSYLDVK	2	938.937	72.796	96.745	0.0015921	7503900	256700	7760600	6	0.0330773
ABCE1 - P61221	P61221	ADIFMFDEPSSYLDVK	2	938.937	72.784	95.417	0.0032706	9775300	335880	10111000	24	0.0332187
ABCE1 - P61221	P61221	CPFGALSIVNLPSNLEK	2	929.99	68.827	125.61	3.63e-05	7599000	45996	7645000	0.5	0.00601649
ABCE1 - P61221	P61221	CPFGALSIVNLPSNLEK	2	929.99	68.857	92.925	0.00046588	4909800	18925	4928700	1	0.00383973
ABCE1 - P61221	P61221	IAIVNHDK	2	455.261	20.318	116.88	0.0030144	8672900	4912200	13585000	0.5	0.361587
ABCE1 - P61221	P61221	IAIVNHDK	2	455.261	20.429	85.212	0.013556	5538400	2986100	8524500	6	0.350296
ABCE1 - P61221	P61221	KSGNYFFLDD	2	603.277	57.73	110.41	0.00072672	30539000	933040	31472000	0.5	0.0296466
ABCE1 - P61221	P61221	KSGNYFFLDD	2	603.277	57.816	99.802	0.0026495	21499000	613720	22113000	1	0.0277542
ABCE1 - P61221	P61221	KSGNYFFLDD	2	603.277	57.76	108.81	0.00077062	27157000	447210	27604000	2	0.0162008
ABCE1 - P61221	P61221	KSGNYFFLDD	2	603.277	57.896	105.52	0.00086079	22045000	342500	22387000	6	0.0152987
ABCE1 - P61221	P61221	KSGNYFFLDD	2	603.277	57.744	102.51	0.0017247	16829000	178300	17007000	24	0.0104837
ABCE1 - P61221	P61221	LCIEVTPQSK	2	587.81	38.954	88.136	0.021384	34636000	1597700	36234000	0.5	0.0440943
ABCE1 - P61221	P61221	LCIEVTPQSK	2	587.81	39.006	81.163	0.045325	25086000	968990	26055000	1	0.0371902
ABCE1 - P61221	P61221	LCIEVTPQSK	2	587.81	39.055	104.2	0.0052015	25004000	2100400	27104000	6	0.077493
ABCE1 - P61221	P61221	TQAIVCQQLDLTHLK	3	589.986	48.538	75.911	0.00096829	38769000	406080	39175000	1	0.0103658
ABCF1 - Q8NE71	Q8NE71	AVSEEQQPALK	2	600.317	25.745	136.27	2.21e-05	24821000	1349000	26170000	0.5	0.0515476
ABCF1 - Q8NE71	Q8NE71	AVSEEQQPALK	2	600.317	25.79	124.08	0.00017004	27577000	1257500	28834000	1	0.043611
ABCF1 - Q8NE71	Q8NE71	AVSEEQQPALK	2	600.317	25.809	133.86	3.66e-05	34491000	1503400	35994000	2	0.0417676
ABCF1 - Q8NE71	Q8NE71	AVSEEQQPALK	2	600.317	25.795	133.86	3.66e-05	22845000	1569800	24415000	6	0.0642971
ABCF1 - Q8NE71	Q8NE71	AVSEEQQPALK	2	600.317	25.757	138.78	2.34e-05	33768000	2105300	35874000	24	0.0586871
ABCF1 - Q8NE71	Q8NE71	LQGQLEQGDDTAAERLEK	3	667.668	35.057	135.09	2.67e-06	15074000	780130	15855000	6	0.0492067
ABCF1 - Q8NE71	Q8NE71	NQDEESQEAPELLK	2	815.384	40.17	179.19	1.48e-07	15567000	397620	15964000	0.5	0.0249063
ABCF1 - Q8NE71	Q8NE71	NQDEESQEAPELLK	2	815.384	40.13	197.3	1.13e-07	21100000	928500	22028000	2	0.0421499
ABCF1 - Q8NE71	Q8NE71	NQDEESQEAPELLK	2	815.384	40.279	89.356	0.0015717	8349300	493480	8842800	6	0.055806
ABCF1 - Q8NE71	Q8NE71	STLLLLLTGK	2	529.845	67.557	72.607	0.017467	11051000	124260	11176000	0.5	0.0111192
ABCF1 - Q8NE71	Q8NE71	STLLLLLTGK	2	529.845	67.57	105.94	0.00066389	14639000	78004	14717000	2	0.00530026
ABCF2 - Q9UG63	Q9UG63	SMLLSAIGK	2	460.268	49.159	78.77	0.011065	9508100	441380	9949500	0.5	0.0443621
ABCF2 - Q9UG63	Q9UG63	SMLLSAIGK	2	460.268	49.021	78.77	0.011065	12390000	719400	13110000	2	0.0548767
ABI1 - Q8IZP0	Q8IZP0	MESSINHISQTVDIHK	4	460.482	35.017	35.329	0.055499	19502000	838100	20340000	0.5	0.0412043
ABI1 - Q8IZP0	Q8IZP0	MESSINHISQTVDIHK	4	460.482	34.971	32.009	0.064559	20607000	1158700	21766000	2	0.0532351
ABI1 - Q8IZP0	Q8IZP0	MESSINHISQTVDIHK	4	460.482	35.208	25.957	0.081074	13695000	230560	13925000	6	0.0165566
ABI1 - Q8IZP0	Q8IZP0	MESSINHISQTVDIHK	4	460.482	35.019	38.093	0.047956	23199000	1000100	24199000	24	0.041328
ABI1 - Q8IZP0	Q8IZP0	VADYCENNYIQATDK	2	902.396	39.696	164.04	2.42e-07	20116000	503400	20619000	0.5	0.0244139
ABI1 - Q8IZP0	Q8IZP0	VADYCENNYIQATDK	2	902.396	39.781	160.15	1.21e-06	21506000	438590	21945000	6	0.0199862
ABI1 - Q8IZP0	Q8IZP0	VADYCENNYIQATDK	2	902.396	39.716	158.05	1.73e-06	21258000	1218300	22476000	24	0.0542038
ABI1 - Q8IZP0	Q8IZP0	VADYCENNYIQATDKR	3	653.967	35.138	90.561	0.00039323	25772000	3107800	28879000	0.5	0.107612
ABI1 - Q8IZP0	Q8IZP0	VADYCENNYIQATDKR	3	653.967	35.047	114.59	3.89e-05	37091000	4909700	42000000	2	0.116896
ABI1 - Q8IZP0	Q8IZP0	VADYCENNYIQATDKR	3	653.967	35.18	87.287	0.00046975	25733000	2339000	28072000	6	0.0833215
ABI1 - Q8IZP0	Q8IZP0	VADYCENNYIQATDKR	3	653.967	35.121	111.92	4.35e-05	42547000	4818200	47365000	24	0.101724
ABI1 - Q8IZP0	Q8IZP0	VVAIYDYTK	2	536.29	43.033	82.426	0.0097975	22063000	4140200	26204000	0.5	0.158004
ABI1 - Q8IZP0	Q8IZP0	VVAIYDYTK	2	536.29	43.075	89.698	0.0072756	17262000	2648800	19910000	1	0.133033
ABI1 - Q8IZP0	Q8IZP0	VVAIYDYTK	2	536.29	42.953	80.165	0.010581	20237000	8675900	28913000	2	0.30007
ABI1 - Q8IZP0	Q8IZP0	VVAIYDYTK	2	536.29	43.144	67.897	0.037841	15148000	5029900	20178000	6	0.249278
ABI1 - Q8IZP0	Q8IZP0	VVAIYDYTK	2	536.29	42.945	72.23	0.022381	29865000	1821100	31687000	24	0.0574732
ABRAL - Q9P1F3	Q9P1F3	CANLFEALVGTLK	2	718.384	77.381	79.693	0.0032814	3509100	74018	3583100	0.5	0.0206574
ABRAL - Q9P1F3	Q9P1F3	CANLFEALVGTLK	2	718.384	77.403	49.35	0.080448	2206100	20418	2226500	1	0.00917037
ACAP2 - Q15057	Q15057	SLTLDTWEPELLK	2	772.914	67.819	90.108	0.008541	5085300	156750	5242100	24	0.0299024
ACINU - Q9UKV3	Q9UKV3	EFKEEGEEIPR	3	454.889	31.414	66.663	0.0028146	29562000	1419700	30981000	24	0.0458238
ACINU - Q9UKV3	Q9UKV3	GITEECLK	2	475.237	29.299	84.244	0.014018	9155600	64345	9220000	2	0.00697889
ACINU - Q9UKV3	Q9UKV3	GITEECLK	2	475.237	29.401	94.407	0.0091653	12180000	510160	12690000	6	0.0402012
ACINU - Q9UKV3	Q9UKV3	WGASTATTQK	2	525.764	24.018	68.846	0.031072	4938200	9963400	14902000	0.5	0.668613
ACINU - Q9UKV3	Q9UKV3	WGASTATTQK	2	525.764	24.113	57.55	0.071936	8126400	9716400	17843000	1	0.544556
ACINU - Q9UKV3	Q9UKV3	WGASTATTQK	2	525.764	24.081	68.846	0.031072	16040000	11767000	27807000	2	0.423167
ACINU - Q9UKV3	Q9UKV3	WGASTATTQK	2	525.764	24.093	88.177	0.0051694	21703000	11125000	32827000	6	0.338888
ACL6A - O96019	O96019	MSGGVYGGDEVGALVFDIGSYTVRAGYAGEDCPK	3	1166.54	65.653	0.0083268	0.063215	41982000	25369000	67351000	0.5	0.376668
ACL6A - O96019	O96019	NGMVEDWDSFQAILDHTYK	3	757.013	72.386	38.915	0.03026	5214900	741370	5956200	24	0.124469
ACL6A - O96019	O96019	STGLILDSGATHTTAIPVHDGYVLQQGIVK	4	773.666	54.965	78.921	8.18e-06	38211000	977860	39189000	24	0.0249525
ACLY - P53396	P53396	DEPSVAAMVYPFTGDHK	3	621.958	60.573	23.33	0.050677	3770400	2269500	6039900	2	0.375751
ACLY - P53396	P53396	EAYPEEAYIADLDAK	2	849.399	57.55	128.28	3.39e-05	27875000	20416000	48291000	0.5	0.42277
ACLY - P53396	P53396	EAYPEEAYIADLDAK	2	849.399	57.617	128.28	3.39e-05	31538000	40788000	72326000	2	0.563947
ACLY - P53396	P53396	EAYPEEAYIADLDAK	2	849.399	57.695	116.54	8.03e-05	25085000	27379000	52464000	6	0.521863
ACLY - P53396	P53396	EAYPEEAYIADLDAK	2	849.399	57.606	128.08	3.47e-05	32444000	32841000	65285000	24	0.503041
ACLY - P53396	P53396	EGDYVLFHHEGGVDVGDVDAK	4	565.264	46.942	33.656	0.0068446	55605000	1211400	56817000	2	0.0213213
ACLY - P53396	P53396	EGDYVLFHHEGGVDVGDVDAK	4	565.264	46.952	29.276	0.021495	44101000	1401100	45502000	24	0.030792
ACLY - P53396	P53396	IGNTGGMLDNILASK	2	752.395	58.358	122.46	0.00060246	33013000	5070900	38084000	0.5	0.133151
ACLY - P53396	P53396	IGNTGGMLDNILASK	2	752.395	58.438	101.53	0.0015263	23622000	5266900	28889000	1	0.182316
ACLY - P53396	P53396	IGNTGGMLDNILASK	2	752.395	58.401	119.21	0.00060794	31860000	9482000	41342000	2	0.229355
ACLY - P53396	P53396	IGNTGGMLDNILASK	2	752.395	58.563	128.21	0.00048121	26330000	2663900	28994000	6	0.0918779
ACLY - P53396	P53396	IGNTGGMLDNILASK	2	752.395	58.416	136.21	0.00011503	54755000	12062000	66817000	24	0.180523
ACLY - P53396	P53396	SMGFIGHYLDQK	3	465.896	50.367	41.339	0.041476	8969300	346440	9315800	1	0.0371887
ACLY - P53396	P53396	YQDTPGVK	2	454.23	21.873	82.716	0.014747	21782000	572270	22354000	0.5	0.0256
ACLY - P53396	P53396	YQDTPGVK	2	454.23	21.987	89.046	0.011725	20053000	720880	20774000	1	0.0347013
ACLY - P53396	P53396	YQDTPGVK	2	454.23	21.92	92.47	0.01009	22835000	2225400	25061000	2	0.0888015
ACLY - P53396	P53396	YQDTPGVK	2	454.23	21.949	89.046	0.011725	23426000	674120	24100000	6	0.0279716
ACLY - P53396	P53396	YQDTPGVK	2	454.23	21.93	92.47	0.01009	33173000	1381600	34554000	24	0.0399831
ACON - Q99798	Q99798	DLEDLQILIK	2	600.348	68.837	55.37	0.07982	2775500	359910	3135400	2	0.114789
ACON - Q99798	Q99798	DLEDLQILIK	2	600.348	68.817	75.825	0.0084618	3072400	450560	3523000	24	0.127892
ACON - Q99798	Q99798	QGLLPLTFADPADYNK	2	881.954	68.581	65.395	0.020011	3311400	3097500	6408800	24	0.483312
ACON - Q99798	Q99798	VAMQDATAQMAMLQFISSGLSK	3	776.718	80.771	29.842	0.044996	2274300	28468	2302700	0.5	0.0123625
ACON - Q99798	Q99798	VAMQDATAQMAMLQFISSGLSK	3	776.718	80.806	15.316	0.080218	1700600	28459	1729000	1	0.0164592
ACON - Q99798	Q99798	VAMQDATAQMAMLQFISSGLSK	3	776.718	80.882	45.784	0.0078799	2922200	105580	3027800	24	0.0348704
ACTB - P60709	P60709	CDVDIRK	2	453.229	19.33	131.3	0.0042605	118450000	2865500	121310000	0.5	0.0236202
ACTB - P60709	P60709	CDVDIRK	3	302.488	19.402	133.7	0.0016219	85744000	373150	86117000	1	0.00433305
ACTB - P60709	P60709	CDVDIRK	2	453.229	19.435	148.98	0.0040267	224360000	150500	224510000	2	0.000670347
ACTB - P60709	P60709	CDVDIRK	3	302.488	19.456	108.92	0.0036691	128690000	861650	129560000	2	0.00665101
ACTB - P60709	P60709	CDVDIRK	3	302.488	19.397	124.59	0.0023744	93167000	332940	93500000	6	0.00356086
ACTB - P60709	P60709	CDVDIRK	3	302.488	19.466	111.65	0.0034441	118550000	2441800	121000000	24	0.0201815
ACTB - P60709	P60709	CPEALFQPSFLGMESCGIHETTFNSIMK	3	1077.83	70.435	129.24	4.38e-10	218020000	3203700	221230000	0.5	0.0144817
ACTB - P60709	P60709	CPEALFQPSFLGMESCGIHETTFNSIMK	4	808.621	70.439	36.319	0.027603	29432000	340770	29772000	0.5	0.0114457
ACTB - P60709	P60709	CPEALFQPSFLGMESCGIHETTFNSIMK	3	1077.83	70.491	100.95	1.22e-06	75201000	1356000	76557000	1	0.0177123
ACTB - P60709	P60709	CPEALFQPSFLGMESCGIHETTFNSIMK	4	808.621	70.522	21.255	0.064904	10913000	85728	10999000	1	0.00779436
ACTB - P60709	P60709	CPEALFQPSFLGMESCGIHETTFNSIMK	3	1077.83	70.548	80.359	7.43e-06	50822000	904000	51726000	2	0.0174767
ACTB - P60709	P60709	CPEALFQPSFLGMESCGIHETTFNSIMK	4	808.621	70.573	32.434	0.037222	6974600	205480	7180000	2	0.0286181
ACTB - P60709	P60709	CPEALFQPSFLGMESCGIHETTFNSIMK	3	1077.83	70.859	29.736	0.041673	7286600	9467.8	7296100	6	0.00129766
ACTB - P60709	P60709	CPEALFQPSFLGMESCGIHETTFNSIMK	3	1077.83	70.497	112.8	1.64e-09	100060000	1809300	101870000	24	0.017761
ACTB - P60709	P60709	CPEALFQPSFLGMESCGIHETTFNSIMK	4	808.621	70.518	118.75	1.27e-09	17971000	754740	18726000	24	0.0403049
ACTB - P60709	P60709	DDDIAALVVDNGSGMCK	2	890.398	61.253	123.75	4.24e-05	10580000	1473500	12054000	0.5	0.122247
ACTB - P60709	P60709	DDDIAALVVDNGSGMCK	2	890.398	61.268	162.22	5.57e-07	19175000	1419300	20594000	1	0.0689171
ACTB - P60709	P60709	DDDIAALVVDNGSGMCK	2	890.398	61.237	199.15	1.42e-11	22952000	5133000	28085000	2	0.182767
ACTB - P60709	P60709	DDDIAALVVDNGSGMCK	2	890.398	61.28	78.486	0.00089955	10842000	2368400	13211000	24	0.179283
ACTB - P60709	P60709	DLTDYLMK	2	499.747	60.303	75.189	0.018341	171110000	137500	171250000	1	0.000802931
ACTB - P60709	P60709	DLTDYLMK	2	499.747	60.244	87.323	0.012548	334310000	371530	334680000	2	0.0011101
ACTB - P60709	P60709	DLTDYLMK	2	499.747	60.35	73.324	0.024657	185660000	148310	185810000	6	0.000798188
ACTB - P60709	P60709	DLTDYLMK	2	499.747	60.283	67.032	0.041172	299430000	2835500	302270000	24	0.00938083
ACTB - P60709	P60709	DSYVGDEAQSK	2	599.765	25.069	128.28	0.00011274	821310000	1420000	822730000	0.5	0.00172596
ACTB - P60709	P60709	DSYVGDEAQSK	2	599.765	25.099	162.88	3.58e-05	1020300000	1077900	1021400000	1	0.00105534
ACTB - P60709	P60709	DSYVGDEAQSK	2	599.765	25.119	153.24	3.08e-05	1442700000	1803500	1444500000	2	0.00124853
ACTB - P60709	P60709	DSYVGDEAQSK	2	599.765	25.092	156.46	3.25e-05	1282200000	4093300	1286200000	6	0.00318225
ACTB - P60709	P60709	DSYVGDEAQSK	2	599.765	27.669	79.16	0.0058364	7049500	541680	7591100	6	0.0713565
ACTB - P60709	P60709	DSYVGDEAQSK	2	599.765	25.069	139.98	3.15e-07	1141000000	7617200	1148600000	24	0.00663163
ACTB - P60709	P60709	DSYVGDEAQSKR	3	452.213	21.546	118.77	5.39e-05	1646200000	14107000	1660300000	0.5	0.00849662
ACTB - P60709	P60709	DSYVGDEAQSKR	2	677.815	21.546	204.34	1.25e-06	692650000	4799400	697450000	0.5	0.00688136
ACTB - P60709	P60709	DSYVGDEAQSKR	3	452.213	21.633	121.68	4.45e-05	1794700000	13837000	1808600000	1	0.00765094
ACTB - P60709	P60709	DSYVGDEAQSKR	2	677.815	21.633	208.63	1.2e-06	813970000	2515000	816490000	1	0.00308028
ACTB - P60709	P60709	DSYVGDEAQSKR	3	452.213	21.568	128.88	2.14e-05	2762800000	12174000	2775000000	2	0.00438707
ACTB - P60709	P60709	DSYVGDEAQSKR	2	677.815	21.563	185.6	1.53e-06	1110100000	5049800	1115200000	2	0.00452836
ACTB - P60709	P60709	DSYVGDEAQSKR	3	452.213	21.603	118.77	5.39e-05	2785300000	10589000	2795900000	6	0.00378735
ACTB - P60709	P60709	DSYVGDEAQSKR	2	677.815	21.603	208.11	1.23e-06	1145600000	3264100	1148900000	6	0.00284115
ACTB - P60709	P60709	DSYVGDEAQSKR	3	452.213	21.571	139.32	3.22e-07	2963800000	23509000	2987300000	24	0.00786962
ACTB - P60709	P60709	DSYVGDEAQSKR	2	677.815	21.571	271.01	8.2e-12	1075300000	7852000	1083200000	24	0.00724921
ACTB - P60709	P60709	EITALAPSTmK	2	589.31	34.157	96.665	0.0039681	43609000	2509700	46118000	0.5	0.0544183
ACTB - P60709	P60709	EITALAPSTmK	2	589.31	34.09	88.392	0.0071254	40699000	706520	41405000	1	0.0170634
ACTB - P60709	P60709	EITALAPSTmK	2	589.31	34.158	86.898	0.0076955	81295000	487340	81782000	2	0.00595899
ACTB - P60709	P60709	EITALAPSTmK	2	589.31	34.162	117.53	0.00047336	38363000	2995700	41359000	6	0.0724322
ACTB - P60709	P60709	EITALAPSTmK	2	589.31	34.166	96.665	0.0039681	32947000	18147000	51094000	24	0.355169
ACTB - P60709	P60709	EITALAPSTMK	2	581.313	40.828	96.143	0.0022841	1936900000	95198	1937000000	0.5	4.91e-05
ACTB - P60709	P60709	EITALAPSTMK	2	581.313	40.771	102.06	0.0010461	3651500000	1009900	3652500000	2	0.000276495
ACTB - P60709	P60709	EITALAPSTMK	2	581.313	40.914	102.06	0.0010461	2827100000	5819400	2832900000	6	0.00205421
ACTB - P60709	P60709	EITALAPSTMK	2	581.313	40.855	106.88	0.00051677	3474100000	26977000	3501100000	24	0.00770534
ACTB - P60709	P60709	HQGVMVGmGQK	2	594.287	18.52	137.14	4.12e-05	51400000	1550500	52950000	0.5	0.0292821
ACTB - P60709	P60709	HQGVmVGMGQK	3	396.527	21.238	58.63	0.053348	44668000	1272300	45940000	0.5	0.0276946
ACTB - P60709	P60709	HQGVmVGMGQK	2	594.287	21.235	96.034	0.004209	43838000	748600	44587000	0.5	0.0167898
ACTB - P60709	P60709	HQGVMVGmGQK	2	594.287	18.648	116.37	0.00050208	42289000	835970	43125000	1	0.0193848
ACTB - P60709	P60709	HQGVMVGmGQK	3	396.527	18.649	55.353	0.062874	40957000	1096600	42053000	1	0.0260762
ACTB - P60709	P60709	HQGVmVGMGQK	2	594.287	21.398	96.668	0.0039669	41120000	1280400	42400000	1	0.0301978
ACTB - P60709	P60709	HQGVMVGmGQK	2	594.287	18.586	105.1	0.00078255	89183000	2421900	91604000	2	0.0264385
ACTB - P60709	P60709	HQGVmVGMGQK	2	594.287	21.209	140.84	4.47e-05	82864000	637620	83501000	2	0.00763602
ACTB - P60709	P60709	HQGVMVGmGQK	2	594.287	18.751	107.69	0.00071805	36295000	665070	36960000	6	0.0179943
ACTB - P60709	P60709	HQGVmVGMGQK	3	396.527	21.424	52.167	0.072135	54355000	10603000	64958000	6	0.163229
ACTB - P60709	P60709	HQGVMVGmGQK	2	594.287	18.529	109.48	0.00067363	50141000	2711500	52853000	24	0.0513032
ACTB - P60709	P60709	HQGVMVGMGQK	3	391.195	25.145	82.417	0.0024016	315720000	14565000	330280000	0.5	0.0440983
ACTB - P60709	P60709	HQGVMVGMGQK	2	586.289	25.127	175.51	2.8e-05	272640000	119500000	392140000	0.5	0.304738
ACTB - P60709	P60709	HQGVMVGMGQK	2	586.289	25.098	182.98	2.44e-05	245910000	121620000	367540000	1	0.330912
ACTB - P60709	P60709	HQGVMVGMGQK	3	391.195	25.097	83.862	0.0022608	243650000	15599000	259250000	1	0.06017
ACTB - P60709	P60709	HQGVMVGMGQK	3	391.195	25.049	91.658	0.001501	520350000	10224000	530570000	2	0.0192697
ACTB - P60709	P60709	HQGVMVGMGQK	2	586.289	25.052	206.78	3.18e-05	459040000	53417000	512450000	2	0.104237
ACTB - P60709	P60709	HQGVMVGMGQK	3	391.195	25.313	91.658	0.001501	215040000	3132700	218170000	6	0.0143588
ACTB - P60709	P60709	HQGVMVGMGQK	3	391.195	24.982	82.029	0.001195	493910000	9012100	502920000	24	0.0179195
ACTB - P60709	P60709	HQGVMVGMGQK	2	586.289	24.986	224.36	4.37e-05	339870000	63276000	403150000	24	0.156956
ACTB - P60709	P60709	KDLYANTVLSGGTTMYPGIADR	3	781.726	54.542	216.38	7.73e-16	325620000	7387500	333000000	0.5	0.0221842
ACTB - P60709	P60709	KDLYANTVLSGGTTMYPGIADR	3	781.726	54.566	245.92	6.01e-22	410180000	8787400	418970000	1	0.0209739
ACTB - P60709	P60709	KDLYANTVLSGGTTMYPGIADR	3	781.726	54.501	206.85	1.64e-15	561600000	11987000	573590000	2	0.0208983
ACTB - P60709	P60709	KDLYANTVLSGGTTMYPGIADR	3	781.726	54.776	193.64	3.07e-12	306000000	6346400	312340000	6	0.0203185
ACTB - P60709	P60709	KDLYANTVLSGGTTMYPGIADR	3	781.726	54.529	200.23	2.24e-15	614630000	8909800	623540000	24	0.0142891
ACTB - P60709	P60709	LCYVALDFEQEMATAASSSSLEK	3	850.729	73.137	152.81	1.14e-08	962410000	14077000	976490000	0.5	0.014416
ACTB - P60709	P60709	LCYVALDFEQEMATAASSSSLEK	2	1275.59	73.137	118.47	3.43e-05	361290000	7244400	368540000	0.5	0.0196573
ACTB - P60709	P60709	LCYVALDFEQEMATAASSSSLEK	3	850.729	77.18	15.316	0.077529	3309600	85194	3394800	0.5	0.0250955
ACTB - P60709	P60709	LCYVALDFEQEMATAASSSSLEK	3	850.729	79.729	20.657	0.064907	1763700	202250	1966000	0.5	0.102876
ACTB - P60709	P60709	LCYVALDFEQEMATAASSSSLEK	3	850.729	81.175	19.21	0.068326	1702000	267500	1969500	0.5	0.135821
ACTB - P60709	P60709	LCYVALDFEQEMATAASSSSLEK	3	850.729	89.546	7.1933	0.085277	583070	21045	604110	0.5	0.0348361
ACTB - P60709	P60709	LCYVALDFEQEMATAASSSSLEK	3	850.729	97.84	12.802	0.080137	905600	62128	967720	0.5	0.0641999
ACTB - P60709	P60709	LCYVALDFEQEMATAASSSSLEK	3	850.729	98.355	7.1933	0.085277	923300	3540.7	926840	0.5	0.00382018
ACTB - P60709	P60709	LCYVALDFEQEMATAASSSSLEK	3	850.729	70.385	31.621	0.038999	4251900	237560	4489500	1	0.052915
ACTB - P60709	P60709	LCYVALDFEQEMATAASSSSLEK	3	850.729	73.157	133.84	5.32e-08	1056500000	14453000	1070900000	1	0.0134955
ACTB - P60709	P60709	LCYVALDFEQEMATAASSSSLEK	3	850.729	76.177	56.247	0.0045351	4771900	1497700	6269500	1	0.238883
ACTB - P60709	P60709	LCYVALDFEQEMATAASSSSLEK	3	850.729	78.21	42.746	0.012709	5680200	2385800	8066000	1	0.295785
ACTB - P60709	P60709	LCYVALDFEQEMATAASSSSLEK	3	850.729	79.292	39.288	0.020882	3327800	325130	3653000	1	0.0890053
ACTB - P60709	P60709	LCYVALDFEQEMATAASSSSLEK	3	850.729	81.111	19.897	0.066702	2118300	356040	2474300	1	0.143893
ACTB - P60709	P60709	LCYVALDFEQEMATAASSSSLEK	3	850.729	82.528	21.616	0.062642	1664300	624470	2288800	1	0.272841
ACTB - P60709	P60709	LCYVALDFEQEMATAASSSSLEK	3	850.729	84.169	13.057	0.079904	1235400	195170	1430500	1	0.136428
ACTB - P60709	P60709	LCYVALDFEQEMATAASSSSLEK	3	850.729	85.724	19.897	0.066702	927630	38926	966550	1	0.0402729
ACTB - P60709	P60709	LCYVALDFEQEMATAASSSSLEK	3	850.729	87.387	7.1933	0.085277	655920	217990	873910	1	0.249442
ACTB - P60709	P60709	LCYVALDFEQEMATAASSSSLEK	3	850.729	90.827	7.1933	0.085277	470670	67470	538140	1	0.125376
ACTB - P60709	P60709	LCYVALDFEQEMATAASSSSLEK	3	850.729	93.027	7.0315	0.085425	509350	44365	553710	1	0.0801224
ACTB - P60709	P60709	LCYVALDFEQEMATAASSSSLEK	3	850.729	98.181	15.699	0.076621	1251800	81255	1333100	1	0.060954
ACTB - P60709	P60709	LCYVALDFEQEMATAASSSSLEK	3	850.729	98.502	7.1933	0.085277	1786500	31431	1818000	1	0.0172894
ACTB - P60709	P60709	LCYVALDFEQEMATAASSSSLEK	3	850.729	99.115	6.1064	0.086273	1731900	7142200	8874000	1	0.804837
ACTB - P60709	P60709	LCYVALDFEQEMATAASSSSLEK	3	850.729	70.354	32.146	0.037758	6350000	376870	6726900	2	0.0560246
ACTB - P60709	P60709	LCYVALDFEQEMATAASSSSLEK	3	850.729	73.172	168.64	3.96e-11	1397900000	17220000	1415100000	2	0.0121686
ACTB - P60709	P60709	LCYVALDFEQEMATAASSSSLEK	2	1275.59	73.175	209.13	6.63e-09	489440000	8332700	497780000	2	0.01674
ACTB - P60709	P60709	LCYVALDFEQEMATAASSSSLEK	4	638.299	73.174	69.72	0.0013751	26685000	906820	27591000	2	0.0328655
ACTB - P60709	P60709	LCYVALDFEQEMATAASSSSLEK	3	850.729	78.12	27.928	0.047725	7029300	4033100	11062000	2	0.364577
ACTB - P60709	P60709	LCYVALDFEQEMATAASSSSLEK	3	850.729	84.101	27.035	0.049835	2338800	29896	2368700	2	0.0126213
ACTB - P60709	P60709	LCYVALDFEQEMATAASSSSLEK	3	850.729	86.811	12.802	0.080137	1366100	20038	1386100	2	0.014456
ACTB - P60709	P60709	LCYVALDFEQEMATAASSSSLEK	3	850.729	87.967	12.677	0.080252	1330700	225330	1556000	2	0.144811
ACTB - P60709	P60709	LCYVALDFEQEMATAASSSSLEK	3	850.729	88.879	13.057	0.079904	1005600	100400	1106000	2	0.0907776
ACTB - P60709	P60709	LCYVALDFEQEMATAASSSSLEK	3	850.729	89.223	7.0315	0.085425	1197600	104060	1301600	2	0.0799441
ACTB - P60709	P60709	LCYVALDFEQEMATAASSSSLEK	3	850.729	90.804	13.057	0.079904	1007700	33562	1041200	2	0.032232
ACTB - P60709	P60709	LCYVALDFEQEMATAASSSSLEK	3	850.729	98.252	21.129	0.063792	1765700	123710	1889400	2	0.0654755
ACTB - P60709	P60709	LCYVALDFEQEMATAASSSSLEK	3	850.729	70.364	27.081	0.049726	3678300	34727	3713000	6	0.00935275
ACTB - P60709	P60709	LCYVALDFEQEMATAASSSSLEK	3	850.729	73.217	134.29	4.32e-08	668240000	9523200	677770000	6	0.0140509
ACTB - P60709	P60709	LCYVALDFEQEMATAASSSSLEK	2	1275.59	73.22	169.37	2.22e-07	240050000	3642700	243690000	6	0.0149479
ACTB - P60709	P60709	LCYVALDFEQEMATAASSSSLEK	4	638.299	73.229	31.75	0.040764	10668000	304590	10972000	6	0.0277592
ACTB - P60709	P60709	LCYVALDFEQEMATAASSSSLEK	3	850.729	81.147	7.1933	0.085277	956100	22130	978230	6	0.0226225
ACTB - P60709	P60709	LCYVALDFEQEMATAASSSSLEK	3	850.729	86.537	7.1933	0.085277	402640	11560	414200	6	0.0279092
ACTB - P60709	P60709	LCYVALDFEQEMATAASSSSLEK	3	850.729	98.714	7.0315	0.085425	614310	8620	622930	6	0.0138378
ACTB - P60709	P60709	LCYVALDFEQEMATAASSSSLEK	3	850.729	70.361	50.055	0.0060196	6080500	159520	6240100	24	0.025564
ACTB - P60709	P60709	LCYVALDFEQEMATAASSSSLEK	3	850.729	73.205	140.73	2.26e-08	1265900000	23746000	1289600000	24	0.0184128
ACTB - P60709	P60709	LCYVALDFEQEMATAASSSSLEK	2	1275.59	73.206	204.52	2.27e-08	408210000	8590700	416800000	24	0.020611
ACTB - P60709	P60709	LCYVALDFEQEMATAASSSSLEK	4	638.299	73.187	100.53	5.38e-06	38624000	646500	39270000	24	0.0164627
ACTB - P60709	P60709	LCYVALDFEQEMATAASSSSLEK	3	850.729	77.94	45.011	0.0073559	7639500	1713500	9353000	24	0.183203
ACTB - P60709	P60709	LCYVALDFEQEMATAASSSSLEK	3	850.729	87.571	7.0315	0.085425	762110	65520	827630	24	0.0791658
ACTB - P60709	P60709	LCYVALDFEQEMATAASSSSLEK	3	850.729	88.489	6.8749	0.085569	1310200	102010	1412200	24	0.0722343
ACTB - P60709	P60709	LCYVALDFEQEMATAASSSSLEK	3	850.729	89.971	15.699	0.076621	1148600	31636	1180300	24	0.0268048
ACTB - P60709	P60709	LCYVALDFEQEMATAASSSSLEK	3	850.729	96.253	7.3604	0.085124	368290	20951	389240	24	0.0538253
ACTB - P60709	P60709	QEYDESGPSIVHRK	3	548.937	25.37	85.457	7.94e-05	127300000	4003100	131310000	0.5	0.0304875
ACTB - P60709	P60709	QEYDESGPSIVHRK	4	411.955	25.464	86.405	4.4e-05	134180000	621650	134810000	1	0.00461159
ACTB - P60709	P60709	QEYDESGPSIVHRK	3	548.937	25.465	86.405	4.16e-05	74718000	4570500	79288000	1	0.0576439
ACTB - P60709	P60709	QEYDESGPSIVHRK	3	548.937	25.358	92.935	5.99e-05	143210000	5063800	148270000	2	0.0341517
ACTB - P60709	P60709	QEYDESGPSIVHRK	3	548.937	25.541	90.689	3.83e-05	64431000	2372400	66804000	6	0.0355132
ACTB - P60709	P60709	QEYDESGPSIVHRK	4	411.955	25.548	113.52	1.91e-06	116980000	617240	117590000	6	0.00524876
ACTB - P60709	P60709	QEYDESGPSIVHRK	4	411.955	25.279	102.45	3.37e-06	287510000	2917300	290420000	24	0.0100449
ACTB - P60709	P60709	QEYDESGPSIVHRK	3	548.937	25.277	91.441	5.75e-05	191210000	3332400	194540000	24	0.0171294
ACTB - P60709	P60709	RGILTLK	2	400.771	31.493	107.67	0.00991	362930000	751290	363680000	6	0.00206579
ACTB - P60709	P60709	RGILTLK	2	400.771	30.997	89.55	0.024839	427080000	3111000	430190000	24	0.00723167
ACTB - P60709	P60709	VAPEEHPVLLTEAPLNPK	3	652.026	46.913	115.87	6.52e-07	1865600000	3408100	1869000000	0.5	0.00182348
ACTB - P60709	P60709	VAPEEHPVLLTEAPLNPK	3	652.026	46.888	87.429	2.38e-05	1590000000	4526100	1594500000	1	0.00283852
ACTB - P60709	P60709	VAPEEHPVLLTEAPLNPK	3	652.026	46.771	92.439	1.47e-05	2421000000	9703200	2430700000	2	0.00399193
ACTB - P60709	P60709	VAPEEHPVLLTEAPLNPK	3	652.026	47.073	93.495	1.27e-05	1440200000	6514400	1446700000	6	0.00450289
ACTB - P60709	P60709	VAPEEHPVLLTEAPLNPK	3	652.026	46.789	104.78	1.2e-06	2750600000	25128000	2775700000	24	0.00905276
ACTB - P60709	P60709	YPIEHGIVTNWDDMEK	3	649.637	52.49	114.01	3.81e-05	34278000	4627600	38905000	0.5	0.118944
ACTB - P60709	P60709	YPIEHGIVTNWDDMEK	3	649.637	52.468	124.78	2.02e-05	80456000	6445100	86901000	1	0.0741659
ACTB - P60709	P60709	YPIEHGIVTNWDDMEK	3	649.637	52.298	122.1	2.46e-05	125580000	5733600	131310000	2	0.0436634
ACTB - P60709	P60709	YPIEHGIVTNWDDMEK	3	649.637	52.861	136.57	2.97e-06	47537000	10241000	57779000	6	0.177247
ACTB - P60709	P60709	YPIEHGIVTNWDDMEK	3	649.637	52.313	145.7	2.01e-06	87110000	3822000	90932000	24	0.0420314
ACTC - P68032	P68032	YPIEHGIITNWDDmEK	3	659.64	47.913	61.622	0.022962	91924000	3562600	95486000	0.5	0.0373099
ACTC - P68032	P68032	YPIEHGIITNWDDmEK	3	659.64	47.78	56.774	0.030786	119750000	8481700	128230000	2	0.0661436
ACTC - P68032	P68032	YPIEHGIITNWDDmEK	3	659.64	48.457	54.811	0.033953	29560000	9638100	39198000	6	0.245882
ACTC - P68032	P68032	YPIEHGIITNWDDmEK	3	659.64	47.746	66.826	0.014562	91420000	32284000	123700000	24	0.260978
ACTC - P68032	P68032	YPIEHGIITNWDDMEK	3	654.308	53.038	112.5	4.06e-05	2015900000	9238000	2025100000	0.5	0.00456166
ACTC - P68032	P68032	YPIEHGIITNWDDMEK	3	654.308	53.056	137.21	2.9e-06	1749400000	8450200	1757800000	1	0.00480712
ACTC - P68032	P68032	YPIEHGIITNWDDMEK	3	654.308	52.816	112.17	4.12e-05	1879700000	14246000	1894000000	2	0.00752186
ACTC - P68032	P68032	YPIEHGIITNWDDMEK	2	980.959	52.799	231.52	7.02e-11	130740000	1685200	132430000	2	0.0127257
ACTC - P68032	P68032	YPIEHGIITNWDDMEK	3	654.308	53.644	145.52	2.03e-06	738920000	5637600	744560000	6	0.00757175
ACTC - P68032	P68032	YPIEHGIITNWDDMEK	2	980.959	53.645	164.68	6.7e-06	43178000	539160	43717000	6	0.0123329
ACTC - P68032	P68032	YPIEHGIITNWDDMEK	3	654.308	52.787	136.39	2.98e-06	2375400000	29333000	2404800000	24	0.012198
ACTC - P68032	P68032	YPIEHGIITNWDDMEK	2	980.959	52.798	210.64	1.16e-08	138870000	3284700	142150000	24	0.0231065
ACTG - P63261	P63261	EEEIAALVIDNGSGMCK	3	612.622	58.932	24.579	0.075112	10103000	181490	10285000	6	0.017647
ACTN1 - P12814	P12814	AGTQIENIEEDFRDGLK	3	645.653	58.232	130.06	1.28e-05	31556000	15955	31572000	0.5	0.000505354
ACTN1 - P12814	P12814	AGTQIENIEEDFRDGLK	3	645.653	58.304	130.06	1.28e-05	20540000	173460	20714000	1	0.00837427
ACTN1 - P12814	P12814	AGTQIENIEEDFRDGLK	3	645.653	58.282	107.5	5.54e-05	20616000	93487	20709000	2	0.00451421
ACTN1 - P12814	P12814	AGTQIENIEEDFRDGLK	3	645.653	58.437	117.37	3.68e-05	6967800	6526000	13494000	6	0.48363
ACTN1 - P12814	P12814	AGTQIENIEEDFRDGLK	3	645.653	58.307	136.48	3.34e-06	19037000	730510	19767000	24	0.0369551
ACTN1 - P12814	P12814	AIMTYVSSFYHAFSGAQK	3	669.993	67.217	45.094	0.0088432	16722000	782780	17505000	0.5	0.0447181
ACTN1 - P12814	P12814	AIMTYVSSFYHAFSGAQK	3	669.993	67.224	31.111	0.026626	8365500	703500	9069000	1	0.0775719
ACTN1 - P12814	P12814	AIMTYVSSFYHAFSGAQK	3	669.993	67.215	47.082	0.0088432	10928000	620150	11548000	24	0.0537012
ACTN1 - P12814	P12814	ASIHEAWTDGK	2	607.794	29.289	129.85	0.00026083	70925000	428270	71353000	0.5	0.00600211
ACTN1 - P12814	P12814	ASIHEAWTDGK	2	607.794	29.308	114.4	0.00075919	52888000	78386	52966000	1	0.00147992
ACTN1 - P12814	P12814	ASIHEAWTDGK	2	607.794	29.224	128.86	0.00040265	70491000	171560	70662000	2	0.00242788
ACTN1 - P12814	P12814	ASIHEAWTDGK	3	405.532	29.4	72.887	0.0065769	257870000	635230	258510000	6	0.00245732
ACTN1 - P12814	P12814	ASIHEAWTDGK	3	405.532	29.281	79.889	0.0026478	238860000	1773300	240630000	24	0.0073693
ACTN1 - P12814	P12814	ASIHEAWTDGK	2	607.794	29.285	147.75	0.00014426	61334000	261170	61595000	24	0.00424011
ACTN1 - P12814	P12814	CQLEINFNTLQTK	2	804.906	55.458	231.42	1.09e-08	50639000	213750	50852000	1	0.00420331
ACTN1 - P12814	P12814	CQLEINFNTLQTK	2	804.906	55.406	212.82	1.86e-07	53921000	441620	54362000	2	0.0081236
ACTN1 - P12814	P12814	DDPLTNLNTAFDVAEK	2	881.928	67.877	123.95	4.62e-05	9236800	423620	9660400	0.5	0.0438511
ACTN1 - P12814	P12814	DDPLTNLNTAFDVAEK	2	881.928	67.919	60.161	0.030029	5534800	382510	5917300	1	0.0646425
ACTN1 - P12814	P12814	DDPLTNLNTAFDVAEK	2	881.928	67.826	110.31	9.51e-05	8204700	548190	8752900	2	0.0626296
ACTN1 - P12814	P12814	DDPLTNLNTAFDVAEK	2	881.928	67.857	78.763	0.0013736	3545600	143270	3688900	6	0.0388385
ACTN1 - P12814	P12814	DDPLTNLNTAFDVAEK	2	881.928	67.916	101.39	0.00028762	6199000	650070	6849000	24	0.0949136
ACTN1 - P12814	P12814	HRPELIDYGK	3	409.888	28.622	64.439	0.027429	17243000	3312400	20555000	0.5	0.161145
ACTN1 - P12814	P12814	ICDQWDNLGALTQK	2	831.401	56.47	153.95	2.78e-06	25015000	1155300	26170000	0.5	0.0441455
ACTN1 - P12814	P12814	ICDQWDNLGALTQK	2	831.401	56.523	138.99	6.33e-06	17299000	778890	18078000	1	0.0430852
ACTN1 - P12814	P12814	ICDQWDNLGALTQK	2	831.401	56.47	122.55	6.39e-05	19852000	1057200	20910000	2	0.0505615
ACTN1 - P12814	P12814	ICDQWDNLGALTQK	2	831.401	56.616	87.667	0.0017258	9879700	616760	10496000	6	0.0587589
ACTN1 - P12814	P12814	ICDQWDNLGALTQK	2	831.401	56.472	95.018	0.0010551	18929000	1245800	20175000	24	0.0617503
ACTN1 - P12814	P12814	LDHLAEK	2	413.227	17.847	116.88	0.0061831	20608000	1415900	22023000	0.5	0.0642892
ACTN4 - O43707	O43707	AGTQIENIDEDFRDGLK	3	640.981	51.355	116.86	3.77e-05	118230000	11085000	129320000	24	0.0857209
ACTN4 - O43707	O43707	DDPVTNLNNAFEVAEK	2	888.426	61.71	107.65	0.00010463	15984000	1368200	17352000	6	0.0788488
ACTN4 - O43707	O43707	DHALLEEQSK	2	585.293	24.881	145.72	5.4e-05	8796600	290230	9086800	0.5	0.0319396
ACTN4 - O43707	O43707	ETTDTDTADQVIASFK	2	871.41	57.302	156.69	2.85e-05	134020000	2105900	136130000	0.5	0.0154702
ACTN4 - O43707	O43707	ETTDTDTADQVIASFK	3	581.276	57.33	116.58	3.38e-05	30556000	742020	31298000	0.5	0.0237082
ACTN4 - O43707	O43707	ETTDTDTADQVIASFK	2	871.41	57.356	176.87	4.08e-06	80264000	823730	81087000	1	0.0101585
ACTN4 - O43707	O43707	ETTDTDTADQVIASFK	3	581.276	57.362	104.94	5.46e-05	18167000	942110	19109000	1	0.0493016
ACTN4 - O43707	O43707	ETTDTDTADQVIASFK	2	871.41	57.356	182.08	3.23e-06	113360000	2775700	116140000	2	0.0239005
ACTN4 - O43707	O43707	ETTDTDTADQVIASFK	3	581.276	57.356	118.16	3.12e-05	31709000	57466	31767000	2	0.00180901
ACTN4 - O43707	O43707	ETTDTDTADQVIASFK	2	871.41	57.425	194.39	1.01e-06	61454000	2458600	63913000	6	0.0384682
ACTN4 - O43707	O43707	ETTDTDTADQVIASFK	3	581.276	57.434	98.676	0.00019467	17601000	531760	18133000	6	0.0293259
ACTN4 - O43707	O43707	ETTDTDTADQVIASFK	2	871.41	57.346	195.25	7.08e-07	91662000	2884400	94546000	24	0.0305078
ACTN4 - O43707	O43707	ETTDTDTADQVIASFK	3	581.276	57.344	122.63	2.37e-05	26508000	402290	26910000	24	0.0149493
ACTN4 - O43707	O43707	HRDYETATLSDIK	3	516.927	32.125	110.25	1.43e-05	106170000	1518600	107690000	0.5	0.0141018
ACTN4 - O43707	O43707	HRDYETATLSDIK	3	516.927	32.238	121.45	3.22e-06	67403000	1156400	68560000	1	0.0168671
ACTN4 - O43707	O43707	HRDYETATLSDIK	3	516.927	32.085	97.203	8.48e-05	68706000	1069700	69776000	2	0.0153306
ACTN4 - O43707	O43707	HRDYETATLSDIK	3	516.927	31.962	120.53	1.6e-05	58999000	2967300	61966000	24	0.0478857
ACTN4 - O43707	O43707	HRPELIEYDK	3	433.895	28.242	86.344	0.00088246	62447000	1361900	63809000	0.5	0.0213434
ACTN4 - O43707	O43707	HRPELIEYDK	3	433.895	28.151	87.184	0.0012061	35999000	2123900	38123000	2	0.0557119
ACTN4 - O43707	O43707	HRPELIEYDK	3	433.895	28.93	60.255	0.015573	11908000	749820	12658000	6	0.0592377
ACTN4 - O43707	O43707	HRPELIEYDK	3	433.895	28.095	79.659	0.0021729	44054000	1374900	45429000	24	0.0302649
ACTN4 - O43707	O43707	IAESNHIK	2	456.251	15.81	114.43	0.0032397	18788000	16810	18805000	0.5	0.00089392
ACTN4 - O43707	O43707	IAESNHIK	2	456.251	15.901	120.52	0.0026804	10936000	87160	11023000	1	0.00790699
ACTN4 - O43707	O43707	IAESNHIK	3	304.503	15.892	58.596	0.022554	5868400	39906	5908300	1	0.00675422
ACTN4 - O43707	O43707	IAESNHIK	2	456.251	15.798	102.3	0.0053988	12106000	4955.5	12110000	2	0.000409175
ACTN4 - O43707	O43707	IAESNHIK	3	304.503	15.797	56.378	0.025076	7735500	68322	7803900	2	0.00875494
ACTN4 - O43707	O43707	IAESNHIK	3	304.503	15.857	56.177	0.02163	6579400	157090	6736500	24	0.0233193
ACTN4 - O43707	O43707	ISIEMNGTLEDQLSHLK	3	643.331	59.03	43.794	0.011051	16639000	303320	16943000	1	0.0179031
ACTN4 - O43707	O43707	LSGSNPYTTVTPQIINSK	2	960.507	49.302	167.73	8.34e-09	34345000	4495100	38840000	0.5	0.115733
ACTN4 - O43707	O43707	LSGSNPYTTVTPQIINSK	2	960.507	49.321	129.54	1.81e-05	17698000	1727800	19426000	1	0.0889436
ACTN4 - O43707	O43707	LSGSNPYTTVTPQIINSK	2	960.507	49.22	110.51	6.54e-05	28996000	3597400	32594000	24	0.110372
ACTN4 - O43707	O43707	MAPYQGPDAVPGALDYK	2	896.932	51.719	83.204	0.00075786	37955000	274870	38230000	6	0.00718993
ACTN4 - O43707	O43707	MAPYQGPDAVPGALDYK	2	896.932	51.542	96.734	0.00035149	65591000	543210	66134000	24	0.00821375
ACTN4 - O43707	O43707	NVNVQNFHISWK	3	495.925	50.042	83.314	0.00068743	38369000	422330	38791000	0.5	0.0108872
ACTN4 - O43707	O43707	NVNVQNFHISWK	3	495.925	50.04	43.991	0.03639	21254000	227310	21482000	1	0.0105818
ACTN4 - O43707	O43707	NVNVQNFHISWK	3	495.925	49.92	63.727	0.002267	26642000	339080	26981000	24	0.0125673
ACTN4 - O43707	O43707	QLEAIDQLHLEYAK	3	557.63	51.429	105.41	5.02e-05	180980000	2382000	183360000	0.5	0.0129907
ACTN4 - O43707	O43707	QLEAIDQLHLEYAK	3	557.63	51.421	92.151	0.00022471	93452000	1380300	94832000	1	0.0145552
ACTN4 - O43707	O43707	QLEAIDQLHLEYAK	3	557.63	51.327	113.37	1.43e-05	111520000	3303100	114830000	2	0.0287669
ACTN4 - O43707	O43707	QLEAIDQLHLEYAK	3	557.63	51.576	75.589	0.0011871	57153000	1460400	58613000	6	0.0249158
ACTN4 - O43707	O43707	QLEAIDQLHLEYAK	3	557.63	51.394	83.877	0.00051501	103010000	2236400	105240000	24	0.0212492
ACTN4 - O43707	O43707	RDHALLEEQSK	3	442.565	20.278	122.34	9.44e-05	49533000	1612000	51145000	0.5	0.0315182
ACTN4 - O43707	O43707	RDHALLEEQSK	2	663.344	20.308	199.68	5.16e-05	11423000	3516000	14939000	0.5	0.235357
ACTN4 - O43707	O43707	RDHALLEEQSK	3	442.565	20.454	94.402	0.0012898	25619000	2673700	28292000	1	0.0945014
ACTN4 - O43707	O43707	RDHALLEEQSK	3	442.565	20.17	101.56	0.00056106	37362000	1469000	38832000	2	0.0378306
ACTN4 - O43707	O43707	RDHALLEEQSK	3	442.565	20.662	93.766	0.0013546	16109000	321900	16431000	6	0.0195911
ACTN4 - O43707	O43707	RDHALLEEQSK	3	442.565	20.213	118.76	0.00011818	33476000	1535300	35011000	24	0.0438516
ACTN4 - O43707	O43707	VLAGDKNFITAEELR	3	559.305	46.637	138.28	6.22e-09	102170000	1488900	103660000	0.5	0.0143635
ACTN4 - O43707	O43707	VLAGDKNFITAEELR	3	559.305	46.612	107.98	2.09e-05	63654000	958570	64613000	1	0.0148357
ACTN4 - O43707	O43707	VLAGDKNFITAEELR	3	559.305	46.532	116.58	2.02e-06	76160000	1325900	77486000	2	0.0171115
ACTN4 - O43707	O43707	VLAGDKNFITAEELR	3	559.305	46.897	89.624	5.45e-05	33068000	10413000	43481000	6	0.239484
ACTN4 - O43707	O43707	VLAGDKNFITAEELR	3	559.305	46.493	117.37	3.98e-06	83373000	1659200	85032000	24	0.0195126
ACTN4 - O43707	O43707	VQQLVPK	2	406.255	26.491	122.15	0.005289	54682000	477740	55160000	0.5	0.00866103
ACTN4 - O43707	O43707	VQQLVPK	2	406.255	26.555	117.7	0.0060448	36375000	209380	36585000	1	0.00572321
ACTN4 - O43707	O43707	VQQLVPK	2	406.255	26.53	113.08	0.0068278	41583000	744770	42328000	2	0.0175953
ACTN4 - O43707	O43707	VQQLVPK	2	406.255	26.518	98.415	0.012981	29731000	214860	29946000	6	0.00717495
ACTN4 - O43707	O43707	VQQLVPK	2	406.255	26.524	113.08	0.0068278	35337000	198340	35536000	24	0.00558149
ACTY - P42025	P42025	VMAGALEGDLFIGPK	2	759.405	61.192	101.39	0.00036829	11464000	12916000	24381000	6	0.529779
ACYP1 - P07311	P07311	LDYSDFQIVK	2	614.316	57.979	92.838	0.0039271	16001000	637520	16639000	0.5	0.0383159
ACYP1 - P07311	P07311	LDYSDFQIVK	2	614.316	58.111	86.136	0.0057135	11350000	275490	11626000	6	0.0236971
ACYP1 - P07311	P07311	LDYSDFQIVK	2	614.316	58.038	86.136	0.0057135	15581000	421530	16003000	24	0.0263415
ADAM9 - Q13443	Q13443	DLLPEDFVVYTYNK	2	858.43	71.927	48.004	0.075761	1790100	3120000	4910100	24	0.635425
ADAM9 - Q13443	Q13443	QVSYVIQAEGK	2	611.327	36.23	68.657	0.036616	3951900	11649000	15600000	24	0.746688
ADAM9 - Q13443	Q13443	QVSYVIQAEGK	2	611.327	36.19	-1	NaN	4870700	2635700	7506500	6	0.351127
ADDA - P35611	P35611	SLVQGELVTASK	2	616.348	39.992	75.197	0.0048816	38825000	2023300	40849000	6	0.049532
ADDA - P35611	P35611	SLVQGELVTASK	2	616.348	39.907	94.297	0.0018828	39968000	2937200	42905000	24	0.0684579
ADDA - P35611	P35611	TLASAGGPDNLVLLNPEK	2	904.991	56.335	115.91	5.2e-05	8551300	228240	8779500	0.5	0.0259968
ADDA - P35611	P35611	TLASAGGPDNLVLLNPEK	2	904.991	56.407	114.74	5.49e-05	9865500	429940	10295000	1	0.0417602
ADDA - P35611	P35611	TLASAGGPDNLVLLNPEK	2	904.991	56.372	119.32	4.35e-05	10787000	662580	11449000	2	0.0578694
ADDA - P35611	P35611	TLASAGGPDNLVLLNPEK	2	904.991	56.487	121.76	3.74e-05	12132000	616250	12749000	6	0.04834
ADDA - P35611	P35611	TLASAGGPDNLVLLNPEK	2	904.991	56.366	126.63	2.53e-05	17605000	421040	18026000	24	0.0233573
ADDA - P35611	P35611	TSTSAVPNLFVPLNTNPK	2	950.512	60.483	85.973	0.00046543	9537200	30038	9567300	0.5	0.00313967
ADDA - P35611	P35611	TSTSAVPNLFVPLNTNPK	2	950.512	60.524	109.84	6.71e-05	17821000	24777	17846000	2	0.0013884
ADDA - P35611	P35611	TSTSAVPNLFVPLNTNPK	2	950.512	60.64	87.216	0.00044019	14353000	5917.7	14359000	6	0.000412127
ADDA - P35611	P35611	TSTSAVPNLFVPLNTNPK	2	950.512	60.552	123.26	3.37e-05	18338000	199210	18538000	24	0.0107465
ADDG - Q9UEY8	Q9UEY8	GLSFSEATASNLVK	2	712.375	51.607	110.84	0.00011726	10947000	18837	10966000	6	0.00171779
ADH7 - P40394	P40394	AAVLWEQK	2	472.764	39.472	129.4	0.0018654	42672000	1191900	43864000	0.5	0.0271727
ADH7 - P40394	P40394	AAVLWEQK	2	472.764	39.522	114.6	0.0032239	22399000	1685300	24085000	1	0.069975
ADH7 - P40394	P40394	AAVLWEQK	2	472.764	39.478	114.6	0.0032239	37540000	1952900	39493000	24	0.0494494
ADH7 - P40394	P40394	AMAVGATECISPK	2	667.826	35.811	108.47	0.00015232	32227000	509530	32736000	0.5	0.0155646
ADH7 - P40394	P40394	AMAVGATECISPK	2	667.826	35.773	108.47	0.00015232	18424000	1307600	19732000	1	0.0662693
ADH7 - P40394	P40394	AMAVGATECISPK	2	667.826	35.748	114.83	0.00011707	29303000	4654200	33957000	2	0.137061
ADH7 - P40394	P40394	AMAVGATECISPK	2	667.826	35.836	112.13	0.00013205	27270000	4877400	32148000	6	0.15172
ADH7 - P40394	P40394	AMAVGATECISPK	2	667.826	35.822	100.88	0.00067858	33878000	14896000	48774000	24	0.305409
ADH7 - P40394	P40394	IIGIDLNK	2	443.274	45.881	107.32	0.0038928	50810000	287280	51097000	24	0.00562222
ADH7 - P40394	P40394	QPFSIEEIEVAPPK	2	792.419	59.04	84.507	0.0020141	20793000	402580	21196000	6	0.0189936
ADH7 - P40394	P40394	QPFSIEEIEVAPPK	2	792.419	58.947	80.979	0.002336	26998000	19904	27018000	24	0.000736697
ADH7 - P40394	P40394	VCLIGCGFSTGYGAAVK	2	880.429	54.951	81.709	0.023478	14017000	861810	14879000	24	0.057922
ADHX - P11766	P11766	AGDTVIPLYIPQCGECK	2	960.963	59.116	142.97	4.42e-06	82002000	886310	82889000	24	0.0106928
ADHX - P11766	P11766	IDPLAPLDK	2	491.284	53.225	86.136	0.008511	6998000	4463000	11461000	24	0.389408
ADIRF - Q15847	Q15847	AMDQLAK	2	388.702	24.009	76.833	0.028641	6325500	3389300	9714800	2	0.34888
ADIRF - Q15847	Q15847	AMDQLAK	2	388.702	23.936	77.374	0.028249	8477500	26568000	35045000	24	0.7581
ADIRF - Q15847	Q15847	QQVEGTAQEAVSAAGAAAQQVVDQATEAGQK	3	1014.5	71.351	144.78	2.35e-15	17156000	106730	17263000	0.5	0.00618268
ADIRF - Q15847	Q15847	QQVEGTAQEAVSAAGAAAQQVVDQATEAGQK	4	761.125	71.361	74.382	0.00013497	5250800	73759	5324600	2	0.0138526
ADIRF - Q15847	Q15847	QQVEGTAQEAVSAAGAAAQQVVDQATEAGQK	4	761.125	71.469	23.983	0.059723	6084200	58376	6142500	6	0.00950351
ADIRF - Q15847	Q15847	QQVEGTAQEAVSAAGAAAQQVVDQATEAGQK	3	1014.5	71.411	154.88	1.17e-15	22161000	562020	22724000	24	0.0247335
ADIRF - Q15847	Q15847	TANQASDTFSGIGK	2	698.839	36.095	153.95	2.78e-06	33677000	459980	34137000	0.5	0.0134745
ADIRF - Q15847	Q15847	TANQASDTFSGIGK	2	698.839	36.038	158.56	1.68e-06	29002000	147660	29150000	1	0.00506558
ADIRF - Q15847	Q15847	TANQASDTFSGIGK	2	698.839	36.01	147.62	4.28e-06	45074000	899780	45974000	2	0.0195716
ADIRF - Q15847	Q15847	TANQASDTFSGIGK	2	698.839	36.089	163.12	6.03e-07	42508000	770880	43279000	6	0.0178119
ADIRF - Q15847	Q15847	TANQASDTFSGIGK	2	698.839	36.102	164.9	1.8e-07	38440000	2081200	40521000	24	0.0513608
ADK - P55263	P55263	SLIANLAAANCYK	2	704.866	52.48	165.98	5.65e-07	24237000	1926400	26163000	0.5	0.0736296
ADK - P55263	P55263	SLIANLAAANCYK	2	704.866	52.337	214.83	1.58e-07	32758000	1978600	34736000	2	0.0569601
ADK - P55263	P55263	SLIANLAAANCYK	2	704.866	52.649	167.12	5.6e-07	24655000	3189600	27844000	6	0.11455
ADK - P55263	P55263	SLIANLAAANCYK	2	704.866	52.346	179.8	5.06e-07	18884000	798710	19683000	24	0.0405793
ADK - P55263	P55263	TGCTFPEKPDFH	3	479.215	37.455	43.501	0.06495	17677000	982640	18660000	2	0.0526613
ADPPT - Q9NRN7	Q9NRN7	HQDVPSQDDSKPTQR	3	579.943	16.874	181.97	4.35e-09	24428000	446890	24875000	0.5	0.0179655
ADPPT - Q9NRN7	Q9NRN7	HQDVPSQDDSKPTQR	3	579.943	16.924	131.86	1.15e-05	17341000	475470	17817000	1	0.0266871
ADPPT - Q9NRN7	Q9NRN7	HQDVPSQDDSKPTQR	3	579.943	16.995	152.34	1.84e-06	24028000	165510	24194000	2	0.00684109
ADPPT - Q9NRN7	Q9NRN7	HQDVPSQDDSKPTQR	3	579.943	16.839	121.32	3.58e-05	13260000	307550	13567000	6	0.0226681
ADRM1 - Q16186	Q16186	LFFWMQEPK	2	613.307	66.208	62.546	0.056934	5832400	1893400	7725800	1	0.245075
ADRM1 - Q16186	Q16186	TSGNVEDDLIIFPDDCEFK	2	1107.5	68.719	124.42	1.97e-05	11912000	106510	12018000	1	0.00886216
ADRM1 - Q16186	Q16186	TSGNVEDDLIIFPDDCEFK	2	1107.5	68.704	99.161	0.00013336	6752700	254650	7007300	6	0.0363404
ADRM1 - Q16186	Q16186	TSGNVEDDLIIFPDDCEFK	2	1107.5	68.659	87.18	0.00030288	6286200	167200	6453400	24	0.0259088
ADRM1 - Q16186	Q16186	TSGNVEDDLIIFPDDCEFKR	3	790.702	60.647	122.1	5.33e-06	18371000	544380	18916000	0.5	0.0287798
ADRM1 - Q16186	Q16186	TSGNVEDDLIIFPDDCEFKR	3	790.702	60.732	130.09	2.42e-06	23405000	299090	23704000	1	0.0126177
ADRM1 - Q16186	Q16186	TSGNVEDDLIIFPDDCEFKR	3	790.702	60.688	110.37	9.59e-06	26985000	347130	27333000	2	0.0127004
ADRM1 - Q16186	Q16186	TSGNVEDDLIIFPDDCEFKR	3	790.702	60.808	71.842	0.0013985	8197200	153200	8350400	6	0.0183464
AGFG1 - P52594	P52594	APVGSVVSVPSQSSASSDK	2	894.952	36.78	198.23	2.38e-13	23163000	4760600	27923000	2	0.170487
AGFG1 - P52594	P52594	APVGSVVSVPSQSSASSDK	2	894.952	36.819	211.83	1.17e-13	20679000	2901200	23580000	6	0.123035
AGFG1 - P52594	P52594	SISMTTFTQQEIEFLQK	3	677.675	68.856	51.606	0.0023864	6633400	256060	6889400	24	0.0371669
AGFG1 - P52594	P52594	SLLGDSAPTLHLNK	3	489.272	46.249	42.317	0.045945	16894000	1600.6	16896000	1	9.47e-05
AGFG1 - P52594	P52594	SSAIPDFRDPQK	3	454.233	36.565	47.556	0.015499	15053000	3547200	18600000	0.5	0.190708
AGFG1 - P52594	P52594	SSAIPDFRDPQK	3	454.233	36.433	57.477	0.0044728	18845000	3565100	22410000	2	0.159085
AGFG1 - P52594	P52594	SSSADFGTFNTSQSHQTASAVSK	3	782.36	35.492	147.93	1.59e-08	44122000	285120	44407000	6	0.00642059
AGFG1 - P52594	P52594	YAALANLDNIFSAGQGGDQGSGFGTTGK	3	906.432	69.529	133.15	1.52e-10	20500000	1136200	21637000	0.5	0.0525138
AGFG1 - P52594	P52594	YAALANLDNIFSAGQGGDQGSGFGTTGK	3	906.432	69.564	127.41	5.72e-10	15794000	648520	16443000	1	0.0394416
AGFG1 - P52594	P52594	YAALANLDNIFSAGQGGDQGSGFGTTGK	3	906.432	69.566	144.83	1.24e-11	28958000	1059500	30017000	2	0.0352961
AGFG1 - P52594	P52594	YAALANLDNIFSAGQGGDQGSGFGTTGK	3	906.432	69.598	117.53	1.3e-09	14824000	1158000	15982000	6	0.0724565
AGFG1 - P52594	P52594	YAALANLDNIFSAGQGGDQGSGFGTTGK	3	906.432	69.549	126.68	6.25e-10	20780000	3126200	23906000	24	0.130769
AGM1 - O95394	O95394	QAVTPPGLQEAINDLVK	2	896.994	69.315	47.712	0.042721	3789700	113530	3903300	24	0.0290862
AGM1 - O95394	O95394	VLIDISEK	2	458.771	43.024	58.716	0.077847	15647000	658020	16305000	6	0.0403569
AGRIN - O00468	O00468	EPLYVGGAPDFSK	2	690.346	50.088	55.718	0.058918	6049100	5553900	11603000	6	0.478661
AGRIN - O00468	O00468	EPLYVGGAPDFSK	2	690.346	49.914	89.266	0.0021052	11203000	16880000	28083000	24	0.601075
AHNK - Q09666	Q09666	ADLDVSGPK	2	451.235	28.557	59.35	0.06834	47443000	17656000	65099000	24	0.271218
AHNK - Q09666	Q09666	ADVDISGPK	2	451.235	28.502	61.582	0.060375	24090000	10197000	34286000	2	0.297401
AHNK - Q09666	Q09666	AEGPEVDVNLPK	2	634.33	43.539	96.89	0.0014757	52140000	64970000	117110000	0.5	0.554778
AHNK - Q09666	Q09666	AEGPEVDVNLPK	2	634.33	43.588	102.06	0.00066365	63730000	66153000	129880000	1	0.509328
AHNK - Q09666	Q09666	AEGPEVDVNLPK	2	634.33	43.496	106.18	0.00019367	93945000	63755000	157700000	2	0.40428
AHNK - Q09666	Q09666	AEGPEVDVNLPK	2	634.33	43.489	98.048	0.0012938	205650000	103680000	309320000	24	0.335176
AHNK - Q09666	Q09666	ANVDISAPK	2	457.751	28.919	64.42	0.050247	23060000	13656000	36716000	24	0.371936
AHNK - Q09666	Q09666	EVDVNLPK	2	457.253	37.274	66.993	0.047708	18308000	473980	18782000	24	0.0252359
AHNK - Q09666	Q09666	FGTFGGLGSK	2	485.753	43.936	107.15	0.00063776	13670000	748490	14419000	6	0.0519118
AHNK - Q09666	Q09666	FSMPGFK	2	407.202	49.225	89.673	0.019324	39242000	384330	39627000	0.5	0.00969885
AHNK - Q09666	Q09666	FSMPGFK	2	407.202	49.321	86.086	0.021927	82960000	305870	83266000	6	0.00367341
AHNK - Q09666	Q09666	FSMPGFK	2	407.202	49.128	85.89	0.022069	128820000	3520800	132340000	24	0.026604
AHNK - Q09666	Q09666	FSMPSLK	2	405.215	47.018	84.244	0.023264	7476300	712080	8188400	6	0.0869623
AHNK - Q09666	Q09666	FSMPSLK	2	405.215	46.894	97.068	0.013958	13136000	1681800	14818000	24	0.113499
AHNK - Q09666	Q09666	GDVDVSLPK	2	465.251	38.227	55.112	0.083462	19935000	10202000	30137000	6	0.338521
AHNK - Q09666	Q09666	GEGPDVDVNLPK	2	620.314	42.885	78.655	0.0043386	34495000	8394700	42890000	0.5	0.195728
AHNK - Q09666	Q09666	GEGPDVDVNLPK	2	620.314	42.96	89.913	0.0025711	42671000	9941200	52613000	1	0.188952
AHNK - Q09666	Q09666	GEGPDVDVNLPK	2	620.314	42.85	76.282	0.0047112	72361000	10556000	82917000	2	0.127308
AHNK - Q09666	Q09666	GEGPDVDVNLPK	2	620.314	42.986	88.681	0.0027646	72759000	10125000	82883000	6	0.122159
AHNK - Q09666	Q09666	GEGPDVDVNLPK	2	620.314	42.811	99.855	0.0010101	133030000	18628000	151660000	24	0.122829
AHNK - Q09666	Q09666	GEGPEFDVNLSK	2	646.312	45.963	59.84	0.054918	28774000	4002900	32777000	24	0.122126
AHNK - Q09666	Q09666	GEGPEVDMNLPK	2	643.308	43.991	59.426	0.056279	9768500	331930	10100000	1	0.032863
AHNK - Q09666	Q09666	GEGPEVDMNLPK	2	643.308	44.076	77.14	0.0045765	17803000	1052800	18856000	6	0.0558343
AHNK - Q09666	Q09666	GEGPEVDMNLPK	2	643.308	43.886	85.533	0.0032587	25745000	4427300	30172000	24	0.146734
AHNK - Q09666	Q09666	GEGPEVDVNLPK	2	627.322	43.328	86.882	0.003047	37476000	754240	38230000	0.5	0.0197289
AHNK - Q09666	Q09666	GEGPEVDVNLPK	2	627.322	43.394	90.108	0.0025404	40836000	629100	41465000	1	0.0151718
AHNK - Q09666	Q09666	GEGPEVDVNLPK	2	627.322	43.294	106.18	0.00019367	61521000	53065	61574000	2	0.000861808
AHNK - Q09666	Q09666	GEGPEVDVNLPK	2	627.322	43.443	86.898	0.0030444	89678000	5500700	95179000	6	0.0577934
AHNK - Q09666	Q09666	GEGPEVDVNLPK	2	627.322	43.278	85.355	0.0032868	173620000	6515500	180130000	24	0.03617
AHNK - Q09666	Q09666	GPFVEAEVPDVDLECPDAK	2	1043.99	59.809	153.81	1.09e-06	11937000	585470	12522000	24	0.0467536
AHNK - Q09666	Q09666	GSLGATGEIK	2	466.756	27.192	54.982	0.081225	8489600	167190	8656800	2	0.0193132
AHNK - Q09666	Q09666	HELTEISNVDVETQSGK	3	629.309	38.235	101.42	9.46e-06	8150600	1836700	9987300	0.5	0.183904
AHNK - Q09666	Q09666	HELTEISNVDVETQSGK	3	629.309	38.261	176.25	1.25e-12	16821000	2624000	19445000	24	0.134945
AHNK - Q09666	Q09666	IDVDAPDIDIHGPDAK	3	564.281	47.321	92.773	0.00032666	32961000	555700	33516000	24	0.0165798
AHNK - Q09666	Q09666	IDVTAPDVSIEEPEGK	2	849.925	50.324	122.42	5.17e-05	21519000	2344200	23863000	2	0.0982349
AHNK - Q09666	Q09666	IDVTAPDVSIEEPEGK	2	849.925	50.545	117.2	7.04e-05	16990000	2131500	19122000	6	0.111471
AHNK - Q09666	Q09666	IDVTAPDVSIEEPEGK	2	849.925	50.402	134.99	6.72e-06	34242000	966000	35208000	24	0.0274369
AHNK - Q09666	Q09666	IPMPDFDLHLK	3	442.569	58.31	51.841	0.040379	10347000	175210	10522000	24	0.0166514
AHNK - Q09666	Q09666	ISMPDFDLHLK	3	439.229	57.555	43.68	0.037303	16691000	147270	16838000	0.5	0.00874615
AHNK - Q09666	Q09666	ISMPDFDLHLK	3	439.229	57.654	47.053	0.031693	18077000	864050	18941000	1	0.0456179
AHNK - Q09666	Q09666	ISMPDFDLHLK	3	439.229	57.639	52.193	0.032041	38008000	399910	38408000	2	0.0104122
AHNK - Q09666	Q09666	ISMPDFDLHLK	3	439.229	57.721	43.544	0.039195	19613000	475600	20088000	6	0.0236751
AHNK - Q09666	Q09666	ISMPDFDLHLK	3	439.229	57.619	48.701	0.018595	67085000	1066300	68151000	24	0.0156461
AHNK - Q09666	Q09666	ISMPDFDLNLK	2	646.831	64.285	74.173	0.0096839	6044100	1630600	7674800	0.5	0.212464
AHNK - Q09666	Q09666	ISMPDFDLNLK	2	646.831	64.304	115.71	0.00028415	11864000	2506300	14371000	2	0.174408
AHNK - Q09666	Q09666	ISMPDFDLNLK	2	646.831	64.326	144.5	2.64e-05	11101000	5387200	16488000	6	0.326731
AHNK - Q09666	Q09666	ISMPDFDLNLK	2	646.831	64.278	145.72	2.7e-05	23557000	7649900	31207000	24	0.245135
AHNK - Q09666	Q09666	ISMPDIDFNLK	2	646.831	63.722	64.485	0.043086	9766100	4317300	14083000	2	0.306552
AHNK - Q09666	Q09666	ISMPDIDFNLK	2	646.831	63.779	76.465	0.0064002	9567700	3543000	13111000	6	0.270237
AHNK - Q09666	Q09666	ISMPDIDFNLK	2	646.831	63.744	120.99	0.00021221	22712000	6366100	29078000	24	0.218931
AHNK - Q09666	Q09666	ISMPDIDLNLTGPK	2	757.4	63.752	105.46	0.00014176	15596000	10477000	26073000	24	0.401833
AHNK - Q09666	Q09666	ISMPDLDLNLK	2	629.839	61.363	81.525	0.0053418	24892000	417020	25309000	0.5	0.0164771
AHNK - Q09666	Q09666	ISMPDLDLNLK	2	629.839	61.397	123.21	0.00018194	30876000	224350	31101000	1	0.00721374
AHNK - Q09666	Q09666	ISMPDLDLNLK	2	629.839	61.363	99.688	0.0015426	62852000	183270	63035000	2	0.00290742
AHNK - Q09666	Q09666	ISMPDLDLNLK	2	629.839	61.415	122.33	7.34e-05	126320000	2750100	129070000	24	0.021307
AHNK - Q09666	Q09666	ISMPDLDLNLK	2	629.839	62.202	83.456	0.0038056	21090000	35656000	56745000	24	0.628344
AHNK - Q09666	Q09666	ISMPDLDLNLK	2	629.839	62.267	-1	NaN	9272100	4219600	13492000	6	0.312755
AHNK - Q09666	Q09666	ISMPDVDLHLK	3	423.229	51.47	44.612	0.052279	30966000	151060	31117000	6	0.00485457
AHNK - Q09666	Q09666	ISMPDVDLHVK	3	418.557	47.23	44.299	0.037992	11753000	502390	12256000	24	0.0409934
AHNK - Q09666	Q09666	ISMPDVDLNLK	2	622.831	57.633	78.939	0.0058827	7627400	931940	8559300	1	0.10888
AHNK - Q09666	Q09666	ISMPDVDLNLK	2	622.831	57.614	99.688	0.0015426	10814000	871950	11686000	2	0.0746152
AHNK - Q09666	Q09666	ISMPDVDLNLK	2	622.831	57.669	93.111	0.0029184	11467000	891610	12359000	6	0.0721448
AHNK - Q09666	Q09666	ISMPDVDLNLK	2	622.831	57.591	148.52	2.84e-05	25407000	1339700	26746000	24	0.0500884
AHNK - Q09666	Q09666	ISMPEVDLNLK	2	629.839	57.909	69.275	0.026568	14490000	1459800	15949000	2	0.0915247
AHNK - Q09666	Q09666	ISMPEVDLNLK	2	629.839	57.954	94.309	0.0026676	11149000	624750	11774000	6	0.053063
AHNK - Q09666	Q09666	ISMPEVDLNLK	2	629.839	57.881	113.74	0.00031108	24261000	4678700	28940000	24	0.161671
AHNK - Q09666	Q09666	ISMQDVDLSLGSPK	2	745.382	56.175	153.95	2.78e-06	29615000	5201000	34816000	24	0.149385
AHNK - Q09666	Q09666	LEGDLTGPSVDVEVPDVELECPDAK	3	895.093	64.671	82.885	6.8e-06	11459000	669180	12128000	24	0.0551756
AHNK - Q09666	Q09666	LEGDLTGPSVGVEVPDVELECPDAK	3	875.758	63.639	32.409	0.034102	9721600	436130	10158000	6	0.0429358
AHNK - Q09666	Q09666	MDIDAPDVEVQGPDWHLK	3	688.995	57.451	76.768	3.35e-05	26791000	8571800	35362000	24	0.242396
AHNK - Q09666	Q09666	MDIDVPDVEVQGPDWHLK	3	698.338	61.958	73.918	0.00097287	22878000	3388600	26267000	24	0.129008
AHNK - Q09666	Q09666	MDVNVGDIDIEGPEGK	2	844.396	57.162	119.25	6.3e-05	6833100	1663500	8496600	1	0.195784
AHNK - Q09666	Q09666	MDVNVGDIDIEGPEGK	2	844.396	57.255	129.37	2.68e-05	11147000	1648500	12796000	6	0.128834
AHNK - Q09666	Q09666	MDVNVGDIDIEGPEGK	2	844.396	57.146	146.79	4.08e-06	23046000	4944000	27990000	24	0.176635
AHNK - Q09666	Q09666	MPEMNIK	2	431.712	35.283	86.512	0.021618	44729000	1111800	45841000	2	0.0242535
AHNK - Q09666	Q09666	MPEMNIK	2	431.712	35.33	94.163	0.016066	109920000	1491800	111410000	24	0.01339
AHNK - Q09666	Q09666	MYFPDVEFDIK	2	702.331	67.817	53.751	0.080093	3672500	99230	3771700	6	0.0263089
AHNK - Q09666	Q09666	SSGCDVNLPGVNVK	2	723.356	43.12	94.66	0.0010878	20500000	3622800	24123000	24	0.150182
AHNK - Q09666	Q09666	VDIDAPDVDVHGPDWHLK	4	507.751	51.043	66.779	0.0002235	49302000	2658100	51960000	0.5	0.0511566
AHNK - Q09666	Q09666	VDIDAPDVDVHGPDWHLK	4	507.751	51.039	69.148	0.00022526	47365000	2565800	49931000	1	0.0513871
AHNK - Q09666	Q09666	VDIDAPDVDVHGPDWHLK	4	507.751	50.955	54.355	0.00028907	55739000	2430800	58169000	2	0.041788
AHNK - Q09666	Q09666	VDIDAPDVDVHGPDWHLK	4	507.751	50.99	66.12	0.00020731	127670000	5416200	133080000	24	0.0406969
AHNK - Q09666	Q09666	VDIDAPDVEVHDPDWHLK	4	525.756	50.697	31.297	0.056217	8851300	20606	8871900	1	0.00232261
AHNK - Q09666	Q09666	VDIDAPDVEVHDPDWHLK	4	525.756	50.496	31.402	0.055933	15998000	225000	16223000	2	0.0138692
AHNK - Q09666	Q09666	VDIDAPDVEVHDPDWHLK	4	525.756	50.635	58.635	0.0104	26027000	1171800	27199000	24	0.0430828
AHNK - Q09666	Q09666	VDIDTPDINIEGSEGK	2	851.413	51.751	149.93	9.85e-05	15566000	5611500	21177000	6	0.264975
AHNK - Q09666	Q09666	VDIDTPDINIEGSEGK	2	851.413	51.612	171.32	1.29e-05	31310000	9277700	40588000	24	0.228584
AHNK - Q09666	Q09666	VDIDVPDVDVQGPDWHLK	3	683.009	60.69	76.378	0.00030756	18528000	161940	18690000	0.5	0.00866455
AHNK - Q09666	Q09666	VDIDVPDVDVQGPDWHLK	3	683.009	60.724	99.044	9.32e-05	36414000	219580	36634000	2	0.00599395
AHNK - Q09666	Q09666	VDIDVPDVDVQGPDWHLK	3	683.009	60.83	75.239	0.00031833	20060000	195970	20256000	6	0.00967468
AHNK - Q09666	Q09666	VDIDVPDVDVQGPDWHLK	3	683.009	60.766	117.67	2.22e-05	62375000	800800	63176000	24	0.0126757
AHNK - Q09666	Q09666	VDIDVPDVNIEGPDAK	2	848.425	56.947	123.95	0.00038069	33209000	3710100	36919000	6	0.100493
AHNK - Q09666	Q09666	VDIDVPDVNIEGPDAK	2	848.425	56.818	124.86	0.00014053	54724000	2799700	57523000	24	0.0486704
AHNK - Q09666	Q09666	VDIEAPDVSLEGPEGK	2	827.912	52.707	135.6	6.58e-06	29734000	1495600	31230000	24	0.0478905
AHNK - Q09666	Q09666	VDIEGPDVNIEGPEGK	2	834.41	49.23	138.89	5.85e-06	25711000	5010000	30721000	24	0.163081
AHNK - Q09666	Q09666	VDINAPDVDVHGPDWHLK	4	507.505	49.813	55.267	0.012466	17547000	58276	17606000	24	0.00331014
AHNK - Q09666	Q09666	VDINAPDVDVQGPDWHLK	3	673.337	54.944	67.995	0.0044215	17479000	845370	18324000	0.5	0.0461336
AHNK - Q09666	Q09666	VDINAPDVDVQGPDWHLK	3	673.337	54.958	64.83	0.0062642	17306000	484930	17791000	1	0.0272571
AHNK - Q09666	Q09666	VDINAPDVDVQGPDWHLK	3	673.337	54.931	72.21	0.0019674	31588000	701460	32289000	2	0.0217241
AHNK - Q09666	Q09666	VDINAPDVDVQGPDWHLK	3	673.337	55.068	48.376	0.015845	16630000	330660	16961000	6	0.0194957
AHNK - Q09666	Q09666	VDINAPDVDVQGPDWHLK	3	673.337	54.894	94.281	0.00013826	75910000	5783800	81694000	24	0.0707985
AHNK - Q09666	Q09666	VDINAPDVEVHGPDWHLK	4	511.009	49.775	29.126	0.062128	24509000	576790	25086000	24	0.0229927
AHNK - Q09666	Q09666	VDINAPDVGVQGPDWHLK	3	654.002	53.777	41.31	0.027487	13042000	1200600	14243000	2	0.0842964
AHNK - Q09666	Q09666	VDINAPDVGVQGPDWHLK	3	654.002	53.823	78.088	0.00029139	33676000	1533100	35209000	24	0.0435427
AHNK - Q09666	Q09666	VDVDVPDVNIEGPDAK	2	841.418	53.394	148.18	3.77e-06	23011000	72421	23084000	6	0.00313736
AHNK - Q09666	Q09666	VDVNAPDVQAPDWHLK	3	601.972	50.302	55.589	0.018066	12336000	1003300	13339000	1	0.0752138
AHNK - Q09666	Q09666	VDVNAPDVQAPDWHLK	3	601.972	50.112	64.52	0.010102	17851000	2248000	20099000	2	0.111846
AHNK - Q09666	Q09666	VDVNAPDVQAPDWHLK	3	601.972	50.393	87.148	0.00045241	11814000	205190	12019000	6	0.0170719
AHNK - Q09666	Q09666	VDVNAPDVQAPDWHLK	3	601.972	50.208	88.992	0.00041118	41422000	96063	41518000	24	0.00231376
AHNK - Q09666	Q09666	VEGDLKGPEVDIR	3	476.256	37.345	28.283	0.079561	27565000	3276700	30841000	24	0.106243
AHNK - Q09666	Q09666	VEGDMQVPDLDIK	2	729.861	54.066	62.166	0.042235	16944000	19012000	35956000	24	0.528757
AHNK - Q09666	Q09666	VGGSGVNVNAK	2	501.272	21.328	142.04	2.51e-05	14710000	1200500	15910000	2	0.0754533
AHNK - Q09666	Q09666	VGIDTPDIDIHGPEGK	3	554.949	46.427	53.008	0.020367	25868000	5142300	31010000	24	0.165826
AHNK - Q09666	Q09666	VGVEVPDVNIEGPEGK	2	819.423	52.912	97.911	0.00045458	10938000	4613300	15552000	6	0.29665
AHNK - Q09666	Q09666	VGVEVPDVNIEGPEGK	2	819.423	52.719	128.67	2.93e-05	25075000	15554000	40630000	24	0.38283
AHNK - Q09666	Q09666	VNVEAPDVNLEGLGGK	2	805.923	53.388	182.41	6.15e-09	21159000	784650	21943000	2	0.0357575
AHNK - Q09666	Q09666	VNVEAPDVNLEGLGGK	2	805.923	53.567	210.31	3.51e-11	20118000	159730	20278000	6	0.00787711
AHNK - Q09666	Q09666	VNVEAPDVNLEGLGGK	2	805.923	53.413	171.62	1.14e-08	43219000	3454500	46673000	24	0.0740142
AHNK - Q09666	Q09666	VQANLGAPDINIEGLDAK	2	919.486	57.653	79.875	0.00058922	11630000	2027200	13657000	6	0.148435
AHNK - Q09666	Q09666	VSAPGVQGDVK	2	528.788	27.617	98.055	0.0018842	18728000	882440	19610000	24	0.0449985
AHNK - Q09666	Q09666	VSGPDLDLNLK	2	585.822	49.803	81.95	0.038407	30008000	2562600	32571000	24	0.0786783
AHNK - Q09666	Q09666	VSMPDVDLNLK	2	615.824	54.489	89.08	0.0037615	13188000	264950	13453000	6	0.0196946
AHNK - Q09666	Q09666	VSVGAPDLSLEASEGSIK	2	879.96	52.466	99.941	0.00018189	11429000	217550	11646000	2	0.0186794
AHNK - Q09666	Q09666	VSVGAPDLSLEASEGSIK	2	879.96	52.683	90.334	0.00037691	12660000	1211900	13872000	6	0.0873637
AHNK - Q09666	Q09666	VSVGAPDLSLEASEGSIK	2	879.96	52.507	119.01	4.43e-05	19906000	960910	20867000	24	0.0460495
AHNK - Q09666	Q09666	VTAPDVDLHLK	3	403.228	41.526	61.344	0.003311	15654000	502190	16156000	6	0.0310834
AHNK2 - Q8IVF2	Q8IVF2	GPQLDVK	2	378.716	25.098	79.469	0.026729	22156000	5813200	27969000	24	0.207843
AHNK2 - Q8IVF2	Q8IVF2	MPSFGVSAPGK	2	539.274	43.176	68.893	0.027887	20979000	33016000	53995000	6	0.611464
AHNK2 - Q8IVF2	Q8IVF2	MPSFGVSAPGK	2	539.274	42.903	90.15	0.0028656	47850000	87667000	135520000	24	0.646908
AHSA1 - O95433	O95433	EAMGIYISTLK	2	613.328	53.717	99.815	0.001516	53930000	106530	54037000	1	0.00197144
AHSA1 - O95433	O95433	EAMGIYISTLK	2	613.328	53.627	89.029	0.0037721	74821000	1007400	75828000	24	0.0132853
AHSA1 - O95433	O95433	FHMVDGNVSGEFTDLVPEK	3	707.67	57.889	124.63	2.48e-07	49202000	32447000	81649000	6	0.397396
AHSA1 - O95433	O95433	YYFEGIK	2	460.232	44.958	63.148	0.078171	107650000	1753300	109400000	0.5	0.016026
AHSA1 - O95433	O95433	YYFEGIK	2	460.232	45.027	86.512	0.021618	97559000	1768400	99328000	1	0.0178037
AHSA1 - O95433	O95433	YYFEGIK	2	460.232	44.858	86.512	0.021618	123040000	2867000	125910000	2	0.0227708
AHSA1 - O95433	O95433	YYFEGIK	2	460.232	45.075	86.512	0.021618	103280000	841870	104120000	6	0.00808543
AHSA1 - O95433	O95433	YYFEGIK	2	460.232	44.894	74.191	0.033382	135880000	3654800	139530000	24	0.0261927
AIDA - Q96BJ3	Q96BJ3	GAAIFFEFK	2	515.274	61.71	71.501	0.024981	3015300	89484000	92499000	0.5	0.967402
AIFM1 - O95831	O95831	AALSASEGEEVPQDK	2	765.868	31.621	113.61	9.19e-05	24681000	1592200	26273000	6	0.0606017
AIFM1 - O95831	O95831	AALSASEGEEVPQDK	2	765.868	31.555	155.33	2.41e-06	29594000	374230	29968000	24	0.0124876
AIFM1 - O95831	O95831	ELWFSDDPNVTK	2	725.846	56.495	98.254	0.0012614	20102000	1087100	21190000	2	0.0513047
AIFM1 - O95831	O95831	ELWFSDDPNVTK	2	725.846	56.653	106.4	0.0001922	44117000	274870	44392000	6	0.0061919
AIFM1 - O95831	O95831	ELWFSDDPNVTK	2	725.846	56.51	135.86	3.56e-06	90256000	946290	91202000	24	0.0103757
AIFM1 - O95831	O95831	ISGLGLTPEQK	2	571.824	39.801	178.22	4.15e-05	39260000	165010	39425000	6	0.00418541
AIFM1 - O95831	O95831	SNIWVAGDAACFYDIK	2	915.43	64.576	80.469	0.02171	5287500	550550	5838100	2	0.0943037
AIFM1 - O95831	O95831	SNIWVAGDAACFYDIK	2	915.43	64.567	124.3	0.00023063	20135000	1255500	21390000	24	0.0586943
AIM1 - Q9Y4K1	Q9Y4K1	SALFSSLLSSLPQDK	2	796.93	69.904	90.614	0.0010918	4000000	650070	4650100	2	0.139798
AIMP1 - Q12904	Q12904	AQTMSNSGIK	2	518.758	20.491	66.692	0.038865	34030000	454180	34484000	2	0.0131707
AIMP1 - Q12904	Q12904	AQTMSNSGIK	2	518.758	20.48	91.069	0.0043987	22688000	439850	23128000	6	0.0190182
AIMP1 - Q12904	Q12904	AQTMSNSGIK	2	518.758	20.503	85.676	0.0058361	32885000	720290	33605000	24	0.0214338
AIMP1 - Q12904	Q12904	GAEADQIIEYLK	2	675.351	59.295	153.1	2.04e-06	108590000	852330	109450000	0.5	0.00778794
AIMP1 - Q12904	Q12904	GAEADQIIEYLK	2	675.351	59.364	153.1	2.04e-06	114230000	695550	114930000	1	0.00605218
AIMP1 - Q12904	Q12904	GAEADQIIEYLK	2	675.351	59.347	175.93	9.22e-07	159100000	1656500	160760000	2	0.0103044
AIMP1 - Q12904	Q12904	GAEADQIIEYLK	2	675.351	59.427	182.46	8.76e-07	95371000	1333600	96704000	6	0.0137905
AIMP1 - Q12904	Q12904	GAEADQIIEYLK	2	675.351	59.335	154.84	1.89e-06	149560000	2813600	152370000	24	0.0184651
AIMP1 - Q12904	Q12904	GVPFEVK	2	388.221	38.031	79.454	0.02674	18748000	3457700	22206000	0.5	0.155712
AIMP1 - Q12904	Q12904	GVPFEVK	2	388.221	37.986	88.734	0.020005	21415000	1572000	22987000	1	0.0683865
AIMP1 - Q12904	Q12904	GVPFEVK	2	388.221	37.93	67.035	0.062405	24371000	3109900	27481000	2	0.113166
AIMP1 - Q12904	Q12904	GVPFEVK	2	388.221	38.016	79.454	0.02674	20817000	2679000	23496000	24	0.114019
AIMP1 - Q12904	Q12904	ITFDAFPGEPDK	2	668.825	54.552	97.456	0.0013867	13828000	7514800	21343000	0.5	0.3521
AIMP1 - Q12904	Q12904	ITFDAFPGEPDK	2	668.825	54.462	140.49	3.15e-06	17704000	6549000	24253000	2	0.270028
AIMP1 - Q12904	Q12904	ITFDAFPGEPDK	2	668.825	54.659	102.53	0.00058995	15217000	4005900	19223000	6	0.208392
AIMP1 - Q12904	Q12904	IWEQIQPDLHTNDECVATYK	3	820.722	50.472	155.28	2.01e-07	175530000	16992000	192530000	0.5	0.08826
AIMP1 - Q12904	Q12904	IWEQIQPDLHTNDECVATYK	3	820.722	50.488	153.11	2.46e-07	161730000	15668000	177400000	1	0.0883212
AIMP1 - Q12904	Q12904	IWEQIQPDLHTNDECVATYK	3	820.722	50.289	127.5	3.22e-06	177660000	26980000	204640000	2	0.131841
AIMP1 - Q12904	Q12904	IWEQIQPDLHTNDECVATYK	3	820.722	50.627	102.98	1.89e-05	98758000	7541700	106300000	6	0.0709475
AIMP1 - Q12904	Q12904	IWEQIQPDLHTNDECVATYK	3	820.722	50.389	136.58	5.88e-07	153850000	28609000	182460000	24	0.156797
AIMP1 - Q12904	Q12904	KHPDADSLYVEEVDVGEIAPR	4	585.543	51.166	55.302	0.0066086	59456000	2018500	61474000	1	0.0328348
AIMP1 - Q12904	Q12904	QQSIAGSADSKPIDVSR	3	586.971	30.629	100.04	0.0001471	75793000	318120	76111000	0.5	0.00417968
AIMP1 - Q12904	Q12904	QQSIAGSADSKPIDVSR	3	586.971	30.621	84.653	0.00041673	100260000	908910	101160000	2	0.00898408
AIMP1 - Q12904	Q12904	QQSIAGSADSKPIDVSR	3	586.971	30.614	89.982	0.00032336	116950000	2651700	119600000	24	0.0221711
AIMP2 - Q13155	Q13155	SCENLAPFNTALK	2	732.861	49.184	62.338	0.041722	18996000	9042800	28038000	0.5	0.32251
AIMP2 - Q13155	Q13155	SCENLAPFNTALK	2	732.861	49.005	90.306	0.0019774	20639000	16639000	37277000	2	0.446349
AIMP2 - Q13155	Q13155	SVPENLLK	2	450.263	37.9	58.819	0.077472	12567000	2671800	15239000	0.5	0.175329
AIMP2 - Q13155	Q13155	SVPENLLK	2	450.263	37.917	63.306	0.061133	10179000	2829500	13008000	1	0.217512
AIMP2 - Q13155	Q13155	SVPENLLK	2	450.263	37.954	76.035	0.017937	11929000	2373200	14302000	2	0.165933
AIP - O00170	O00170	GELPDFQDGTK	2	603.785	42.338	128.86	0.00010488	34417000	19953000	54370000	0.5	0.366985
AIP - O00170	O00170	GELPDFQDGTK	2	603.785	42.376	130.66	8.04e-05	25926000	18032000	43958000	1	0.41021
AIP - O00170	O00170	GELPDFQDGTK	2	603.785	42.24	128.86	0.00010488	37764000	17952000	55716000	2	0.322205
AIP - O00170	O00170	GELPDFQDGTK	2	603.785	42.389	143.03	2.56e-05	38511000	24333000	62844000	6	0.387197
AIP - O00170	O00170	LREDGIQK	3	320.182	18.245	59.597	0.043545	5475100	9698.9	5484800	1	0.00176832
AIP - O00170	O00170	VESPGTYQQDPWAMTDEEK	3	737.656	51.215	29.818	0.05349	7904100	880980	8785000	0.5	0.100281
AK1A1 - P14550	P14550	MPLIGLGTWK	2	558.318	62.845	106.42	0.00065343	15351000	287500	15639000	24	0.0183841
AK1BA - O60218	O60218	ALGVSNFSHFQIEK	3	526.275	49.288	118.73	3.79e-05	59352000	3686600	63039000	0.5	0.0584816
AK1BA - O60218	O60218	ALGVSNFSHFQIEK	3	526.275	49.328	124.51	2.56e-05	71986000	5519700	77506000	1	0.0712167
AK1BA - O60218	O60218	ALGVSNFSHFQIEK	3	526.275	49.139	112.42	5.13e-05	118650000	2103300	120750000	2	0.0174182
AK1BA - O60218	O60218	ALGVSNFSHFQIEK	3	526.275	49.171	115.12	4.55e-05	106080000	1880400	107960000	24	0.0174175
AK1BA - O60218	O60218	ATFLDAWEAMEELVDEGLVK	3	756.036	98.951	29.126	0.022887	7791400	157750	7949100	2	0.0198449
AK1BA - O60218	O60218	HIDCAYVYQNEHEVGEAIQEK	4	633.792	43.22	133.24	1.47e-07	280020000	2793700	282820000	0.5	0.00987823
AK1BA - O60218	O60218	HIDCAYVYQNEHEVGEAIQEK	4	633.792	43.294	137.09	5.76e-08	338980000	4472500	343450000	1	0.0130222
AK1BA - O60218	O60218	HIDCAYVYQNEHEVGEAIQEK	3	844.72	43.303	134.86	6.43e-08	108770000	1287500	110060000	1	0.0116984
AK1BA - O60218	O60218	HIDCAYVYQNEHEVGEAIQEK	4	633.792	43.183	123.19	6.4e-07	580410000	6712000	587120000	2	0.011432
AK1BA - O60218	O60218	HIDCAYVYQNEHEVGEAIQEK	3	844.72	43.184	182.77	3.84e-11	210690000	2687600	213380000	2	0.0125955
AK1BA - O60218	O60218	HIDCAYVYQNEHEVGEAIQEK	4	633.792	43.61	122.53	6.73e-07	187550000	2892800	190440000	6	0.0151899
AK1BA - O60218	O60218	HIDCAYVYQNEHEVGEAIQEK	3	844.72	43.625	231.37	2.07e-21	72104000	1922700	74026000	6	0.0259731
AK1BA - O60218	O60218	HIDCAYVYQNEHEVGEAIQEK	4	633.792	43.07	122.53	6.73e-07	486440000	9363000	495800000	24	0.0188845
AK1BA - O60218	O60218	IVENIQVFDFK	2	676.366	60.216	145.89	2.71e-05	488050000	14749000	502800000	0.5	0.0293338
AK1BA - O60218	O60218	IVENIQVFDFK	2	676.366	60.303	132.78	5.14e-05	611820000	15525000	627340000	1	0.0247471
AK1BA - O60218	O60218	IVENIQVFDFK	2	676.366	60.214	159.83	3.42e-05	1172800000	18079000	1190900000	2	0.0151812
AK1BA - O60218	O60218	IVENIQVFDFK	2	676.366	60.35	159.83	3.42e-05	541610000	9935500	551540000	6	0.0180139
AK1BA - O60218	O60218	IVENIQVFDFK	2	676.366	60.254	145.89	2.71e-05	847080000	9016000	856100000	24	0.0105315
AK1BA - O60218	O60218	LIQYCHSK	3	350.18	20.859	38.55	0.073291	10375000	1756800	12132000	6	0.14481
AK1BA - O60218	O60218	MPIVGLGTWK	2	551.31	57.92	156.75	6.7e-05	344070000	4153200	348230000	0.5	0.0119268
AK1BA - O60218	O60218	MPIVGLGTWK	2	551.31	58.014	130.56	0.00013588	317390000	2528700	319920000	1	0.0079042
AK1BA - O60218	O60218	MPIVGLGTWK	2	551.31	57.922	131.22	0.00012171	562160000	4492600	566650000	2	0.00792831
AK1BA - O60218	O60218	MPIVGLGTWK	2	551.31	58.172	143.73	5.16e-05	262120000	6189400	268310000	6	0.0230681
AK1BA - O60218	O60218	MPIVGLGTWK	2	551.31	57.955	120.87	0.000137	642610000	2862400	645480000	24	0.00443458
AK1BA - O60218	O60218	SGDDLFPK	2	439.716	39.101	67.169	0.047066	10542000	10280000	20823000	0.5	0.493709
AK1BA - O60218	O60218	SGDDLFPK	2	439.716	39.222	65.246	0.054069	11612000	8289400	19902000	1	0.416523
AK1BA - O60218	O60218	SGDDLFPK	2	439.716	39.095	65.246	0.054069	23047000	21693000	44739000	2	0.484868
AK1BA - O60218	O60218	SGDDLFPK	2	439.716	39.326	64.207	0.057852	12270000	32202000	44472000	6	0.724096
AK1C1 - Q04828	Q04828	ILFDTVDLCATWEAVEK	3	670.668	76.35	56.959	0.013325	10183000	77985	10261000	0.5	0.00760015
AK1C1 - Q04828	Q04828	ILFDTVDLCATWEAVEK	3	670.668	76.342	58.159	0.012472	10466000	138150	10605000	1	0.0130279
AK1C1 - Q04828	Q04828	ILFDTVDLCATWEAVEK	2	1005.5	76.334	102.66	0.00075143	26539000	195630	26734000	2	0.00731748
AK1C1 - Q04828	Q04828	ILFDTVDLCATWEAVEK	3	670.668	76.343	43.454	0.025988	15238000	91921	15330000	2	0.00599618
AK1C1 - Q04828	Q04828	ILFDTVDLCATWEAVEK	3	670.668	76.401	34.094	0.050349	3149600	7858.2	3157400	6	0.00248877
AK1C1 - Q04828	Q04828	ILFDTVDLCATWEAVEK	3	670.668	76.426	62.813	0.0091618	12067000	45560	12112000	24	0.00376138
AK1C2 - P52895	P52895	EEPWVDPNSPVLLEDPVLCALAK	3	864.44	81.195	54.626	0.0049237	179800000	2018500	181820000	1	0.0111017
AK1C2 - P52895	P52895	EEPWVDPNSPVLLEDPVLCALAK	3	864.44	81.196	26.759	0.050486	277560000	2955600	280520000	2	0.0105363
AK1C2 - P52895	P52895	EEPWVDPNSPVLLEDPVLCALAK	3	864.44	81.29	32.337	0.037307	279580000	5394900	284980000	24	0.0189311
AK1C2 - P52895	P52895	EEPWVDPNSPVLLEDPVLCALAK	2	1296.16	81.292	48.823	0.080084	27248000	560000	27808000	24	0.0201381
AK1C2 - P52895	P52895	ILFDTVDLCATWEAMEK	3	681.325	78.755	42.913	0.012726	5502000	71630	5573600	2	0.0128516
AK1C2 - P52895	P52895	ILFDTVDLCATWEAMEK	2	1021.48	78.74	109.84	8.74e-05	10630000	198320	10828000	2	0.0183149
AK1C2 - P52895	P52895	ILFDTVDLCATWEAMEK	2	1021.48	78.829	51.218	0.037368	1958700	48535	2007300	6	0.02418
AK1C2 - P52895	P52895	LNDGHFMPVLGFGTYAPAEVPK	3	787.396	63.945	80.061	3.48e-05	308190000	2615900	310800000	0.5	0.00841651
AK1C2 - P52895	P52895	LNDGHFMPVLGFGTYAPAEVPK	3	787.396	66.63	30.882	0.042475	11391000	863180	12254000	0.5	0.0704396
AK1C2 - P52895	P52895	LNDGHFMPVLGFGTYAPAEVPK	3	787.396	63.991	71.091	0.0010992	229900000	3466900	233370000	1	0.014856
AK1C2 - P52895	P52895	LNDGHFMPVLGFGTYAPAEVPK	3	787.396	66.637	38.583	0.023803	7975700	351410	8327100	1	0.0422007
AK1C2 - P52895	P52895	LNDGHFMPVLGFGTYAPAEVPK	3	787.396	64.023	66.853	0.0022348	200790000	3855500	204640000	2	0.0188399
AK1C2 - P52895	P52895	LNDGHFMPVLGFGTYAPAEVPK	3	787.396	66.662	32.72	0.038018	6090600	505840	6596400	2	0.0766838
AK1C2 - P52895	P52895	LNDGHFMPVLGFGTYAPAEVPK	3	787.396	64.152	62.781	0.0033259	76036000	484560	76521000	6	0.00633242
AK1C2 - P52895	P52895	LNDGHFMPVLGFGTYAPAEVPK	3	787.396	63.936	111.11	8.58e-07	379080000	8016000	387090000	24	0.020708
AK1C2 - P52895	P52895	LNDGHFMPVLGFGTYAPAEVPK	3	787.396	66.633	47.564	0.0074032	11404000	374750	11779000	24	0.0318158
AK1C2 - P52895	P52895	LNDGHFmPVLGFGTYAPAEVPK	3	792.728	58.826	67.979	0.0034988	22303000	1228700	23532000	0.5	0.0522147
AK1C2 - P52895	P52895	QNVQVFEFQLTSEEMK	2	978.972	62.414	213.38	1.17e-08	232310000	3245600	235550000	0.5	0.0137785
AK1C2 - P52895	P52895	QNVQVFEFQLTSEEMK	3	652.984	62.404	176.4	4.23e-09	131680000	2531500	134210000	0.5	0.018862
AK1C2 - P52895	P52895	QNVQVFEFQLTSEEMK	2	978.972	75.914	94.191	0.0020629	3956300	4818000	8774300	0.5	0.549104
AK1C2 - P52895	P52895	QNVQVFEFQLTSEEMK	3	652.984	62.454	141.85	2.42e-06	138180000	1194400	139370000	1	0.00856972
AK1C2 - P52895	P52895	QNVQVFEFQLTSEEMK	2	978.972	62.433	226.04	6.55e-09	205450000	2147400	207600000	1	0.0103441
AK1C2 - P52895	P52895	QNVQVFEFQLTSEEMK	2	978.972	62.397	228.12	6.55e-09	354790000	3562100	358350000	2	0.00994022
AK1C2 - P52895	P52895	QNVQVFEFQLTSEEMK	3	652.984	62.397	145.52	2.03e-06	212310000	938070	213250000	2	0.00439896
AK1C2 - P52895	P52895	QNVQVFEFQLTSEEMK	2	978.972	62.491	180.2	4.32e-06	159310000	1974200	161280000	6	0.0122405
AK1C2 - P52895	P52895	QNVQVFEFQLTSEEMK	3	652.984	62.479	141.82	2.42e-06	98619000	1622100	100240000	6	0.016182
AK1C2 - P52895	P52895	QNVQVFEFQLTSEEMK	2	978.972	75.977	75.088	0.038863	3242500	3345200	6587700	6	0.507795
AK1C2 - P52895	P52895	QNVQVFEFQLTSEEMK	2	978.972	62.428	259.75	3.96e-11	289010000	2979700	291990000	24	0.0102048
AK1C2 - P52895	P52895	QNVQVFEFQLTSEEMK	3	652.984	62.429	169.3	5.84e-09	219730000	1497400	221230000	24	0.0067686
AK1C2 - P52895	P52895	SKDIVLVAYSALGSHR	4	429.741	49.775	54.319	0.00093902	18774000	49049	18823000	2	0.0026058
AK1C2 - P52895	P52895	YKPVCNQVECHPYFNQR	3	747.011	33.669	115.5	4.03e-05	37540000	3036300	40576000	0.5	0.0748294
AK1C2 - P52895	P52895	YKPVCNQVECHPYFNQR	4	560.51	33.949	61.641	0.014658	256190000	7293500	263480000	0.5	0.027681
AK1C2 - P52895	P52895	YKPVCNQVECHPYFNQR	3	747.011	33.979	147.7	2.02e-06	67684000	1286000	68970000	0.5	0.0186458
AK1C2 - P52895	P52895	YKPVCNQVECHPYFNQR	4	560.51	34.017	67.605	0.0084378	154430000	2175300	156600000	1	0.0138903
AK1C2 - P52895	P52895	YKPVCNQVECHPYFNQR	3	747.011	33.857	117.4	3.67e-05	49454000	2991900	52446000	2	0.0570474
AK1C2 - P52895	P52895	YKPVCNQVECHPYFNQR	4	560.51	33.812	68.173	0.0078455	147400000	12263000	159660000	2	0.0768055
AK1C2 - P52895	P52895	YKPVCNQVECHPYFNQR	4	560.51	34.583	68.257	0.0077585	45356000	698630	46055000	6	0.0151696
AK1C2 - P52895	P52895	YKPVCNQVECHPYFNQR	4	560.51	33.478	74.772	0.00096346	286910000	17128000	304040000	24	0.0563351
AK1C2 - P52895	P52895	YKPVCNQVECHPYFNQR	3	747.011	33.481	138.39	3.11e-06	70648000	4677600	75326000	24	0.0620984
AK1C3 - P42330	P42330	EDIFYTSK	2	501.743	39.769	110.31	0.0036181	265090000	23563000	288650000	0.5	0.0816309
AK1C3 - P42330	P42330	EDIFYTSK	2	501.743	39.813	110.31	0.0036181	201240000	19822000	221060000	1	0.0896672
AK1C3 - P42330	P42330	EDIFYTSK	2	501.743	39.696	95.531	0.008629	353150000	24961000	378110000	2	0.066015
AK1C3 - P42330	P42330	EDIFYTSK	2	501.743	39.816	89.752	0.011388	334990000	27937000	362930000	6	0.0769769
AK1C3 - P42330	P42330	EDIFYTSK	2	501.743	39.773	119.29	0.0027934	337940000	30988000	368930000	24	0.0839947
AK1C3 - P42330	P42330	GVVVLAK	2	343.234	29.738	62.338	0.055223	301580000	3918300	305500000	24	0.0128259
AK1C3 - P42330	P42330	QNVQVFEFQLTAEDMK	2	963.967	64.005	158.04	1.56e-06	29723000	332890	30056000	0.5	0.0110757
AK1C3 - P42330	P42330	QNVQVFEFQLTAEDMK	3	642.98	63.988	106.42	2.71e-06	17908000	908400	18817000	0.5	0.048277
AK1C3 - P42330	P42330	QNVQVFEFQLTAEDMK	2	963.967	64.041	120.57	5.83e-05	23958000	960860	24919000	1	0.0385595
AK1C3 - P42330	P42330	QNVQVFEFQLTAEDMK	3	642.98	64.032	87.519	3.94e-05	14299000	1301200	15600000	1	0.0834092
AK1C3 - P42330	P42330	QNVQVFEFQLTAEDMK	2	963.967	64.013	180.2	7.23e-09	26035000	1573700	27608000	2	0.0570001
AK1C3 - P42330	P42330	QNVQVFEFQLTAEDMK	3	642.98	63.999	106.3	2.53e-06	13866000	1314000	15180000	2	0.0865613
AK1C3 - P42330	P42330	QNVQVFEFQLTAEDMK	2	963.967	64.063	113.24	8.46e-05	9949900	1288500	11238000	6	0.114652
AK1C3 - P42330	P42330	QNVQVFEFQLTAEDMK	2	963.967	64.017	168.02	1.32e-08	23632000	1997900	25630000	24	0.0779519
AK1C3 - P42330	P42330	QNVQVFEFQLTAEDMK	3	642.98	64.021	114.33	7.29e-07	19235000	2045900	21281000	24	0.0961379
AK1C3 - P42330	P42330	REDIFYTSK	2	579.793	31.46	159.79	0.00038869	370400000	1072000	371470000	0.5	0.00288582
AK1C3 - P42330	P42330	REDIFYTSK	3	386.865	31.466	86.898	0.0022376	52367000	687060	53054000	0.5	0.0129502
AK1C3 - P42330	P42330	REDIFYTSK	2	579.793	31.473	155.84	0.00042922	332960000	1268500	334230000	1	0.00379531
AK1C3 - P42330	P42330	REDIFYTSK	3	386.865	31.475	85.533	0.0023191	42049000	166350	42216000	1	0.00394051
AK1C3 - P42330	P42330	REDIFYTSK	3	386.865	31.418	96.143	0.00082958	80467000	1086500	81554000	2	0.0133225
AK1C3 - P42330	P42330	REDIFYTSK	2	579.793	31.444	138.98	0.00060239	565120000	1933200	567060000	2	0.0034092
AK1C3 - P42330	P42330	REDIFYTSK	2	579.793	31.608	154.35	0.00044451	423750000	1640500	425390000	6	0.00385646
AK1C3 - P42330	P42330	REDIFYTSK	2	579.793	31.413	140.83	0.00012994	498930000	8628400	507560000	24	0.0169998
AK1C3 - P42330	P42330	REDIFYTSK	3	386.865	31.425	99.855	0.00064749	95618000	1330500	96948000	24	0.0137238
AK1C3 - P42330	P42330	WVDPNSPVLLEDPVLCALAK	3	746.061	77.483	49.768	0.0010199	86273000	360680	86633000	0.5	0.00416328
AK1C3 - P42330	P42330	WVDPNSPVLLEDPVLCALAK	2	1118.59	77.482	78.191	0.00024663	50628000	310990	50939000	0.5	0.00610515
AK1C3 - P42330	P42330	WVDPNSPVLLEDPVLCALAK	3	746.061	77.507	70.837	3.94e-05	49355000	382650	49738000	1	0.00769337
AK1C3 - P42330	P42330	WVDPNSPVLLEDPVLCALAK	2	1118.59	77.485	87.66	0.00016791	33173000	222190	33395000	1	0.00665335
AK1C3 - P42330	P42330	WVDPNSPVLLEDPVLCALAK	3	746.061	77.49	38.878	0.0067947	54179000	265740	54445000	2	0.00488091
AK1C3 - P42330	P42330	WVDPNSPVLLEDPVLCALAK	2	1118.59	77.483	59.709	0.012736	25541000	102810	25644000	2	0.00400916
AK1C3 - P42330	P42330	WVDPNSPVLLEDPVLCALAK	3	746.061	77.597	24.011	0.059314	24565000	206090	24771000	6	0.00831978
AK1C3 - P42330	P42330	WVDPNSPVLLEDPVLCALAK	2	1118.59	77.592	55.724	0.015976	14211000	44079	14255000	6	0.00309216
AK1C3 - P42330	P42330	WVDPNSPVLLEDPVLCALAK	3	746.061	77.575	50.938	0.0053639	75946000	1211200	77157000	24	0.0156978
AK1C3 - P42330	P42330	WVDPNSPVLLEDPVLCALAK	2	1118.59	77.567	87.447	0.00016967	40471000	598970	41070000	24	0.0145841
AK1C3 - P42330	P42330	YKPVCNQVECHPYFNR	4	528.495	34.083	44.294	0.0432	41884000	1288300	43172000	0.5	0.0298409
AKTS1 - Q96B36	Q96B36	LNTSDFQK	2	476.74	29.803	80.229	0.015935	5846000	1257200	7103200	0.5	0.176991
AKTS1 - Q96B36	Q96B36	LNTSDFQK	2	476.74	29.822	69.198	0.039681	5440500	241590	5682100	1	0.0425178
AKTS1 - Q96B36	Q96B36	LNTSDFQK	2	476.74	29.883	80.229	0.015935	6664400	710580	7374900	6	0.0963501
AL1A1 - P00352	P00352	ELGEYGFHEYTEVK	3	567.598	44.831	57.328	0.0057155	69413000	481240	69894000	24	0.00688526
AL3A1 - P30838	P30838	EFYGEDAK	2	479.711	29.1	71.342	0.031871	26611000	461340	27072000	0.5	0.017041
AL3A1 - P30838	P30838	EFYGEDAK	2	479.711	29.097	60.682	0.070689	27156000	287190	27443000	1	0.0104649
AL3A1 - P30838	P30838	EFYGEDAK	2	479.711	29.067	72.492	0.027685	63565000	624370	64190000	2	0.009727
AL3A1 - P30838	P30838	EFYGEDAK	2	479.711	29.169	64.567	0.056542	39251000	1079100	40330000	6	0.0267567
AL3A1 - P30838	P30838	EFYGEDAK	2	479.711	29.14	84.916	0.013697	31434000	614760	32048000	24	0.019182
AL3A1 - P30838	P30838	FDHILYTGSTGVGK	3	498.924	40.868	72.681	0.0043012	46190000	11933000	58123000	1	0.205306
AL3A1 - P30838	P30838	FDHILYTGSTGVGK	3	498.924	40.701	84.297	0.00094719	90032000	3874100	93906000	2	0.041255
AL3A1 - P30838	P30838	FMNSGQTCVAPDYILCDPSIQNQIVEK	3	1043.16	64.604	111.06	2.22e-14	205490000	2087900	207580000	0.5	0.0100584
AL3A1 - P30838	P30838	FMNSGQTCVAPDYILCDPSIQNQIVEK	3	1043.16	64.591	110.55	8.29e-12	268360000	3014100	271380000	1	0.0111068
AL3A1 - P30838	P30838	FMNSGQTCVAPDYILCDPSIQNQIVEK	3	1043.16	64.635	169.6	4.01e-25	528640000	5869300	534510000	2	0.0109807
AL3A1 - P30838	P30838	FMNSGQTCVAPDYILCDPSIQNQIVEK	3	1043.16	64.593	111.81	2.8e-12	261130000	2608100	263740000	6	0.00988898
AL3A1 - P30838	P30838	FMNSGQTCVAPDYILCDPSIQNQIVEK	3	1043.16	64.607	147.52	3.41e-19	298550000	4130100	302680000	24	0.0136451
AL3A1 - P30838	P30838	LIQEQEQELVGALAADLHK	3	702.379	65.294	105.79	2.3e-05	98290000	1190700	99481000	0.5	0.0119692
AL3A1 - P30838	P30838	LIQEQEQELVGALAADLHK	3	702.379	65.303	109.03	2.06e-05	102760000	1239700	104000000	1	0.0119202
AL3A1 - P30838	P30838	LIQEQEQELVGALAADLHK	3	702.379	65.323	121.44	1.14e-05	121630000	356240	121990000	2	0.00292033
AL3A1 - P30838	P30838	LIQEQEQELVGALAADLHK	3	702.379	65.338	73.448	0.00098098	13054000	29318	13083000	6	0.00224087
AL3A1 - P30838	P30838	LIQEQEQELVGALAADLHK	3	702.379	65.318	105.21	2.34e-05	105420000	1042400	106460000	24	0.00979125
AL3A1 - P30838	P30838	LPEWAADEPVEK	2	692.343	46.994	183.03	8.72e-07	65262000	1292000	66554000	0.5	0.0194128
AL3A1 - P30838	P30838	LPEWAADEPVEK	2	692.343	47.003	176.48	9.18e-07	78119000	1118800	79238000	1	0.0141195
AL3A1 - P30838	P30838	LPEWAADEPVEK	2	692.343	47.073	211.64	3.62e-07	82034000	686100	82720000	6	0.00829424
AL3A1 - P30838	P30838	LPEWAADEPVEK	2	692.343	46.903	176.65	9.17e-07	110280000	2305600	112590000	24	0.0204786
AL3A1 - P30838	P30838	PLMNDEGLK	2	508.758	35.011	103.56	0.0024675	114930000	15175000	130100000	0.5	0.116637
AL3A1 - P30838	P30838	PLMNDEGLK	2	508.758	34.956	103.56	0.0024675	114290000	26833000	141120000	1	0.190139
AL3A1 - P30838	P30838	PLMNDEGLK	2	508.758	34.954	103.56	0.0024675	229340000	13902000	243240000	2	0.057153
AL3A1 - P30838	P30838	PLMNDEGLK	2	508.758	35.067	114.28	0.001514	168340000	20295000	188630000	6	0.107589
AL3A1 - P30838	P30838	PLMNDEGLK	2	508.758	34.978	103.56	0.0024675	119260000	22418000	141680000	24	0.158232
AL3A1 - P30838	P30838	SCLVRPLmNDEGLK	3	549.945	37.316	57.328	0.072119	18381000	705790	19087000	0.5	0.0369779
AL3A1 - P30838	P30838	SCLVRPLmNDEGLK	3	549.945	37.159	73.887	0.0085234	26591000	476590	27068000	1	0.0176074
AL3A1 - P30838	P30838	SCLVRPLMNDEGLK	3	544.613	42.998	124.62	2.16e-06	527660000	6167300	533820000	0.5	0.011553
AL3A1 - P30838	P30838	SCLVRPLMNDEGLK	2	816.416	42.985	228.78	1.84e-08	63989000	13905000	77894000	0.5	0.178512
AL3A1 - P30838	P30838	SCLVRPLMNDEGLK	3	544.613	43.078	121.79	3.15e-06	752890000	3885600	756780000	1	0.00513441
AL3A1 - P30838	P30838	SCLVRPLMNDEGLK	2	816.416	43.072	223.36	5.41e-08	89969000	12002000	101970000	1	0.1177
AL3A1 - P30838	P30838	SCLVRPLMNDEGLK	2	816.416	42.86	223.22	5.72e-08	152430000	13705000	166140000	2	0.0824932
AL3A1 - P30838	P30838	SCLVRPLMNDEGLK	2	816.416	43.479	174.73	8.51e-07	76941000	1188800	78130000	6	0.0152157
AL3A1 - P30838	P30838	SCLVRPLMNDEGLK	3	544.613	43.476	54.898	0.037299	569960000	7061800	577020000	6	0.0122384
AL3A1 - P30838	P30838	SCLVRPLMNDEGLK	2	816.416	42.799	179.59	8.08e-07	96705000	17773000	114480000	24	0.155253
AL3A1 - P30838	P30838	SPCYVDK	2	434.697	21.004	87.754	0.020716	50750000	794490	51544000	0.5	0.0154137
AL3A1 - P30838	P30838	SPCYVDK	2	434.697	21.088	103.91	0.0089955	71073000	320570	71393000	1	0.00449018
AL3A1 - P30838	P30838	SPCYVDK	2	434.697	21.038	85.813	0.022125	150430000	1620600	152050000	2	0.0106583
AL3A1 - P30838	P30838	SPCYVDK	2	434.697	21.074	117.18	0.0061334	103430000	571920	104000000	6	0.00549913
AL3A1 - P30838	P30838	SPCYVDK	2	434.697	21.055	85.272	0.022518	80648000	1146800	81795000	24	0.0140205
AL3A1 - P30838	P30838	SPCYVDKNCDLDVACR	3	657.95	36.39	81.428	0.00072675	109380000	1896400	111280000	0.5	0.0170422
AL3A1 - P30838	P30838	SPCYVDKNCDLDVACR	3	657.95	36.308	87.99	0.00054301	126830000	2651000	129480000	1	0.020474
AL3A1 - P30838	P30838	SPCYVDKNCDLDVACR	3	657.95	36.267	82.259	0.00070346	192220000	4784100	197000000	2	0.0242843
AL3A1 - P30838	P30838	SPCYVDKNCDLDVACR	3	657.95	36.376	162.81	2.86e-07	128240000	2125500	130360000	6	0.0163042
AL3A1 - P30838	P30838	SPCYVDKNCDLDVACR	3	657.95	36.364	113.11	4.96e-05	185350000	3238500	188590000	24	0.0171723
AL3A1 - P30838	P30838	VMGLIEGQK	2	487.771	37.343	109.36	0.0017546	325550000	248020	325800000	0.5	0.000761269
AL3A1 - P30838	P30838	VMGLIEGQK	2	487.771	37.336	110.31	0.0017081	385960000	959630	386920000	1	0.00248018
AL3A1 - P30838	P30838	VMGLIEGQK	2	487.771	37.261	121.62	0.0011555	807410000	686190	808090000	2	0.000849144
AL3A1 - P30838	P30838	VMGLIEGQK	2	487.771	37.382	109.36	0.0017546	531000000	1339000	532340000	6	0.00251531
AL3A1 - P30838	P30838	VMGLIEGQK	2	487.771	37.302	122.74	0.0011006	441860000	1453700	443310000	24	0.00327917
AL3A1 - P30838	P30838	VRYPPSPAK	3	338.863	21.132	47.187	0.04782	8178400	920810	9099200	2	0.101197
AL3A1 - P30838	P30838	YPPSPAK	2	380.205	20.134	99.919	0.0062626	55946000	12187000	68133000	24	0.178871
AL9A1 - P49189	P49189	SPLIIFSDCDMNNAVK	2	912.437	61.191	78.903	0.0013669	11204000	1550200	12754000	6	0.121544
AL9A1 - P49189	P49189	VEPADASGTEK	2	552.264	18.354	67.704	0.031986	4575600	2275500	6851100	2	0.332136
AL9A1 - P49189	P49189	VLCGGDIYVPEDPK	2	781.382	47.277	55.801	0.054742	15815000	2905400	18721000	6	0.1552
AL9A1 - P49189	P49189	VLCGGDIYVPEDPK	2	781.382	47.131	91.313	0.0013931	19461000	4258200	23719000	24	0.179525
AL9A1 - P49189	P49189	VSFTGSVPTGMK	2	605.81	43.319	113.93	0.00014253	14460000	61887000	76348000	6	0.810602
AL9A1 - P49189	P49189	VSFTGSVPTGMK	2	605.81	43.135	113.93	0.00014253	25880000	58632000	84512000	24	0.693771
AL9A1 - P49189	P49189	VTIEYYSQLK	2	622.332	46.265	72.928	0.016306	8072500	4053000	12125000	0.5	0.334254
AL9A1 - P49189	P49189	VTIEYYSQLK	2	622.332	46.139	114.39	0.00048271	43033000	6352400	49385000	24	0.128629
ALDH2 - P05091	P05091	ELGEYGLQAYTEVK	2	800.399	53.666	89.403	0.0015674	11484000	900390	12385000	24	0.0727036
ALDOA - P04075	P04075	AAQEEYVK	2	469.235	21.381	116.54	0.0030458	17414000	2268100	19682000	2	0.115237
ALDOA - P04075	P04075	AAQEEYVK	2	469.235	21.447	117.17	0.0029883	20651000	2455000	23106000	6	0.106249
ALDOA - P04075	P04075	AAQEEYVK	2	469.235	21.394	117.17	0.0029883	34710000	2398100	37108000	24	0.0646247
ALDOA - P04075	P04075	AAQEEYVKR	2	547.285	18.28	114.5	0.0019236	8660200	277370	8937600	24	0.0310342
ALDOA - P04075	P04075	ADDGRPFPQVIK	3	448.242	38.895	45.891	0.058817	81374000	310580	81685000	2	0.00380219
ALDOA - P04075	P04075	ADDGRPFPQVIK	2	671.859	38.973	81.625	0.025614	27174000	1703600	28877000	24	0.0589938
ALDOA - P04075	P04075	ALANSLACQGK	2	566.793	28.829	74.301	0.0092416	39639000	1739900	41379000	2	0.042048
ALDOA - P04075	P04075	ALANSLACQGK	2	566.793	28.928	120.87	0.00021385	65491000	1158100	66649000	6	0.0173761
ALDOA - P04075	P04075	ALANSLACQGK	2	566.793	28.871	124.23	0.00016799	99578000	2645700	102220000	24	0.0258815
ALDOA - P04075	P04075	DGADFAK	2	362.169	23.541	64.236	0.073755	7616400	22463	7638900	2	0.00294062
ALDOA - P04075	P04075	DGADFAK	2	362.169	23.605	80.462	0.026008	14470000	374010	14845000	24	0.025196
ALDOA - P04075	P04075	GGVVGIK	2	315.203	24.606	66.994	0.062572	31232000	434500	31666000	24	0.0137211
ALDOA - P04075	P04075	GILAADESTGSIAK	2	666.854	39.543	154.24	2.71e-06	189370000	161740	189530000	6	0.000853366
ALDOA - P04075	P04075	GILAADESTGSIAK	2	666.854	39.467	136.02	7.03e-06	285710000	1908100	287620000	24	0.00663414
ALDOA - P04075	P04075	KELSDIAHR	3	356.865	21.022	95.608	0.00083644	20806000	1329000	22135000	24	0.0600407
ALDOA - P04075	P04075	PYQYPALTPEQK	2	717.867	42.188	88.948	0.0027225	40386000	4945300	45331000	2	0.109092
ALDOA - P04075	P04075	PYQYPALTPEQK	2	717.867	42.346	88.364	0.0028143	37645000	745850	38391000	6	0.0194278
ALDOA - P04075	P04075	PYQYPALTPEQK	2	717.867	42.184	131.52	2.64e-05	76455000	9834800	86290000	24	0.113974
ALDOA - P04075	P04075	VDKGVVPLAGTNGETTTQGLDGLSER	3	872.115	48.626	131.31	5.86e-10	89901000	1145600	91046000	24	0.0125826
ALDOA - P04075	P04075	VLAAVYK	2	382.239	30.779	65.263	0.069592	11601000	316770	11917000	0.5	0.0265796
ALDOA - P04075	P04075	VLAAVYK	2	382.239	30.746	77.72	0.027998	21396000	165710	21562000	2	0.00768538
ALDOA - P04075	P04075	VLAAVYK	2	382.239	30.849	66.994	0.062572	20456000	1757500	22213000	6	0.0791186
ALDOA - P04075	P04075	VNPCIGGVILFHETLYQK	3	696.703	60.071	66.261	0.0054312	30613000	522240	31135000	24	0.0167733
ALDOC - P09972	P09972	VDKGVVPLAGTDGETTTQGLDGLSER	3	872.443	51.172	133.44	2.73e-10	31807000	386140	32193000	2	0.0119945
ALDOC - P09972	P09972	VDKGVVPLAGTDGETTTQGLDGLSER	3	872.443	51.397	126.45	1.3e-09	30948000	905360	31853000	6	0.0284227
ALDOC - P09972	P09972	VDKGVVPLAGTDGETTTQGLDGLSER	3	872.443	51.207	133.46	2.7e-10	62057000	667520	62725000	24	0.0106421
ALDR - P15121	P15121	LIQYCQSK	2	520.266	27.178	67.169	0.047066	18901000	7521100	26422000	6	0.284652
ALDR - P15121	P15121	VCALLSCTSHK	3	425.878	28.734	75.474	0.0018399	21525000	1665500	23190000	0.5	0.0718182
ALDR - P15121	P15121	VCALLSCTSHK	3	425.878	28.749	73.666	0.0014627	32466000	1232700	33699000	1	0.03658
ALDR - P15121	P15121	VCALLSCTSHK	3	425.878	28.671	83.397	0.00087985	69211000	1781300	70992000	2	0.0250915
ALDR - P15121	P15121	VCALLSCTSHK	3	425.878	28.868	80.979	0.0012054	43010000	955610	43966000	6	0.0217354
ALDR - P15121	P15121	VCALLSCTSHK	3	425.878	28.73	94.465	0.00048675	63425000	1986600	65412000	24	0.0303708
ALKB5 - Q6P6C2	Q6P6C2	EAAAAAAAAVAAAAAAAAAAEPYPVSGAK	3	818.759	74.897	88.708	4.88e-06	8131600	115540	8247100	0.5	0.0140097
ALKB5 - Q6P6C2	Q6P6C2	EAAAAAAAAVAAAAAAAAAAEPYPVSGAK	3	818.759	74.946	76.439	8.55e-06	13151000	166820	13317000	1	0.0125261
ALKB5 - Q6P6C2	Q6P6C2	EAAAAAAAAVAAAAAAAAAAEPYPVSGAK	3	818.759	74.949	87.485	5.25e-06	13447000	135060	13582000	2	0.009944
AMPL - P28838	P28838	AAGIDEQENWHEGKENIR	4	524.75	31.55	123.36	2.29e-05	29751000	342660	30094000	6	0.0113865
AMPL - P28838	P28838	ADMGGAATICSAIVSAAK	2	847.416	57.923	122.45	3.57e-05	21420000	649540	22069000	6	0.0294315
AMPL - P28838	P28838	ADMGGAATICSAIVSAAK	2	847.416	57.816	122.66	3.52e-05	22095000	1081200	23176000	24	0.0466513
AMPL - P28838	P28838	ANKPGDVVR	3	319.182	16.756	59.931	0.03866	7376800	1112800	8489700	6	0.131078
AMPL - P28838	P28838	FAEIIEK	2	425.239	36.924	71.296	0.045124	24456000	2845400	27302000	6	0.104222
AMPL - P28838	P28838	GITFDSGGISIK	2	597.822	54.749	99.53	0.0010611	35405000	30754	35436000	6	0.000867881
AMPL - P28838	P28838	SWIEEQAMGSFLSVAK	3	594.963	71.391	55.546	0.018104	5091200	12588	5103800	6	0.0024664
AMRP - P30533	P30533	FSGEELDKLWR	3	460.57	53.82	78.342	0.0016369	6652300	326400	6978700	1	0.0467709
AMRP - P30533	P30533	FSGEELDKLWR	3	460.57	53.692	92.866	0.00085976	11117000	786680	11904000	2	0.0660871
ANCHR - Q96K21	Q96K21	TQAQQTQDLLTQLAAEVAIDESWK	3	896.456	82.949	36.576	0.025968	1482900	18454	1501400	1	0.0122916
ANK3 - Q12955	Q12955	DSMMIEELLVPSK	2	746.375	72.184	64.82	0.034322	2878700	848200	3726900	0.5	0.227589
ANK3 - Q12955	Q12955	DSMMIEELLVPSK	2	746.375	72.207	58.37	0.053555	3930800	2043900	5974700	1	0.342092
ANK3 - Q12955	Q12955	DSMMIEELLVPSK	2	746.375	72.154	76.143	0.0037175	4119700	2078900	6198600	2	0.335382
ANK3 - Q12955	Q12955	DSMMIEELLVPSK	2	746.375	72.218	56.632	0.058736	2905100	1956900	4862000	6	0.402489
ANK3 - Q12955	Q12955	DSMMIEELLVPSK	2	746.375	72.208	51.762	0.073257	3328400	4954900	8283400	24	0.598179
ANK3 - Q12955	Q12955	SYFPESQNDVGK	2	685.815	37.412	73.499	0.0099706	18641000	12736000	31377000	2	0.405902
ANLN - Q9NQW6	Q9NQW6	LANLAATICSWEDDVNHSFAK	3	788.043	72.419	66.325	3.24e-05	4494000	133880	4627900	0.5	0.028929
ANLN - Q9NQW6	Q9NQW6	LANLAATICSWEDDVNHSFAK	3	788.043	72.425	48.229	0.0032199	4301600	755250	5056800	1	0.149352
ANM1 - Q99873	Q99873	EVDIYTVK	2	483.761	39.192	85.212	0.016839	38976000	2628700	41605000	0.5	0.0631828
ANM1 - Q99873	Q99873	EVDIYTVK	2	483.761	39.243	102.72	0.0092154	42447000	612340	43060000	1	0.0142208
ANM1 - Q99873	Q99873	EVDIYTVK	2	483.761	39.139	85.212	0.017127	73153000	15729000	88882000	2	0.176965
ANM1 - Q99873	Q99873	EVDIYTVK	2	483.761	39.228	88.942	0.015305	49497000	2862200	52359000	6	0.0546647
ANM1 - Q99873	Q99873	EVDIYTVK	2	483.761	39.202	75.213	0.044416	73365000	2194200	75559000	24	0.0290395
ANM1 - Q99873	Q99873	QLVTNACLIK	2	580.329	40.994	74.301	0.01134	32053000	285540	32338000	0.5	0.00882971
ANM1 - Q99873	Q99873	QLVTNACLIK	2	580.329	41.089	102	0.0014845	35842000	51192	35893000	1	0.00142623
ANM1 - Q99873	Q99873	QLVTNACLIK	2	580.329	40.95	78.149	0.0078423	56911000	54303	56965000	2	0.000953264
ANM1 - Q99873	Q99873	QLVTNACLIK	2	580.329	41.147	104.06	0.00093673	52351000	154670	52506000	6	0.00294578
ANM1 - Q99873	Q99873	QTVFYMEDYLTVK	2	818.9	64.779	105.46	0.0023905	17824000	404580	18229000	0.5	0.0221948
ANM1 - Q99873	Q99873	QTVFYMEDYLTVK	2	818.9	64.752	108.37	0.0015454	30203000	2188.2	30205000	2	7.24e-05
ANM1 - Q99873	Q99873	QTVFYMEDYLTVK	2	818.9	64.771	91.313	0.0072181	9068100	163620	9231700	6	0.0177237
ANM1 - Q99873	Q99873	QTVFYMEDYLTVK	2	818.9	64.792	105.46	0.0023905	26469000	573970	27043000	24	0.0212244
ANM1 - Q99873	Q99873	TGEEIFGTIGMRPNAK	3	574.294	47.829	106.52	6.34e-05	38025000	2041300	40066000	0.5	0.0509481
ANM1 - Q99873	Q99873	TGEEIFGTIGMRPNAK	3	574.294	47.738	97.866	0.00026648	49060000	3312500	52373000	2	0.0632488
ANM1 - Q99873	Q99873	TGEEIFGTIGMRPNAK	3	574.294	47.728	99.668	0.00021601	69084000	4335100	73419000	24	0.0590459
ANM1 - Q99873	Q99873	TGFSTSPESPYTHWK	3	575.602	41.963	74.587	5.68e-05	169660000	739880	170400000	0.5	0.00434202
ANM1 - Q99873	Q99873	TGFSTSPESPYTHWK	3	575.602	42.009	82.529	5.56e-05	152560000	664370	153220000	1	0.00433593
ANM1 - Q99873	Q99873	TGFSTSPESPYTHWK	3	575.602	41.808	79.804	5.06e-05	249630000	667660	250300000	2	0.00266746
ANM1 - Q99873	Q99873	TGFSTSPESPYTHWK	3	575.602	42.191	100.45	3.15e-05	152470000	789960	153260000	6	0.00515438
ANM1 - Q99873	Q99873	TGFSTSPESPYTHWK	3	575.602	41.824	70.529	0.00058448	237750000	4220600	241980000	24	0.0174426
ANM1 - Q99873	Q99873	VEDLTFTSPFCLQVK	3	595.303	67.869	46.408	0.032026	9264700	59047	9323800	0.5	0.00633297
ANM1 - Q99873	Q99873	VEDLTFTSPFCLQVK	3	595.303	67.963	50.155	0.027965	8834000	409580	9243500	1	0.0443097
ANM1 - Q99873	Q99873	VEDLTFTSPFCLQVK	3	595.303	67.83	58.831	0.018562	15378000	209150	15588000	2	0.0134181
ANM1 - Q99873	Q99873	VEDLTFTSPFCLQVK	3	595.303	67.957	73.887	0.0022439	24414000	475040	24889000	24	0.0190863
ANM1 - Q99873	Q99873	VVLDVGSGTGILCMFAAK	2	919.481	73.855	138.75	4.56e-05	14807000	63226	14871000	0.5	0.00425185
ANM1 - Q99873	Q99873	VVLDVGSGTGILCMFAAK	2	919.481	73.94	114.82	0.00033881	14748000	5363.4	14754000	1	0.000363537
ANM1 - Q99873	Q99873	VVLDVGSGTGILCMFAAK	3	613.323	73.935	45.14	0.017729	5059100	87617	5146800	1	0.0170239
ANM1 - Q99873	Q99873	VVLDVGSGTGILCMFAAK	2	919.481	73.928	135.6	7.57e-05	20220000	31913	20252000	2	0.0015758
ANM1 - Q99873	Q99873	VVLDVGSGTGILCMFAAK	3	613.323	73.925	59.862	0.0091567	6444200	100900	6545100	2	0.0154161
ANM1 - Q99873	Q99873	VVLDVGSGTGILCMFAAK	3	613.323	73.993	51.888	0.0138	3561300	24410	3585800	6	0.00680758
ANM1 - Q99873	Q99873	VVLDVGSGTGILCMFAAK	2	919.481	73.93	147.71	5.09e-05	22296000	2243.5	22298000	24	0.000100613
ANM1 - Q99873	Q99873	VVLDVGSGTGILCMFAAK	3	613.323	73.908	58.671	0.0098506	8696400	60254	8756700	24	0.00688094
ANM3 - O60678	O60678	AVIPEAVVEVLDPK	2	739.927	69.468	70.488	0.015145	5265900	3758400	9024200	0.5	0.416476
ANM3 - O60678	O60678	AVIPEAVVEVLDPK	2	739.927	69.508	59.418	0.04499	2922300	1600900	4523100	6	0.353931
ANM5 - O14744	O14744	DLNCVPEIADTLGAVAK	3	595.973	68.526	41.348	0.031471	4475400	174510	4649900	0.5	0.0375298
ANM5 - O14744	O14744	DLNCVPEIADTLGAVAK	3	595.973	68.571	38.696	0.038371	3599900	217540	3817400	1	0.0569858
ANM5 - O14744	O14744	DLNCVPEIADTLGAVAK	3	595.973	68.538	50.831	0.017684	7111700	216350	7328100	6	0.0295235
ANM5 - O14744	O14744	DLNCVPEIADTLGAVAK	3	595.973	68.483	48.907	0.019052	7887100	310810	8197900	24	0.0379133
ANM5 - O14744	O14744	DWNTLIVGK	2	523.287	57.887	125.31	0.00097488	31124000	1299400	32423000	0.5	0.040076
ANM5 - O14744	O14744	DWNTLIVGK	2	523.287	58.058	93.429	0.005982	20066000	276730	20343000	1	0.0136034
ANM5 - O14744	O14744	DWNTLIVGK	2	523.287	57.917	104.06	0.0022963	43669000	695060	44364000	2	0.0156672
ANM5 - O14744	O14744	DWNTLIVGK	2	523.287	58.007	107.29	0.0018554	38978000	1110900	40089000	6	0.0277109
ANM5 - O14744	O14744	DWNTLIVGK	2	523.287	57.921	105.57	0.0019398	35126000	2075700	37201000	24	0.0557958
ANM5 - O14744	O14744	EFIQEPAK	2	481.253	31.693	89.142	0.011679	21528000	34668000	56196000	0.5	0.616912
ANM5 - O14744	O14744	EFIQEPAK	2	481.253	31.744	114.78	0.0032073	34733000	44681000	79414000	6	0.562634
ANM5 - O14744	O14744	EFIQEPAK	2	481.253	31.676	89.142	0.011679	29708000	26083000	55791000	24	0.467513
ANXA1 - P04083	P04083	GGPGSAVSPYPTFNPSSDVAALHK	3	786.057	51.428	161.97	1.37e-09	329940000	2708200	332640000	0.5	0.00814133
ANXA1 - P04083	P04083	GGPGSAVSPYPTFNPSSDVAALHK	3	786.057	51.467	159.1	2.67e-09	197050000	598740	197650000	1	0.00302931
ANXA1 - P04083	P04083	GGPGSAVSPYPTFNPSSDVAALHK	3	786.057	51.353	162.43	1.16e-09	116670000	690710	117360000	2	0.00588536
ANXA1 - P04083	P04083	GGPGSAVSPYPTFNPSSDVAALHK	3	786.057	51.633	72.316	0.00059856	32632000	776800	33409000	6	0.0232514
ANXA1 - P04083	P04083	GGPGSAVSPYPTFNPSSDVAALHK	3	786.057	51.412	188.44	3.62e-23	162150000	6934700	169090000	24	0.0410132
ANXA1 - P04083	P04083	GVDEATIIDILTK	2	694.388	73.171	80.706	0.039211	245260000	172020	245430000	1	0.000700887
ANXA1 - P04083	P04083	GVDEATIIDILTKR	2	772.438	66.461	89.403	0.0020054	7893600	1812100	9705700	0.5	0.186705
ANXA1 - P04083	P04083	GVDEATIIDILTKR	3	515.295	66.45	96.866	2.4e-05	95524000	155880	95680000	1	0.00162918
ANXA1 - P04083	P04083	GVDEATIIDILTKR	2	772.438	66.461	132.76	2.22e-05	9737700	1653800	11392000	1	0.145178
ANXA1 - P04083	P04083	GVDEATIIDILTKR	3	515.295	66.44	92.039	0.00021458	49228000	1418800	50647000	24	0.0280136
ANXA1 - P04083	P04083	KGTDVNVFNTILTTR	3	560.309	55.555	164.66	4.28e-08	28995000	1645900	30641000	0.5	0.0537158
ANXA1 - P04083	P04083	KGTDVNVFNTILTTR	3	560.309	55.613	167.37	7.67e-09	22608000	3378000	25986000	1	0.129993
ANXA1 - P04083	P04083	KGTDVNVFNTILTTR	3	560.309	55.529	142.1	2.78e-06	21055000	1444300	22499000	2	0.0641931
ANXA1 - P04083	P04083	NALLSLAK	2	415.261	42.817	92.47	0.01009	431460000	1374900	432840000	0.5	0.0031765
ANXA1 - P04083	P04083	NALLSLAK	2	415.261	42.918	104.37	0.0044107	359800000	2041000	361840000	1	0.0056406
ANXA1 - P04083	P04083	NALLSLAK	2	415.261	42.757	104.37	0.0044107	316590000	619510	317210000	2	0.001953
ANXA1 - P04083	P04083	NALLSLAK	2	415.261	42.938	92.47	0.01009	237680000	753540	238430000	6	0.00316038
ANXA1 - P04083	P04083	NALLSLAK	2	415.261	42.747	96.19	0.008314	228740000	6345500	235090000	24	0.0269923
ANXA1 - P04083	P04083	QAWFIENEEQEYVQTVK	2	1071.01	61.17	229.97	2.37e-13	191370000	867720	192240000	0.5	0.00451379
ANXA1 - P04083	P04083	QAWFIENEEQEYVQTVK	3	714.344	61.178	157.58	6.14e-12	206870000	1028100	207900000	0.5	0.00494521
ANXA1 - P04083	P04083	QAWFIENEEQEYVQTVK	3	714.344	61.207	138.81	1.93e-09	168890000	1071800	169970000	1	0.00630612
ANXA1 - P04083	P04083	QAWFIENEEQEYVQTVK	3	714.344	61.152	133.23	3.06e-09	138160000	865860	139030000	2	0.00622805
ANXA1 - P04083	P04083	QAWFIENEEQEYVQTVK	3	714.344	61.305	108.34	2.28e-06	44683000	429580	45112000	6	0.0095224
ANXA1 - P04083	P04083	QAWFIENEEQEYVQTVK	3	714.344	61.246	154.46	6.81e-12	37605000	505620	38111000	24	0.0132672
ANXA2 - P07355	P07355	AEDGSVIDYELIDQDARDLYDAGVK	3	924.107	69.846	159.2	1.17e-11	50651000	942730	51594000	1	0.0182722
ANXA2 - P07355	P07355	AEDGSVIDYELIDQDARDLYDAGVK	3	924.107	69.816	151.45	2.74e-11	40783000	372800	41156000	2	0.00905826
ANXA2 - P07355	P07355	AEDGSVIDYELIDQDARDLYDAGVK	3	924.107	69.866	116.45	3.32e-09	50036000	1333500	51370000	24	0.025959
ANXA2 - P07355	P07355	AYTNFDAERDALNIETAIK	3	719.027	57.848	111.77	2.33e-05	256140000	15802000	271940000	0.5	0.058108
ANXA2 - P07355	P07355	AYTNFDAERDALNIETAIK	2	1078.04	57.853	84.365	0.0025031	17358000	179520	17538000	0.5	0.0102363
ANXA2 - P07355	P07355	AYTNFDAERDALNIETAIK	3	719.027	57.931	128.14	8.05e-06	267950000	9620900	277570000	1	0.0346611
ANXA2 - P07355	P07355	AYTNFDAERDALNIETAIK	3	719.027	57.89	113.86	2.13e-05	297720000	7101900	304820000	2	0.0232985
ANXA2 - P07355	P07355	AYTNFDAERDALNIETAIK	3	719.027	58.047	111.77	2.33e-05	129200000	2497300	131700000	6	0.0189624
ANXA2 - P07355	P07355	AYTNFDAERDALNIETAIK	3	719.027	57.955	105.79	2.88e-05	418150000	9946300	428090000	24	0.0232338
ANXA2 - P07355	P07355	DALNIETAIK	2	544.303	49.939	113.74	0.00049656	441510000	1970400	443480000	0.5	0.00444304
ANXA2 - P07355	P07355	DALNIETAIK	2	544.303	49.944	105.52	0.00067278	491890000	1218600	493110000	1	0.00247126
ANXA2 - P07355	P07355	DALNIETAIK	2	544.303	49.837	98.233	0.0024891	557810000	861120	558670000	2	0.00154137
ANXA2 - P07355	P07355	DALNIETAIK	2	544.303	50	105.4	0.00067545	419050000	2526500	421580000	6	0.00599298
ANXA2 - P07355	P07355	DALNIETAIK	2	544.303	49.862	111.46	0.00019782	472560000	9880300	482440000	24	0.0204798
ANXA2 - P07355	P07355	DIISDTSGDFRK	3	451.893	42.119	89.301	8.92e-05	36096000	763110	36859000	0.5	0.0207034
ANXA2 - P07355	P07355	DIISDTSGDFRK	3	451.893	42.156	89.301	8.92e-05	27624000	357190	27981000	1	0.0127654
ANXA2 - P07355	P07355	DIISDTSGDFRK	3	451.893	41.981	99.5	5.09e-05	44760000	469420	45230000	2	0.0103786
ANXA2 - P07355	P07355	DIISDTSGDFRK	3	451.893	42.18	110.08	1.13e-05	23959000	1303100	25262000	6	0.0515832
ANXA2 - P07355	P07355	DIISDTSGDFRK	3	451.893	42.026	81.92	0.00049503	44020000	968240	44988000	24	0.0215221
ANXA2 - P07355	P07355	DLYDAGVK	2	440.724	36.153	64.757	0.055849	114560000	3135500	117700000	0.5	0.0266408
ANXA2 - P07355	P07355	DLYDAGVK	2	440.724	36.125	69.176	0.039761	105770000	3139300	108910000	1	0.0288249
ANXA2 - P07355	P07355	DLYDAGVK	2	440.724	36.118	69.176	0.039761	118570000	2042200	120610000	2	0.016932
ANXA2 - P07355	P07355	DLYDAGVK	2	440.724	36.149	64.757	0.055849	93337000	3521700	96858000	6	0.0363591
ANXA2 - P07355	P07355	DLYDAGVK	2	440.724	36.19	76.035	0.017937	103920000	2974800	106890000	24	0.0278292
ANXA2 - P07355	P07355	DLYDAGVKR	3	346.186	29.158	76.827	0.0036375	34210000	631240	34842000	0.5	0.0181176
ANXA2 - P07355	P07355	DLYDAGVKR	2	518.775	29.177	130.27	0.0009374	29467000	738610	30206000	0.5	0.0244527
ANXA2 - P07355	P07355	DLYDAGVKR	3	346.186	29.16	76.679	0.0036375	35746000	378320	36124000	1	0.0104727
ANXA2 - P07355	P07355	DLYDAGVKR	3	346.186	29.134	88.948	0.0015261	43918000	222160	44140000	2	0.00503306
ANXA2 - P07355	P07355	DLYDAGVKR	3	346.186	29.225	87.476	0.0017719	28066000	313480	28380000	6	0.011046
ANXA2 - P07355	P07355	DLYDAGVKR	2	518.775	29.187	66.073	0.056743	27794000	1662000	29456000	24	0.0564231
ANXA2 - P07355	P07355	ELASALK	2	366.219	27.763	74.415	0.032472	19308000	1440300	20749000	0.5	0.0694177
ANXA2 - P07355	P07355	ELASALK	2	366.219	27.755	78.616	0.027348	22813000	1359300	24173000	2	0.0562338
ANXA2 - P07355	P07355	ELASALK	2	366.219	27.823	74.415	0.032472	15834000	75093	15909000	6	0.00472013
ANXA2 - P07355	P07355	ELASALK	2	366.219	27.786	74.415	0.032472	26750000	1072000	27822000	24	0.0385307
ANXA2 - P07355	P07355	LMVALAK	2	373.236	38.046	63.642	0.076165	55077000	83017	55160000	2	0.00150502
ANXA2 - P07355	P07355	LMVALAK	2	373.236	38.105	63.642	0.076165	61888000	770220	62658000	24	0.0122924
ANXA2 - P07355	P07355	LSLEGDHSTPPSAYGSVK	3	615.639	37.793	127.97	1.03e-05	391770000	132640000	524410000	0.5	0.252932
ANXA2 - P07355	P07355	LSLEGDHSTPPSAYGSVK	3	615.639	37.808	107.57	3.39e-05	328780000	116020000	444800000	1	0.260836
ANXA2 - P07355	P07355	LSLEGDHSTPPSAYGSVK	3	615.639	37.695	106.67	3.49e-05	360750000	158040000	518790000	2	0.304632
ANXA2 - P07355	P07355	LSLEGDHSTPPSAYGSVK	3	615.639	37.815	90.385	0.0001751	244500000	72817000	317320000	6	0.229477
ANXA2 - P07355	P07355	LSLEGDHSTPPSAYGSVK	3	615.639	37.765	76.539	0.0012147	201480000	3760000	205240000	24	0.01832
ANXA2 - P07355	P07355	SALSGHLETVILGLLK	3	550.998	74.3	47.545	0.025239	6285200	122710	6408000	0.5	0.0191498
ANXA2 - P07355	P07355	SALSGHLETVILGLLK	3	550.998	74.525	70.281	0.0049658	4885200	164070	5049300	24	0.0324938
ANXA2 - P07355	P07355	SEVDMLK	2	411.207	33.644	68.915	0.05478	40435000	4395600	44830000	0.5	0.0980491
ANXA2 - P07355	P07355	SEVDMLK	2	411.207	33.604	79.146	0.026963	38186000	3445700	41631000	1	0.0827663
ANXA2 - P07355	P07355	SEVDMLK	2	411.207	33.633	68.915	0.05478	42065000	4152400	46217000	2	0.089845
ANXA2 - P07355	P07355	SEVDMLK	2	411.207	33.646	74.423	0.032441	28858000	1161200	30019000	6	0.0386819
ANXA2 - P07355	P07355	SEVDMLK	2	411.207	33.641	94.407	0.015889	55774000	4810000	60584000	24	0.0793939
ANXA2 - P07355	P07355	SLYYYIQQDTK	2	711.351	49.353	150.27	2.93e-05	181580000	1487600	183070000	2	0.00812596
ANXA2 - P07355	P07355	SLYYYIQQDTK	2	711.351	49.613	135.72	2.19e-05	133420000	2200000	135620000	6	0.0162218
ANXA2 - P07355	P07355	SLYYYIQQDTK	2	711.351	49.413	147.4	2.78e-05	196740000	2801900	199540000	24	0.0140417
ANXA2 - P07355	P07355	TPAQYDASELK	2	611.801	32.475	174.98	4.03e-05	82760000	2514900	85275000	0.5	0.0294917
ANXA2 - P07355	P07355	TPAQYDASELK	2	611.801	32.469	166.66	3.74e-05	73947000	2084400	76032000	1	0.027415
ANXA2 - P07355	P07355	TPAQYDASELK	2	611.801	32.481	132.32	5.77e-05	99248000	3165200	102410000	2	0.0309062
ANXA2 - P07355	P07355	TPAQYDASELK	2	611.801	32.538	135.86	2.19e-05	73867000	2539100	76406000	6	0.0332316
ANXA2 - P07355	P07355	TPAQYDASELK	2	611.801	32.487	140.07	2.41e-05	89997000	4305800	94302000	24	0.0456593
AP1B1 - Q10567	Q10567	APEVSQHVYQAYETILK	3	659.342	54.687	73.809	0.0013417	18310000	2887500	21198000	0.5	0.136219
AP1B1 - Q10567	Q10567	APEVSQHVYQAYETILK	3	659.342	54.675	79.88	0.00039955	18000000	2891300	20891000	1	0.138397
AP1B1 - Q10567	Q10567	APEVSQHVYQAYETILK	3	659.342	54.578	107.57	4.41e-05	27834000	4246400	32080000	24	0.132367
AP1B1 - Q10567	Q10567	DCPLNAEAASSK	2	631.788	29.028	98.04	0.001295	16544000	808150	17352000	0.5	0.0465735
AP1B1 - Q10567	Q10567	DCPLNAEAASSK	2	631.788	29.008	108.47	0.00017854	16031000	39695	16071000	2	0.00247002
AP1B1 - Q10567	Q10567	DCPLNAEAASSK	2	631.788	29.137	96.957	0.0014652	17502000	276230	17778000	6	0.0155375
AP1B1 - Q10567	Q10567	DCPLNAEAASSK	2	631.788	29.106	96.957	0.0014652	20044000	1329900	21374000	24	0.0622207
AP1B1 - Q10567	Q10567	LQSSNIFTVAK	2	604.338	44.656	74.841	0.0073793	18725000	1165600	19890000	24	0.0586005
AP2A1 - O95782	O95782	LVECLETVLNK	2	659.358	52.988	93.649	0.0028058	18029000	912290	18941000	0.5	0.0481641
AP2A1 - O95782	O95782	LVECLETVLNK	2	659.358	52.953	93.649	0.0028058	13932000	330730	14263000	1	0.0231884
AP2A1 - O95782	O95782	LVECLETVLNK	2	659.358	52.86	131.22	7.26e-05	21899000	824600	22723000	2	0.0362883
AP2A1 - O95782	O95782	LVECLETVLNK	2	659.358	52.885	109.29	0.00037177	25197000	1889600	27086000	24	0.0697614
AP2B1 - P63010	P63010	APEVSQYIYQVYDSILK	3	672.682	79.71	27.149	0.043184	1519900	608500	2128400	1	0.285896
AP2B1 - P63010	P63010	APEVSQYIYQVYDSILK	3	672.682	79.798	14.041	0.084799	1419100	135000	1554100	24	0.086867
AP2B1 - P63010	P63010	AVWLPAVK	2	442.274	49.492	84.359	0.013963	18490000	203560	18694000	2	0.0108893
AP2B1 - P63010	P63010	CLKDEDPYVR	3	432.208	29.095	99.34	0.00018092	22811000	2021000	24832000	0.5	0.0813869
AP2B1 - P63010	P63010	CLKDEDPYVR	3	432.208	29.125	74.6	0.0018607	18977000	1733600	20710000	1	0.0837059
AP2B1 - P63010	P63010	CLKDEDPYVR	3	432.208	29.018	124.81	3.77e-05	28630000	909890	29540000	2	0.0308021
AP2B1 - P63010	P63010	CLKDEDPYVR	3	432.208	29.071	92.445	0.00023986	28420000	615050	29036000	24	0.021183
AP2B1 - P63010	P63010	DIPNENELQFQIK	2	794.404	56.733	112.71	0.0022953	13019000	710010	13729000	0.5	0.051716
AP2B1 - P63010	P63010	DIPNENELQFQIK	2	794.404	56.78	135.43	0.00016457	17339000	535920	17875000	1	0.0299817
AP2B1 - P63010	P63010	DIPNENELQFQIK	2	794.404	56.873	114.4	0.0019177	14711000	558260	15270000	6	0.036561
AP2B1 - P63010	P63010	DIPNENELQFQIK	2	794.404	56.747	117.7	0.0013495	19617000	1461500	21078000	24	0.0693361
AP2B1 - P63010	P63010	ECHLNADTVSSK	3	454.21	22.252	75.479	0.0022535	20755000	1558600	22314000	1	0.0698498
AP2B1 - P63010	P63010	ECHLNADTVSSK	3	454.21	22.255	85.554	0.0015165	22429000	1561900	23991000	6	0.0651039
AP2B1 - P63010	P63010	NVEGQDMLYQSLK	2	762.872	49.667	118.28	9.8e-05	27455000	1030300	28485000	0.5	0.0361695
AP2B1 - P63010	P63010	NVEGQDMLYQSLK	2	762.872	49.677	160.36	1.33e-06	32677000	564490	33241000	1	0.0169815
AP2B1 - P63010	P63010	NVEGQDMLYQSLK	2	762.872	49.53	155	2.21e-06	38241000	1122500	39364000	2	0.0285163
AP2B1 - P63010	P63010	NVEGQDMLYQSLK	2	762.872	49.734	129.89	3.37e-05	36047000	2135100	38182000	6	0.0559189
AP2B1 - P63010	P63010	NVEGQDMLYQSLK	2	762.872	49.578	151.15	2.85e-06	47419000	2806800	50226000	24	0.0558836
AP2M1 - Q96CW1	Q96CW1	ESQISAEIELLPTNDK	2	893.957	57.795	99.941	0.00035716	8333000	1363900	9696900	1	0.140653
AP2M1 - Q96CW1	Q96CW1	ESQISAEIELLPTNDK	2	893.957	57.805	141.65	5.23e-06	13578000	4926000	18504000	2	0.266213
AP2M1 - Q96CW1	Q96CW1	ESQISAEIELLPTNDK	2	893.957	57.858	109.44	9.82e-05	9153900	1386700	10541000	6	0.131558
AP2M1 - Q96CW1	Q96CW1	ESQISAEIELLPTNDK	2	893.957	57.791	122.97	4.97e-05	12942000	1115000	14057000	24	0.0793199
AP2M1 - Q96CW1	Q96CW1	LNYSDHDVIK	3	401.872	30.754	31.597	0.069035	15117000	599360	15717000	1	0.0381361
AP2M1 - Q96CW1	Q96CW1	LNYSDHDVIK	3	401.872	30.764	39.625	0.050273	14603000	280490	14884000	2	0.0188457
AP2M1 - Q96CW1	Q96CW1	SYLSGMPECK	2	586.26	38.6	120.15	0.00035902	23125000	19155000	42280000	0.5	0.453051
AP2M1 - Q96CW1	Q96CW1	SYLSGMPECK	2	586.26	38.609	74.376	0.011067	27673000	18743000	46416000	1	0.403805
AP2M1 - Q96CW1	Q96CW1	SYLSGMPECK	2	586.26	38.484	85.731	0.0058215	37242000	18965000	56206000	2	0.337413
APEX1 - P27695	P27695	EAAGEGPALYEDPPDQK	2	893.91	39.119	132.14	1.52e-05	46192000	136150	46328000	0.5	0.00293882
APEX1 - P27695	P27695	EAAGEGPALYEDPPDQK	2	893.91	39.154	123.75	4.24e-05	57656000	376740	58033000	1	0.00649185
APEX1 - P27695	P27695	EAAGEGPALYEDPPDQK	2	893.91	39.03	127.71	2.95e-05	63053000	811630	63865000	2	0.0127086
APEX1 - P27695	P27695	EEAPDILCLQETK	2	773.377	52.674	118.28	9.8e-05	31341000	1357700	32698000	0.5	0.0415215
APEX1 - P27695	P27695	EEAPDILCLQETK	2	773.377	52.657	158.47	1.64e-06	39142000	1177100	40319000	1	0.0291946
APEX1 - P27695	P27695	EEAPDILCLQETK	2	773.377	52.551	136.02	5.35e-06	51236000	905110	52142000	2	0.0173589
APEX1 - P27695	P27695	EEAPDILCLQETK	2	773.377	52.777	167.09	5.6e-07	37861000	148490	38009000	6	0.00390666
APEX1 - P27695	P27695	EEAPDILCLQETK	2	773.377	52.586	115	0.00011613	43380000	1999400	45380000	24	0.0440596
APEX1 - P27695	P27695	GAVAEDGDELRTEPEAK	3	596.287	29.655	73.498	0.00016707	154670000	1262600	155930000	0.5	0.00809709
APEX1 - P27695	P27695	GAVAEDGDELRTEPEAK	3	596.287	29.6	106.36	7.5e-06	174880000	637690	175510000	1	0.0036332
APEX1 - P27695	P27695	GAVAEDGDELRTEPEAK	3	596.287	29.599	98.552	3.39e-06	223150000	860240	224010000	2	0.00384018
APEX1 - P27695	P27695	GAVAEDGDELRTEPEAK	3	596.287	29.708	74.147	0.00021688	178000000	1161700	179160000	6	0.00648409
APEX1 - P27695	P27695	GAVAEDGDELRTEPEAK	3	596.287	29.657	88.385	5.94e-05	184480000	4072900	188550000	24	0.0216008
APEX1 - P27695	P27695	KGAVAEDGDELR	3	420.546	22.742	46.88	0.027986	14129000	5077600	19207000	6	0.264367
APEX1 - P27695	P27695	KGAVAEDGDELR	3	420.546	22.579	85.274	7.19e-05	19123000	5165300	24289000	24	0.212666
APEX1 - P27695	P27695	LDYFLLSHSLLPALCDSK	3	698.031	72.619	95.205	0.00012952	93224000	1004700	94229000	0.5	0.0106624
APEX1 - P27695	P27695	LDYFLLSHSLLPALCDSK	3	698.031	72.659	104.88	3.8e-05	98047000	662790	98710000	1	0.00671453
APEX1 - P27695	P27695	LDYFLLSHSLLPALCDSK	3	698.031	72.711	107.75	3.37e-05	60096000	277620	60374000	2	0.00459837
APEX1 - P27695	P27695	LDYFLLSHSLLPALCDSK	3	698.031	72.733	53.779	0.012699	11846000	164470	12010000	6	0.0136939
APEX1 - P27695	P27695	LDYFLLSHSLLPALCDSK	3	698.031	72.657	110.74	3.02e-05	128120000	1307000	129430000	24	0.0100984
APEX1 - P27695	P27695	LPAELQELPGLSHQYWSAPSDK	3	822.748	61.505	118.36	6.11e-07	40005000	10651000	50656000	0.5	0.210261
APEX1 - P27695	P27695	LPAELQELPGLSHQYWSAPSDK	3	822.748	61.513	112.57	8.08e-07	42651000	11764000	54415000	1	0.21619
APEX1 - P27695	P27695	LPAELQELPGLSHQYWSAPSDK	3	822.748	61.447	102.21	4.84e-06	31912000	17811000	49723000	2	0.358204
APEX1 - P27695	P27695	LPAELQELPGLSHQYWSAPSDK	3	822.748	61.573	127.5	2.98e-07	44744000	19200000	63944000	24	0.300263
API5 - Q9BZZ5	Q9BZZ5	DAYQVILDGVK	2	610.83	59.006	73.499	0.012005	76845000	206630	77051000	6	0.00268171
API5 - Q9BZZ5	Q9BZZ5	LAAQFIPK	2	444.271	40.664	71.715	0.030516	46546000	1127400	47673000	0.5	0.0236484
API5 - Q9BZZ5	Q9BZZ5	LAAQFIPK	2	444.271	40.749	71.715	0.030516	51491000	1017200	52508000	1	0.0193722
API5 - Q9BZZ5	Q9BZZ5	LAAQFIPK	2	444.271	40.62	74.415	0.020683	74727000	1905200	76632000	2	0.0248616
API5 - Q9BZZ5	Q9BZZ5	LAAQFIPK	2	444.271	40.796	71.715	0.030516	56511000	1418000	57929000	6	0.0244782
API5 - Q9BZZ5	Q9BZZ5	LAAQFIPK	2	444.271	40.681	62.717	0.063278	91506000	3544000	95050000	24	0.0372856
API5 - Q9BZZ5	Q9BZZ5	NYGILADATEQVGQHK	3	581.96	44.974	141.75	2.43e-06	62110000	309730	62420000	0.5	0.00496205
API5 - Q9BZZ5	Q9BZZ5	NYGILADATEQVGQHK	2	872.437	45.092	153.54	4.7e-05	11648000	344980	11993000	1	0.0287652
API5 - Q9BZZ5	Q9BZZ5	NYGILADATEQVGQHK	3	581.96	44.917	124.16	2.12e-05	95866000	945930	96812000	2	0.0097708
API5 - Q9BZZ5	Q9BZZ5	NYGILADATEQVGQHK	3	581.96	44.922	115.82	3.51e-05	98939000	2515300	101450000	24	0.0247924
API5 - Q9BZZ5	Q9BZZ5	VLEDVTGEEFVLFMK	2	878.447	73.848	49.5	0.061553	3177700	7564200	10742000	24	0.704177
APOB - P04114	P04114	FIIPSPK	2	401.247	44.522	74.415	0.032472	22228000	347290	22575000	0.5	0.0153836
APOB - P04114	P04114	FIIPSPK	2	401.247	44.582	78.616	0.027348	17657000	200140	17857000	1	0.0112078
APOB - P04114	P04114	FIIPSPK	2	401.247	44.61	66.993	0.062574	10441000	225480	10667000	6	0.0211391
APOB - P04114	P04114	YENYELTLK	2	586.795	44.444	124.08	0.0010352	39043000	183530	39227000	0.5	0.00467872
APOB - P04114	P04114	YENYELTLK	2	586.795	44.357	122.19	0.0011277	30098000	618500	30716000	2	0.0201358
APOB - P04114	P04114	YENYELTLK	2	586.795	44.557	124.08	0.0010352	21943000	426560	22370000	6	0.0190688
APOB - P04114	P04114	YENYELTLK	2	586.795	44.38	121.09	0.0011812	18932000	701820	19634000	24	0.0357455
APT - P07741	P07741	AELEIQK	2	415.735	28.243	110.63	0.0072435	25787000	2645500	28433000	0.5	0.0930449
APT - P07741	P07741	AELEIQK	2	415.735	28.269	87.284	0.021058	28976000	1095400	30072000	1	0.0364266
APT - P07741	P07741	AELEIQKDALEPGQR	3	566.3	39.53	130.66	1.43e-05	24392000	7826300	32218000	0.5	0.242915
APT - P07741	P07741	AELEIQKDALEPGQR	3	566.3	39.609	139.66	3.68e-06	21702000	8841200	30543000	1	0.289465
APT - P07741	P07741	AELEIQKDALEPGQR	3	566.3	39.632	105.46	7.24e-05	14071000	9138000	23209000	6	0.393727
ARC1A - Q92747	Q92747	GCLTFVSK	2	456.236	36.766	81.119	0.0087736	22848000	11011000	33860000	24	0.325202
ARC1A - Q92747	Q92747	GCLTFVSK	2	456.236	36.757	-1	NaN	15519000	8691100	24210000	6	0.358987
ARC1A - Q92747	Q92747	LAWVSHDSTVSVADASK	3	591.632	41.472	98.062	2.74e-06	42438000	8173800	50612000	0.5	0.1615
ARC1A - Q92747	Q92747	LAWVSHDSTVSVADASK	3	591.632	41.542	99.891	2.08e-05	32486000	6426800	38913000	1	0.165159
ARC1A - Q92747	Q92747	LAWVSHDSTVSVADASK	3	591.632	41.39	117.2	2.03e-06	69243000	6365400	75609000	2	0.0841891
ARC1A - Q92747	Q92747	LAWVSHDSTVSVADASK	3	591.632	41.679	132.51	9.58e-07	49362000	540740	49903000	6	0.0108359
ARC1A - Q92747	Q92747	LAWVSHDSTVSVADASK	3	591.632	41.384	91.475	3.97e-05	81006000	10578000	91584000	24	0.115501
ARC1A - Q92747	Q92747	SVQVSTLK	2	431.256	26.624	73.26	0.024889	16106000	619360	16725000	0.5	0.0370312
ARC1A - Q92747	Q92747	SVQVSTLK	2	431.256	26.647	70.525	0.034849	20330000	2970600	23301000	2	0.12749
ARC1A - Q92747	Q92747	SVQVSTLK	2	431.256	26.635	61.962	0.066027	21139000	747870	21887000	6	0.0341698
ARC1A - Q92747	Q92747	SVQVSTLK	2	431.256	26.686	61.962	0.066027	27146000	2729000	29875000	24	0.0913473
ARC1B - O15143	O15143	ASSEGGTAAGAGLDSLHK	3	543.601	30.289	68.41	0.00016342	118200000	588940	118790000	0.5	0.00495787
ARC1B - O15143	O15143	ASSEGGTAAGAGLDSLHK	3	543.601	30.224	90.654	2.58e-05	139900000	941800	140840000	2	0.00668693
ARC1B - O15143	O15143	ASSEGGTAAGAGLDSLHK	3	543.601	30.323	90.385	2.19e-05	194640000	3746100	198380000	24	0.0188829
ARC1B - O15143	O15143	CSQFCTTGMDGGMSIWDVK	3	727.302	63.421	32.121	0.012504	7296000	1579700	8875700	1	0.17798
ARC1B - O15143	O15143	CSQFCTTGMDGGMSIWDVK	3	727.302	63.389	62.739	0.00014173	14240000	1704500	15944000	24	0.106902
ARC1B - O15143	O15143	EVEERPAPTPWGSK	3	528.267	33.546	48.216	0.043865	20081000	2798600	22880000	6	0.122319
ARC1B - O15143	O15143	NSVSQISVLSGGK	2	638.349	41.37	155	2.21e-06	87610000	132820	87742000	6	0.00151374
ARC1B - O15143	O15143	SLESALK	2	374.216	30.486	81.297	0.025402	45406000	1349900	46756000	24	0.0288712
ARC1B - O15143	O15143	STVLSLDWHPNNVLLAAGSCDFK	3	848.757	67.163	70.315	0.0011626	10339000	1436300	11776000	0.5	0.121976
ARC1B - O15143	O15143	STVLSLDWHPNNVLLAAGSCDFK	3	848.757	67.18	50.531	0.0059053	9759400	1319900	11079000	1	0.119132
ARC1B - O15143	O15143	STVLSLDWHPNNVLLAAGSCDFK	3	848.757	67.231	43.888	0.01001	11083000	804050	11887000	2	0.0676408
ARC1B - O15143	O15143	STVLSLDWHPNNVLLAAGSCDFK	3	848.757	67.233	75.064	3.02e-05	20721000	1405900	22127000	24	0.063538
ARC1B - O15143	O15143	TWKPTLVILR	3	409.592	51.327	131.09	7.27e-05	36182000	272470	36454000	24	0.00747425
ARF5 - P84085	P84085	ILMVGLDAAGK	2	544.313	50.864	61.56	0.05317	14335000	45444	14380000	1	0.00316013
ARF5 - P84085	P84085	LGEIVTTIPTIGFNVETVEYK	3	775.086	73.014	34.346	0.0062297	4967500	110710	5078200	2	0.021801
ARFG2 - Q8N6H7	Q8N6H7	SQLDLFDDVGTFASGPPK	2	947.465	69.331	109.44	6.81e-05	4768900	634200	5403100	2	0.117377
ARFG2 - Q8N6H7	Q8N6H7	SQLDLFDDVGTFASGPPK	3	631.979	69.332	61.102	0.00030093	4705800	85027	4790800	2	0.0177479
ARFG2 - Q8N6H7	Q8N6H7	SQLDLFDDVGTFASGPPK	2	947.465	69.341	87.18	0.00044094	2838100	497390	3335500	6	0.149121
ARFG2 - Q8N6H7	Q8N6H7	SQLDLFDDVGTFASGPPK	3	631.979	69.339	48.053	0.0073741	2395100	8932.4	2404000	6	0.00371559
ARFG2 - Q8N6H7	Q8N6H7	SQLDLFDDVGTFASGPPK	2	947.465	69.313	84.566	0.00049399	5512600	130140	5642800	24	0.0230633
ARGL1 - Q9NWB6	Q9NWB6	RVEELVAK	2	472.282	22.327	67.169	0.060219	20183000	1288500	21472000	0.5	0.0600098
ARGL1 - Q9NWB6	Q9NWB6	RVEELVAK	2	472.282	22.369	84.568	0.017737	41187000	1064500	42251000	2	0.0251944
ARGL1 - Q9NWB6	Q9NWB6	RVEELVAK	2	472.282	22.466	93.992	0.011981	34213000	601130	34814000	6	0.0172668
ARGL1 - Q9NWB6	Q9NWB6	RVEELVAK	2	472.282	22.343	75.692	0.023159	51526000	2130400	53656000	24	0.0397045
ARL8B - Q9NVJ2	Q9NVJ2	EICCYSISCK	2	660.275	36.058	66.435	0.039796	11908000	1650100	13558000	0.5	0.121706
ARP19 - P56211	P56211	QLPTAAPDK	2	470.759	25.546	66.27	0.043647	9525900	4055900	13582000	24	0.298628
ARP19 - P56211	P56211	YFDSGDYNMAK	2	655.772	41.382	152.34	3.04e-05	98646000	1506700	100150000	0.5	0.015044
ARP19 - P56211	P56211	YFDSGDYNMAK	2	655.772	41.471	135.71	2.18e-05	118090000	787490	118880000	6	0.00662438
ARP19 - P56211	P56211	YFDSGDYNMAK	2	655.772	41.329	155.07	3.18e-05	137380000	5077400	142450000	24	0.0356415
ARP2 - P61160	P61160	HLWDYTFGPEK	2	696.833	52.936	211.27	4.27e-05	49727000	5898200	55626000	0.5	0.106035
ARP2 - P61160	P61160	HLWDYTFGPEK	2	696.833	52.945	202.2	3.94e-05	43566000	5649200	49215000	1	0.114786
ARP2 - P61160	P61160	HLWDYTFGPEK	2	696.833	52.754	111.06	0.00218	49995000	7888100	57883000	2	0.136276
ARP2 - P61160	P61160	HLWDYTFGPEK	2	696.833	53.306	187.5	3.19e-05	28288000	3840400	32129000	6	0.119533
ARP2 - P61160	P61160	HLWDYTFGPEK	2	696.833	52.798	163.16	2.35e-05	67966000	13550000	81516000	24	0.166225
ARP2 - P61160	P61160	ILLTEPPMNPTK	2	677.376	47.598	123.29	8.07e-05	17423000	312590	17735000	1	0.017625
ARP2 - P61160	P61160	ILLTEPPMNPTK	2	677.376	47.654	136.63	3.49e-06	22250000	102220	22352000	6	0.00457315
ARP2 - P61160	P61160	ILLTEPPMNPTK	2	677.376	47.504	136.36	3.51e-06	45604000	522480	46127000	24	0.0113271
ARP2 - P61160	P61160	LCYVGYNIEQEQK	2	822.39	45.629	163.38	2.99e-05	27322000	123470000	150790000	0.5	0.81881
ARP2 - P61160	P61160	LCYVGYNIEQEQK	2	822.39	45.707	175.93	4.55e-06	21236000	205870000	227110000	1	0.906493
ARP2 - P61160	P61160	LCYVGYNIEQEQK	2	822.39	45.496	163.38	1.09e-08	34146000	519310000	553460000	2	0.938304
ARP2 - P61160	P61160	LCYVGYNIEQEQK	2	822.39	45.664	157.75	2.07e-08	32179000	504270000	536450000	6	0.940015
ARP2 - P61160	P61160	LCYVGYNIEQEQK	2	822.39	45.486	172.98	1.44e-11	46363000	610620000	656980000	24	0.92943
ARP2 - P61160	P61160	VGNIEIKDLMVGDEASELR	3	696.693	57.907	119.31	1.63e-05	37226000	50507	37277000	2	0.00135493
ARP2 - P61160	P61160	VGNIEIKDLMVGDEASELR	3	696.693	58.141	109.03	2.58e-05	17197000	83445	17280000	6	0.00482887
ARP2 - P61160	P61160	VGNIEIKDLMVGDEASELR	3	696.693	57.95	124.08	1.18e-05	60802000	894720	61696000	24	0.0145019
ARP2 - P61160	P61160	VVVCDNGTGFVK	2	647.827	38.084	144.77	2.77e-06	66775000	9233700	76009000	0.5	0.121482
ARP2 - P61160	P61160	VVVCDNGTGFVK	2	647.827	38.104	144.77	2.77e-06	61630000	5927200	67557000	1	0.087736
ARP2 - P61160	P61160	VVVCDNGTGFVK	2	647.827	38.015	144.77	2.77e-06	92764000	7102400	99867000	2	0.071119
ARP2 - P61160	P61160	VVVCDNGTGFVK	2	647.827	38.087	140.45	3.15e-06	91781000	6504200	98285000	6	0.0661768
ARP2 - P61160	P61160	VVVCDNGTGFVK	2	647.827	38.09	157.96	1.61e-06	97335000	3303700	100640000	24	0.0328273
ARP3 - P61158	P61158	KDYEEIGPSICR	3	489.57	35.525	110.64	8e-05	35511000	957340	36468000	0.5	0.0262513
ARP3 - P61158	P61158	KDYEEIGPSICR	3	489.57	35.492	106.79	9.24e-05	17803000	1677700	19481000	1	0.0861211
ARP3 - P61158	P61158	KDYEEIGPSICR	3	489.57	35.594	77.279	0.0022184	22903000	2131300	25035000	6	0.0851352
ARP3 - P61158	P61158	KDYEEIGPSICR	3	489.57	35.538	109.16	8.47e-05	34186000	60669	34247000	24	0.00177153
ARP3 - P61158	P61158	LGYAGNTEPQFIIPSCIAIK	3	731.386	67.232	76.068	1.05e-05	17539000	1321000	18860000	0.5	0.0700424
ARP3 - P61158	P61158	LGYAGNTEPQFIIPSCIAIK	2	1096.57	67.141	61.423	0.011343	8499200	196440	8695600	0.5	0.0225906
ARP3 - P61158	P61158	LGYAGNTEPQFIIPSCIAIK	3	731.386	67.312	67.168	2.76e-05	19571000	1194400	20766000	1	0.0575188
ARP3 - P61158	P61158	LGYAGNTEPQFIIPSCIAIK	2	1096.57	67.179	46.069	0.023826	7921100	205560	8126600	1	0.0252945
ARP3 - P61158	P61158	LGYAGNTEPQFIIPSCIAIK	3	731.386	67.266	83.666	7.15e-06	21644000	2432300	24077000	2	0.101025
ARP3 - P61158	P61158	LGYAGNTEPQFIIPSCIAIK	2	1096.57	67.18	57.136	0.014828	9817500	875150	10693000	2	0.0818459
ARP3 - P61158	P61158	LGYAGNTEPQFIIPSCIAIK	3	731.386	67.16	39.387	0.0064592	15243000	1346100	16589000	6	0.0811436
ARP3 - P61158	P61158	LGYAGNTEPQFIIPSCIAIK	2	1096.57	67.167	38.189	0.061937	7157700	482260	7640000	6	0.0631234
ARP3 - P61158	P61158	LGYAGNTEPQFIIPSCIAIK	3	731.386	67.24	89.566	3.57e-06	38122000	2491000	40613000	24	0.061335
ARP3 - P61158	P61158	LGYAGNTEPQFIIPSCIAIK	2	1096.57	67.178	69.92	0.0044344	16232000	1104800	17337000	24	0.0637257
ARP3 - P61158	P61158	LPACVVDCGTGYTK	2	770.86	40.083	196.44	1.16e-07	122960000	5876900	128830000	1	0.045615
ARP3 - P61158	P61158	LPACVVDCGTGYTK	2	770.86	39.922	233.54	2.74e-09	168050000	6961700	175010000	2	0.0397785
ARP3 - P61158	P61158	LPACVVDCGTGYTK	2	770.86	40.111	197.94	1.1e-07	194200000	6908100	201110000	6	0.0343502
ARP3 - P61158	P61158	LPACVVDCGTGYTK	2	770.86	40.03	209.97	6.28e-08	229730000	12277000	242000000	24	0.0507299
ARP3 - P61158	P61158	QYTGINAISK	2	547.796	33.942	76.345	0.0083231	29597000	146090	29743000	2	0.00491173
ARP3 - P61158	P61158	QYTGINAISK	2	547.796	33.934	71.349	0.022017	46713000	1104400	47817000	24	0.0230962
ARP3 - P61158	P61158	TLTGTVIDSGDGVTHVIPVAEGYVIGSCIK	3	1020.2	66.86	91.615	3.99e-06	25526000	28495	25554000	1	0.00111507
ARP3 - P61158	P61158	TLTGTVIDSGDGVTHVIPVAEGYVIGSCIK	3	1020.2	66.912	83.944	6.27e-06	33762000	264900	34027000	2	0.00778502
ARP3 - P61158	P61158	TLTGTVIDSGDGVTHVIPVAEGYVIGSCIK	3	1020.2	66.918	47.104	0.0052507	14715000	181420	14897000	6	0.0121788
ARP3 - P61158	P61158	TLTGTVIDSGDGVTHVIPVAEGYVIGSCIK	3	1020.2	66.834	112.35	7.28e-10	39789000	550520	40339000	24	0.0136472
ARP3 - P61158	P61158	YSYVCPDLVK	2	622.305	45.985	98.233	0.0024891	54281000	16281000	70562000	0.5	0.230733
ARP3 - P61158	P61158	YSYVCPDLVK	2	622.305	46.034	98.233	0.0024891	58301000	9285800	67587000	1	0.137391
ARP3 - P61158	P61158	YSYVCPDLVK	2	622.305	45.898	108.81	0.00060231	73132000	30698000	103830000	2	0.295656
ARP3 - P61158	P61158	YSYVCPDLVK	2	622.305	46.024	116.37	0.00016605	62768000	41896000	104660000	6	0.40029
ARP3 - P61158	P61158	YSYVCPDLVK	2	622.305	45.889	98.233	0.0020888	107960000	54745000	162710000	24	0.336468
ARPC2 - O15144	O15144	DDETMYVESK	2	608.756	34.719	80.755	0.0071477	20700000	300400	21001000	0.5	0.0143045
ARPC2 - O15144	O15144	DDETMYVESK	2	608.756	34.629	88.181	0.0051684	23687000	377670	24065000	1	0.015694
ARPC2 - O15144	O15144	DDETMYVESK	2	608.756	34.686	91.867	0.0041859	27967000	1210400	29178000	2	0.0414842
ARPC2 - O15144	O15144	DDETMYVESK	2	608.756	34.727	94.692	0.0034329	29395000	2529300	31924000	6	0.079228
ARPC2 - O15144	O15144	DDETMYVESK	2	608.756	34.708	130.31	0.00014126	33202000	1986300	35188000	24	0.0564477
ARPC2 - O15144	O15144	DYLHYHIK	3	363.522	33.343	38.16	0.060156	15814000	230640	16045000	0.5	0.0143749
ARPC2 - O15144	O15144	DYLHYHIK	3	363.522	33.375	41.429	0.054878	13470000	323520	13794000	1	0.0234545
ARPC2 - O15144	O15144	DYLHYHIK	3	363.522	33.23	34.089	0.070922	24568000	484130	25052000	2	0.0193249
ARPC2 - O15144	O15144	DYLHYHIK	3	363.522	33.226	34.089	0.070922	32278000	269730	32547000	24	0.00828721
ARPC2 - O15144	O15144	EPPLELK	2	413.239	36.105	77.741	0.027983	9550800	6348700	15899000	6	0.399302
ARPC2 - O15144	O15144	EPPLELK	2	413.239	36.174	62.659	0.080155	16184000	6141200	22325000	24	0.275079
ARPC2 - O15144	O15144	NCFASVFEK	2	551.255	47.462	89.355	0.0073947	23918000	117640	24035000	6	0.0048944
ARPC2 - O15144	O15144	VFMQEFK	2	464.733	42.923	83.614	0.023721	62619000	2851100	65470000	0.5	0.0435481
ARPC2 - O15144	O15144	VFMQEFK	2	464.733	42.776	114.02	0.0066684	99379000	4046700	103430000	2	0.0391266
ARPC2 - O15144	O15144	VFMQEFK	2	464.733	43.059	118.01	0.0059919	88788000	1254300	90042000	6	0.0139301
ARPC2 - O15144	O15144	VFMQEFK	2	464.733	42.779	86.866	0.021361	112880000	1074000	113950000	24	0.00942486
ARPC2 - O15144	O15144	YFQFQEEGKEGENR	3	587.601	35.711	64.675	0.017979	21193000	314530	21508000	1	0.0146242
ARPC2 - O15144	O15144	YFQFQEEGKEGENR	3	587.601	35.595	106.58	7.97e-05	32953000	100140	33053000	2	0.00302967
ARPC2 - O15144	O15144	YFQFQEEGKEGENR	3	587.601	35.863	119.32	4.59e-05	26546000	668890	27215000	6	0.0245781
ARPC3 - O15145	O15145	PAYHSSLMDPDTK	3	487.894	31.358	149.41	1.46e-06	44790000	2856300	47646000	0.5	0.059948
ARPC3 - O15145	O15145	PAYHSSLMDPDTK	3	487.894	31.317	124.12	3.06e-05	44471000	3705000	48176000	1	0.0769055
ARPC3 - O15145	O15145	PAYHSSLMDPDTK	3	487.894	31.322	128.68	1.88e-05	57487000	2525500	60013000	2	0.0420829
ARPC3 - O15145	O15145	PAYHSSLMDPDTK	3	487.894	31.489	112.44	6.07e-05	61823000	14050000	75873000	6	0.185178
ARPC4 - P59998	P59998	HNKPEVEVR	3	369.868	16.753	113.18	0.001144	43628000	382400	44011000	1	0.00868886
ARPC4 - P59998	P59998	HNKPEVEVR	3	369.868	16.6	101.9	0.0007944	51890000	418740	52309000	2	0.00800516
ARPC4 - P59998	P59998	HNKPEVEVR	3	369.868	16.522	88.181	0.0017201	74627000	614170	75242000	24	0.00816268
ARPC4 - P59998	P59998	IVAEEFLK	2	474.774	47.229	76.774	0.017584	61764000	114910	61879000	0.5	0.00185701
ARPC4 - P59998	P59998	IVAEEFLK	2	474.774	47.273	75.854	0.018024	57029000	684770	57714000	1	0.0118649
ARPIN - Q7Z6K5	Q7Z6K5	TGASWTDNIMAQK	2	711.838	47.705	102.06	0.00053322	10221000	4084700	14306000	1	0.28553
ARPIN - Q7Z6K5	Q7Z6K5	TGASWTDNIMAQK	2	711.838	47.766	131.52	1.66e-05	9818600	3722100	13541000	6	0.274882
ASNS - P08243	P08243	ADWLSHYWMPK	3	478.561	59.22	37.426	0.052955	22050000	159080	22209000	0.5	0.00716284
ASNS - P08243	P08243	ADWLSHYWMPK	3	478.561	59.269	48.004	0.032795	11452000	537200	11989000	1	0.044807
ASNS - P08243	P08243	ADWLSHYWMPK	3	478.561	59.277	47.288	0.034395	19611000	105300	19716000	2	0.00534076
ASNS - P08243	P08243	AMTEDGFLAVCSEAK	2	814.868	51.353	122.33	5.74e-05	53309000	885060	54195000	0.5	0.0163313
ASNS - P08243	P08243	AMTEDGFLAVCSEAK	2	814.868	51.351	134.98	7.48e-06	49348000	264970	49613000	1	0.00534074
ASNS - P08243	P08243	AMTEDGFLAVCSEAK	2	814.868	51.236	113.61	9.19e-05	70428000	1722300	72150000	2	0.023871
ASNS - P08243	P08243	AMTEDGFLAVCSEAK	2	814.868	51.449	103.44	0.00023096	35421000	581790	36003000	6	0.0161596
ASNS - P08243	P08243	APSPEKAEEESER	3	486.895	20.171	99.941	4.29e-05	53123000	11222000	64346000	0.5	0.174404
ASNS - P08243	P08243	APSPEKAEEESER	3	486.895	20.24	89.46	7.48e-05	42143000	11286000	53429000	1	0.211234
ASNS - P08243	P08243	APSPEKAEEESER	3	486.895	20.112	81.278	0.00078258	46643000	14049000	60691000	2	0.23148
ASNS - P08243	P08243	ASVGMYLISK	2	534.792	48.168	61.593	0.057308	15742000	629730	16372000	1	0.0384645
ASNS - P08243	P08243	DTYGVRPLFK	2	598.327	43.478	108.3	0.0033678	18954000	793270	19747000	0.5	0.0401711
ASNS - P08243	P08243	DTYGVRPLFK	3	399.221	43.718	36.318	0.062844	8044300	219970	8264300	6	0.026617
ASNS - P08243	P08243	IGCLLSGGLDSSLVAATLLK	2	994.558	76.499	125.53	5.77e-05	67201000	439430	67640000	0.5	0.00649656
ASNS - P08243	P08243	IGCLLSGGLDSSLVAATLLK	3	663.375	76.498	108.75	9.74e-06	38926000	78436	39005000	0.5	0.00201095
ASNS - P08243	P08243	IGCLLSGGLDSSLVAATLLK	2	994.558	76.474	94.728	0.00082115	45174000	155460	45330000	1	0.00342956
ASNS - P08243	P08243	IGCLLSGGLDSSLVAATLLK	3	663.375	76.486	76.155	0.00012278	26126000	18063	26144000	1	0.000690903
ASNS - P08243	P08243	IGCLLSGGLDSSLVAATLLK	2	994.558	76.502	82.102	0.0090825	46109000	621710	46730000	2	0.0133041
ASNS - P08243	P08243	IGCLLSGGLDSSLVAATLLK	3	663.375	76.502	96.143	4.54e-05	25632000	187770	25820000	2	0.00727233
ASNS - P08243	P08243	IGCLLSGGLDSSLVAATLLK	3	663.375	76.601	47.397	0.010596	6556600	25433	6582100	6	0.003864
ASNS - P08243	P08243	IGCLLSGGLDSSLVAATLLK	2	994.558	76.531	74.769	0.014931	34193000	1165000	35358000	24	0.0329487
ASNS - P08243	P08243	IGCLLSGGLDSSLVAATLLK	3	663.375	76.531	79.88	0.00010835	19425000	606640	20032000	24	0.0302841
ASNS - P08243	P08243	ILFNNAVK	2	459.774	39.132	105.27	0.0040809	39209000	453600	39663000	0.5	0.0114365
ASNS - P08243	P08243	ILFNNAVK	2	459.774	39.006	94.163	0.0092819	44104000	325760	44430000	2	0.00733202
ASNS - P08243	P08243	ILFNNAVK	2	459.774	39.256	99.384	0.0067893	16870000	504410	17375000	6	0.0290318
ASNS - P08243	P08243	LFPGFEIETVK	2	640.35	61.524	101.9	0.0050162	23451000	794880	24246000	1	0.0327841
ASNS - P08243	P08243	NTDSVVIFSGEGSDELTQGYIYFHK	3	936.112	64.968	144.22	3.36e-11	25647000	459910	26107000	0.5	0.0176164
ASNS - P08243	P08243	NTDSVVIFSGEGSDELTQGYIYFHK	3	936.112	65.004	70.345	0.00088827	8696800	550680	9247500	2	0.0595492
ASNS - P08243	P08243	VASVEMVK	2	431.739	29.296	75.109	0.018379	42696000	21604000	64300000	0.5	0.335988
ASNS - P08243	P08243	VASVEMVK	2	431.739	29.29	100.19	0.0064053	26749000	16483000	43233000	1	0.381269
ASNS - P08243	P08243	VASVEMVK	2	431.739	29.28	112.37	0.0034289	49225000	19319000	68544000	2	0.281848
ASNS - P08243	P08243	VASVEMVK	2	431.739	29.372	66.429	0.049761	26329000	10371000	36699000	6	0.282589
ASNS - P08243	P08243	VASVEMVK	2	431.739	29.337	111.01	0.003554	22317000	25466000	47783000	24	0.532951
ASNS - P08243	P08243	VDGEIILHLYDK	3	472.257	54.645	38.189	0.043971	29350000	2248200	31598000	0.5	0.0711496
ASNS - P08243	P08243	VDGEIILHLYDK	3	472.257	54.667	31.708	0.054857	24782000	1209400	25992000	1	0.0465308
ASNS - P08243	P08243	VDGEIILHLYDK	3	472.257	54.563	33.204	0.058297	31164000	6001300	37165000	2	0.161476
ASNS - P08243	P08243	VDGEIILHLYDK	3	472.257	54.839	26.648	0.067705	8941200	3732800	12674000	6	0.294524
ASSY - P00966	P00966	APNTPDILEIEFK	2	743.893	62.981	164.48	1.06e-05	132550000	634970	133180000	0.5	0.00476758
ASSY - P00966	P00966	APNTPDILEIEFK	2	743.893	63.034	182.92	3.42e-06	99732000	472540	100200000	1	0.00471575
ASSY - P00966	P00966	APNTPDILEIEFK	2	743.893	62.98	175.74	4.11e-06	129360000	468270	129830000	2	0.00360684
ASSY - P00966	P00966	APNTPDILEIEFK	2	743.893	63.028	156.58	5.09e-06	59405000	295870	59701000	6	0.00495587
ASSY - P00966	P00966	APNTPDILEIEFK	2	743.893	63.002	182.92	3e-06	66431000	596380	67028000	24	0.00889756
ASSY - P00966	P00966	DGTTHQTSLELFMYLNEVAGK	3	785.383	72.057	132.14	1.91e-07	101020000	814090	101840000	0.5	0.00799428
ASSY - P00966	P00966	DGTTHQTSLELFMYLNEVAGK	3	785.383	72.109	139.98	4.9e-08	77526000	641840	78167000	1	0.00821105
ASSY - P00966	P00966	DGTTHQTSLELFMYLNEVAGK	3	785.383	72.074	150.98	2.74e-08	30173000	1031200	31204000	2	0.0330468
ASSY - P00966	P00966	DGTTHQTSLELFMYLNEVAGK	3	785.383	72.1	90.22	2.71e-05	38036000	352430	38389000	24	0.00918063
ASSY - P00966	P00966	KQVEIAQR	3	324.526	17.459	98.904	0.0034184	38429000	662720	39092000	2	0.016953
ASSY - P00966	P00966	KQVEIAQR	3	324.526	17.389	117.4	0.0014452	22808000	181800	22990000	6	0.00790786
ASSY - P00966	P00966	KQVEIAQR	2	486.285	17.434	143.11	0.0024702	51175000	614530	51789000	24	0.0118659
ASSY - P00966	P00966	KQVEIAQR	3	324.526	17.437	94.806	0.0043713	23089000	478300	23567000	24	0.0202951
ASSY - P00966	P00966	NDLMEYAK	2	492.229	38.855	91.069	0.010759	130430000	1768200	132200000	2	0.0133754
ASSY - P00966	P00966	NDLMEYAK	2	492.229	38.996	87.181	0.012615	88006000	1731100	89737000	6	0.0192908
ASSY - P00966	P00966	NPWSMDENLMHISYEAGILENPK	3	896.753	69.495	103.03	2.64e-06	60747000	4914500	65661000	0.5	0.074846
ASSY - P00966	P00966	NPWSMDENLMHISYEAGILENPK	3	896.753	69.5	89.462	1.6e-05	36159000	3470900	39629000	1	0.0875829
ASSY - P00966	P00966	NPWSMDENLMHISYEAGILENPK	3	896.753	69.587	67.11	0.0019311	15006000	626390	15632000	2	0.04007
ASSY - P00966	P00966	NPWSMDENLMHISYEAGILENPK	3	896.753	69.554	66.871	0.0019882	16144000	1340900	17485000	24	0.076689
ASSY - P00966	P00966	VQVSVLK	2	386.75	32.227	110.63	0.0072435	44849000	213750	45063000	24	0.00474339
AT1A1 - P05023	P05023	DMTSEQLDDILK	2	704.337	61.014	105.98	0.00019501	10311000	10819000	21130000	0.5	0.512021
AT1A1 - P05023	P05023	DMTSEQLDDILK	2	704.337	61.067	94.692	0.0018207	8155600	9997700	18153000	1	0.550737
AT1A1 - P05023	P05023	DMTSEQLDDILK	2	704.337	61.041	123.63	7.85e-05	11943000	13806000	25749000	2	0.536176
AT1A1 - P05023	P05023	DMTSEQLDDILK	2	704.337	61.124	142.43	2.98e-06	10768000	8278300	19047000	6	0.434641
AT1A1 - P05023	P05023	DMTSEQLDDILK	2	704.337	61.063	168.83	9.72e-07	19020000	6598700	25619000	24	0.257574
AT1A1 - P05023	P05023	IVEIPFNSTNK	2	631.343	46.732	99.688	0.0015426	15452000	68031000	83484000	0.5	0.814908
AT1A1 - P05023	P05023	IVEIPFNSTNK	2	631.343	46.616	64.297	0.043732	30358000	74732000	105090000	24	0.711124
AT1A1 - P05023	P05023	MSINAEEVVVGDLVEVK	3	610.989	68.003	30.684	0.040304	2219200	31993	2251200	1	0.0142116
AT1A1 - P05023	P05023	NLEAVETLGSTSTICSDK	2	962.962	49.793	143.93	3.22e-06	16680000	512490	17193000	6	0.0298089
AT1A1 - P05023	P05023	VIMVTGDHPITAK	3	461.255	34.317	49.31	0.023321	32074000	1001400	33075000	24	0.0302763
AT1B1 - P05026	P05026	AYGENIGYSEK	2	615.785	32.531	105.36	0.0004254	15467000	3299900	18766000	24	0.175836
ATF1 - P18846	P18846	VAVLENQNK	2	507.783	24.58	153.73	0.00035247	30657000	1163900	31821000	6	0.0365766
ATIF1 - Q9UII2	Q9UII2	HHEEEIVHHK	4	324.413	15.379	64.654	0.022693	8624800	140750	8765600	24	0.0160572
ATOX1 - O00244	O00244	VCIESEHSMDTLLATLK	3	649.657	59.45	35.473	0.048094	7291900	1388600	8680500	6	0.159968
ATX2L - Q8WWM7	Q8WWM7	ISLAPTDVK	2	472.277	37.376	88.294	0.0077625	24192000	1411400	25603000	0.5	0.0551255
ATX2L - Q8WWM7	Q8WWM7	ISLAPTDVK	2	472.277	37.338	88.294	0.0077625	25886000	3525700	29412000	1	0.119874
ATX2L - Q8WWM7	Q8WWM7	ISLAPTDVK	2	472.277	37.318	93.162	0.0060742	38414000	4464800	42879000	2	0.104126
ATX2L - Q8WWM7	Q8WWM7	ISLAPTDVK	2	472.277	37.355	102.95	0.0026812	34353000	708670	35061000	6	0.0202121
ATX2L - Q8WWM7	Q8WWM7	ISLAPTDVK	2	472.277	37.367	111.17	0.0016662	45214000	8252300	53467000	24	0.154346
ATX2L - Q8WWM7	Q8WWM7	NVDFNYATK	2	536.259	37.118	54.982	0.083926	16451000	395410	16846000	0.5	0.0234715
ATX2L - Q8WWM7	Q8WWM7	NVDFNYATK	2	536.259	37.071	59.35	0.06834	16835000	843200	17678000	1	0.0476972
ATX2L - Q8WWM7	Q8WWM7	TTYDSSLSSYTVPLEK	2	895.938	53.123	98.105	0.00044529	10996000	43223	11039000	0.5	0.0039154
ATX2L - Q8WWM7	Q8WWM7	TTYDSSLSSYTVPLEK	2	895.938	53.001	121.04	5.66e-05	14483000	189760	14672000	2	0.0129328
ATX2L - Q8WWM7	Q8WWM7	TTYDSSLSSYTVPLEK	2	895.938	53.255	113.24	8.46e-05	13649000	66237	13715000	6	0.00482945
ATX2L - Q8WWM7	Q8WWM7	TTYDSSLSSYTVPLEKDNSEEFR	3	890.08	53.517	105.79	8.48e-07	41022000	34276	41056000	2	0.000834854
AXA81 - Q5VT79	Q5VT79	GIGTNEQAIIDVLTK	2	786.436	65.559	131.17	2.25e-05	21766000	294010	22060000	0.5	0.0133277
AXA81 - Q5VT79	Q5VT79	SEIDLNLIK	2	522.8	57.294	58.981	0.069655	3897200	489180	4386400	6	0.111522
AXA81 - Q5VT79	Q5VT79	SSSHFNPDPDAETLYK	3	603.276	39.015	64.407	0.00051859	66846000	211240	67057000	0.5	0.00315015
AXA81 - Q5VT79	Q5VT79	SSSHFNPDPDAETLYK	3	603.276	39.087	52.323	0.0036055	29753000	451830	30205000	1	0.0149589
AXA81 - Q5VT79	Q5VT79	SSSHFNPDPDAETLYK	3	603.276	39.012	18.244	0.058184	17382000	1350000	18732000	24	0.0720692
B2MG - P61769	P61769	SNFLNCYVSGFHPSDIEVDLLK	3	852.081	71.053	13.057	0.082464	4491900	3483000	7974900	0.5	0.436745
B2MG - P61769	P61769	SNFLNCYVSGFHPSDIEVDLLK	3	852.081	71.197	26.84	0.052276	4734600	2208900	6943500	24	0.318125
BACH - O00154	O00154	IMRPDDANVAGNVHGGTILK	4	520.276	38.522	33.833	0.014545	44276000	1562500	45838000	1	0.0340871
BACH - O00154	O00154	IMRPDDANVAGNVHGGTILK	4	520.276	38.263	34.148	0.016756	66118000	1668000	67786000	2	0.0246069
BACH - O00154	O00154	IMRPDDANVAGNVHGGTILK	4	520.276	38.324	49.592	0.0061821	60137000	2457000	62594000	24	0.039253
BACH - O00154	O00154	MTFTSNK	2	414.7	24.517	103.02	0.009641	18461000	1510700	19972000	0.5	0.075642
BACH - O00154	O00154	MTFTSNK	2	414.7	24.58	79.307	0.026846	21291000	609620	21901000	1	0.0278357
BACH - O00154	O00154	MTFTSNK	2	414.7	24.544	97.075	0.013953	18820000	2303000	21123000	2	0.109028
BACH - O00154	O00154	MTFTSNK	2	414.7	24.541	73.975	0.034258	16810000	2897500	19707000	6	0.147025
BACH - O00154	O00154	MTFTSNK	2	414.7	24.441	68.312	0.057224	18881000	1928200	20809000	24	0.0926609
BACH - O00154	O00154	SLPVPQLVPETEDEK	2	840.938	54.89	132.32	1.79e-05	36010000	629580	36640000	0.5	0.0171831
BACH - O00154	O00154	SLPVPQLVPETEDEK	2	840.938	54.889	125.97	4.3e-05	35609000	432120	36041000	1	0.0119896
BACH - O00154	O00154	SLPVPQLVPETEDEK	2	840.938	54.815	97.911	0.00060198	37319000	1559200	38878000	2	0.0401047
BACH - O00154	O00154	SLPVPQLVPETEDEK	2	840.938	55.002	136.7	7.05e-06	36557000	1561700	38119000	6	0.0409694
BACH - O00154	O00154	SLPVPQLVPETEDEK	2	840.938	54.833	117.86	7.51e-05	38638000	2402400	41040000	24	0.0585374
BACH - O00154	O00154	SMEIEVLVDADPVVDSSQKR	3	739.707	59.228	99.313	3.46e-05	30085000	6753500	36838000	24	0.183327
BACH - O00154	O00154	TNIVTASVDAINFHDK	3	582.3	53.525	117.48	2.16e-06	134310000	3112500	137430000	0.5	0.0226491
BACH - O00154	O00154	TNIVTASVDAINFHDK	2	872.947	53.501	147.73	3.87e-06	18503000	1593100	20096000	0.5	0.0792741
BACH - O00154	O00154	TNIVTASVDAINFHDK	3	582.3	53.525	122.14	1.75e-06	129580000	3770200	133350000	1	0.0282729
BACH - O00154	O00154	TNIVTASVDAINFHDK	2	872.947	53.526	134.21	9.47e-06	15636000	2026100	17662000	1	0.114715
BACH - O00154	O00154	TNIVTASVDAINFHDK	3	582.3	53.416	102.78	2.08e-05	198930000	3453300	202380000	2	0.0170632
BACH - O00154	O00154	TNIVTASVDAINFHDK	2	872.947	53.419	194.06	4.85e-10	25420000	2673900	28094000	2	0.0951772
BACH - O00154	O00154	TNIVTASVDAINFHDK	3	582.3	53.67	105.39	1.42e-05	80900000	15305000	96205000	6	0.159087
BACH - O00154	O00154	TNIVTASVDAINFHDK	2	872.947	53.674	93.494	0.00066661	12160000	1482500	13643000	6	0.108668
BACH - O00154	O00154	TNIVTASVDAINFHDK	3	582.3	53.442	112.67	3.13e-06	142640000	4366600	147010000	24	0.0297034
BACH - O00154	O00154	TNIVTASVDAINFHDK	2	872.947	53.452	107.93	0.00010363	18399000	530270	18929000	24	0.0280132
BAF - O75531	O75531	KDEDLFR	2	461.735	28.5	125.01	0.0061477	29485000	6955800	36441000	0.5	0.190879
BAF - O75531	O75531	KDEDLFR	2	461.735	28.53	120.65	0.0070945	19073000	6452900	25525000	1	0.252798
BAF - O75531	O75531	KDEDLFR	2	461.735	28.607	135.6	0.003992	17176000	6693300	23869000	6	0.280415
BAF - O75531	O75531	KDEDLFR	2	461.735	28.514	119.07	0.0074358	35214000	1169800	36384000	24	0.0321517
BAG3 - O95817	O95817	PAAQPSFHQAQK	3	437.226	20.343	89.805	7.2e-05	24853000	1959200	26812000	0.5	0.0730712
BAG3 - O95817	O95817	PAAQPSFHQAQK	3	437.226	20.401	70.488	0.001474	16302000	1716100	18018000	1	0.0952431
BAG3 - O95817	O95817	PAAQPSFHQAQK	3	437.226	20.339	44.564	0.024068	30647000	1911900	32559000	2	0.0587213
BAG3 - O95817	O95817	VEAILEK	2	401.239	30.112	89.55	0.019414	31910000	458240	32369000	2	0.0141571
BAG3 - O95817	O95817	VEAILEK	2	401.239	30.17	89.55	0.019414	45105000	277720	45382000	24	0.00611951
BAG3 - O95817	O95817	VQGLEQAVDNFEGK	2	767.381	53.596	145.91	7.61e-05	43181000	3685800	46867000	0.5	0.0786442
BAG3 - O95817	O95817	VQGLEQAVDNFEGK	2	767.381	53.589	109.72	0.0018584	41063000	4005100	45068000	1	0.0888677
BAG3 - O95817	O95817	VQGLEQAVDNFEGK	2	767.381	53.478	118.9	0.0010826	56009000	6170000	62179000	2	0.0992296
BAG3 - O95817	O95817	VQGLEQAVDNFEGK	2	767.381	53.704	146.16	8.23e-05	51139000	5209100	56348000	6	0.092445
BAG3 - O95817	O95817	VQGLEQAVDNFEGK	2	767.381	53.517	146.16	8.23e-05	53121000	6157700	59278000	24	0.103877
BAG3 - O95817	O95817	YLMIEEYLTK	2	651.836	63.804	103.55	0.0046701	27106000	407100	27513000	0.5	0.0147966
BAG3 - O95817	O95817	YLMIEEYLTK	2	651.836	63.836	115.71	0.0011596	32495000	144820	32640000	1	0.00443691
BAG3 - O95817	O95817	YLMIEEYLTK	2	651.836	63.799	124.92	0.00065394	39089000	369170	39458000	2	0.00935598
BAG3 - O95817	O95817	YLMIEEYLTK	2	651.836	63.914	82.645	0.023492	23899000	77146	23976000	6	0.00321762
BAG3 - O95817	O95817	YLMIEEYLTK	2	651.836	63.802	128.36	8.86e-05	47278000	1426700	48704000	24	0.0292929
BAIP2 - Q9UQB8	Q9UQB8	AFPAQTASGFK	2	562.79	37.262	72.042	0.017031	7468900	503150	7972000	1	0.0631143
BAIP2 - Q9UQB8	Q9UQB8	AIFSHAAGDNSTLLSFK	3	593.641	52.822	93.495	0.00020905	21604000	356580	21961000	0.5	0.0162373
BAIP2 - Q9UQB8	Q9UQB8	AIFSHAAGDNSTLLSFK	3	593.641	52.82	34.579	0.049086	19760000	536010	20296000	1	0.0264096
BAIP2 - Q9UQB8	Q9UQB8	AIFSHAAGDNSTLLSFK	3	593.641	52.681	78.078	0.00042476	21798000	825240	22624000	2	0.0364775
BAIP2 - Q9UQB8	Q9UQB8	AIFSHAAGDNSTLLSFK	3	593.641	52.662	68.845	0.004872	31374000	1218300	32592000	24	0.03738
BAIP2 - Q9UQB8	Q9UQB8	DGWHYGESEK	3	403.172	29.242	62.633	0.0039078	13447000	789110	14236000	6	0.0554302
BAP31 - P51572	P51572	LDVGNAEVKLEEENR	3	572.292	41.31	68.576	0.0010882	19073000	7897100	26971000	24	0.292809
BAP31 - P51572	P51572	LLEEHAK	2	420.235	17.358	68.485	0.056525	9006000	28332000	37338000	24	0.758798
BASI - P35613	P35613	SSEHINEGETAMLVCK	3	602.278	36.335	67.416	0.00048155	38509000	3322200	41832000	24	0.0794192
BASP1 - P80723	P80723	ETPAATEAPSSTPK	2	693.841	24.15	138.76	6.38e-06	26968000	260850	27229000	1	0.00957991
BASP1 - P80723	P80723	ETPAATEAPSSTPK	2	693.841	24.086	131.43	2.34e-05	38225000	492710	38718000	2	0.0127257
BASP1 - P80723	P80723	ETPAATEAPSSTPK	2	693.841	24.095	141.71	5.68e-06	28936000	628180	29564000	6	0.021248
BASP1 - P80723	P80723	ETPAATEAPSSTPK	2	693.841	23.997	150.86	3.51e-06	32663000	464870	33128000	24	0.0140326
BCAM - P50895	P50895	VAYLDPLELSEGK	2	717.38	61.044	96.113	0.001264	6777200	371710	7148900	6	0.0519953
BCAM - P50895	P50895	VAYLDPLELSEGK	2	717.38	60.961	125.74	5.67e-05	15430000	3046700	18477000	24	0.164894
BCCIP - Q9P287	Q9P287	AALMFANAEEEFFYEK	2	955.437	69.562	92.925	0.001499	7621700	72326	7694000	1	0.00940028
BCCIP - Q9P287	Q9P287	AALMFANAEEEFFYEK	2	955.437	69.575	72.089	0.033993	6571500	197100	6768600	2	0.0291198
BCCIP - Q9P287	Q9P287	FNYSVQEESDTCLGGK	2	917.402	43.546	149.23	7.11e-05	12054000	167300	12221000	1	0.0136892
BCCIP - Q9P287	Q9P287	FNYSVQEESDTCLGGK	2	917.402	43.432	137.16	9.11e-05	13975000	462560	14437000	24	0.0320387
BCLF1 - Q9NYF8	Q9NYF8	ESDGFREEK	2	548.749	17.743	164.71	0.0014519	10731000	1383200	12114000	24	0.11418
BCLF1 - Q9NYF8	Q9NYF8	MAPVPLDDSNRPASLTK	3	604.649	39.316	80.361	5.99e-05	34436000	1764600	36200000	24	0.048745
BCLF1 - Q9NYF8	Q9NYF8	SVLADQGK	2	409.224	20.607	66.429	0.049761	11079000	35502	11114000	24	0.0031942
BGH3 - Q15582	Q15582	ELANILK	2	400.747	41.41	95.957	0.007671	11057000	16472000	27529000	6	0.598351
BGH3 - Q15582	Q15582	ELANILK	2	400.747	41.289	91.584	0.0092254	23309000	78013000	101320000	24	0.769951
BGH3 - Q15582	Q15582	ELANILK	2	400.747	41.242	-1	NaN	9378000	5026100	14404000	2	0.348935
BGH3 - Q15582	Q15582	GDELADSALEIFK	2	704.354	67.393	69.01	0.021828	25671000	4893000	30564000	1	0.16009
BGH3 - Q15582	Q15582	GDELADSALEIFK	2	704.354	67.365	80.763	0.0043038	23766000	21263000	45029000	2	0.472207
BGH3 - Q15582	Q15582	GDELADSALEIFK	2	704.354	67.382	99.522	0.0008821	41876000	79953000	121830000	6	0.656272
BGH3 - Q15582	Q15582	GDELADSALEIFK	2	704.354	67.375	100.72	0.00078494	90895000	310950000	401840000	24	0.773806
BGH3 - Q15582	Q15582	GDELADSALEIFK	3	469.905	67.365	53.001	0.032406	3412800	7045300	10458000	24	0.673669
BGH3 - Q15582	Q15582	LAPVYQK	2	409.742	25.861	87.627	0.020809	23907000	55092000	79000000	6	0.697376
BGH3 - Q15582	Q15582	LAPVYQK	2	409.742	25.824	98.513	0.0067626	17325000	84779000	102100000	24	0.83032
BGH3 - Q15582	Q15582	LTLLAPLNSVFK	2	658.403	70.982	71.349	0.017046	1463600	185600	1649200	1	0.112539
BGH3 - Q15582	Q15582	LTLLAPLNSVFK	2	658.403	70.987	67.704	0.037247	2568100	1775800	4343900	2	0.408803
BGH3 - Q15582	Q15582	LTLLAPLNSVFK	2	658.403	71.068	87.913	0.0027003	2030500	3472900	5503300	6	0.631046
BGH3 - Q15582	Q15582	LTLLAPLNSVFK	2	658.403	70.992	120.68	6.11e-05	6137300	22760000	28897000	24	0.787617
BGH3 - Q15582	Q15582	NNVVSVNK	2	437.243	20.815	154.35	0.0011608	15533000	60484000	76016000	24	0.795664
BGH3 - Q15582	Q15582	NSLCIENSCIAAHDK	3	577.931	34.362	132.08	2.71e-07	14520000	39620000	54140000	6	0.731806
BGH3 - Q15582	Q15582	NSLCIENSCIAAHDK	3	577.931	34.3	121.13	2.9e-05	20777000	100360000	121140000	24	0.828483
BGH3 - Q15582	Q15582	NSLCIENSCIAAHDKR	4	472.725	30.344	56.851	0.018897	21290000	5967200	27257000	1	0.218922
BGH3 - Q15582	Q15582	NSLCIENSCIAAHDKR	4	472.725	30.276	81.428	6.74e-05	43953000	151030000	194990000	24	0.77458
BGH3 - Q15582	Q15582	NSLCIENSCIAAHDKR	4	472.725	30.241	-1	NaN	17368000	7857000	25225000	2	0.311477
BGH3 - Q15582	Q15582	NSLCIENSCIAAHDKR	4	472.725	30.491	-1	NaN	12869000	26537000	39406000	6	0.673425
BGH3 - Q15582	Q15582	QHGPNVCAVQK	2	619.309	19.588	65.156	0.040771	3590000	6470900	10061000	6	0.643173
BGH3 - Q15582	Q15582	QHGPNVCAVQK	3	413.208	19.592	54.094	0.036761	12990000	28100000	41090000	6	0.683865
BGH3 - Q15582	Q15582	QHGPNVCAVQK	3	413.208	19.524	72.848	0.00045257	35064000	128740000	163810000	24	0.785939
BGH3 - Q15582	Q15582	QHGPNVCAVQK	2	619.309	19.524	181.69	3.41e-07	8116300	21275000	29391000	24	0.723854
BGH3 - Q15582	Q15582	STVISYECCPGYEK	2	846.866	39.683	178.81	3.35e-06	27897000	1122900	29020000	1	0.0386941
BGH3 - Q15582	Q15582	STVISYECCPGYEK	2	846.866	39.528	155.97	3.56e-05	48464000	21906000	70370000	2	0.311297
BGH3 - Q15582	Q15582	STVISYECCPGYEK	2	846.866	39.53	115.29	9.7e-05	42565000	24507000	67072000	2	0.365383
BGH3 - Q15582	Q15582	STVISYECCPGYEK	2	846.866	39.688	164.65	3.64e-09	61465000	98825000	160290000	6	0.616539
BGH3 - Q15582	Q15582	STVISYECCPGYEK	2	846.866	39.625	165.63	2.92e-09	83234000	293400000	376640000	24	0.779006
BGH3 - Q15582	Q15582	VLTDELK	2	409.237	34.107	111.28	0.007134	18669000	912840	19582000	0.5	0.0466167
BGH3 - Q15582	Q15582	VLTDELK	2	409.237	34.057	100.07	0.011782	20980000	1518500	22498000	1	0.0674934
BGH3 - Q15582	Q15582	VLTDELK	2	409.237	34.1	111.28	0.0027907	30379000	16062000	46441000	2	0.345858
BGH3 - Q15582	Q15582	VLTDELK	2	409.237	34.134	111.28	0.0027907	41338000	74730000	116070000	6	0.643847
BGH3 - Q15582	Q15582	VLTDELK	2	409.237	34.096	100.07	0.0062104	50127000	215310000	265440000	24	0.811153
BGH3 - Q15582	Q15582	YLYHGQTLETLGGK	3	527.275	41.008	73.877	0.00036306	6882300	650260	7532600	0.5	0.0863266
BGH3 - Q15582	Q15582	YLYHGQTLETLGGK	3	527.275	41.127	66.989	0.00083665	8618400	20015	8638400	1	0.00231698
BGH3 - Q15582	Q15582	YLYHGQTLETLGGK	3	527.275	40.93	58.32	0.013222	15322000	8478600	23801000	2	0.356235
BGH3 - Q15582	Q15582	YLYHGQTLETLGGK	3	527.275	40.919	99.991	0.00012197	30851000	122460000	153310000	24	0.798769
BGH3 - Q15582	Q15582	YLYHGQTLETLGGK	3	527.275	41.401	-1	NaN	13602000	25332000	38934000	6	0.65064
BI2L1 - Q9UHR4	Q9UHR4	DGWLYGEHDVSK	3	469.218	42.19	36.292	0.040467	18759000	289740	19049000	0.5	0.0152105
BI2L1 - Q9UHR4	Q9UHR4	DGWLYGEHDVSK	3	469.218	42.239	51.726	0.012323	19486000	394940	19881000	1	0.0198653
BI2L1 - Q9UHR4	Q9UHR4	DGWLYGEHDVSK	3	469.218	42.276	64.441	0.0020136	18271000	383010	18654000	6	0.0205323
BI2L1 - Q9UHR4	Q9UHR4	FCFLVDK	2	464.733	51.378	64.757	0.071642	18985000	3154700	22140000	1	0.142491
BI2L1 - Q9UHR4	Q9UHR4	FCFLVDK	2	464.733	51.265	72.138	0.041706	21483000	4544900	26028000	2	0.174616
BI2L1 - Q9UHR4	Q9UHR4	GWFPSSYTK	2	536.759	48.865	93.374	0.0060009	10851000	1454000	12305000	0.5	0.118163
BI2L1 - Q9UHR4	Q9UHR4	GWFPSSYTK	2	536.759	48.714	94.302	0.0056789	14151000	909450	15060000	2	0.0603866
BI2L1 - Q9UHR4	Q9UHR4	GWFPSSYTK	2	536.759	48.762	79.713	0.010738	12598000	1383100	13981000	24	0.0989264
BI2L1 - Q9UHR4	Q9UHR4	TLLSFAQGDVITLLIPEEK	3	696.393	83.177	24.893	0.039738	2070500	85580	2156100	0.5	0.0396924
BI2L1 - Q9UHR4	Q9UHR4	TLLSFAQGDVITLLIPEEK	3	696.393	83.153	18.784	0.059641	2220000	46118	2266100	1	0.0203511
BI2L1 - Q9UHR4	Q9UHR4	TLLSFAQGDVITLLIPEEK	3	696.393	83.201	18.784	0.059641	2084900	70017	2154900	2	0.0324917
BI2L1 - Q9UHR4	Q9UHR4	TLLSFAQGDVITLLIPEEK	3	696.393	83.309	24.893	0.039738	1856700	67588	1924200	24	0.0351236
BICD2 - Q8TD16	Q8TD16	GRYEAEGQALTEK	3	484.576	26.382	64.374	0.0020985	15461000	348370	15810000	2	0.0220357
BICD2 - Q8TD16	Q8TD16	VAADGESREESLIQESASK	3	669.327	35.951	81.51	0.0002235	9458300	917120	10375000	1	0.0883935
BIEA - P53004	P53004	MTVCLETEK	2	555.762	35.823	59.35	0.06834	10454000	1234900	11689000	1	0.105647
BIEA - P53004	P53004	SPLSWIEEK	2	544.785	54.728	99.305	0.0039442	11643000	469420	12113000	0.5	0.0387553
BIEA - P53004	P53004	SPLSWIEEK	2	544.785	54.752	107.69	0.0018359	7985400	145940	8131300	1	0.0179478
BLVRB - P30043	P30043	VVACTSAFLLWDPTK	2	854.442	69.309	55.452	0.076158	1895000	273410	2168400	6	0.126088
BOLA2 - Q9H3K6	Q9H3K6	FEGKPLLQR	3	363.213	30.581	83.206	0.005558	24588000	379140	24967000	0.5	0.0151856
BOLA2 - Q9H3K6	Q9H3K6	FEGKPLLQR	3	363.213	30.661	52.482	0.054166	14617000	510990	15128000	1	0.0337778
BOLA2 - Q9H3K6	Q9H3K6	FEGKPLLQR	3	363.213	30.529	69.825	0.018064	17131000	6928300	24060000	2	0.287968
BOLA2 - Q9H3K6	Q9H3K6	FEGKPLLQR	3	363.213	30.527	53.968	0.051073	27925000	5798400	33724000	24	0.17194
BOLA2 - Q9H3K6	Q9H3K6	LVNACLAEELPHIHAFEQK	4	555.537	54.701	55.763	0.0099363	48663000	2371700	51035000	0.5	0.0464723
BOLA2 - Q9H3K6	Q9H3K6	LVNACLAEELPHIHAFEQK	4	555.537	54.811	105.38	2.46e-05	21761000	1061400	22823000	1	0.0465069
BOLA2 - Q9H3K6	Q9H3K6	LVNACLAEELPHIHAFEQK	4	555.537	54.916	54.511	0.010566	12575000	1554100	14129000	2	0.109993
BOLA2 - Q9H3K6	Q9H3K6	LVNACLAEELPHIHAFEQK	4	555.537	54.709	64.83	0.0053719	22769000	1727700	24496000	24	0.0705279
BOLA2 - Q9H3K6	Q9H3K6	VLVVSAK	2	358.239	26.881	76.833	0.028641	38744000	236030	38980000	2	0.00605515
BOLA2 - Q9H3K6	Q9H3K6	VLVVSAK	2	358.239	26.896	76.847	0.028631	33822000	95428	33918000	6	0.00281354
BOLA2 - Q9H3K6	Q9H3K6	VLVVSAK	2	358.239	26.923	65.803	0.0674	37260000	230480	37491000	24	0.00614769
BRE1A - Q5VTR2	Q5VTR2	AAVEDSGTTVETIK	2	710.862	32.998	149.96	3.73e-06	16210000	157160	16368000	24	0.00960215
BRE1A - Q5VTR2	Q5VTR2	AMEAAQLADDLK	2	638.316	48.191	57.347	0.063119	5578400	1186400	6764800	1	0.175378
BRE1A - Q5VTR2	Q5VTR2	LRQDFEEVTTQNEK	3	579.62	32.34	45.54	0.048073	14792000	2245000	17037000	6	0.131772
BT3L4 - Q96K17	Q96K17	DDGTVIHFNNPK	3	452.89	37.075	39.58	0.060957	13006000	745880	13752000	6	0.0542384
BTF3 - P20290	P20290	APLATGEDDDDEVPDLVENFDEASKNEAN	3	1040.45	67.695	116.7	6.53e-15	92152000	474950	92627000	0.5	0.00512756
BTF3 - P20290	P20290	APLATGEDDDDEVPDLVENFDEASKNEAN	3	1040.45	67.737	80.664	4.2e-10	92879000	330380	93209000	1	0.00354449
BTF3 - P20290	P20290	APLATGEDDDDEVPDLVENFDEASKNEAN	3	1040.45	67.651	101.04	5.17e-12	131550000	293590	131850000	2	0.00222681
BTF3 - P20290	P20290	APLATGEDDDDEVPDLVENFDEASKNEAN	3	1040.45	67.679	72.499	1.09e-09	89103000	660600	89763000	6	0.00735933
BTF3 - P20290	P20290	APLATGEDDDDEVPDLVENFDEASKNEAN	3	1040.45	67.732	79.408	5.15e-10	119750000	1429700	121180000	24	0.0117982
BTF3 - P20290	P20290	ETIMNQEK	2	496.739	22.74	108.7	0.0037662	23814000	297050	24111000	0.5	0.0123201
BTF3 - P20290	P20290	ETIMNQEK	2	496.739	22.831	126.28	0.0021519	26649000	88546	26738000	1	0.00331167
BTF3 - P20290	P20290	ETIMNQEK	2	496.739	22.822	117.39	0.0029682	31975000	358190	32333000	2	0.0110781
BTF3 - P20290	P20290	ETIMNQEK	2	496.739	22.8	123.69	0.0023895	28323000	81749	28404000	6	0.002878
BTF3 - P20290	P20290	ETIMNQEK	2	496.739	22.753	117.4	0.0029672	33818000	396380	34214000	24	0.0115852
BTF3 - P20290	P20290	LAEALPK	2	371.229	29.289	64.523	0.072592	34277000	1385000	35662000	2	0.0388369
BTF3 - P20290	P20290	LAEALPK	2	371.229	29.304	71.715	0.043424	31628000	418960	32047000	24	0.0130733
BTF3 - P20290	P20290	VQASLAANTFTITGHAETK	3	654.009	43.478	77.08	0.00020766	51647000	154640	51801000	2	0.00298523
BTF3 - P20290	P20290	VQASLAANTFTITGHAETK	3	654.009	43.414	44.5	0.016	64859000	1122800	65981000	24	0.0170168
BUB3 - O43684	O43684	CVEYCPEVNVMVTGSWDQTVK	3	834.376	63.314	65.855	0.0027852	7949500	888090	8837600	2	0.10049
BUB3 - O43684	O43684	LNQPPEDGISSVK	2	692.359	34.013	83.397	0.0028263	36377000	1103400	37480000	0.5	0.0294394
BUB3 - O43684	O43684	LNQPPEDGISSVK	2	692.359	33.92	79.659	0.0032855	47960000	1767300	49727000	1	0.0355398
BUB3 - O43684	O43684	LNQPPEDGISSVK	2	692.359	33.977	83.397	0.0028263	39471000	2404400	41876000	24	0.057418
BUB3 - O43684	O43684	TPCNAGTFSQPEK	2	718.827	27.898	181.66	4.99e-07	59694000	1089900	60784000	0.5	0.0179307
BUB3 - O43684	O43684	TPCNAGTFSQPEK	2	718.827	27.912	266.93	6.31e-12	73863000	1239200	75102000	1	0.0165002
BUB3 - O43684	O43684	TPCNAGTFSQPEK	2	718.827	27.878	312.69	1.26e-17	89341000	752830	90094000	2	0.00835607
BUB3 - O43684	O43684	TPCNAGTFSQPEK	2	718.827	27.975	323.08	3.63e-23	77832000	955260	78788000	6	0.0121245
BUB3 - O43684	O43684	TPCNAGTFSQPEK	2	718.827	27.931	331.52	2.22e-23	78598000	836100	79434000	24	0.0105257
BUB3 - O43684	O43684	VAVEYLDPSPEVQK	2	787.409	46.678	141.91	5.63e-06	66222000	1567500	67789000	0.5	0.023123
BUB3 - O43684	O43684	VAVEYLDPSPEVQK	2	787.409	46.683	152.07	3.22e-06	79598000	2469000	82067000	1	0.0300852
BUB3 - O43684	O43684	VAVEYLDPSPEVQK	2	787.409	46.594	128.51	3.67e-05	116780000	1944700	118720000	2	0.0163799
BUB3 - O43684	O43684	VAVEYLDPSPEVQK	2	787.409	46.725	120.65	7.25e-05	87210000	1845100	89055000	6	0.0207186
BUB3 - O43684	O43684	VAVEYLDPSPEVQK	2	787.409	46.582	111.33	0.00011499	76175000	1806200	77981000	24	0.023162
BUD31 - P41223	P41223	APPDGWELIEPTLDELDQK	2	1083.53	75.611	64.827	0.030125	6040800	205310	6246100	0.5	0.0328701
BUD31 - P41223	P41223	APPDGWELIEPTLDELDQK	3	722.692	75.641	48.288	0.013003	23882000	229320	24111000	1	0.00951089
BUD31 - P41223	P41223	APPDGWELIEPTLDELDQK	2	1083.53	75.623	51.841	0.082913	7663600	330190	7993800	1	0.0413058
BUD31 - P41223	P41223	APPDGWELIEPTLDELDQK	3	722.692	75.61	79.311	0.00019296	21772000	578020	22350000	2	0.0258622
BUD31 - P41223	P41223	APPDGWELIEPTLDELDQK	2	1083.53	75.616	71.241	0.012477	6526400	310250	6836700	2	0.0453804
BUD31 - P41223	P41223	APPDGWELIEPTLDELDQK	3	722.692	75.686	61.102	0.0068802	7445000	146580	7591500	6	0.0193082
BUD31 - P41223	P41223	APPDGWELIEPTLDELDQK	3	722.692	75.729	60.564	0.0061986	29063000	1479000	30542000	24	0.0484251
BUD31 - P41223	P41223	APPDGWELIEPTLDELDQK	2	1083.53	75.712	109.44	0.00040905	8018800	241170	8260000	24	0.0291974
BUD31 - P41223	P41223	EAETEPHEGKR	3	428.206	12.461	103.34	0.00010913	35635000	156290	35791000	0.5	0.00436671
BUD31 - P41223	P41223	EAETEPHEGKR	2	641.805	12.462	163.16	4.6e-05	7019700	7416.7	7027100	0.5	0.00105544
BUD31 - P41223	P41223	EAETEPHEGKR	3	428.206	12.551	96.171	0.00012099	39410000	183210	39593000	1	0.00462731
BUD31 - P41223	P41223	EAETEPHEGKR	3	428.206	12.395	99.283	0.00020612	60246000	193880	60440000	2	0.00320782
BUD31 - P41223	P41223	EAETEPHEGKR	2	641.805	12.395	147.2	3.55e-05	11024000	13758	11037000	2	0.00124645
BUD31 - P41223	P41223	EAETEPHEGKR	3	428.206	12.46	104.82	7.13e-05	26655000	340150	26995000	6	0.0126004
BUD31 - P41223	P41223	EAETEPHEGKR	4	321.406	12.464	26.274	0.076906	3366900	10180	3377100	6	0.00301444
BUD31 - P41223	P41223	EAETEPHEGKR	3	428.206	12.399	79.659	0.0013123	43469000	1387000	44856000	24	0.0309212
BUD31 - P41223	P41223	EAETEPHEGKR	2	641.805	12.399	153.05	3.93e-05	9128400	267310	9395700	24	0.0284502
BUD31 - P41223	P41223	ELYEYCIK	2	559.265	42.776	85.359	0.013485	47735000	10797000	58532000	2	0.184463
BUD31 - P41223	P41223	ELYEYCIK	2	559.265	42.971	79.146	0.016452	41965000	2331400	44297000	6	0.0526318
BUD31 - P41223	P41223	KVESLWPIFR	3	425.58	58.507	93.096	0.0018792	12330000	437720	12768000	24	0.0342833
BUD31 - P41223	P41223	YIFDLFYK	2	554.789	70.585	75.189	0.018341	16540000	68267	16608000	2	0.00411042
BUD31 - P41223	P41223	YIFDLFYK	2	554.789	70.595	71.342	0.031871	13116000	409000	13525000	24	0.0302403
BYST - Q13895	Q13895	QQQEELEAEHGTGDKPAAPR	4	548.515	23.872	85.146	1.46e-05	15902000	133660	16036000	1	0.00833517
BYST - Q13895	Q13895	QQQEELEAEHGTGDKPAAPR	4	548.515	23.8	71.073	6.47e-05	26740000	2385800	29125000	2	0.0819136
BYST - Q13895	Q13895	QQQEELEAEHGTGDKPAAPR	4	548.515	23.705	87.49	1.1e-05	27345000	2420300	29766000	24	0.0813128
BZW1 - Q7L1Q6	Q7L1Q6	SVFLEQMK	2	491.257	43.686	73.324	0.024657	29006000	419090	29425000	0.5	0.0142426
BZW1 - Q7L1Q6	Q7L1Q6	SVFLEQMK	2	491.257	43.602	71.342	0.031871	21080000	1306100	22387000	2	0.0583442
BZW1 - Q7L1Q6	Q7L1Q6	SVFLEQMK	2	491.257	43.828	60.682	0.070689	14492000	417180	14909000	6	0.0279814
BZW2 - Q9Y6E2	Q9Y6E2	DTLVQGLNEAGDDLEAVAK	3	653.329	67.885	84.829	0.00015659	13639000	78146	13717000	6	0.00569696
BZW2 - Q9Y6E2	Q9Y6E2	SVFLDQMK	2	484.25	44.357	56.721	0.085111	11050000	340740	11390000	2	0.0299138
BZW2 - Q9Y6E2	Q9Y6E2	SVFLDQMK	2	484.25	44.552	50.703	0.082488	8889200	676260	9565500	6	0.0706981
C19L1 - Q69YN2	Q69YN2	EVLASEAILNVPDKSDWR	3	681.357	56.24	94.882	3.91e-05	12919000	3381500	16301000	2	0.207448
C19L1 - Q69YN2	Q69YN2	QCQISKEDEETLAR	3	569.605	28.348	78.814	0.0014781	14485000	2837600	17323000	0.5	0.163809
C1QBP - Q07021	Q07021	AFVDFLSDEIKEER	3	566.618	61.964	142.1	3.26e-06	27242000	1582400	28825000	24	0.0548979
C1QBP - Q07021	Q07021	MSGGWELELNGTEAK	2	811.38	53.965	90.614	0.0010918	6841000	15829000	22670000	6	0.698236
C1QBP - Q07021	Q07021	MSGGWELELNGTEAK	2	811.38	53.783	180.24	8.44e-09	20454000	42245000	62699000	24	0.673775
C1TC - P11586	P11586	AAQAPSSFQLLYDLK	2	826.438	64.078	121.02	6.26e-05	10484000	787320	11272000	0.5	0.0698516
C1TC - P11586	P11586	AAQAPSSFQLLYDLK	2	826.438	64.112	102.4	0.00030071	10164000	811670	10976000	1	0.0739517
C1TC - P11586	P11586	AAQAPSSFQLLYDLK	2	826.438	64.063	110.08	0.00010582	10355000	633180	10988000	2	0.0576237
C1TC - P11586	P11586	EIGLLSEEVELYGETK	2	904.962	65.422	123.84	4.66e-05	12068000	1129600	13198000	0.5	0.0855913
C1TC - P11586	P11586	GDLNDCFIPCTPK	2	768.845	50.107	108.9	0.00014992	64941000	11293000	76235000	0.5	0.148136
C1TC - P11586	P11586	GDLNDCFIPCTPK	2	768.845	50.143	100.82	0.00068584	49685000	11319000	61004000	1	0.185545
C1TC - P11586	P11586	GDLNDCFIPCTPK	2	768.845	49.984	107.11	0.00015983	56501000	14948000	71448000	2	0.209212
C1TC - P11586	P11586	GDLNDCFIPCTPK	2	768.845	50.193	101.39	0.0006153	26871000	12953000	39824000	6	0.325256
C1TC - P11586	P11586	GDLNDCFIPCTPK	2	768.845	50.039	82.494	0.0029372	18839000	11643000	30482000	24	0.381963
C1TC - P11586	P11586	IFHELTQTDK	3	411.215	29.859	89.171	0.00041855	14959000	176550	15135000	0.5	0.0116646
C1TC - P11586	P11586	IFHELTQTDK	3	411.215	29.923	56.043	0.015873	12940000	324470	13264000	1	0.0244616
C1TC - P11586	P11586	IFHELTQTDK	3	411.215	29.81	89.171	0.00041855	15548000	313820	15862000	2	0.0197846
C1TC - P11586	P11586	ITIGQAPTEK	2	529.298	31.381	125.82	0.00060955	30482000	5090700	35573000	0.5	0.143107
C1TC - P11586	P11586	ITIGQAPTEK	2	529.298	31.383	100.76	0.0071468	28777000	10643000	39420000	1	0.26999
C1TC - P11586	P11586	ITIGQAPTEK	2	529.298	31.401	102.07	0.0053318	28859000	13164000	42022000	2	0.313257
C1TC - P11586	P11586	QGFGNLPICMAK	2	668.331	54.223	77.677	0.0044921	15727000	2052500	17780000	0.5	0.115442
C1TC - P11586	P11586	VVGDVAYDEAKER	3	484.244	29.852	48.704	0.049276	10436000	147330	10584000	6	0.0139209
CA198 - Q9H425	Q9H425	FGDEDLTWQDEHSAPFSWETK	3	842.368	60.754	21.841	0.066789	16194000	1094300	17288000	2	0.0632971
CAB45 - Q9BRK5	Q9BRK5	AVDPDGDGHVSWDEYK	3	597.26	41.184	95.347	3.52e-05	31169000	10038000	41207000	24	0.243599
CAB45 - Q9BRK5	Q9BRK5	GFHQEVFLGK	3	387.873	37.883	52.49	0.025843	24565000	8661200	33226000	24	0.260674
CADH1 - P12830	P12830	VGTDGVITVK	2	494.787	34.577	136.57	4.32e-05	11858000	4387400	16245000	1	0.27007
CADH1 - P12830	P12830	VGTDGVITVK	2	494.787	34.628	115.71	0.00045422	28950000	9381200	38331000	2	0.244741
CADH1 - P12830	P12830	VGTDGVITVK	2	494.787	34.649	138.98	2e-05	31953000	33199000	65153000	6	0.509562
CADH1 - P12830	P12830	VGTDGVITVK	2	494.787	34.649	124.74	0.00011196	40912000	99649000	140560000	24	0.708938
CALR - P27797	P27797	FYALSASFEPFSNK	2	804.391	64.139	104.79	0.00016305	10720000	6174000	16894000	24	0.365455
CAN1 - P07384	P07384	GHAYSVTGAK	2	495.754	18.102	61.691	0.056954	10688000	166070	10854000	24	0.0153003
CAN1 - P07384	P07384	LEICNLTPDALK	2	693.869	56.08	136.96	3.46e-06	39387000	1373400	40761000	0.5	0.0336945
CAN1 - P07384	P07384	LEICNLTPDALK	2	693.869	56.148	175.65	9.24e-07	45646000	1383900	47030000	1	0.029426
CAN1 - P07384	P07384	LEICNLTPDALK	2	693.869	56.121	147.74	2.51e-06	54723000	3091300	57814000	2	0.0534695
CAN1 - P07384	P07384	LEICNLTPDALK	2	693.869	56.222	145.25	2.73e-06	39724000	1051100	40776000	6	0.025778
CAN1 - P07384	P07384	LEICNLTPDALK	2	693.869	56.1	118.03	0.00011543	61215000	3170500	64385000	24	0.0492425
CAN1 - P07384	P07384	NYPATFWVNPQFK	2	806.401	61.969	96.89	0.0011686	19314000	3723500	23038000	1	0.161628
CAN1 - P07384	P07384	NYPATFWVNPQFK	2	806.401	62.06	72.006	0.012896	12291000	4686200	16978000	6	0.276029
CAN1 - P07384	P07384	QLAGEDMEISVK	2	660.329	43.723	128.03	4.94e-05	18741000	779380	19520000	24	0.0399265
CAN2 - P17655	P17655	ELGPYSSK	2	440.724	26.482	65.246	0.054069	9077900	154780	9232700	0.5	0.0167644
CAN2 - P17655	P17655	GHAYSVTGAEEVESNGSLQK	3	688.327	34.776	70.944	0.001678	9735700	930230	10666000	6	0.0872151
CAN2 - P17655	P17655	LEEEDEDEEDGESGCTFLVGLIQK	3	914.404	70.328	98.684	9.95e-09	19612000	486370	20099000	0.5	0.0241995
CAN2 - P17655	P17655	LEEEDEDEEDGESGCTFLVGLIQK	2	1371.1	70.316	73.156	0.00090108	6379400	185740	6565100	0.5	0.0282919
CAN2 - P17655	P17655	LEEEDEDEEDGESGCTFLVGLIQK	3	914.404	70.345	89.663	8.7e-08	18208000	471980	18680000	1	0.0252666
CAN2 - P17655	P17655	LEEEDEDEEDGESGCTFLVGLIQK	3	914.404	70.312	64.619	3.27e-06	20766000	460250	21227000	2	0.0216831
CAN2 - P17655	P17655	LEEEDEDEEDGESGCTFLVGLIQK	3	914.404	70.334	69.088	2.7e-06	19559000	422680	19982000	6	0.0211534
CAN2 - P17655	P17655	LEEEDEDEEDGESGCTFLVGLIQK	3	914.404	70.33	115.39	3.58e-10	29331000	1175800	30507000	24	0.0385422
CAN2 - P17655	P17655	NECLEAGTLFQDPSFPAIPSALGFK	3	903.779	79.246	24.831	0.051146	3071300	450380	3521700	0.5	0.127888
CAN2 - P17655	P17655	NECLEAGTLFQDPSFPAIPSALGFK	3	903.779	79.287	9.2092	0.079186	2314800	114270	2429100	1	0.0470427
CAN2 - P17655	P17655	NECLEAGTLFQDPSFPAIPSALGFK	3	903.779	79.229	6.4334	0.082087	1615300	232490	1847800	2	0.125821
CAN2 - P17655	P17655	NECLEAGTLFQDPSFPAIPSALGFK	3	903.779	79.337	18.497	0.065393	3109300	180940	3290300	24	0.0549929
CAND1 - Q86VP6	Q86VP6	DLLDTVLPHLYNETK	3	590.981	70.07	54.7	0.012008	20038000	348830	20387000	0.5	0.0171106
CAND1 - Q86VP6	Q86VP6	DLLDTVLPHLYNETK	3	590.981	70.078	54.7	0.012008	14813000	323430	15137000	1	0.0213677
CAND1 - Q86VP6	Q86VP6	DLLDTVLPHLYNETK	3	590.981	70.092	65.172	0.00094882	22743000	299700	23043000	2	0.0130063
[truncated: 18,059 more rows]

## Sheet: CAM_filtered_data
Unique_ID	UniProt	Sequence	peptides_per_protein	Charge	m/z	rt	Andromeda_Score	PEP	Light_Intensity/Abundance	Heavy_Intensity/Abundance	Total_Abundance	Time	RIA	SignalP_Score	SecretomeP_Score
[truncated: 11,313 more rows]

[truncated: 1 more sheets: OE21_filtered_data]
