# Supplementary material for: Stable Isotope Dynamic Labeling of Secretomes (SIDLS) Identifies Authentic Secretory Proteins Released by Cancer and Stromal Cells
Source: Mol Cell Proteomics. 2018 Jun 18;17(9):1837–49. doi: 10.1074/mcp.TIR117.000516 (PMC6126392; doi:10.1074/mcp.TIR117.000516)
Supplement: supplemental material [file 134290_3_supp_155580_pkkkgt.xlsx]

## Sheet: SIDLS_evidence.txt_file
Sequence	Length	K Count	Modifications	Modified sequence	Oxidation (M) Probabilities	Oxidation (M) Score Diffs	Oxidation (M)	Missed cleavages	Proteins	Leading proteins	Leading razor protein	Type	Labeling State	Raw file	Fraction	Experiment	MS/MS m/z	Charge	m/z	Mass	Resolution	Uncalibrated - Calibrated m/z [ppm]	Uncalibrated - Calibrated m/z [Da]	Mass error [ppm]	Mass error [Da]	Uncalibrated mass error [ppm]	Uncalibrated mass error [Da]	Max intensity m/z 0	Max intensity m/z 1	Retention time	Retention length	Calibrated retention time	Calibrated retention time start	Calibrated retention time finish	Retention time calibration	Match time difference	Match m/z difference	Match q-value	Match score	Number of data points	Number of scans	Number of isotopic peaks	PIF	Fraction of total spectrum	Base peak fraction	PEP	MS/MS count	MS/MS scan number	Score
AAAAAAALQAK	11	1	Unmodified	_AAAAAAALQAK_			0	0	sp|P36578|RL4_HUMAN	sp|P36578|RL4_HUMAN	sp|P36578|RL4_HUMAN	ISO-MSMS	0	2_30min_373_2h_2uL	2	373_30	478.78	2	478.78	955.545	NaN	NaN	NaN	0.12515	5.9921e-05	NaN	NaN	NaN	NaN	25.104	0.26024	25.537	25.422	25.682	0.43335								0	0	0	6.0864e-05	1	7185	132.08
AAAAAAALQAK	11	1	Unmodified	_AAAAAAALQAK_			0	0	sp|P36578|RL4_HUMAN	sp|P36578|RL4_HUMAN	sp|P36578|RL4_HUMAN	ISO-MSMS	0	3_1h_373_2h_2uL	3	373_1	478.78	2	478.78	955.545	NaN	NaN	NaN	0.4679	0.00022402	NaN	NaN	NaN	NaN	25.27	0.2161	25.535	25.429	25.645	0.26441								0	0	0	2.8344e-05	1	7229	148.38
AAAAAAALQAK	11	1	Unmodified	_AAAAAAALQAK_			0	0	sp|P36578|RL4_HUMAN	sp|P36578|RL4_HUMAN	sp|P36578|RL4_HUMAN	ISO-MSMS	0	4_2h_373_2h_2uL	4	373_2	478.78	2	478.78	955.545	NaN	NaN	NaN	0.33297	0.00015942	NaN	NaN	NaN	NaN	25.388	0.24607	25.489	25.379	25.625	0.10146								0	0	0	2.6289e-05	1	7305	144.38
AAAAAAALQAK	11	1	Unmodified	_AAAAAAALQAK_			0	0	sp|P36578|RL4_HUMAN	sp|P36578|RL4_HUMAN	sp|P36578|RL4_HUMAN	ISO-MSMS	0	5_6h_373_2h_2uL	5	373_6	478.78	2	478.78	955.545	NaN	NaN	NaN	0.13144	6.293e-05	NaN	NaN	NaN	NaN	25.221	0.21468	25.535	25.436	25.65	0.3147								0	0	0	2.7401e-05	1	7251	146.54
AAAAAAALQAK	11	1	Unmodified	_AAAAAAALQAK_			0	0	sp|P36578|RL4_HUMAN	sp|P36578|RL4_HUMAN	sp|P36578|RL4_HUMAN	ISO-MSMS	0	6_24h_373_2h_2uL	6	373_24	478.78	2	478.78	955.545	NaN	NaN	NaN	0.21182	0.00010142	NaN	NaN	NaN	NaN	25.197	0.20709	25.617	25.508	25.715	0.41954								0	0	0	0.00020361	1	7370	121.62
AAAAAAALQAK	11	1	Unmodified	_AAAAAAALQAK_			0	0	sp|P36578|RL4_HUMAN	sp|P36578|RL4_HUMAN	sp|P36578|RL4_HUMAN	ISO-MSMS	0	B_30min_Oe2l_2h_2uL	12	OE21_30	478.78	2	478.78	955.545	NaN	NaN	NaN	0.10246	4.9058e-05	NaN	NaN	NaN	NaN	25.264	0.39712	25.527	25.378	25.775	0.26293								0	0	0	2.1875e-05	1	7218	135.77
AAAAAAALQAK	11	1	Unmodified	_AAAAAAALQAK_			0	0	sp|P36578|RL4_HUMAN	sp|P36578|RL4_HUMAN	sp|P36578|RL4_HUMAN	ISO-MSMS	0	C_1h_Oe2l_2h_2uL	13	OE21_1	478.78	2	478.78	955.545	NaN	NaN	NaN	-0.59453	-0.00028465	NaN	NaN	NaN	NaN	25.318	0.53671	25.536	25.409	25.945	0.21791								0	0	0	8.6284e-05	1	7222	130.22
AAAAAAALQAK	11	1	Unmodified	_AAAAAAALQAK_			0	0	sp|P36578|RL4_HUMAN	sp|P36578|RL4_HUMAN	sp|P36578|RL4_HUMAN	ISO-MSMS	0	D_2h_Oe2l_2h_2uL	14	OE21_2	478.78	2	478.78	955.545	NaN	NaN	NaN	-0.53005	-0.00025378	NaN	NaN	NaN	NaN	25.281	0.51633	25.544	25.385	25.902	0.26322								0	0	0	8.5592e-05	1	7307	130.27
AAAAAAALQAK	11	1	Unmodified	_AAAAAAALQAK_			0	0	sp|P36578|RL4_HUMAN	sp|P36578|RL4_HUMAN	sp|P36578|RL4_HUMAN	ISO-MSMS	0	E_6h_Oe2l_2h_2uL	15	OE21_6	478.78	2	478.78	955.545	NaN	NaN	NaN	-0.22435	-0.00010742	NaN	NaN	NaN	NaN	25.284	0.33791	25.533	25.38	25.718	0.24879								0	0	0	2.5646e-05	1	7240	143.12
AAAAAAALQAK	11	1	Unmodified	_AAAAAAALQAK_			0	0	sp|P36578|RL4_HUMAN	sp|P36578|RL4_HUMAN	sp|P36578|RL4_HUMAN	ISO-MSMS	0	F_24h_Oe2l_2h_2uL	16	OE21_24	478.78	2	478.78	955.545	NaN	NaN	NaN	-0.096944	-4.6415e-05	NaN	NaN	NaN	NaN	25.235	0.39178	25.507	25.356	25.747	0.27186								0	0	0	2.7401e-05	1	7325	146.54
AAAAAWEEPSSGNGTAR	17	0	Unmodified	_AAAAAWEEPSSGNGTAR_			0	0	sp|Q9P258|RCC2_HUMAN	sp|Q9P258|RCC2_HUMAN	sp|Q9P258|RCC2_HUMAN	ISO-MSMS	-1	D_2h_Oe2l_2h_2uL	14	OE21_2	823.38	2	823.382	1644.75	NaN	NaN	NaN	0.34232	0.00028186	NaN	NaN	NaN	NaN	33.338	0.29401	33.467	33.323	33.617	0.1289								0	0	0	1.2064e-08	1	10300	165.58
AAAAAWEEPSSGNGTAR	17	0	Unmodified	_AAAAAWEEPSSGNGTAR_			0	0	sp|Q9P258|RCC2_HUMAN	sp|Q9P258|RCC2_HUMAN	sp|Q9P258|RCC2_HUMAN	ISO-MSMS	-1	F_24h_Oe2l_2h_2uL	16	OE21_24	823.38	2	823.382	1644.75	NaN	NaN	NaN	0.21738	0.00017899	NaN	NaN	NaN	NaN	33.361	0.20362	33.404	33.318	33.522	0.042583								0	0	0	5.2715e-05	1	10364	120.55
AAAANLCPGDVILAIDGFGTESMTHADAQDR	31	0	Unmodified	_AAAANLCPGDVILAIDGFGTESMTHADAQDR_			0	0	sp|Q53GG5|PDLI3_HUMAN	sp|Q53GG5|PDLI3_HUMAN	sp|Q53GG5|PDLI3_HUMAN	ISO-MSMS	-1	2_30min_373_2h_2uL	2	373_30	1063.5	3	1063.16	3186.47	NaN	NaN	NaN	-0.088691	-9.4293e-05	NaN	NaN	NaN	NaN	73.476	0.33543	73.71	73.534	73.869	0.23354								0	0	0	0.011652	1	24530	42.536
AAAANLCPGDVILAIDGFGTESMTHADAQDR	31	0	Unmodified	_AAAANLCPGDVILAIDGFGTESMTHADAQDR_			0	0	sp|Q53GG5|PDLI3_HUMAN	sp|Q53GG5|PDLI3_HUMAN	sp|Q53GG5|PDLI3_HUMAN	ISO-MSMS	-1	3_1h_373_2h_2uL	3	373_1	1063.83	3	1063.16	3186.47	NaN	NaN	NaN	-0.15227	-0.00016188	NaN	NaN	NaN	NaN	73.736	0.32324	73.706	73.528	73.851	-0.029869								0	0	0	0.034099	1	24589	33.289
AAAANLCPGDVILAIDGFGTESMTHADAQDR	31	0	Unmodified	_AAAANLCPGDVILAIDGFGTESMTHADAQDR_			0	0	sp|Q53GG5|PDLI3_HUMAN	sp|Q53GG5|PDLI3_HUMAN	sp|Q53GG5|PDLI3_HUMAN	ISO-MSMS	-1	B_30min_Oe2l_2h_2uL	12	OE21_30	1063.5	3	1063.16	3186.47	NaN	NaN	NaN	0.022863	2.4307e-05	NaN	NaN	NaN	NaN	73.659	0.28915	73.622	73.464	73.753	-0.036491								0	0	0	0.0034104	1	24479	56.46
AAAANLCPGDVILAIDGFGTESMTHADAQDR	31	0	Unmodified	_AAAANLCPGDVILAIDGFGTESMTHADAQDR_			0	0	sp|Q53GG5|PDLI3_HUMAN	sp|Q53GG5|PDLI3_HUMAN	sp|Q53GG5|PDLI3_HUMAN	ISO-MSMS	-1	C_1h_Oe2l_2h_2uL	13	OE21_1	1063.83	3	1063.16	3186.47	NaN	NaN	NaN	-0.42813	-0.00045517	NaN	NaN	NaN	NaN	73.784	0.26186	73.702	73.559	73.821	-0.08152								0	0	0	0.042423	1	24473	29.859
AAAASAAEAGIATTGTEDSDDALLK	25	1	Unmodified	_AAAASAAEAGIATTGTEDSDDALLK_			0	0	sp|P55036|PSMD4_HUMAN	sp|P55036|PSMD4_HUMAN	sp|P55036|PSMD4_HUMAN	ISO-MSMS	0	2_30min_373_2h_2uL	2	373_30	1161.06	2	1160.56	2319.11	NaN	NaN	NaN	0.14954	0.00017355	NaN	NaN	NaN	NaN	49.525	0.19522	49.825	49.729	49.924	0.30014								0	0	0	1.2614e-05	1	16189	130.27
AAAASAAEAGIATTGTEDSDDALLK	25	1	Unmodified	_AAAASAAEAGIATTGTEDSDDALLK_			0	0	sp|P55036|PSMD4_HUMAN	sp|P55036|PSMD4_HUMAN	sp|P55036|PSMD4_HUMAN	ISO-MSMS	0	B_30min_Oe2l_2h_2uL	12	OE21_30	774.38	3	774.043	2319.11	NaN	NaN	NaN	-0.031559	-2.4428e-05	NaN	NaN	NaN	NaN	49.839	0.49819	49.77	49.618	50.117	-0.0695								0	0	0	4.84e-14	1	16227	168.78
AAAASAAEAGIATTGTEDSDDALLK	25	1	Unmodified	_AAAASAAEAGIATTGTEDSDDALLK_			0	0	sp|P55036|PSMD4_HUMAN	sp|P55036|PSMD4_HUMAN	sp|P55036|PSMD4_HUMAN	ISO-MSMS	0	C_1h_Oe2l_2h_2uL	13	OE21_1	774.38	3	774.043	2319.11	NaN	NaN	NaN	-0.44949	-0.00034792	NaN	NaN	NaN	NaN	49.832	0.48808	49.717	49.572	50.06	-0.11452								0	0	0	4.5889e-11	1	16186	136.64
AAAASAAEAGIATTGTEDSDDALLK	25	1	Unmodified	_AAAASAAEAGIATTGTEDSDDALLK_			0	0	sp|P55036|PSMD4_HUMAN	sp|P55036|PSMD4_HUMAN	sp|P55036|PSMD4_HUMAN	ISO-MSMS	0	D_2h_Oe2l_2h_2uL	14	OE21_2	774.38	3	774.043	2319.11	NaN	NaN	NaN	-0.53864	-0.00041693	NaN	NaN	NaN	NaN	49.688	0.54841	49.712	49.571	50.119	0.024624								0	0	0	2.9751e-11	1	16349	146.6
AAAASAAEAGIATTGTEDSDDALLK	25	1	Unmodified	_AAAASAAEAGIATTGTEDSDDALLK_			0	0	sp|P55036|PSMD4_HUMAN	sp|P55036|PSMD4_HUMAN	sp|P55036|PSMD4_HUMAN	ISO-MSMS	0	E_6h_Oe2l_2h_2uL	15	OE21_6	774.38	3	774.043	2319.11	NaN	NaN	NaN	-0.26491	-0.00020505	NaN	NaN	NaN	NaN	49.883	0.43027	49.704	49.568	49.999	-0.17972								0	0	0	6.4818e-10	1	16268	130.71
AAAASAAEAGIATTGTEDSDDALLK	25	1	Unmodified	_AAAASAAEAGIATTGTEDSDDALLK_			0	0	sp|P55036|PSMD4_HUMAN	sp|P55036|PSMD4_HUMAN	sp|P55036|PSMD4_HUMAN	ISO-MSMS	0	E_6h_Oe2l_2h_2uL	15	OE21_6	1161.06	2	1160.56	2319.11	NaN	NaN	NaN	1.0868	0.0012613	NaN	NaN	NaN	NaN	49.892	0.23764	49.712	49.568	49.806	-0.17972								0	0	0	5.4422e-11	1	16286	199.58
AAAASAAEAGIATTGTEDSDDALLK	25	1	Unmodified	_AAAASAAEAGIATTGTEDSDDALLK_			0	0	sp|P55036|PSMD4_HUMAN	sp|P55036|PSMD4_HUMAN	sp|P55036|PSMD4_HUMAN	ISO-MSMS	0	F_24h_Oe2l_2h_2uL	16	OE21_24	774.38	3	774.043	2319.11	NaN	NaN	NaN	-0.61791	-0.00047829	NaN	NaN	NaN	NaN	49.743	0.31991	49.773	49.638	49.958	0.029644								0	0	0	2.4363e-11	1	16422	149.93
AAAEDVNVTFEDQQK	15	1	Unmodified	_AAAEDVNVTFEDQQK_			0	0	sp|Q9NQP4|PFD4_HUMAN	sp|Q9NQP4|PFD4_HUMAN	sp|Q9NQP4|PFD4_HUMAN	ISO-MSMS	0	2_30min_373_2h_2uL	2	373_30	832.89	2	832.892	1663.77	NaN	NaN	NaN	-0.70523	-0.00058738	NaN	NaN	NaN	NaN	39.78	0.23382	40.014	39.882	40.116	0.23354								0	0	0	9.2248e-10	1	12608	246.08
AAAEDVNVTFEDQQK	15	1	Unmodified	_AAAEDVNVTFEDQQK_			0	0	sp|Q9NQP4|PFD4_HUMAN	sp|Q9NQP4|PFD4_HUMAN	sp|Q9NQP4|PFD4_HUMAN	ISO-MSMS	0	3_1h_373_2h_2uL	3	373_1	832.89	2	832.892	1663.77	NaN	NaN	NaN	-0.67874	-0.00056531	NaN	NaN	NaN	NaN	39.924	0.2374	39.988	39.855	40.092	0.064598								0	0	0	5.0604e-06	1	12658	184.44
AAAEDVNVTFEDQQK	15	1	Unmodified	_AAAEDVNVTFEDQQK_			0	0	sp|Q9NQP4|PFD4_HUMAN	sp|Q9NQP4|PFD4_HUMAN	sp|Q9NQP4|PFD4_HUMAN	ISO-MSMS	0	B_30min_Oe2l_2h_2uL	12	OE21_30	832.89	2	832.892	1663.77	NaN	NaN	NaN	-0.45252	-0.0003769	NaN	NaN	NaN	NaN	39.989	0.28288	39.953	39.808	40.091	-0.036495								0	0	0	1.1236e-10	1	12640	247.3
AAAEDVNVTFEDQQK	15	1	Unmodified	_AAAEDVNVTFEDQQK_			0	0	sp|Q9NQP4|PFD4_HUMAN	sp|Q9NQP4|PFD4_HUMAN	sp|Q9NQP4|PFD4_HUMAN	ISO-MSMS	0	C_1h_Oe2l_2h_2uL	13	OE21_1	832.89	2	832.892	1663.77	NaN	NaN	NaN	-0.21796	-0.00018153	NaN	NaN	NaN	NaN	40.078	0.30737	39.997	39.837	40.144	-0.081524								0	0	0	1.2299e-08	1	12652	219.93
AAAEDVNVTFEDQQK	15	1	Unmodified	_AAAEDVNVTFEDQQK_			0	0	sp|Q9NQP4|PFD4_HUMAN	sp|Q9NQP4|PFD4_HUMAN	sp|Q9NQP4|PFD4_HUMAN	ISO-MSMS	0	D_2h_Oe2l_2h_2uL	14	OE21_2	832.89	2	832.892	1663.77	NaN	NaN	NaN	0.019731	1.6433e-05	NaN	NaN	NaN	NaN	39.962	0.44219	39.925	39.743	40.185	-0.037319								0	0	0	8.9378e-11	1	12760	251.81
AAAEDVNVTFEDQQK	15	1	Unmodified	_AAAEDVNVTFEDQQK_			0	0	sp|Q9NQP4|PFD4_HUMAN	sp|Q9NQP4|PFD4_HUMAN	sp|Q9NQP4|PFD4_HUMAN	ISO-MSMS	0	E_6h_Oe2l_2h_2uL	15	OE21_6	832.89	2	832.892	1663.77	NaN	NaN	NaN	-0.52798	-0.00043975	NaN	NaN	NaN	NaN	40.089	0.41602	39.942	39.803	40.219	-0.14671								0	0	0	1.175e-09	1	12701	240.85
AAAEDVNVTFEDQQK	15	1	Unmodified	_AAAEDVNVTFEDQQK_			0	0	sp|Q9NQP4|PFD4_HUMAN	sp|Q9NQP4|PFD4_HUMAN	sp|Q9NQP4|PFD4_HUMAN	ISO-MSMS	0	F_24h_Oe2l_2h_2uL	16	OE21_24	832.89	2	832.892	1663.77	NaN	NaN	NaN	-0.71729	-0.00059742	NaN	NaN	NaN	NaN	40.065	0.27356	40.034	39.846	40.12	-0.030491								0	0	0	6.566e-07	1	12861	197.3
AAAFEEQENETVVVK	15	1	Unmodified	_AAAFEEQENETVVVK_			0	0	sp|Q9Y490|TLN1_HUMAN	sp|Q9Y490|TLN1_HUMAN	sp|Q9Y490|TLN1_HUMAN	ISO-MSMS	0	3_1h_373_2h_2uL	3	373_1	832.41	2	832.412	1662.81	NaN	NaN	NaN	0.11262	9.3748e-05	NaN	NaN	NaN	NaN	40.164	0.41434	40.228	40.092	40.507	0.064598								0	0	0	6.4003e-05	1	12733	146.5
AAAFLGDIALDEEDLR	16	0	Unmodified	_AAAFLGDIALDEEDLR_			0	0	sp|P13497|BMP1_HUMAN	sp|P13497|BMP1_HUMAN	sp|P13497|BMP1_HUMAN	ISO-MSMS	-1	5_6h_373_2h_2uL	5	373_6	573.96	3	573.625	1717.85	NaN	NaN	NaN	0.036262	2.0801e-05	NaN	NaN	NaN	NaN	66.531	0.18554	66.459	66.342	66.528	-0.071259								0	0	0	0.00017668	1	22080	99.481
AAAFLGDIALDEEDLR	16	0	Unmodified	_AAAFLGDIALDEEDLR_			0	0	sp|P13497|BMP1_HUMAN	sp|P13497|BMP1_HUMAN	sp|P13497|BMP1_HUMAN	ISO-MSMS	-1	6_24h_373_2h_2uL	6	373_24	859.93	2	859.933	1717.85	NaN	NaN	NaN	0.57145	0.00049141	NaN	NaN	NaN	NaN	66.425	0.25459	66.459	66.322	66.576	0.033577								0	0	0	4.3257e-05	1	22413	158.42
AAAFLGDIALDEEDLR	16	0	Unmodified	_AAAFLGDIALDEEDLR_			0	0	sp|P13497|BMP1_HUMAN	sp|P13497|BMP1_HUMAN	sp|P13497|BMP1_HUMAN	ISO-MSMS	-1	6_24h_373_2h_2uL	6	373_24	573.96	3	573.625	1717.85	NaN	NaN	NaN	0.053047	3.0429e-05	NaN	NaN	NaN	NaN	66.424	0.23318	66.458	66.322	66.555	0.033577								0	0	0	1.5302e-06	1	22415	150.34
AAAHQLCLK	9	1	Unmodified	_AAAHQLCLK_			0	0	sp|Q53GG5|PDLI3_HUMAN	sp|Q53GG5|PDLI3_HUMAN	sp|Q53GG5|PDLI3_HUMAN	ISO-MSMS	0	3_1h_373_2h_2uL	3	373_1	337.85	3	337.852	1010.53	NaN	NaN	NaN	-3.644	-0.0012311	NaN	NaN	NaN	NaN	22.619	0.44183	22.978	22.753	23.195	0.35888								0	0	0	0.053813	1	6286	46.129
AAAIGIDLGTTYSCVGVFQHGK	22	1	Unmodified	_AAAIGIDLGTTYSCVGVFQHGK_			0	0	sp|P0DMV9|HS71B_HUMAN;sp|P0DMV8|HS71A_HUMAN	sp|P0DMV9|HS71B_HUMAN	sp|P0DMV9|HS71B_HUMAN	ISO-MSMS	0	3_1h_373_2h_2uL	3	373_1	756.05	3	755.716	2264.13	NaN	NaN	NaN	-0.3503	-0.00026472	NaN	NaN	NaN	NaN	58.136	0.32565	58.201	58.073	58.398	0.064598								0	0	0	2.8895e-05	1	19265	84.425
AAAIGIDLGTTYSCVGVFQHGK	22	1	Unmodified	_AAAIGIDLGTTYSCVGVFQHGK_			0	0	sp|P0DMV9|HS71B_HUMAN;sp|P0DMV8|HS71A_HUMAN	sp|P0DMV9|HS71B_HUMAN	sp|P0DMV9|HS71B_HUMAN	ISO-MSMS	0	6_24h_373_2h_2uL	6	373_24	756.39	3	755.716	2264.13	NaN	NaN	NaN	0.65288	0.00049339	NaN	NaN	NaN	NaN	58.105	0.59359	58.232	58.046	58.64	0.12666								0	0	0	3.4387e-05	1	19493	80.362
AAAIGIDLGTTYSCVGVFQHGK	22	1	Unmodified	_AAAIGIDLGTTYSCVGVFQHGK_			0	0	sp|P0DMV9|HS71B_HUMAN;sp|P0DMV8|HS71A_HUMAN	sp|P0DMV9|HS71B_HUMAN	sp|P0DMV9|HS71B_HUMAN	ISO-MSMS	0	B_30min_Oe2l_2h_2uL	12	OE21_30	756.05	3	755.716	2264.13	NaN	NaN	NaN	-0.1295	-9.7863e-05	NaN	NaN	NaN	NaN	58.204	1.1092	58.168	57.994	59.103	-0.036495								0	0	0	2.6816e-07	2	19167	128.38
AAAIGIDLGTTYSCVGVFQHGK	22	1	Unmodified	_AAAIGIDLGTTYSCVGVFQHGK_			0	0	sp|P0DMV9|HS71B_HUMAN;sp|P0DMV8|HS71A_HUMAN	sp|P0DMV9|HS71B_HUMAN	sp|P0DMV9|HS71B_HUMAN	ISO-MSMS	0	C_1h_Oe2l_2h_2uL	13	OE21_1	756.05	3	755.716	2264.13	NaN	NaN	NaN	-0.062232	-4.703e-05	NaN	NaN	NaN	NaN	58.302	0.85538	58.221	58.019	58.875	-0.081516								0	0	0	1.8378e-08	2	19178	152.18
AAAIGIDLGTTYSCVGVFQHGK	22	1	Unmodified	_AAAIGIDLGTTYSCVGVFQHGK_			0	0	sp|P0DMV9|HS71B_HUMAN;sp|P0DMV8|HS71A_HUMAN	sp|P0DMV9|HS71B_HUMAN	sp|P0DMV9|HS71B_HUMAN	ISO-MSMS	0	D_2h_Oe2l_2h_2uL	14	OE21_2	756.05	3	755.716	2264.13	NaN	NaN	NaN	-0.17882	-0.00013513	NaN	NaN	NaN	NaN	58.271	1.1163	58.234	58.05	59.167	-0.037319								0	0	0	3.448e-08	1	19400	140.95
AAAIGIDLGTTYSCVGVFQHGK	22	1	Unmodified	_AAAIGIDLGTTYSCVGVFQHGK_			0	0	sp|P0DMV9|HS71B_HUMAN;sp|P0DMV8|HS71A_HUMAN	sp|P0DMV9|HS71B_HUMAN	sp|P0DMV9|HS71B_HUMAN	ISO-MSMS	0	E_6h_Oe2l_2h_2uL	15	OE21_6	756.05	3	755.716	2264.13	NaN	NaN	NaN	1.8888	0.0014274	NaN	NaN	NaN	NaN	58.442	0.91497	58.296	58.133	59.048	-0.14671								0	0	0	1.9142e-05	1	19347	91.637
AAAIGIDLGTTYSCVGVFQHGK	22	1	Unmodified	_AAAIGIDLGTTYSCVGVFQHGK_			0	0	sp|P0DMV9|HS71B_HUMAN;sp|P0DMV8|HS71A_HUMAN	sp|P0DMV9|HS71B_HUMAN	sp|P0DMV9|HS71B_HUMAN	ISO-MSMS	0	F_24h_Oe2l_2h_2uL	16	OE21_24	756.05	3	755.716	2264.13	NaN	NaN	NaN	-0.40152	-0.00030344	NaN	NaN	NaN	NaN	58.3	1.0407	58.27	58.091	59.132	-0.030491								0	0	0	1.9087e-09	2	19482	163.66
AAAIQTMSLDAER	13	0	Unmodified	_AAAIQTMSLDAER_			0	0	sp|O75326|SEM7A_HUMAN	sp|O75326|SEM7A_HUMAN	sp|O75326|SEM7A_HUMAN	ISO-MSMS	-1	5_6h_373_2h_2uL	5	373_6	688.85	2	688.846	1375.68	NaN	NaN	NaN	-0.20553	-0.00014158	NaN	NaN	NaN	NaN	42.558	0.23581	42.579	42.46	42.696	0.021816								0	0	0	0.0001221	1	13643	113.93
AAAIQTMSLDAER	13	0	Unmodified	_AAAIQTMSLDAER_			0	0	sp|O75326|SEM7A_HUMAN	sp|O75326|SEM7A_HUMAN	sp|O75326|SEM7A_HUMAN	ISO-MSMS	-1	6_24h_373_2h_2uL	6	373_24	688.85	2	688.846	1375.68	NaN	NaN	NaN	0.51817	0.00035694	NaN	NaN	NaN	NaN	42.476	0.21858	42.603	42.525	42.743	0.12666								0	0	0	8.7958e-05	1	13806	120.09
AAAITSDILEALGR	14	0	Unmodified	_AAAITSDILEALGR_			0	0	sp|Q15063|POSTN_HUMAN	sp|Q15063|POSTN_HUMAN	sp|Q15063|POSTN_HUMAN	ISO-MSMS	-1	5_6h_373_2h_2uL	5	373_6	700.89	2	700.891	1399.77	NaN	NaN	NaN	-0.12962	-9.0851e-05	NaN	NaN	NaN	NaN	68.54	0.27762	68.469	68.307	68.585	-0.071259								0	0	0	9.8917e-05	1	22748	114.86
AAAITSDILEALGR	14	0	Unmodified	_AAAITSDILEALGR_			0	0	sp|Q15063|POSTN_HUMAN	sp|Q15063|POSTN_HUMAN	sp|Q15063|POSTN_HUMAN	ISO-MSMS	-1	6_24h_373_2h_2uL	6	373_24	700.89	2	700.891	1399.77	NaN	NaN	NaN	-0.15847	-0.00011107	NaN	NaN	NaN	NaN	68.461	0.35422	68.495	68.344	68.698	0.033569								0	0	0	1.5541e-07	1	23086	174.4
AAAITSDILETLGR	14	0	Unmodified	_AAAITSDILETLGR_			0	0	CON__Q2KJC7	CON__Q2KJC7	CON__Q2KJC7	ISO-MSMS	-1	5_6h_373_2h_2uL	5	373_6	715.9	2	715.896	1429.78	NaN	NaN	NaN	-0.42214	-0.00030221	NaN	NaN	NaN	NaN	64.531	0.17424	64.459	64.374	64.548	-0.071259								0	0	0	0.031454	1	21429	64.439
AAALEAMK	8	1	Unmodified	_AAALEAMK_			0	0	sp|P31948|STIP1_HUMAN	sp|P31948|STIP1_HUMAN	sp|P31948|STIP1_HUMAN	ISO-MSMS	0	2_30min_373_2h_2uL	2	373_30	402.72	2	402.718	803.421	NaN	NaN	NaN	-0.041397	-1.6671e-05	NaN	NaN	NaN	NaN	27.419	0.35841	27.785	27.628	27.987	0.36674								0	0	0	0.014252	1	8035	83.753
AAALEAMK	8	1	Unmodified	_AAALEAMK_			0	0	sp|P31948|STIP1_HUMAN	sp|P31948|STIP1_HUMAN	sp|P31948|STIP1_HUMAN	MSMS	0	3_1h_373_2h_2uL	3	373_1	402.72	2	402.718	803.421	NaN	NaN	NaN	NaN	NaN	NaN	NaN	NaN	NaN	27.533	1	27.731	27.231	28.231	0.19781								0	0	0	0.01841	1	8073	89.142
AAALEAMK	8	1	Unmodified	_AAALEAMK_			0	0	sp|P31948|STIP1_HUMAN	sp|P31948|STIP1_HUMAN	sp|P31948|STIP1_HUMAN	ISO-MSMS	0	4_2h_373_2h_2uL	4	373_2	402.72	2	402.718	803.421	NaN	NaN	NaN	-0.026673	-1.0742e-05	NaN	NaN	NaN	NaN	27.721	0.3311	27.756	27.617	27.948	0.034857								0	0	0	0.011679	1	8141	89.142
AAALEAMK	8	1	Unmodified	_AAALEAMK_			0	0	sp|P31948|STIP1_HUMAN	sp|P31948|STIP1_HUMAN	sp|P31948|STIP1_HUMAN	ISO-MSMS	0	B_30min_Oe2l_2h_2uL	12	OE21_30	402.72	2	402.718	803.421	NaN	NaN	NaN	0.96842	0.00039	NaN	NaN	NaN	NaN	27.58	0.5151	27.777	27.617	28.132	0.19633								0	0	0	0.0064053	1	8072	100.19
AAALEAMK	8	1	Unmodified	_AAALEAMK_			0	0	sp|P31948|STIP1_HUMAN	sp|P31948|STIP1_HUMAN	sp|P31948|STIP1_HUMAN	MSMS	0	C_1h_Oe2l_2h_2uL	13	OE21_1	402.72	2	402.718	803.421	NaN	NaN	NaN	NaN	NaN	NaN	NaN	NaN	NaN	27.557	1	27.708	27.208	28.208	0.1513								0	0	0	0.01841	1	8065	89.142
AAALEAMK	8	1	Unmodified	_AAALEAMK_			0	0	sp|P31948|STIP1_HUMAN	sp|P31948|STIP1_HUMAN	sp|P31948|STIP1_HUMAN	MULTI-MSMS		D_2h_Oe2l_2h_2uL	14	OE21_2	402.72	2	402.718	803.421	55034	0.00011032	4.4429e-08	0.023385	9.4177e-06	0.023496	9.4622e-06	402.718	405.727	27.579	0.62287	27.776	27.503	28.126	0.19661					63	21	6	0	0	0	0.0038234	1	8162	100.19
AAALEAMK	8	1	Unmodified	_AAALEAMK_			0	0	sp|P31948|STIP1_HUMAN	sp|P31948|STIP1_HUMAN	sp|P31948|STIP1_HUMAN	ISO-MSMS	0	E_6h_Oe2l_2h_2uL	15	OE21_6	402.72	2	402.718	803.421	NaN	NaN	NaN	-0.35858	-0.0001444	NaN	NaN	NaN	NaN	27.62	0.59334	27.802	27.491	28.084	0.18218								0	0	0	0.011679	1	8108	89.142
AAALEAMK	8	1	Unmodified	_AAALEAMK_			0	0	sp|P31948|STIP1_HUMAN	sp|P31948|STIP1_HUMAN	sp|P31948|STIP1_HUMAN	ISO-MSMS	0	F_24h_Oe2l_2h_2uL	16	OE21_24	402.72	2	402.718	803.421	NaN	NaN	NaN	1.0656	0.00042915	NaN	NaN	NaN	NaN	27.594	0.61837	27.799	27.564	28.182	0.20526								0	0	0	0.011679	1	8202	89.142
AAALEFLNR	9	0	Unmodified	_AAALEFLNR_			0	0	sp|P31948|STIP1_HUMAN	sp|P31948|STIP1_HUMAN	sp|P31948|STIP1_HUMAN	ISO-MSMS	-1	2_30min_373_2h_2uL	2	373_30	503.28	2	502.78	1003.55	NaN	NaN	NaN	-0.37875	-0.00019043	NaN	NaN	NaN	NaN	49.409	0.32574	49.709	49.569	49.895	0.30014								0	0	0	0.023639	1	16172	71.877
AAALEFLNR	9	0	Unmodified	_AAALEFLNR_			0	0	sp|P31948|STIP1_HUMAN	sp|P31948|STIP1_HUMAN	sp|P31948|STIP1_HUMAN	ISO-MSMS	-1	B_30min_Oe2l_2h_2uL	12	OE21_30	502.78	2	502.78	1003.55	NaN	NaN	NaN	-0.52346	-0.00026318	NaN	NaN	NaN	NaN	49.734	0.31857	49.665	49.499	49.817	-0.069504								0	0	0	0.00038104	1	16195	150.17
AAALEFLNR	9	0	Unmodified	_AAALEFLNR_			0	0	sp|P31948|STIP1_HUMAN	sp|P31948|STIP1_HUMAN	sp|P31948|STIP1_HUMAN	ISO-MSMS	-1	C_1h_Oe2l_2h_2uL	13	OE21_1	502.78	2	502.78	1003.55	NaN	NaN	NaN	-0.56211	-0.00028262	NaN	NaN	NaN	NaN	49.763	0.36566	49.648	49.478	49.844	-0.11453								0	0	0	0.0016837	1	16163	110.81
AAALEFLNR	9	0	Unmodified	_AAALEFLNR_			0	0	sp|P31948|STIP1_HUMAN	sp|P31948|STIP1_HUMAN	sp|P31948|STIP1_HUMAN	ISO-MSMS	-1	D_2h_Oe2l_2h_2uL	14	OE21_2	502.78	2	502.78	1003.55	NaN	NaN	NaN	-0.48686	-0.00024478	NaN	NaN	NaN	NaN	49.592	0.42881	49.617	49.48	49.909	0.024628								0	0	0	0.00048523	1	16324	137.18
AAALEFLNR	9	0	Unmodified	_AAALEFLNR_			0	0	sp|P31948|STIP1_HUMAN	sp|P31948|STIP1_HUMAN	sp|P31948|STIP1_HUMAN	ISO-MSMS	-1	E_6h_Oe2l_2h_2uL	15	OE21_6	502.78	2	502.78	1003.55	NaN	NaN	NaN	-0.57153	-0.00028736	NaN	NaN	NaN	NaN	49.82	0.4298	49.641	49.479	49.908	-0.17972								0	0	0	0.0010543	1	16257	123.69
AAALEFLNR	9	0	Unmodified	_AAALEFLNR_			0	0	sp|P31948|STIP1_HUMAN	sp|P31948|STIP1_HUMAN	sp|P31948|STIP1_HUMAN	ISO-MSMS	-1	F_24h_Oe2l_2h_2uL	16	OE21_24	502.78	2	502.78	1003.55	NaN	NaN	NaN	-0.37492	-0.0001885	NaN	NaN	NaN	NaN	49.625	0.38367	49.655	49.519	49.903	0.029644								0	0	0	0.00038104	1	16387	150.17
AAALVLQTIWGYK	13	1	Unmodified	_AAALVLQTIWGYK_			0	0	sp|O60716|CTND1_HUMAN	sp|O60716|CTND1_HUMAN	sp|O60716|CTND1_HUMAN	ISO-MSMS	0	2_30min_373_2h_2uL	2	373_30	717.41	2	717.411	1432.81	NaN	NaN	NaN	-4.0402	-0.0028985	NaN	NaN	NaN	NaN	67.734	0.37273	67.968	67.786	68.158	0.23354								0	0	0	0.038904	1	22571	63.283
AAALVLQTIWGYK	13	1	Unmodified	_AAALVLQTIWGYK_			0	0	sp|O60716|CTND1_HUMAN	sp|O60716|CTND1_HUMAN	sp|O60716|CTND1_HUMAN	ISO-MSMS	0	3_1h_373_2h_2uL	3	373_1	717.41	2	717.411	1432.81	NaN	NaN	NaN	-3.8965	-0.0027954	NaN	NaN	NaN	NaN	67.984	0.37755	68.048	67.811	68.189	0.064598								0	0	0	0.050406	1	22641	59.426
AAALVLQTIWGYK	13	1	Unmodified	_AAALVLQTIWGYK_			0	0	sp|O60716|CTND1_HUMAN	sp|O60716|CTND1_HUMAN	sp|O60716|CTND1_HUMAN	ISO-MSMS	0	4_2h_373_2h_2uL	4	373_2	717.41	2	717.411	1432.81	NaN	NaN	NaN	-2.5374	-0.0018204	NaN	NaN	NaN	NaN	68.082	0.35487	67.984	67.779	68.134	-0.098351								0	0	0	0.0024298	1	22692	86.624
AAALVLQTIWGYK	13	1	Unmodified	_AAALVLQTIWGYK_			0	0	sp|O60716|CTND1_HUMAN	sp|O60716|CTND1_HUMAN	sp|O60716|CTND1_HUMAN	ISO-MSMS	0	B_30min_Oe2l_2h_2uL	12	OE21_30	717.41	2	717.411	1432.81	NaN	NaN	NaN	-0.52631	-0.00037758	NaN	NaN	NaN	NaN	68.073	0.3007	68.037	67.876	68.177	-0.036491								0	0	0	0.00014452	1	22573	109.88
AAALVLQTIWGYK	13	1	Unmodified	_AAALVLQTIWGYK_			0	0	sp|O60716|CTND1_HUMAN	sp|O60716|CTND1_HUMAN	sp|O60716|CTND1_HUMAN	ISO-MSMS	0	C_1h_Oe2l_2h_2uL	13	OE21_1	717.91	2	717.411	1432.81	NaN	NaN	NaN	-0.47309	-0.0003394	NaN	NaN	NaN	NaN	68.112	0.3589	68.031	67.854	68.212	-0.08152								0	0	0	0.00053322	1	22571	102.06
AAALVLQTIWGYK	13	1	Unmodified	_AAALVLQTIWGYK_			0	0	sp|O60716|CTND1_HUMAN	sp|O60716|CTND1_HUMAN	sp|O60716|CTND1_HUMAN	ISO-MSMS	0	D_2h_Oe2l_2h_2uL	14	OE21_2	717.41	2	717.411	1432.81	NaN	NaN	NaN	-0.69463	-0.00049833	NaN	NaN	NaN	NaN	68.033	0.35728	67.901	67.712	68.069	-0.13227								0	0	0	6.6949e-05	1	22793	123.88
AAALVLQTIWGYK	13	1	Unmodified	_AAALVLQTIWGYK_			0	0	sp|O60716|CTND1_HUMAN	sp|O60716|CTND1_HUMAN	sp|O60716|CTND1_HUMAN	ISO-MSMS	0	E_6h_Oe2l_2h_2uL	15	OE21_6	717.91	2	717.411	1432.81	NaN	NaN	NaN	-0.80624	-0.00057841	NaN	NaN	NaN	NaN	68.128	0.37604	67.981	67.755	68.131	-0.14671								0	0	0	0.0022714	1	22635	87.913
AAALVLQTIWGYK	13	1	Unmodified	_AAALVLQTIWGYK_			0	0	sp|O60716|CTND1_HUMAN	sp|O60716|CTND1_HUMAN	sp|O60716|CTND1_HUMAN	ISO-MSMS	0	F_24h_Oe2l_2h_2uL	16	OE21_24	717.41	2	717.411	1432.81	NaN	NaN	NaN	-1.7581	-0.0012612	NaN	NaN	NaN	NaN	68.069	0.33167	67.945	67.754	68.086	-0.12363								0	0	0	5.0077e-06	1	22919	138.11
AAAPAPEEEMDECEQALAAEPK	22	1	Unmodified	_AAAPAPEEEMDECEQALAAEPK_			0	0	sp|P26641|EF1G_HUMAN	sp|P26641|EF1G_HUMAN	sp|P26641|EF1G_HUMAN	ISO-MSMS	0	2_30min_373_2h_2uL	2	373_30	1179.52	2	1179.02	2356.02	NaN	NaN	NaN	0.20048	0.00023637	NaN	NaN	NaN	NaN	51.25	0.49289	51.551	51.288	51.781	0.30014								0	0	0	2.2851e-06	1	16771	133.66
AAAPAPEEEMDECEQALAAEPK	22	1	Unmodified	_AAAPAPEEEMDECEQALAAEPK_			0	0	sp|P26641|EF1G_HUMAN	sp|P26641|EF1G_HUMAN	sp|P26641|EF1G_HUMAN	ISO-MSMS	0	2_30min_373_2h_2uL	2	373_30	786.68	3	786.347	2356.02	NaN	NaN	NaN	0.075838	5.9635e-05	NaN	NaN	NaN	NaN	51.249	0.52243	51.549	51.288	51.81	0.30014								0	0	0	3.4509e-05	1	16812	80.272
AAAPAPEEEMDECEQALAAEPK	22	1	Unmodified	_AAAPAPEEEMDECEQALAAEPK_			0	0	sp|P26641|EF1G_HUMAN	sp|P26641|EF1G_HUMAN	sp|P26641|EF1G_HUMAN	ISO-MSMS	0	3_1h_373_2h_2uL	3	373_1	1179.52	2	1179.02	2356.02	NaN	NaN	NaN	-0.002774	-3.2706e-06	NaN	NaN	NaN	NaN	51.421	0.5257	51.552	51.302	51.828	0.1312								0	0	0	1.2437e-06	1	16837	151.9
AAAPAPEEEMDECEQALAAEPK	22	1	Unmodified	_AAAPAPEEEMDECEQALAAEPK_			0	0	sp|P26641|EF1G_HUMAN	sp|P26641|EF1G_HUMAN	sp|P26641|EF1G_HUMAN	ISO-MSMS	0	4_2h_373_2h_2uL	4	373_2	1179.52	2	1179.02	2356.02	NaN	NaN	NaN	0.5332	0.00062865	NaN	NaN	NaN	NaN	51.563	0.48356	51.531	51.29	51.773	-0.031746								0	0	0	9.6191e-06	1	16893	122.93
AAAPAPEEEMDECEQALAAEPK	22	1	Unmodified	_AAAPAPEEEMDECEQALAAEPK_			0	0	sp|P26641|EF1G_HUMAN	sp|P26641|EF1G_HUMAN	sp|P26641|EF1G_HUMAN	ISO-MSMS	0	4_2h_373_2h_2uL	4	373_2	786.68	3	786.347	2356.02	NaN	NaN	NaN	0.393	0.00030904	NaN	NaN	NaN	NaN	51.562	0.48306	51.53	51.259	51.742	-0.031746								0	0	0	3.0286e-05	1	16919	83.395
AAAPAPEEEMDECEQALAAEPK	22	1	Unmodified	_AAAPAPEEEMDECEQALAAEPK_			0	0	sp|P26641|EF1G_HUMAN	sp|P26641|EF1G_HUMAN	sp|P26641|EF1G_HUMAN	ISO-MSMS	0	5_6h_373_2h_2uL	5	373_6	1179.52	2	1179.02	2356.02	NaN	NaN	NaN	-0.12456	-0.00014686	NaN	NaN	NaN	NaN	51.45	0.46471	51.539	51.329	51.794	0.088421								0	0	0	5.1443e-05	1	16836	105.14
AAAPAPEEEMDECEQALAAEPK	22	1	Unmodified	_AAAPAPEEEMDECEQALAAEPK_			0	0	sp|P26641|EF1G_HUMAN	sp|P26641|EF1G_HUMAN	sp|P26641|EF1G_HUMAN	ISO-MSMS	0	5_6h_373_2h_2uL	5	373_6	786.68	3	786.347	2356.02	NaN	NaN	NaN	0.31013	0.00024387	NaN	NaN	NaN	NaN	51.437	0.37497	51.526	51.329	51.704	0.088421								0	0	0	0.0037291	1	16845	61.276
AAAPAPEEEMDECEQALAAEPK	22	1	Unmodified	_AAAPAPEEEMDECEQALAAEPK_			0	0	sp|P26641|EF1G_HUMAN	sp|P26641|EF1G_HUMAN	sp|P26641|EF1G_HUMAN	ISO-MSMS	0	6_24h_373_2h_2uL	6	373_24	1179.52	2	1179.02	2356.02	NaN	NaN	NaN	-0.043064	-5.0773e-05	NaN	NaN	NaN	NaN	51.19	0.38326	51.481	51.342	51.726	0.29106								0	0	0	5.5639e-05	1	17042	104.41
AAAPAPEEEMDECEQALAAEPK	22	1	Unmodified	_AAAPAPEEEMDECEQALAAEPK_			0	0	sp|P26641|EF1G_HUMAN	sp|P26641|EF1G_HUMAN	sp|P26641|EF1G_HUMAN	ISO-MSMS	0	B_30min_Oe2l_2h_2uL	12	OE21_30	1179.52	2	1179.02	2356.02	NaN	NaN	NaN	0.43873	0.00051727	NaN	NaN	NaN	NaN	51.529	0.46797	51.559	51.323	51.791	0.030109								0	0	0	8.9545e-08	1	16822	156.17
AAAPAPEEEMDECEQALAAEPK	22	1	Unmodified	_AAAPAPEEEMDECEQALAAEPK_			0	0	sp|P26641|EF1G_HUMAN	sp|P26641|EF1G_HUMAN	sp|P26641|EF1G_HUMAN	ISO-MSMS	0	B_30min_Oe2l_2h_2uL	12	OE21_30	786.68	3	786.347	2356.02	NaN	NaN	NaN	0.36322	0.00028562	NaN	NaN	NaN	NaN	51.522	0.43796	51.552	51.353	51.791	0.030109								0	0	0	1.3754e-05	1	16863	95.622
AAAPAPEEEMDECEQALAAEPK	22	1	Unmodified	_AAAPAPEEEMDECEQALAAEPK_			0	0	sp|P26641|EF1G_HUMAN	sp|P26641|EF1G_HUMAN	sp|P26641|EF1G_HUMAN	ISO-MSMS	0	C_1h_Oe2l_2h_2uL	13	OE21_1	1179.52	2	1179.02	2356.02	NaN	NaN	NaN	0.32394	0.00038193	NaN	NaN	NaN	NaN	51.548	0.49787	51.533	51.259	51.757	-0.014915								0	0	0	1.6656e-06	1	16783	144.68
AAAPAPEEEMDECEQALAAEPK	22	1	Unmodified	_AAAPAPEEEMDECEQALAAEPK_			0	0	sp|P26641|EF1G_HUMAN	sp|P26641|EF1G_HUMAN	sp|P26641|EF1G_HUMAN	ISO-MSMS	0	C_1h_Oe2l_2h_2uL	13	OE21_1	786.68	3	786.347	2356.02	NaN	NaN	NaN	0.60174	0.00047318	NaN	NaN	NaN	NaN	51.557	0.55891	51.542	51.198	51.757	-0.014915								0	0	0	3.2356e-06	1	16829	103.4
AAAPAPEEEMDECEQALAAEPK	22	1	Unmodified	_AAAPAPEEEMDECEQALAAEPK_			0	0	sp|P26641|EF1G_HUMAN	sp|P26641|EF1G_HUMAN	sp|P26641|EF1G_HUMAN	ISO-MSMS	0	D_2h_Oe2l_2h_2uL	14	OE21_2	1179.52	2	1179.02	2356.02	NaN	NaN	NaN	0.31098	0.00036666	NaN	NaN	NaN	NaN	51.431	0.45522	51.555	51.345	51.801	0.12424								0	0	0	1.1354e-06	1	16959	144.68
AAAPAPEEEMDECEQALAAEPK	22	1	Unmodified	_AAAPAPEEEMDECEQALAAEPK_			0	0	sp|P26641|EF1G_HUMAN	sp|P26641|EF1G_HUMAN	sp|P26641|EF1G_HUMAN	ISO-MSMS	0	E_6h_Oe2l_2h_2uL	15	OE21_6	1179.02	2	1179.02	2356.02	NaN	NaN	NaN	0.064431	7.5965e-05	NaN	NaN	NaN	NaN	51.678	0.49409	51.598	51.34	51.834	-0.080101								0	0	0	2.2851e-06	1	16897	120.7
AAAPAPEEEMDECEQALAAEPK	22	1	Unmodified	_AAAPAPEEEMDECEQALAAEPK_			0	0	sp|P26641|EF1G_HUMAN	sp|P26641|EF1G_HUMAN	sp|P26641|EF1G_HUMAN	ISO-MSMS	0	E_6h_Oe2l_2h_2uL	15	OE21_6	786.68	3	786.347	2356.02	NaN	NaN	NaN	0.15814	0.00012435	NaN	NaN	NaN	NaN	51.683	0.52401	51.603	51.31	51.834	-0.080105								0	0	0	0.00069894	1	16946	72.585
AAAPAPEEEMDECEQALAAEPK	22	1	Unmodified	_AAAPAPEEEMDECEQALAAEPK_			0	0	sp|P26641|EF1G_HUMAN	sp|P26641|EF1G_HUMAN	sp|P26641|EF1G_HUMAN	ISO-MSMS	0	F_24h_Oe2l_2h_2uL	16	OE21_24	1179.52	2	1179.02	2356.02	NaN	NaN	NaN	0.52845	0.00062305	NaN	NaN	NaN	NaN	51.508	0.39602	51.638	51.41	51.806	0.12926								0	0	0	2.2851e-06	1	17068	120.7
AAAPAPEEEMDECEQALAAEPK	22	1	Unmodified	_AAAPAPEEEMDECEQALAAEPK_			0	0	sp|P26641|EF1G_HUMAN	sp|P26641|EF1G_HUMAN	sp|P26641|EF1G_HUMAN	ISO-MSMS	0	F_24h_Oe2l_2h_2uL	16	OE21_24	786.68	3	786.347	2356.02	NaN	NaN	NaN	0.018794	1.4778e-05	NaN	NaN	NaN	NaN	51.493	0.39646	51.622	51.44	51.836	0.12926								0	0	0	0.00061903	1	17119	72.883
AAAPAPVSEAVCR	13	0	Unmodified	_AAAPAPVSEAVCR_			0	0	sp|P20810|ICAL_HUMAN	sp|P20810|ICAL_HUMAN	sp|P20810|ICAL_HUMAN	ISO-MSMS	-1	2_30min_373_2h_2uL	2	373_30	649.83	2	649.83	1297.64	NaN	NaN	NaN	0.17752	0.00011536	NaN	NaN	NaN	NaN	32.762	0.48395	33.063	32.829	33.312	0.30014								0	0	0	9.4237e-07	1	9992	175.73
AAAPAPVSEAVCR	13	0	Unmodified	_AAAPAPVSEAVCR_			0	0	sp|P20810|ICAL_HUMAN	sp|P20810|ICAL_HUMAN	sp|P20810|ICAL_HUMAN	ISO-MSMS	-1	3_1h_373_2h_2uL	3	373_1	649.83	2	649.83	1297.64	NaN	NaN	NaN	-0.2557	-0.00016616	NaN	NaN	NaN	NaN	33.016	0.5003	33.147	32.906	33.406	0.1312								0	0	0	4.8632e-07	1	10058	193.82
AAAPAPVSEAVCR	13	0	Unmodified	_AAAPAPVSEAVCR_			0	0	sp|P20810|ICAL_HUMAN	sp|P20810|ICAL_HUMAN	sp|P20810|ICAL_HUMAN	ISO-MSMS	-1	4_2h_373_2h_2uL	4	373_2	649.83	2	649.83	1297.64	NaN	NaN	NaN	-0.13776	-8.9521e-05	NaN	NaN	NaN	NaN	33.108	0.52406	33.076	32.878	33.402	-0.031746								0	0	0	4.6722e-06	1	10120	160.36
AAAPAPVSEAVCR	13	0	Unmodified	_AAAPAPVSEAVCR_			0	0	sp|P20810|ICAL_HUMAN	sp|P20810|ICAL_HUMAN	sp|P20810|ICAL_HUMAN	ISO-MSMS	-1	5_6h_373_2h_2uL	5	373_6	649.83	2	649.83	1297.64	NaN	NaN	NaN	0.079342	5.1559e-05	NaN	NaN	NaN	NaN	32.96	0.47573	33.048	32.806	33.282	0.088421								0	0	0	4.8724e-05	1	10076	129.85
AAAPAPVSEAVCR	13	0	Unmodified	_AAAPAPVSEAVCR_			0	0	sp|P20810|ICAL_HUMAN	sp|P20810|ICAL_HUMAN	sp|P20810|ICAL_HUMAN	ISO-MSMS	-1	6_24h_373_2h_2uL	6	373_24	649.83	2	649.83	1297.64	NaN	NaN	NaN	-0.48139	-0.00031282	NaN	NaN	NaN	NaN	32.889	0.44794	33.083	32.863	33.311	0.19326								0	0	0	9.4237e-07	1	10199	186.78
AAAPAPVSEAVCR	13	0	Unmodified	_AAAPAPVSEAVCR_			0	0	sp|P20810|ICAL_HUMAN	sp|P20810|ICAL_HUMAN	sp|P20810|ICAL_HUMAN	ISO-MSMS	-1	B_30min_Oe2l_2h_2uL	12	OE21_30	649.83	2	649.83	1297.64	NaN	NaN	NaN	-0.25235	-0.00016398	NaN	NaN	NaN	NaN	33.066	0.5132	33.114	32.813	33.326	0.047947								0	0	0	5.2419e-06	1	10046	152.97
AAAPAPVSEAVCR	13	0	Unmodified	_AAAPAPVSEAVCR_			0	0	sp|P20810|ICAL_HUMAN	sp|P20810|ICAL_HUMAN	sp|P20810|ICAL_HUMAN	ISO-MSMS	-1	C_1h_Oe2l_2h_2uL	13	OE21_1	649.83	2	649.83	1297.64	NaN	NaN	NaN	-0.29452	-0.00019139	NaN	NaN	NaN	NaN	33.003	0.5676	33.087	32.766	33.334	0.084698								0	0	0	6.7208e-05	1	10015	135.55
AAAPAPVSEAVCR	13	0	Unmodified	_AAAPAPVSEAVCR_			0	0	sp|P20810|ICAL_HUMAN	sp|P20810|ICAL_HUMAN	sp|P20810|ICAL_HUMAN	ISO-MSMS	-1	D_2h_Oe2l_2h_2uL	14	OE21_2	649.83	2	649.83	1297.64	NaN	NaN	NaN	-0.16029	-0.00010416	NaN	NaN	NaN	NaN	33.036	0.47626	33.165	32.906	33.383	0.12889								0	0	0	3.3417e-06	1	10153	154.85
AAAPAPVSEAVCR	13	0	Unmodified	_AAAPAPVSEAVCR_			0	0	sp|P20810|ICAL_HUMAN	sp|P20810|ICAL_HUMAN	sp|P20810|ICAL_HUMAN	ISO-MSMS	-1	E_6h_Oe2l_2h_2uL	15	OE21_6	649.83	2	649.83	1297.64	NaN	NaN	NaN	-0.21044	-0.00013675	NaN	NaN	NaN	NaN	33	0.65787	33.019	32.662	33.32	0.019505								0	0	0	6.7208e-05	1	10064	134.68
AAAPAPVSEAVCR	13	0	Unmodified	_AAAPAPVSEAVCR_			0	0	sp|P20810|ICAL_HUMAN	sp|P20810|ICAL_HUMAN	sp|P20810|ICAL_HUMAN	ISO-MSMS	-1	F_24h_Oe2l_2h_2uL	16	OE21_24	649.83	2	649.83	1297.64	NaN	NaN	NaN	-0.28943	-0.00018808	NaN	NaN	NaN	NaN	33.024	0.5792	33.067	32.768	33.347	0.04258								0	0	0	0.0012696	1	10306	114.51
AAAQEQYSAAVAR	13	0	Unmodified	_AAAQEQYSAAVAR_			0	0	CON__Q3T052	CON__Q3T052	CON__Q3T052	ISO-MSMS	-1	2_30min_373_2h_2uL	2	373_30	668.34	2	668.336	1334.66	NaN	NaN	NaN	-0.082021	-5.4818e-05	NaN	NaN	NaN	NaN	28.497	0.59723	28.863	28.726	29.323	0.36674								0	0	0	4.679e-07	1	8435	188.91
AAAQEQYSAAVAR	13	0	Unmodified	_AAAQEQYSAAVAR_			0	0	CON__Q3T052	CON__Q3T052	CON__Q3T052	ISO-MSMS	-1	3_1h_373_2h_2uL	3	373_1	668.34	2	668.336	1334.66	NaN	NaN	NaN	0.0029006	1.9386e-06	NaN	NaN	NaN	NaN	28.648	0.56834	28.846	28.657	29.225	0.19781								0	0	0	4.959e-07	1	8467	182.28
AAAQEQYSAAVAR	13	0	Unmodified	_AAAQEQYSAAVAR_			0	0	CON__Q3T052	CON__Q3T052	CON__Q3T052	ISO-MSMS	-1	5_6h_373_2h_2uL	5	373_6	668.34	2	668.336	1334.66	NaN	NaN	NaN	-0.1144	-7.6458e-05	NaN	NaN	NaN	NaN	28.607	0.62594	28.855	28.72	29.346	0.2481								0	0	0	4.7364e-07	1	8497	187.55
AAAQEQYSAAVAR	13	0	Unmodified	_AAAQEQYSAAVAR_			0	0	CON__Q3T052	CON__Q3T052	CON__Q3T052	ISO-MSMS	-1	C_1h_Oe2l_2h_2uL	13	OE21_1	668.34	2	668.336	1334.66	NaN	NaN	NaN	-0.21465	-0.00014346	NaN	NaN	NaN	NaN	28.658	0.50059	28.809	28.664	29.165	0.1513								0	0	0	4.7016e-07	1	8442	188.38
AAAQEQYSAAVAR	13	0	Unmodified	_AAAQEQYSAAVAR_			0	0	CON__Q3T052	CON__Q3T052	CON__Q3T052	ISO-MSMS	-1	D_2h_Oe2l_2h_2uL	14	OE21_2	668.34	2	668.336	1334.66	NaN	NaN	NaN	-0.091618	-6.1232e-05	NaN	NaN	NaN	NaN	28.661	0.52571	28.857	28.704	29.23	0.19662								0	0	0	4.7424e-07	1	8565	187.41
AAAQEQYSAAVAR	13	0	Unmodified	_AAAQEQYSAAVAR_			0	0	CON__Q3T052	CON__Q3T052	CON__Q3T052	ISO-MSMS	-1	E_6h_Oe2l_2h_2uL	15	OE21_6	668.34	2	668.336	1334.66	NaN	NaN	NaN	0.10129	6.7693e-05	NaN	NaN	NaN	NaN	28.775	0.50772	28.958	28.826	29.334	0.18218								0	0	0	4.5967e-07	1	8526	190.86
AAAQEQYSAAVAR	13	0	Unmodified	_AAAQEQYSAAVAR_			0	0	CON__Q3T052	CON__Q3T052	CON__Q3T052	ISO-MSMS	-1	F_24h_Oe2l_2h_2uL	16	OE21_24	668.34	2	668.336	1334.66	NaN	NaN	NaN	0.034911	2.3332e-05	NaN	NaN	NaN	NaN	28.711	0.52555	28.916	28.774	29.3	0.20525								0	0	0	4.6807e-07	1	8620	188.87
AAAQLLQSQAQQSGAQQTK	19	1	Unmodified	_AAAQLLQSQAQQSGAQQTK_			0	0	sp|Q9NVA2|SEP11_HUMAN	sp|Q9NVA2|SEP11_HUMAN	sp|Q9NVA2|SEP11_HUMAN	ISO-MSMS	0	2_30min_373_2h_2uL	2	373_30	653.34	3	653.008	1956	NaN	NaN	NaN	0.34835	0.00022748	NaN	NaN	NaN	NaN	32.957	0.4493	33.257	33.042	33.492	0.30014								0	0	0	3.3789e-07	1	10075	157.54
AAAQLLQSQAQQSGAQQTK	19	1	Unmodified	_AAAQLLQSQAQQSGAQQTK_			0	0	sp|Q9NVA2|SEP11_HUMAN	sp|Q9NVA2|SEP11_HUMAN	sp|Q9NVA2|SEP11_HUMAN	ISO-MSMS	0	2_30min_373_2h_2uL	2	373_30	979.51	2	979.009	1956	NaN	NaN	NaN	0.69673	0.0006821	NaN	NaN	NaN	NaN	32.948	0.21077	33.248	33.13	33.341	0.30014								0	0	0	9.2751e-14	1	10095	272.5
AAAQLLQSQAQQSGAQQTK	19	1	Unmodified	_AAAQLLQSQAQQSGAQQTK_			0	0	sp|Q9NVA2|SEP11_HUMAN	sp|Q9NVA2|SEP11_HUMAN	sp|Q9NVA2|SEP11_HUMAN	ISO-MSMS	0	3_1h_373_2h_2uL	3	373_1	979.51	2	979.009	1956	NaN	NaN	NaN	-0.020146	-1.9723e-05	NaN	NaN	NaN	NaN	33.188	0.20427	33.32	33.23	33.435	0.1312								0	0	0	2.3564e-13	1	10155	257.76
AAAQLLQSQAQQSGAQQTK	19	1	Unmodified	_AAAQLLQSQAQQSGAQQTK_			0	0	sp|Q9NVA2|SEP11_HUMAN	sp|Q9NVA2|SEP11_HUMAN	sp|Q9NVA2|SEP11_HUMAN	ISO-MSMS	0	3_1h_373_2h_2uL	3	373_1	653.34	3	653.008	1956	NaN	NaN	NaN	-0.26953	-0.00017601	NaN	NaN	NaN	NaN	33.197	0.43969	33.328	33.083	33.523	0.1312								0	0	0	6.379e-07	1	10162	150.92
AAAQLLQSQAQQSGAQQTK	19	1	Unmodified	_AAAQLLQSQAQQSGAQQTK_			0	0	sp|Q9NVA2|SEP11_HUMAN	sp|Q9NVA2|SEP11_HUMAN	sp|Q9NVA2|SEP11_HUMAN	ISO-MSMS	0	4_2h_373_2h_2uL	4	373_2	653.34	3	653.008	1956	NaN	NaN	NaN	-0.089729	-5.8594e-05	NaN	NaN	NaN	NaN	33.312	0.37964	33.28	33.139	33.519	-0.031746								0	0	0	9.5443e-10	1	10199	184.37
AAAQLLQSQAQQSGAQQTK	19	1	Unmodified	_AAAQLLQSQAQQSGAQQTK_			0	0	sp|Q9NVA2|SEP11_HUMAN	sp|Q9NVA2|SEP11_HUMAN	sp|Q9NVA2|SEP11_HUMAN	ISO-MSMS	0	5_6h_373_2h_2uL	5	373_6	653.01	3	653.008	1956	NaN	NaN	NaN	0.056336	3.6788e-05	NaN	NaN	NaN	NaN	33.179	0.41068	33.268	33.018	33.429	0.088421								0	0	0	6.379e-07	1	10157	150.92
AAAQLLQSQAQQSGAQQTK	19	1	Unmodified	_AAAQLLQSQAQQSGAQQTK_			0	0	sp|Q9NVA2|SEP11_HUMAN	sp|Q9NVA2|SEP11_HUMAN	sp|Q9NVA2|SEP11_HUMAN	ISO-MSMS	0	6_24h_373_2h_2uL	6	373_24	653.01	3	653.008	1956	NaN	NaN	NaN	-0.22053	-0.00014401	NaN	NaN	NaN	NaN	33.067	0.30081	33.26	33.097	33.398	0.19326								0	0	0	6.3851e-07	1	10271	150.91
AAAQLLQSQAQQSGAQQTK	19	1	Unmodified	_AAAQLLQSQAQQSGAQQTK_			0	0	sp|Q9NVA2|SEP11_HUMAN	sp|Q9NVA2|SEP11_HUMAN	sp|Q9NVA2|SEP11_HUMAN	ISO-MSMS	0	B_30min_Oe2l_2h_2uL	12	OE21_30	653.34	3	653.008	1956	NaN	NaN	NaN	0.00038022	2.4829e-07	NaN	NaN	NaN	NaN	33.261	0.27064	33.309	33.174	33.445	0.047947								0	0	0	1.3165e-06	1	10161	135.95
AAAQLLQSQAQQSGAQQTK	19	1	Unmodified	_AAAQLLQSQAQQSGAQQTK_			0	0	sp|Q9NVA2|SEP11_HUMAN	sp|Q9NVA2|SEP11_HUMAN	sp|Q9NVA2|SEP11_HUMAN	ISO-MSMS	0	C_1h_Oe2l_2h_2uL	13	OE21_1	653.01	3	653.008	1956	NaN	NaN	NaN	-0.061476	-4.0144e-05	NaN	NaN	NaN	NaN	33.205	0.41872	33.289	33.005	33.423	0.084698								0	0	0	7.9329e-07	1	10126	147.49
AAAQLLQSQAQQSGAQQTK	19	1	Unmodified	_AAAQLLQSQAQQSGAQQTK_			0	0	sp|Q9NVA2|SEP11_HUMAN	sp|Q9NVA2|SEP11_HUMAN	sp|Q9NVA2|SEP11_HUMAN	ISO-MSMS	0	D_2h_Oe2l_2h_2uL	14	OE21_2	653.01	3	653.008	1956	NaN	NaN	NaN	0.38935	0.00025425	NaN	NaN	NaN	NaN	33.208	0.26429	33.337	33.205	33.47	0.1289								0	0	0	5.3413e-07	1	10245	153.21
AAAQLLQSQAQQSGAQQTK	19	1	Unmodified	_AAAQLLQSQAQQSGAQQTK_			0	0	sp|Q9NVA2|SEP11_HUMAN	sp|Q9NVA2|SEP11_HUMAN	sp|Q9NVA2|SEP11_HUMAN	ISO-MSMS	0	E_6h_Oe2l_2h_2uL	15	OE21_6	653.01	3	653.008	1956	NaN	NaN	NaN	0.16314	0.00010653	NaN	NaN	NaN	NaN	33.249	0.35905	33.268	33.02	33.379	0.019512								0	0	0	2.515e-09	1	10182	167.14
AAAQLLQSQAQQSGAQQTK	19	1	Unmodified	_AAAQLLQSQAQQSGAQQTK_			0	0	sp|Q9NVA2|SEP11_HUMAN	sp|Q9NVA2|SEP11_HUMAN	sp|Q9NVA2|SEP11_HUMAN	ISO-MSMS	0	E_6h_Oe2l_2h_2uL	15	OE21_6	979.51	2	979.009	1956	NaN	NaN	NaN	-0.16702	-0.00016351	NaN	NaN	NaN	NaN	33.26	0.20858	33.28	33.111	33.32	0.019508								0	0	0	0.030661	1	10210	65.295
AAAQLLQSQAQQSGAQQTK	19	1	Unmodified	_AAAQLLQSQAQQSGAQQTK_			0	0	sp|Q9NVA2|SEP11_HUMAN	sp|Q9NVA2|SEP11_HUMAN	sp|Q9NVA2|SEP11_HUMAN	ISO-MSMS	0	F_24h_Oe2l_2h_2uL	16	OE21_24	653.01	3	653.008	1956	NaN	NaN	NaN	0.19228	0.00012556	NaN	NaN	NaN	NaN	33.232	0.24776	33.274	33.128	33.376	0.042583								0	0	0	5.7117e-06	1	10312	129.11
AAASLAAVSGTAAASLGSAQPTDLGAHK	28	1	Unmodified	_AAASLAAVSGTAAASLGSAQPTDLGAHK_			0	0	sp|Q7Z5L9|I2BP2_HUMAN	sp|Q7Z5L9|I2BP2_HUMAN	sp|Q7Z5L9|I2BP2_HUMAN	ISO-MSMS	0	E_6h_Oe2l_2h_2uL	15	OE21_6	832.44	3	832.101	2493.28	NaN	NaN	NaN	0.85665	0.00071282	NaN	NaN	NaN	NaN	51.194	0.27051	51.014	50.878	51.149	-0.17972								0	0	0	1.8487e-09	1	16749	109.97
AAATPESQEPQAK	13	1	Unmodified	_AAATPESQEPQAK_			0	0	sp|P49006|MRP_HUMAN	sp|P49006|MRP_HUMAN	sp|P49006|MRP_HUMAN	ISO-MSMS	0	2_30min_373_2h_2uL	2	373_30	664.33	2	664.328	1326.64	NaN	NaN	NaN	1.634	0.0010855	NaN	NaN	NaN	NaN	19.62	0.23185	20.054	19.934	20.166	0.43335								0	0	0	0.0014734	1	5196	94.409
AAATPESQEPQAK	13	1	Unmodified	_AAATPESQEPQAK_			0	0	sp|P49006|MRP_HUMAN	sp|P49006|MRP_HUMAN	sp|P49006|MRP_HUMAN	ISO-MSMS	0	3_1h_373_2h_2uL	3	373_1	664.33	2	664.328	1326.64	NaN	NaN	NaN	1.3448	0.00089338	NaN	NaN	NaN	NaN	19.683	0.28056	20.042	19.917	20.198	0.35888								0	0	0	1.7146e-05	1	5202	132.88
AAATPESQEPQAK	13	1	Unmodified	_AAATPESQEPQAK_			0	0	sp|P49006|MRP_HUMAN	sp|P49006|MRP_HUMAN	sp|P49006|MRP_HUMAN	ISO-MSMS	0	B_30min_Oe2l_2h_2uL	12	OE21_30	664.33	2	664.328	1326.64	NaN	NaN	NaN	0.41272	0.00027418	NaN	NaN	NaN	NaN	19.643	0.3008	20.006	19.871	20.172	0.36255								0	0	0	9.9972e-07	1	5199	162.34
AAATPESQEPQAK	13	1	Unmodified	_AAATPESQEPQAK_			0	0	sp|P49006|MRP_HUMAN	sp|P49006|MRP_HUMAN	sp|P49006|MRP_HUMAN	ISO-MSMS	0	C_1h_Oe2l_2h_2uL	13	OE21_1	664.33	2	664.328	1326.64	NaN	NaN	NaN	0.41308	0.00027442	NaN	NaN	NaN	NaN	19.71	0.30909	20.028	19.885	20.194	0.31752								0	0	0	2.739e-06	1	5234	151.83
AAATPESQEPQAK	13	1	Unmodified	_AAATPESQEPQAK_			0	0	sp|P49006|MRP_HUMAN	sp|P49006|MRP_HUMAN	sp|P49006|MRP_HUMAN	ISO-MSMS	0	D_2h_Oe2l_2h_2uL	14	OE21_2	664.33	2	664.328	1326.64	NaN	NaN	NaN	0.2412	0.00016024	NaN	NaN	NaN	NaN	19.715	0.26544	20.078	19.946	20.211	0.36283								0	0	0	0.00014122	1	5304	110.47
AAATPESQEPQAK	13	1	Unmodified	_AAATPESQEPQAK_			0	0	sp|P49006|MRP_HUMAN	sp|P49006|MRP_HUMAN	sp|P49006|MRP_HUMAN	ISO-MSMS	0	E_6h_Oe2l_2h_2uL	15	OE21_6	664.33	2	664.328	1326.64	NaN	NaN	NaN	0.70898	0.000471	NaN	NaN	NaN	NaN	19.7	0.32145	20.048	19.907	20.228	0.3484								0	0	0	3.0503e-07	1	5233	204.52
AAATPESQEPQAK	13	1	Unmodified	_AAATPESQEPQAK_			0	0	sp|P49006|MRP_HUMAN	sp|P49006|MRP_HUMAN	sp|P49006|MRP_HUMAN	ISO-MSMS	0	F_24h_Oe2l_2h_2uL	16	OE21_24	664.33	2	664.328	1326.64	NaN	NaN	NaN	0.18591	0.00012351	NaN	NaN	NaN	NaN	19.762	0.32347	20.133	19.998	20.322	0.37148								0	0	0	4.6685e-06	1	5332	140.16
AAAVSSGFDGAIQLVSLGGR	20	0	Unmodified	_AAAVSSGFDGAIQLVSLGGR_			0	0	sp|O00468|AGRIN_HUMAN	sp|O00468|AGRIN_HUMAN	sp|O00468|AGRIN_HUMAN	ISO-MSMS	-1	5_6h_373_2h_2uL	5	373_6	939	2	938.5	1874.99	NaN	NaN	NaN	0.067217	6.3084e-05	NaN	NaN	NaN	NaN	66.433	0.22045	66.361	66.242	66.462	-0.071259								0	0	0	2.2106e-05	1	22055	107.14
AAAVSSGFDGAIQLVSLGGR	20	0	Unmodified	_AAAVSSGFDGAIQLVSLGGR_			0	0	sp|O00468|AGRIN_HUMAN	sp|O00468|AGRIN_HUMAN	sp|O00468|AGRIN_HUMAN	MSMS	-1	5_6h_373_2h_2uL	5	373_6	626	3	626.002	1874.99	NaN	NaN	NaN	NaN	NaN	NaN	NaN	NaN	NaN	66.459	1	66.388	65.888	66.888	-0.071259								0	0	0	3.0317e-06	1	22053	70.334
AAAVSSGFDGAIQLVSLGGR	20	0	Unmodified	_AAAVSSGFDGAIQLVSLGGR_			0	0	sp|O00468|AGRIN_HUMAN	sp|O00468|AGRIN_HUMAN	sp|O00468|AGRIN_HUMAN	ISO-MSMS	-1	6_24h_373_2h_2uL	6	373_24	939	2	938.5	1874.99	NaN	NaN	NaN	0.32024	0.00030054	NaN	NaN	NaN	NaN	66.325	0.22764	66.358	66.226	66.454	0.033577								0	0	0	7.3206e-07	1	22380	148.52
AAAVSSGFDGAIQLVSLGGR	20	0	Unmodified	_AAAVSSGFDGAIQLVSLGGR_			0	0	sp|O00468|AGRIN_HUMAN	sp|O00468|AGRIN_HUMAN	sp|O00468|AGRIN_HUMAN	ISO-MSMS	-1	E_6h_Oe2l_2h_2uL	15	OE21_6	626.34	3	626.002	1874.99	NaN	NaN	NaN	1.1373	0.00071195	NaN	NaN	NaN	NaN	66.482	0.29821	66.335	66.205	66.503	-0.14671								0	0	0	0.00056545	1	22072	49.036
AAAVSSGFDGAIQLVSLGGR	20	0	Unmodified	_AAAVSSGFDGAIQLVSLGGR_			0	0	sp|O00468|AGRIN_HUMAN	sp|O00468|AGRIN_HUMAN	sp|O00468|AGRIN_HUMAN	ISO-MSMS	-1	F_24h_Oe2l_2h_2uL	16	OE21_24	626.33	3	626.002	1874.99	NaN	NaN	NaN	0.20638	0.00012919	NaN	NaN	NaN	NaN	66.428	0.34143	66.304	66.178	66.519	-0.12363								0	0	0	0.00011871	1	22342	57.41
AAAVSSGFDGAIQLVSLGGR	20	0	Unmodified	_AAAVSSGFDGAIQLVSLGGR_			0	0	sp|O00468|AGRIN_HUMAN	sp|O00468|AGRIN_HUMAN	sp|O00468|AGRIN_HUMAN	ISO-MSMS	-1	F_24h_Oe2l_2h_2uL	16	OE21_24	939	2	938.5	1874.99	NaN	NaN	NaN	-0.32832	-0.00030813	NaN	NaN	NaN	NaN	66.423	0.31835	66.3	66.178	66.496	-0.12363								0	0	0	6.3713e-06	1	22359	128.22
AADAEAEVASLNR	13	0	Unmodified	_AADAEAEVASLNR_			0	0	sp|P06753|TPM3_HUMAN	sp|P06753|TPM3_HUMAN	sp|P06753|TPM3_HUMAN	ISO-MSMS	-1	2_30min_373_2h_2uL	2	373_30	658.83	2	658.826	1315.64	NaN	NaN	NaN	0.69618	0.00045866	NaN	NaN	NaN	NaN	34.317	0.50677	34.617	34.425	34.932	0.30014								0	0	0	1.027e-08	1	10583	232.79
AADAEAEVASLNR	13	0	Unmodified	_AADAEAEVASLNR_			0	0	sp|P06753|TPM3_HUMAN	sp|P06753|TPM3_HUMAN	sp|P06753|TPM3_HUMAN	ISO-MSMS	-1	6_24h_373_2h_2uL	6	373_24	658.83	2	658.826	1315.64	NaN	NaN	NaN	2.4172	0.0015925	NaN	NaN	NaN	NaN	34.409	0.30119	34.7	34.555	34.856	0.29106								0	0	0	5.2274e-07	1	10774	175.93
AADAEAEVASLNR	13	0	Unmodified	_AADAEAEVASLNR_			0	0	sp|P06753|TPM3_HUMAN	sp|P06753|TPM3_HUMAN	sp|P06753|TPM3_HUMAN	ISO-MSMS	-1	B_30min_Oe2l_2h_2uL	12	OE21_30	439.55	3	439.553	1315.64	NaN	NaN	NaN	0.2649	0.00011644	NaN	NaN	NaN	NaN	34.594	0.32859	34.642	34.521	34.85	0.047947								0	0	0	1.5176e-06	1	10654	112.64
AADAEAEVASLNR	13	0	Unmodified	_AADAEAEVASLNR_			0	0	sp|P06753|TPM3_HUMAN	sp|P06753|TPM3_HUMAN	sp|P06753|TPM3_HUMAN	ISO-MSMS	-1	C_1h_Oe2l_2h_2uL	13	OE21_1	439.55	3	439.553	1315.64	NaN	NaN	NaN	0.11019	4.8435e-05	NaN	NaN	NaN	NaN	34.516	0.3252	34.6	34.423	34.748	0.084698								0	0	0	2.4782e-07	1	10605	130.16
AADAEAEVASLNR	13	0	Unmodified	_AADAEAEVASLNR_			0	0	sp|P06753|TPM3_HUMAN	sp|P06753|TPM3_HUMAN	sp|P06753|TPM3_HUMAN	ISO-MSMS	-1	D_2h_Oe2l_2h_2uL	14	OE21_2	439.55	3	439.553	1315.64	NaN	NaN	NaN	-0.18512	-8.1371e-05	NaN	NaN	NaN	NaN	34.524	0.35156	34.653	34.51	34.862	0.1289								0	0	0	2.4362e-07	1	10745	135.1
AADAEAEVASLNR	13	0	Unmodified	_AADAEAEVASLNR_			0	0	sp|P06753|TPM3_HUMAN	sp|P06753|TPM3_HUMAN	sp|P06753|TPM3_HUMAN	ISO-MSMS	-1	D_2h_Oe2l_2h_2uL	14	OE21_2	658.83	2	658.826	1315.64	NaN	NaN	NaN	1.6343	0.0010767	NaN	NaN	NaN	NaN	34.522	0.41033	34.651	34.51	34.92	0.1289								0	0	0	3.4163e-06	1	10762	147.73
AADAEAEVASLNR	13	0	Unmodified	_AADAEAEVASLNR_			0	0	sp|P06753|TPM3_HUMAN	sp|P06753|TPM3_HUMAN	sp|P06753|TPM3_HUMAN	ISO-MSMS	-1	E_6h_Oe2l_2h_2uL	15	OE21_6	439.55	3	439.553	1315.64	NaN	NaN	NaN	0.40282	0.00017706	NaN	NaN	NaN	NaN	34.571	0.26221	34.59	34.459	34.721	0.019508								0	0	0	7.3194e-06	1	10676	105.03
AADAEAEVASLNR	13	0	Unmodified	_AADAEAEVASLNR_			0	0	sp|P06753|TPM3_HUMAN	sp|P06753|TPM3_HUMAN	sp|P06753|TPM3_HUMAN	ISO-MSMS	-1	F_24h_Oe2l_2h_2uL	16	OE21_24	439.55	3	439.553	1315.64	NaN	NaN	NaN	-0.12652	-5.561e-05	NaN	NaN	NaN	NaN	34.567	0.26501	34.61	34.472	34.737	0.042583								0	0	0	1.1236e-05	1	10810	98.182
AADAEAEVASLNR	13	0	Unmodified	_AADAEAEVASLNR_			0	0	sp|P06753|TPM3_HUMAN	sp|P06753|TPM3_HUMAN	sp|P06753|TPM3_HUMAN	ISO-MSMS	-1	F_24h_Oe2l_2h_2uL	16	OE21_24	658.83	2	658.826	1315.64	NaN	NaN	NaN	1.5947	0.0010506	NaN	NaN	NaN	NaN	34.569	0.38581	34.612	34.472	34.857	0.042583								0	0	0	3.9263e-06	1	10819	144.65
AADAEAEVASLNRR	14	0	Unmodified	_AADAEAEVASLNRR_			0	1	sp|P06753|TPM3_HUMAN	sp|P06753|TPM3_HUMAN	sp|P06753|TPM3_HUMAN	ISO-MSMS	-1	2_30min_373_2h_2uL	2	373_30	736.88	2	736.876	1471.74	NaN	NaN	NaN	0.34921	0.00025732	NaN	NaN	NaN	NaN	29.989	0.22806	30.356	30.249	30.477	0.36674								0	0	0	6.0902e-08	1	8987	213.81
AADAEAEVASLNRR	14	0	Unmodified	_AADAEAEVASLNRR_			0	1	sp|P06753|TPM3_HUMAN	sp|P06753|TPM3_HUMAN	sp|P06753|TPM3_HUMAN	ISO-MSMS	-1	3_1h_373_2h_2uL	3	373_1	737.38	2	736.876	1471.74	NaN	NaN	NaN	0.37614	0.00027716	NaN	NaN	NaN	NaN	30.142	0.21997	30.34	30.231	30.451	0.19781								0	0	0	4.7001e-09	1	9026	226.29
AADAEAEVASLNRR	14	0	Unmodified	_AADAEAEVASLNRR_			0	1	sp|P06753|TPM3_HUMAN	sp|P06753|TPM3_HUMAN	sp|P06753|TPM3_HUMAN	ISO-MSMS	-1	4_2h_373_2h_2uL	4	373_2	736.88	2	736.876	1471.74	NaN	NaN	NaN	0.22116	0.00016297	NaN	NaN	NaN	NaN	30.278	0.19875	30.313	30.219	30.418	0.034857								0	0	0	6.4321e-09	1	9090	224.58
AADAEAEVASLNRR	14	0	Unmodified	_AADAEAEVASLNRR_			0	1	sp|P06753|TPM3_HUMAN	sp|P06753|TPM3_HUMAN	sp|P06753|TPM3_HUMAN	ISO-MSMS	-1	5_6h_373_2h_2uL	5	373_6	736.87	2	736.876	1471.74	NaN	NaN	NaN	0.29106	0.00021448	NaN	NaN	NaN	NaN	30.134	0.15382	30.382	30.312	30.466	0.2481								0	0	0	6.6391e-08	1	9049	212.72
AADAEAEVASLNRR	14	0	Unmodified	_AADAEAEVASLNRR_			0	1	sp|P06753|TPM3_HUMAN	sp|P06753|TPM3_HUMAN	sp|P06753|TPM3_HUMAN	ISO-MSMS	-1	6_24h_373_2h_2uL	6	373_24	491.59	3	491.587	1471.74	NaN	NaN	NaN	-0.54605	-0.00026843	NaN	NaN	NaN	NaN	30.072	0.38173	30.425	30.262	30.644	0.35294								0	0	0	1.9764e-06	1	9139	115.34
AADAEAEVASLNRR	14	0	Unmodified	_AADAEAEVASLNRR_			0	1	sp|P06753|TPM3_HUMAN	sp|P06753|TPM3_HUMAN	sp|P06753|TPM3_HUMAN	ISO-MSMS	-1	6_24h_373_2h_2uL	6	373_24	736.88	2	736.876	1471.74	NaN	NaN	NaN	0.23386	0.00017232	NaN	NaN	NaN	NaN	30.042	0.20226	30.395	30.295	30.498	0.35294								0	0	0	2.4817e-08	1	9154	220.94
AADAEAEVASLNRR	14	0	Unmodified	_AADAEAEVASLNRR_			0	1	sp|P06753|TPM3_HUMAN	sp|P06753|TPM3_HUMAN	sp|P06753|TPM3_HUMAN	ISO-MSMS	-1	B_30min_Oe2l_2h_2uL	12	OE21_30	736.88	2	736.876	1471.74	NaN	NaN	NaN	-0.53012	-0.00039063	NaN	NaN	NaN	NaN	30.167	0.17897	30.363	30.29	30.469	0.19633								0	0	0	1.9045e-07	1	9045	178.46
AADAEAEVASLNRR	14	0	Unmodified	_AADAEAEVASLNRR_			0	1	sp|P06753|TPM3_HUMAN	sp|P06753|TPM3_HUMAN	sp|P06753|TPM3_HUMAN	ISO-MSMS	-1	C_1h_Oe2l_2h_2uL	13	OE21_1	737.38	2	736.876	1471.74	NaN	NaN	NaN	-0.48771	-0.00035938	NaN	NaN	NaN	NaN	30.173	0.15795	30.324	30.227	30.385	0.1513								0	0	0	2.0213e-07	1	9024	172.8
AADAEAEVASLNRR	14	0	Unmodified	_AADAEAEVASLNRR_			0	1	sp|P06753|TPM3_HUMAN	sp|P06753|TPM3_HUMAN	sp|P06753|TPM3_HUMAN	ISO-MSMS	-1	D_2h_Oe2l_2h_2uL	14	OE21_2	491.59	3	491.587	1471.74	NaN	NaN	NaN	1.1136	0.00054745	NaN	NaN	NaN	NaN	30.13	0.2972	30.23	30.069	30.366	0.10055								0	0	0	6.815e-05	1	9106	88.087
AADAEAEVASLNRR	14	0	Unmodified	_AADAEAEVASLNRR_			0	1	sp|P06753|TPM3_HUMAN	sp|P06753|TPM3_HUMAN	sp|P06753|TPM3_HUMAN	ISO-MSMS	-1	D_2h_Oe2l_2h_2uL	14	OE21_2	736.87	2	736.876	1471.74	NaN	NaN	NaN	0.029464	2.1711e-05	NaN	NaN	NaN	NaN	30.16	0.23853	30.261	30.127	30.366	0.10055								0	0	0	1.8893e-07	1	9120	179.2
AADAEAEVASLNRR	14	0	Unmodified	_AADAEAEVASLNRR_			0	1	sp|P06753|TPM3_HUMAN	sp|P06753|TPM3_HUMAN	sp|P06753|TPM3_HUMAN	ISO-MSMS	-1	E_6h_Oe2l_2h_2uL	15	OE21_6	736.88	2	736.876	1471.74	NaN	NaN	NaN	0.10816	7.9698e-05	NaN	NaN	NaN	NaN	30.267	0.20722	30.353	30.249	30.456	0.086113								0	0	0	1.946e-07	1	9093	176.45
AADAEAEVASLNRR	14	0	Unmodified	_AADAEAEVASLNRR_			0	1	sp|P06753|TPM3_HUMAN	sp|P06753|TPM3_HUMAN	sp|P06753|TPM3_HUMAN	ISO-MSMS	-1	F_24h_Oe2l_2h_2uL	16	OE21_24	736.88	2	736.876	1471.74	NaN	NaN	NaN	0.17629	0.00012991	NaN	NaN	NaN	NaN	30.233	0.20658	30.342	30.238	30.445	0.10919								0	0	0	2.0458e-07	1	9214	171.62
AADALEEQQR	10	0	Unmodified	_AADALEEQQR_			0	0	sp|Q14980|NUMA1_HUMAN	sp|Q14980|NUMA1_HUMAN	sp|Q14980|NUMA1_HUMAN	ISO-MSMS	-1	D_2h_Oe2l_2h_2uL	14	OE21_2	565.78	2	565.775	1129.54	NaN	NaN	NaN	-0.58507	-0.00033102	NaN	NaN	NaN	NaN	23.47	0.28477	23.733	23.609	23.894	0.26322								0	0	0	7.7795e-05	1	6654	166.52
AADALEEQQR	10	0	Unmodified	_AADALEEQQR_			0	0	sp|Q14980|NUMA1_HUMAN	sp|Q14980|NUMA1_HUMAN	sp|Q14980|NUMA1_HUMAN	ISO-MSMS	-1	E_6h_Oe2l_2h_2uL	15	OE21_6	565.78	2	565.775	1129.54	NaN	NaN	NaN	0.13015	7.3634e-05	NaN	NaN	NaN	NaN	23.426	0.3091	23.675	23.539	23.849	0.24879								0	0	0	3.9534e-05	1	6591	214.12
AADALEEQQR	10	0	Unmodified	_AADALEEQQR_			0	0	sp|Q14980|NUMA1_HUMAN	sp|Q14980|NUMA1_HUMAN	sp|Q14980|NUMA1_HUMAN	ISO-MSMS	-1	F_24h_Oe2l_2h_2uL	16	OE21_24	565.78	2	565.775	1129.54	NaN	NaN	NaN	-0.010988	-6.2165e-06	NaN	NaN	NaN	NaN	23.392	0.51327	23.664	23.523	24.036	0.27186								0	0	0	6.2149e-06	1	6676	225.4
AADCEVEQWDSDEPIPAKELER	22	1	Unmodified	_AADCEVEQWDSDEPIPAKELER_			0	1	sp|Q9UBQ7|GRHPR_HUMAN	sp|Q9UBQ7|GRHPR_HUMAN	sp|Q9UBQ7|GRHPR_HUMAN	ISO-MSMS	0	2_30min_373_2h_2uL	2	373_30	863.39	3	863.059	2586.15	NaN	NaN	NaN	0.30853	0.00026628	NaN	NaN	NaN	NaN	51.279	0.30884	51.579	51.412	51.721	0.30014								0	0	0	9.4219e-09	1	16813	159.74
AADCEVEQWDSDEPIPAKELER	22	1	Unmodified	_AADCEVEQWDSDEPIPAKELER_			0	1	sp|Q9UBQ7|GRHPR_HUMAN	sp|Q9UBQ7|GRHPR_HUMAN	sp|Q9UBQ7|GRHPR_HUMAN	ISO-MSMS	0	3_1h_373_2h_2uL	3	373_1	863.39	3	863.059	2586.15	NaN	NaN	NaN	0.060915	5.2573e-05	NaN	NaN	NaN	NaN	51.43	0.34155	51.561	51.396	51.737	0.1312								0	0	0	1.6583e-15	1	16861	209.67
AADCEVEQWDSDEPIPAKELER	22	1	Unmodified	_AADCEVEQWDSDEPIPAKELER_			0	1	sp|Q9UBQ7|GRHPR_HUMAN	sp|Q9UBQ7|GRHPR_HUMAN	sp|Q9UBQ7|GRHPR_HUMAN	ISO-MSMS	0	4_2h_373_2h_2uL	4	373_2	863.39	3	863.059	2586.15	NaN	NaN	NaN	0.036566	3.1558e-05	NaN	NaN	NaN	NaN	51.551	0.36221	51.52	51.349	51.711	-0.031746								0	0	0	1.1729e-21	1	16912	240.31
AADCEVEQWDSDEPIPAKELER	22	1	Unmodified	_AADCEVEQWDSDEPIPAKELER_			0	1	sp|Q9UBQ7|GRHPR_HUMAN	sp|Q9UBQ7|GRHPR_HUMAN	sp|Q9UBQ7|GRHPR_HUMAN	ISO-MSMS	0	5_6h_373_2h_2uL	5	373_6	863.39	3	863.059	2586.15	NaN	NaN	NaN	-0.16967	-0.00014643	NaN	NaN	NaN	NaN	51.471	0.34203	51.56	51.392	51.734	0.088421								0	0	0	1.0759e-05	1	16859	99.441
AADCEVEQWDSDEPIPAKELER	22	1	Unmodified	_AADCEVEQWDSDEPIPAKELER_			0	1	sp|Q9UBQ7|GRHPR_HUMAN	sp|Q9UBQ7|GRHPR_HUMAN	sp|Q9UBQ7|GRHPR_HUMAN	ISO-MSMS	0	D_2h_Oe2l_2h_2uL	14	OE21_2	863.39	3	863.059	2586.15	NaN	NaN	NaN	0.36495	0.00031498	NaN	NaN	NaN	NaN	51.442	0.2723	51.566	51.437	51.709	0.12424								0	0	0	1.6375e-08	1	16993	155.87
AADEAMEER	9	0	Unmodified	_AADEAMEER_			0	0	sp|Q9NXH9|TRM1_HUMAN	sp|Q9NXH9|TRM1_HUMAN	sp|Q9NXH9|TRM1_HUMAN	ISO-MSMS	-1	D_2h_Oe2l_2h_2uL	14	OE21_2	511.22	2	511.216	1020.42	NaN	NaN	NaN	1.4137	0.00072269	NaN	NaN	NaN	NaN	21.004	0.26815	21.367	21.261	21.529	0.36283								0	0	0	0.039281	1	5779	67.494
AADEEAFEDNSEEYIRR	17	0	Unmodified	_AADEEAFEDNSEEYIRR_			0	1	sp|P55060|XPO2_HUMAN	sp|P55060|XPO2_HUMAN	sp|P55060|XPO2_HUMAN	ISO-MSMS	-1	3_1h_373_2h_2uL	3	373_1	682.3	3	681.968	2042.88	NaN	NaN	NaN	0.15644	0.00010668	NaN	NaN	NaN	NaN	41.942	0.20681	42.007	41.875	42.081	0.064598								0	0	0	1.289e-06	1	13399	151.8
AADEEAFEDNSEEYIRR	17	0	Unmodified	_AADEEAFEDNSEEYIRR_			0	1	sp|P55060|XPO2_HUMAN	sp|P55060|XPO2_HUMAN	sp|P55060|XPO2_HUMAN	ISO-MSMS	-1	4_2h_373_2h_2uL	4	373_2	682.3	3	681.968	2042.88	NaN	NaN	NaN	0.034348	2.3425e-05	NaN	NaN	NaN	NaN	42.072	0.19562	41.974	41.864	42.06	-0.098351								0	0	0	5.4129e-12	1	13454	204.82
AADEEAFEDNSEEYIRR	17	0	Unmodified	_AADEEAFEDNSEEYIRR_			0	1	sp|P55060|XPO2_HUMAN	sp|P55060|XPO2_HUMAN	sp|P55060|XPO2_HUMAN	ISO-MSMS	-1	B_30min_Oe2l_2h_2uL	12	OE21_30	682.3	3	681.968	2042.88	NaN	NaN	NaN	-0.12031	-8.2044e-05	NaN	NaN	NaN	NaN	42.079	0.32751	42.042	41.901	42.229	-0.036495								0	0	0	2.8586e-12	1	13398	214.53
AADEEAFEDNSEEYIRR	17	0	Unmodified	_AADEEAFEDNSEEYIRR_			0	1	sp|P55060|XPO2_HUMAN	sp|P55060|XPO2_HUMAN	sp|P55060|XPO2_HUMAN	ISO-MSMS	-1	C_1h_Oe2l_2h_2uL	13	OE21_1	682.3	3	681.968	2042.88	NaN	NaN	NaN	0.13125	8.9506e-05	NaN	NaN	NaN	NaN	42.118	0.32893	42.037	41.874	42.203	-0.08152								0	0	0	4.4751e-12	1	13381	208.39
AADEEAFEDNSEEYIRR	17	0	Unmodified	_AADEEAFEDNSEEYIRR_			0	1	sp|P55060|XPO2_HUMAN	sp|P55060|XPO2_HUMAN	sp|P55060|XPO2_HUMAN	ISO-MSMS	-1	D_2h_Oe2l_2h_2uL	14	OE21_2	682.3	3	681.968	2042.88	NaN	NaN	NaN	0.10761	7.3387e-05	NaN	NaN	NaN	NaN	41.92	0.29453	41.977	41.844	42.139	0.057636								0	0	0	2.7365e-12	1	13482	215
AADEEAFEDNSEEYIRR	17	0	Unmodified	_AADEEAFEDNSEEYIRR_			0	1	sp|P55060|XPO2_HUMAN	sp|P55060|XPO2_HUMAN	sp|P55060|XPO2_HUMAN	ISO-MSMS	-1	E_6h_Oe2l_2h_2uL	15	OE21_6	682.3	3	681.968	2042.88	NaN	NaN	NaN	0.022397	1.5274e-05	NaN	NaN	NaN	NaN	42.114	0.32297	41.968	41.829	42.152	-0.14671								0	0	0	5.1746e-09	1	13440	169.09
AADEEAFEDNSEEYIRR	17	0	Unmodified	_AADEEAFEDNSEEYIRR_			0	1	sp|P55060|XPO2_HUMAN	sp|P55060|XPO2_HUMAN	sp|P55060|XPO2_HUMAN	ISO-MSMS	-1	F_24h_Oe2l_2h_2uL	16	OE21_24	681.97	3	681.968	2042.88	NaN	NaN	NaN	0.23717	0.00016174	NaN	NaN	NaN	NaN	41.951	0.29376	41.92	41.78	42.074	-0.030491								0	0	0	2.3696e-12	1	13554	216.39
AADEVLAEAK	10	1	Unmodified	_AADEVLAEAK_			0	0	sp|Q6P1J9|CDC73_HUMAN	sp|Q6P1J9|CDC73_HUMAN	sp|Q6P1J9|CDC73_HUMAN	ISO-MSMS	0	D_2h_Oe2l_2h_2uL	14	OE21_2	508.77	2	508.767	1015.52	NaN	NaN	NaN	0.025855	1.3154e-05	NaN	NaN	NaN	NaN	31.695	0.2684	31.729	31.665	31.933	0.033941								0	0	0	0.00045422	1	9702	115.71
AADFIDQALAQK	12	1	Unmodified	_AADFIDQALAQK_			0	0	sp|P51452|DUS3_HUMAN	sp|P51452|DUS3_HUMAN	sp|P51452|DUS3_HUMAN	MSMS	0	2_30min_373_2h_2uL	2	373_30	645.84	2	645.838	1289.66	NaN	NaN	NaN	NaN	NaN	NaN	NaN	NaN	NaN	54.665	1	54.899	54.399	55.399	0.23354								0	0	0	0.0098809	1	18023	107.24
AADFIDQALAQK	12	1	Unmodified	_AADFIDQALAQK_			0	0	sp|P51452|DUS3_HUMAN	sp|P51452|DUS3_HUMAN	sp|P51452|DUS3_HUMAN	MSMS	0	3_1h_373_2h_2uL	3	373_1	645.84	2	645.838	1289.66	NaN	NaN	NaN	NaN	NaN	NaN	NaN	NaN	NaN	54.787	1	54.852	54.352	55.352	0.064598								0	0	0	0.0073714	1	18060	119.68
AADFSDPAFLAHTNR	15	0	Unmodified	_AADFSDPAFLAHTNR_			0	0	CON__ENSEMBL:ENSBTAP00000018574	CON__ENSEMBL:ENSBTAP00000018574	CON__ENSEMBL:ENSBTAP00000018574	ISO-MSMS	-1	4_2h_373_2h_2uL	4	373_2	544.93	3	544.93	1631.77	NaN	NaN	NaN	-0.81448	-0.00044383	NaN	NaN	NaN	NaN	45.912	0.58625	45.813	45.66	46.246	-0.098351								0	0	0	0.00067509	1	14849	70.281
AADFSDPAFLAHTNR	15	0	Unmodified	_AADFSDPAFLAHTNR_			0	0	CON__ENSEMBL:ENSBTAP00000018574	CON__ENSEMBL:ENSBTAP00000018574	CON__ENSEMBL:ENSBTAP00000018574	ISO-MSMS	-1	5_6h_373_2h_2uL	5	373_6	545.26	3	544.93	1631.77	NaN	NaN	NaN	-1.3537	-0.00073767	NaN	NaN	NaN	NaN	45.831	0.80675	45.853	45.687	46.493	0.021816								0	0	0	5.0176e-05	1	14796	91.207
AADFSDPAFLAHTNR	15	0	Unmodified	_AADFSDPAFLAHTNR_			0	0	CON__ENSEMBL:ENSBTAP00000018574	CON__ENSEMBL:ENSBTAP00000018574	CON__ENSEMBL:ENSBTAP00000018574	ISO-MSMS	-1	6_24h_373_2h_2uL	6	373_24	544.93	3	544.93	1631.77	NaN	NaN	NaN	-0.10784	-5.8766e-05	NaN	NaN	NaN	NaN	45.648	0.59528	45.872	45.716	46.311	0.22446								0	0	0	2.9618e-05	1	14941	102.5
AADFSDPAFLAHTNR	15	0	Unmodified	_AADFSDPAFLAHTNR_			0	0	CON__ENSEMBL:ENSBTAP00000018574	CON__ENSEMBL:ENSBTAP00000018574	CON__ENSEMBL:ENSBTAP00000018574	ISO-MSMS	-1	B_30min_Oe2l_2h_2uL	12	OE21_30	545.26	3	544.93	1631.77	NaN	NaN	NaN	-0.97609	-0.0005319	NaN	NaN	NaN	NaN	45.911	0.63062	45.874	45.71	46.341	-0.036495								0	0	0	0.00058448	1	14818	70.529
AADFSDPAFLAHTNR	15	0	Unmodified	_AADFSDPAFLAHTNR_			0	0	CON__ENSEMBL:ENSBTAP00000018574	CON__ENSEMBL:ENSBTAP00000018574	CON__ENSEMBL:ENSBTAP00000018574	ISO-MSMS	-1	C_1h_Oe2l_2h_2uL	13	OE21_1	544.93	3	544.93	1631.77	NaN	NaN	NaN	-0.92055	-0.00050164	NaN	NaN	NaN	NaN	45.991	0.77127	45.81	45.434	46.205	-0.18114								0	0	0	0.00058448	1	14805	70.529
AADFSDPAFLAHTNR	15	0	Unmodified	_AADFSDPAFLAHTNR_			0	0	CON__ENSEMBL:ENSBTAP00000018574	CON__ENSEMBL:ENSBTAP00000018574	CON__ENSEMBL:ENSBTAP00000018574	ISO-MSMS	-1	D_2h_Oe2l_2h_2uL	14	OE21_2	545.26	3	544.93	1631.77	NaN	NaN	NaN	-0.87542	-0.00047704	NaN	NaN	NaN	NaN	45.824	0.52677	45.862	45.604	46.131	0.037239								0	0	0	0.00058448	1	14964	70.529
AADFSDPAFLAHTNR	15	0	Unmodified	_AADFSDPAFLAHTNR_			0	0	CON__ENSEMBL:ENSBTAP00000018574	CON__ENSEMBL:ENSBTAP00000018574	CON__ENSEMBL:ENSBTAP00000018574	ISO-MSMS	-1	E_6h_Oe2l_2h_2uL	15	OE21_6	544.93	3	544.93	1631.77	NaN	NaN	NaN	-1.0346	-0.00056378	NaN	NaN	NaN	NaN	46.055	0.38003	45.809	45.663	46.043	-0.24632								0	0	0	2.6581e-05	1	14883	102.28
AADFSDPAFLAHTNR	15	0	Unmodified	_AADFSDPAFLAHTNR_			0	0	CON__ENSEMBL:ENSBTAP00000018574	CON__ENSEMBL:ENSBTAP00000018574	CON__ENSEMBL:ENSBTAP00000018574	ISO-MSMS	-1	F_24h_Oe2l_2h_2uL	16	OE21_24	544.93	3	544.93	1631.77	NaN	NaN	NaN	-0.30452	-0.00016594	NaN	NaN	NaN	NaN	45.846	0.3606	45.809	45.682	46.043	-0.036961								0	0	0	5.4911e-05	1	14987	88.706
AADPPAENSSAPEAEQGGAE	20	0	Unmodified	_AADPPAENSSAPEAEQGGAE_			0	0	sp|P67809|YBOX1_HUMAN	sp|P67809|YBOX1_HUMAN	sp|P67809|YBOX1_HUMAN	ISO-MSMS	-1	2_30min_373_2h_2uL	2	373_30	949.91	2	949.406	1896.8	NaN	NaN	NaN	0.088959	8.4458e-05	NaN	NaN	NaN	NaN	30.335	0.5063	30.702	30.507	31.013	0.36674								0	0	0	1.322e-06	1	9105	135.24
AADPPAENSSAPEAEQGGAE	20	0	Unmodified	_AADPPAENSSAPEAEQGGAE_			0	0	sp|P67809|YBOX1_HUMAN	sp|P67809|YBOX1_HUMAN	sp|P67809|YBOX1_HUMAN	ISO-MSMS	-1	3_1h_373_2h_2uL	3	373_1	949.41	2	949.406	1896.8	NaN	NaN	NaN	0.22948	0.00021787	NaN	NaN	NaN	NaN	30.529	0.44755	30.727	30.538	30.986	0.1978								0	0	0	2.8574e-06	1	9153	132.93
AADPPAENSSAPEAEQGGAE	20	0	Unmodified	_AADPPAENSSAPEAEQGGAE_			0	0	sp|P67809|YBOX1_HUMAN	sp|P67809|YBOX1_HUMAN	sp|P67809|YBOX1_HUMAN	ISO-MSMS	-1	4_2h_373_2h_2uL	4	373_2	949.91	2	949.406	1896.8	NaN	NaN	NaN	0.16819	0.00015968	NaN	NaN	NaN	NaN	30.643	0.50328	30.678	30.476	30.979	0.034859								0	0	0	7.9013e-06	1	9200	126.17
AADPPAENSSAPEAEQGGAE	20	0	Unmodified	_AADPPAENSSAPEAEQGGAE_			0	0	sp|P67809|YBOX1_HUMAN	sp|P67809|YBOX1_HUMAN	sp|P67809|YBOX1_HUMAN	ISO-MSMS	-1	5_6h_373_2h_2uL	5	373_6	949.91	2	949.406	1896.8	NaN	NaN	NaN	-0.061713	-5.8591e-05	NaN	NaN	NaN	NaN	30.509	0.44017	30.757	30.555	30.995	0.2481								0	0	0	5.3418e-05	1	9165	101.43
AADPPAENSSAPEAEQGGAE	20	0	Unmodified	_AADPPAENSSAPEAEQGGAE_			0	0	sp|P67809|YBOX1_HUMAN	sp|P67809|YBOX1_HUMAN	sp|P67809|YBOX1_HUMAN	ISO-MSMS	-1	B_30min_Oe2l_2h_2uL	12	OE21_30	949.91	2	949.406	1896.8	NaN	NaN	NaN	0.5991	0.00056879	NaN	NaN	NaN	NaN	30.558	0.44815	30.754	30.529	30.977	0.19633								0	0	0	1.096e-06	1	9149	140.33
AADPPAENSSAPEAEQGGAE	20	0	Unmodified	_AADPPAENSSAPEAEQGGAE_			0	0	sp|P67809|YBOX1_HUMAN	sp|P67809|YBOX1_HUMAN	sp|P67809|YBOX1_HUMAN	ISO-MSMS	-1	C_1h_Oe2l_2h_2uL	13	OE21_1	949.4	2	949.406	1896.8	NaN	NaN	NaN	0.32226	0.00030595	NaN	NaN	NaN	NaN	30.524	0.48377	30.676	30.444	30.928	0.1513								0	0	0	1.7457e-05	1	9120	113.37
AADPPAENSSAPEAEQGGAE	20	0	Unmodified	_AADPPAENSSAPEAEQGGAE_			0	0	sp|P67809|YBOX1_HUMAN	sp|P67809|YBOX1_HUMAN	sp|P67809|YBOX1_HUMAN	ISO-MSMS	-1	D_2h_Oe2l_2h_2uL	14	OE21_2	949.91	2	949.406	1896.8	NaN	NaN	NaN	0.33934	0.00032217	NaN	NaN	NaN	NaN	30.563	0.4901	30.664	30.448	30.938	0.10055								0	0	0	4.251e-06	1	9247	131.06
AADPPAENSSAPEAEQGGAE	20	0	Unmodified	_AADPPAENSSAPEAEQGGAE_			0	0	sp|P67809|YBOX1_HUMAN	sp|P67809|YBOX1_HUMAN	sp|P67809|YBOX1_HUMAN	ISO-MSMS	-1	E_6h_Oe2l_2h_2uL	15	OE21_6	949.91	2	949.406	1896.8	NaN	NaN	NaN	0.46197	0.0004386	NaN	NaN	NaN	NaN	30.633	0.50006	30.719	30.487	30.987	0.086113								0	0	0	2.2935e-05	1	9200	106.03
AADPPAENSSAPEAEQGGAE	20	0	Unmodified	_AADPPAENSSAPEAEQGGAE_			0	0	sp|P67809|YBOX1_HUMAN	sp|P67809|YBOX1_HUMAN	sp|P67809|YBOX1_HUMAN	ISO-MSMS	-1	F_24h_Oe2l_2h_2uL	16	OE21_24	949.41	2	949.406	1896.8	NaN	NaN	NaN	0.028015	2.6598e-05	NaN	NaN	NaN	NaN	30.596	0.44294	30.705	30.534	30.977	0.10919								0	0	0	8.2776e-07	1	9343	146.37
AADRLEQELLR	11	0	Unmodified	_AADRLEQELLR_			0	1	sp|Q6PK04|CC137_HUMAN	sp|Q6PK04|CC137_HUMAN	sp|Q6PK04|CC137_HUMAN	ISO-MSMS	-1	F_24h_Oe2l_2h_2uL	16	OE21_24	438.58	3	438.577	1312.71	NaN	NaN	NaN	0.11495	5.0415e-05	NaN	NaN	NaN	NaN	42.257	0.32317	42.227	42.045	42.368	-0.030495								0	0	0	1.3564e-05	1	13689	138.45
AAEAGGAEEQYGFLTTPTK	19	1	Unmodified	_AAEAGGAEEQYGFLTTPTK_			0	0	sp|P46821|MAP1B_HUMAN	sp|P46821|MAP1B_HUMAN	sp|P46821|MAP1B_HUMAN	ISO-MSMS	0	2_30min_373_2h_2uL	2	373_30	970.97	2	970.965	1939.92	NaN	NaN	NaN	0.0088137	8.5578e-06	NaN	NaN	NaN	NaN	49.133	0.19518	49.433	49.314	49.509	0.30014								0	0	0	0.00016007	1	16026	97.273
AAEALHGEADSSGVLAAVDATVNK	24	1	Unmodified	_AAEALHGEADSSGVLAAVDATVNK_			0	0	sp|Q14554|PDIA5_HUMAN	sp|Q14554|PDIA5_HUMAN	sp|Q14554|PDIA5_HUMAN	ISO-MSMS	0	3_1h_373_2h_2uL	3	373_1	766.38	3	766.052	2295.13	NaN	NaN	NaN	-2.9512	-0.0022608	NaN	NaN	NaN	NaN	53.162	0.39595	53.293	53.123	53.519	0.1312								0	0	0	1.8441e-05	1	17480	56.298
AAEAVAAAVGTGATTAAVMAAAGIAAIGPAK	31	1	Unmodified	_AAEAVAAAVGTGATTAAVMAAAGIAAIGPAK_			0	0	sp|P46821|MAP1B_HUMAN	sp|P46821|MAP1B_HUMAN	sp|P46821|MAP1B_HUMAN	ISO-MSMS	0	2_30min_373_2h_2uL	2	373_30	875.81	3	875.474	2623.4	NaN	NaN	NaN	0.28133	0.00024629	NaN	NaN	NaN	NaN	80.485	0.54819	80.719	80.53	81.079	0.23354								0	0	0	0.0044848	1	26779	50.593
AAEAVAAAVGTGATTAAVMAAAGIAAIGPAK	31	1	Unmodified	_AAEAVAAAVGTGATTAAVMAAAGIAAIGPAK_			0	0	sp|P46821|MAP1B_HUMAN	sp|P46821|MAP1B_HUMAN	sp|P46821|MAP1B_HUMAN	ISO-MSMS	0	4_2h_373_2h_2uL	4	373_2	657.11	4	656.857	2623.4	NaN	NaN	NaN	0.56846	0.0003734	NaN	NaN	NaN	NaN	80.768	0.52185	80.768	80.572	81.094	4.5776e-05								0	0	0	0.0046233	1	26852	51.119
AAEAVAAAVGTGATTAAVMAAAGIAAIGPAK	31	1	Unmodified	_AAEAVAAAVGTGATTAAVMAAAGIAAIGPAK_			0	0	sp|P46821|MAP1B_HUMAN	sp|P46821|MAP1B_HUMAN	sp|P46821|MAP1B_HUMAN	ISO-MSMS	0	5_6h_373_2h_2uL	5	373_6	657.11	4	656.857	2623.4	NaN	NaN	NaN	0.57798	0.00037965	NaN	NaN	NaN	NaN	80.808	0.46797	80.836	80.667	81.135	0.027138								0	0	0	0.037655	1	26757	32.612
AAEAVAAAVGTGATTAAVMAAAGIAAIGPAK	31	1	Unmodified	_AAEAVAAAVGTGATTAAVMAAAGIAAIGPAK_			0	0	sp|P46821|MAP1B_HUMAN	sp|P46821|MAP1B_HUMAN	sp|P46821|MAP1B_HUMAN	ISO-MSMS	0	6_24h_373_2h_2uL	6	373_24	657.11	4	656.857	2623.4	NaN	NaN	NaN	-0.17911	-0.00011765	NaN	NaN	NaN	NaN	80.771	0.45409	80.805	80.596	81.05	0.034172								0	0	0	0.0042223	1	27207	53.197
AAEAVAAAVGTGATTAAVMAAAGIAAIGPAK	31	1	Unmodified	_AAEAVAAAVGTGATTAAVMAAAGIAAIGPAK_			0	0	sp|P46821|MAP1B_HUMAN	sp|P46821|MAP1B_HUMAN	sp|P46821|MAP1B_HUMAN	ISO-MSMS	0	6_24h_373_2h_2uL	6	373_24	875.81	3	875.474	2623.4	NaN	NaN	NaN	0.4901	0.00042907	NaN	NaN	NaN	NaN	80.805	1.1123	80.839	80.596	81.708	0.034172								0	0	0	5.9514e-06	1	27208	82.6
AAEAVAAAVGTGATTAAVMAAAGIAAIGPAK	31	1	Unmodified	_AAEAVAAAVGTGATTAAVMAAAGIAAIGPAK_			0	0	sp|P46821|MAP1B_HUMAN	sp|P46821|MAP1B_HUMAN	sp|P46821|MAP1B_HUMAN	ISO-MSMS	0	6_24h_373_2h_2uL	6	373_24	875.81	3	875.474	2623.4	NaN	NaN	NaN	-0.11721	-0.00010261	NaN	NaN	NaN	NaN	81.144	0.33331	81.178	81.085	81.418	0.034172								0	0	0	0.0018953	1	27319	64.733
AAEAVAAAVGTGATTAAVMAAAGIAAIGPAK	31	1	Unmodified	_AAEAVAAAVGTGATTAAVMAAAGIAAIGPAK_			0	0	sp|P46821|MAP1B_HUMAN	sp|P46821|MAP1B_HUMAN	sp|P46821|MAP1B_HUMAN	ISO-MSMS	0	B_30min_Oe2l_2h_2uL	12	OE21_30	875.81	3	875.474	2623.4	NaN	NaN	NaN	0.37555	0.00032879	NaN	NaN	NaN	NaN	80.777	0.42792	80.74	80.558	80.986	-0.036491								0	0	0	0.0031644	1	26778	57.803
AAEAVAAAVGTGATTAAVMAAAGIAAIGPAK	31	1	Unmodified	_AAEAVAAAVGTGATTAAVMAAAGIAAIGPAK_			0	0	sp|P46821|MAP1B_HUMAN	sp|P46821|MAP1B_HUMAN	sp|P46821|MAP1B_HUMAN	ISO-MSMS	0	C_1h_Oe2l_2h_2uL	13	OE21_1	875.81	3	875.474	2623.4	NaN	NaN	NaN	0.70544	0.00061759	NaN	NaN	NaN	NaN	80.802	0.42244	80.721	80.547	80.97	-0.081528								0	0	0	0.011353	1	26726	42.659
AAEAVAAAVGTGATTAAVMAAAGIAAIGPAK	31	1	Unmodified	_AAEAVAAAVGTGATTAAVMAAAGIAAIGPAK_			0	0	sp|P46821|MAP1B_HUMAN	sp|P46821|MAP1B_HUMAN	sp|P46821|MAP1B_HUMAN	ISO-MSMS	0	D_2h_Oe2l_2h_2uL	14	OE21_2	875.81	3	875.474	2623.4	NaN	NaN	NaN	0.22651	0.00019831	NaN	NaN	NaN	NaN	80.805	0.49263	80.768	80.557	81.049	-0.037315								0	0	0	0.0062929	1	27049	44.743
AAEAVAAAVGTGATTAAVMAAAGIAAIGPAK	31	1	Unmodified	_AAEAVAAAVGTGATTAAVMAAAGIAAIGPAK_			0	0	sp|P46821|MAP1B_HUMAN	sp|P46821|MAP1B_HUMAN	sp|P46821|MAP1B_HUMAN	ISO-MSMS	0	E_6h_Oe2l_2h_2uL	15	OE21_6	875.81	3	875.474	2623.4	NaN	NaN	NaN	0.15243	0.00013345	NaN	NaN	NaN	NaN	80.859	0.43077	80.712	80.562	80.993	-0.14671								0	0	0	0.0074551	1	26812	44.264
AAEAVAAAVGTGATTAAVMAAAGIAAIGPAK	31	1	Unmodified	_AAEAVAAAVGTGATTAAVMAAAGIAAIGPAK_			0	0	sp|P46821|MAP1B_HUMAN	sp|P46821|MAP1B_HUMAN	sp|P46821|MAP1B_HUMAN	ISO-MSMS	0	F_24h_Oe2l_2h_2uL	16	OE21_24	875.81	3	875.474	2623.4	NaN	NaN	NaN	0.30428	0.00026639	NaN	NaN	NaN	NaN	80.907	0.5538	80.783	80.549	81.103	-0.12363								0	0	0	0.027703	1	27161	35.923
AAEAVAAAVGTGATTAAVMAAAGIAAIGPAK	31	1	Unmodified	_AAEAVAAAVGTGATTAAVMAAAGIAAIGPAK_			0	0	sp|P46821|MAP1B_HUMAN	sp|P46821|MAP1B_HUMAN	sp|P46821|MAP1B_HUMAN	ISO-MSMS	0	F_24h_Oe2l_2h_2uL	16	OE21_24	657.11	4	656.857	2623.4	NaN	NaN	NaN	0.90558	0.00059484	NaN	NaN	NaN	NaN	80.9	0.48453	80.777	80.549	81.034	-0.12362								0	0	0	0.017598	1	27173	40.454
AAECNIVVTQPR	12	0	Unmodified	_AAECNIVVTQPR_			0	0	sp|Q08211|DHX9_HUMAN	sp|Q08211|DHX9_HUMAN	sp|Q08211|DHX9_HUMAN	ISO-MSMS	-1	C_1h_Oe2l_2h_2uL	13	OE21_1	679.35	2	679.348	1356.68	NaN	NaN	NaN	0.55977	0.00038028	NaN	NaN	NaN	NaN	33.621	0.26675	33.705	33.572	33.839	0.084698								0	0	0	0.00010683	1	10273	119.34
AAECNIVVTQPR	12	0	Unmodified	_AAECNIVVTQPR_			0	0	sp|Q08211|DHX9_HUMAN	sp|Q08211|DHX9_HUMAN	sp|Q08211|DHX9_HUMAN	ISO-MSMS	-1	D_2h_Oe2l_2h_2uL	14	OE21_2	679.35	2	679.348	1356.68	NaN	NaN	NaN	1.5306	0.0010398	NaN	NaN	NaN	NaN	33.678	0.32498	33.807	33.617	33.942	0.1289								0	0	0	0.00019799	1	10416	105.52
AAECNIVVTQPR	12	0	Unmodified	_AAECNIVVTQPR_			0	0	sp|Q08211|DHX9_HUMAN	sp|Q08211|DHX9_HUMAN	sp|Q08211|DHX9_HUMAN	ISO-MSMS	-1	E_6h_Oe2l_2h_2uL	15	OE21_6	679.35	2	679.348	1356.68	NaN	NaN	NaN	0.16656	0.00011315	NaN	NaN	NaN	NaN	33.68	0.27194	33.699	33.527	33.799	0.019508								0	0	0	2.0823e-06	1	10327	152.62
AAECNIVVTQPR	12	0	Unmodified	_AAECNIVVTQPR_			0	0	sp|Q08211|DHX9_HUMAN	sp|Q08211|DHX9_HUMAN	sp|Q08211|DHX9_HUMAN	ISO-MSMS	-1	F_24h_Oe2l_2h_2uL	16	OE21_24	679.35	2	679.348	1356.68	NaN	NaN	NaN	3.7881	0.0025735	NaN	NaN	NaN	NaN	33.667	0.32565	33.709	33.522	33.848	0.042583								0	0	0	0.00014449	1	10461	113.63
AAEDAVYELQSK	12	1	Unmodified	_AAEDAVYELQSK_			0	0	sp|Q92817|EVPL_HUMAN	sp|Q92817|EVPL_HUMAN	sp|Q92817|EVPL_HUMAN	ISO-MSMS	0	C_1h_Oe2l_2h_2uL	13	OE21_1	662.33	2	662.325	1322.64	NaN	NaN	NaN	-2.7662	-0.0018321	NaN	NaN	NaN	NaN	40.197	0.27654	40.115	39.956	40.232	-0.08152								0	0	0	0.0005911	1	12698	102.52
AAEEEDEADPKR	12	1	Unmodified	_AAEEEDEADPKR_			0	1	sp|P20962|PTMS_HUMAN	sp|P20962|PTMS_HUMAN	sp|P20962|PTMS_HUMAN	ISO-MSMS	0	2_30min_373_2h_2uL	2	373_30	453.87	3	453.872	1358.6	NaN	NaN	NaN	-0.15366	-6.9743e-05	NaN	NaN	NaN	NaN	16.239	0.43454	16.673	16.44	16.875	0.43335								0	0	0	0.0019916	1	3960	80.245
AAEEEDEADPKR	12	1	Unmodified	_AAEEEDEADPKR_			0	1	sp|P20962|PTMS_HUMAN	sp|P20962|PTMS_HUMAN	sp|P20962|PTMS_HUMAN	ISO-MSMS	0	2_30min_373_2h_2uL	2	373_30	680.31	2	680.305	1358.6	NaN	NaN	NaN	0.40783	0.00027745	NaN	NaN	NaN	NaN	16.251	0.40355	16.684	16.53	16.934	0.43335								0	0	0	2.7367e-06	1	3984	161.63
AAEEEDEADPKR	12	1	Unmodified	_AAEEEDEADPKR_			0	1	sp|P20962|PTMS_HUMAN	sp|P20962|PTMS_HUMAN	sp|P20962|PTMS_HUMAN	ISO-MSMS	0	3_1h_373_2h_2uL	3	373_1	453.87	3	453.872	1358.6	NaN	NaN	NaN	0.19495	8.8482e-05	NaN	NaN	NaN	NaN	16.328	0.41024	16.687	16.421	16.831	0.35888								0	0	0	0.0013843	1	4011	88.187
AAEEEDEADPKR	12	1	Unmodified	_AAEEEDEADPKR_			0	1	sp|P20962|PTMS_HUMAN	sp|P20962|PTMS_HUMAN	sp|P20962|PTMS_HUMAN	ISO-MSMS	0	4_2h_373_2h_2uL	4	373_2	453.87	3	453.872	1358.6	NaN	NaN	NaN	-0.13499	-6.1269e-05	NaN	NaN	NaN	NaN	16.556	0.30331	16.756	16.601	16.905	0.19986								0	0	0	0.042185	1	4127	50.207
AAEEEDEADPKR	12	1	Unmodified	_AAEEEDEADPKR_			0	1	sp|P20962|PTMS_HUMAN	sp|P20962|PTMS_HUMAN	sp|P20962|PTMS_HUMAN	ISO-MSMS	0	B_30min_Oe2l_2h_2uL	12	OE21_30	453.87	3	453.872	1358.6	NaN	NaN	NaN	-0.39384	-0.00017875	NaN	NaN	NaN	NaN	16.334	0.36907	16.696	16.472	16.841	0.36255								0	0	0	0.0021943	1	4012	77.593
AAEEEDEADPKR	12	1	Unmodified	_AAEEEDEADPKR_			0	1	sp|P20962|PTMS_HUMAN	sp|P20962|PTMS_HUMAN	sp|P20962|PTMS_HUMAN	ISO-MSMS	0	C_1h_Oe2l_2h_2uL	13	OE21_1	453.87	3	453.872	1358.6	NaN	NaN	NaN	0.031621	1.4352e-05	NaN	NaN	NaN	NaN	16.342	0.3773	16.659	16.426	16.803	0.31752								0	0	0	0.031019	1	4060	57.175
AAEEEDEADPKR	12	1	Unmodified	_AAEEEDEADPKR_			0	1	sp|P20962|PTMS_HUMAN	sp|P20962|PTMS_HUMAN	sp|P20962|PTMS_HUMAN	ISO-MSMS	0	D_2h_Oe2l_2h_2uL	14	OE21_2	453.87	3	453.872	1358.6	NaN	NaN	NaN	-0.032711	-1.4847e-05	NaN	NaN	NaN	NaN	16.378	0.36989	16.741	16.523	16.893	0.36283								0	0	0	0.032763	1	4099	56.087
AAEEPSKVEEK	11	2	Unmodified	_AAEEPSKVEEK_			0	1	sp|P29966|MARCS_HUMAN	sp|P29966|MARCS_HUMAN	sp|P29966|MARCS_HUMAN	ISO-MSMS	0	3_1h_373_2h_2uL	3	373_1	406.21	3	406.207	1215.6	NaN	NaN	NaN	-0.14545	-5.9084e-05	NaN	NaN	NaN	NaN	16.078	0.43104	16.436	16.084	16.515	0.35888								0	0	0	0.0022535	1	3908	88.596
AAEEPSKVEEK	11	2	Unmodified	_AAEEPSKVEEK_			0	1	sp|P29966|MARCS_HUMAN	sp|P29966|MARCS_HUMAN	sp|P29966|MARCS_HUMAN	ISO-MSMS	0	B_30min_Oe2l_2h_2uL	12	OE21_30	406.21	3	406.207	1215.6	NaN	NaN	NaN	-0.40857	-0.00016596	NaN	NaN	NaN	NaN	16.063	0.22193	16.425	16.313	16.535	0.36255								0	0	0	0.0027305	1	3935	84.687
AAEEPSKVEEK	11	2	Unmodified	_AAEEPSKVEEK_			0	1	sp|P29966|MARCS_HUMAN	sp|P29966|MARCS_HUMAN	sp|P29966|MARCS_HUMAN	ISO-MSMS	0	D_2h_Oe2l_2h_2uL	14	OE21_2	608.81	2	608.806	1215.6	NaN	NaN	NaN	0.23166	0.00014103	NaN	NaN	NaN	NaN	16.061	0.2188	16.424	16.334	16.553	0.36283								0	0	0	0.015193	1	3989	104.42
AAEEPSKVEEK	11	2	Unmodified	_AAEEPSKVEEK_			0	1	sp|P29966|MARCS_HUMAN	sp|P29966|MARCS_HUMAN	sp|P29966|MARCS_HUMAN	ISO-MSMS	0	E_6h_Oe2l_2h_2uL	15	OE21_6	608.81	2	608.806	1215.6	NaN	NaN	NaN	-0.088326	-5.3774e-05	NaN	NaN	NaN	NaN	16.105	0.21286	16.454	16.351	16.564	0.3484								0	0	0	0.011374	1	3961	106.2
AAEESASQIQSSAQR	15	0	Unmodified	_AAEESASQIQSSAQR_			0	0	sp|Q13751|LAMB3_HUMAN	sp|Q13751|LAMB3_HUMAN	sp|Q13751|LAMB3_HUMAN	ISO-MSMS	-1	D_2h_Oe2l_2h_2uL	14	OE21_2	781.87	2	781.874	1561.73	NaN	NaN	NaN	-0.21807	-0.0001705	NaN	NaN	NaN	NaN	25.724	0.24778	25.987	25.84	26.088	0.26322								0	0	0	3.4254e-09	1	7492	231.7
AAEESASQIQSSAQR	15	0	Unmodified	_AAEESASQIQSSAQR_			0	0	sp|Q13751|LAMB3_HUMAN	sp|Q13751|LAMB3_HUMAN	sp|Q13751|LAMB3_HUMAN	ISO-MSMS	-1	E_6h_Oe2l_2h_2uL	15	OE21_6	781.87	2	781.874	1561.73	NaN	NaN	NaN	-0.16802	-0.00013137	NaN	NaN	NaN	NaN	25.704	0.23913	25.952	25.836	26.075	0.24879								0	0	0	2.4546e-11	1	7410	283.24
AAEESASQIQSSAQR	15	0	Unmodified	_AAEESASQIQSSAQR_			0	0	sp|Q13751|LAMB3_HUMAN	sp|Q13751|LAMB3_HUMAN	sp|Q13751|LAMB3_HUMAN	ISO-MSMS	-1	F_24h_Oe2l_2h_2uL	16	OE21_24	781.87	2	781.874	1561.73	NaN	NaN	NaN	-0.28618	-0.00022376	NaN	NaN	NaN	NaN	25.705	0.23626	25.977	25.843	26.08	0.27186								0	0	0	6.1297e-13	1	7506	300.89
AAEESASQIQSSAQR	15	0	Unmodified	_AAEESASQIQSSAQR_			0	0	sp|Q13751|LAMB3_HUMAN	sp|Q13751|LAMB3_HUMAN	sp|Q13751|LAMB3_HUMAN	ISO-MSMS	-1	F_24h_Oe2l_2h_2uL	16	OE21_24	521.59	3	521.585	1561.73	NaN	NaN	NaN	0.20128	0.00010499	NaN	NaN	NaN	NaN	25.683	0.3319	25.955	25.777	26.109	0.27186								0	0	0	0.00016127	1	7512	101.72
AAELIANSLATAGDGLIELR	20	0	Unmodified	_AAELIANSLATAGDGLIELR_			0	0	sp|P35232|PHB_HUMAN	sp|P35232|PHB_HUMAN	sp|P35232|PHB_HUMAN	ISO-MSMS	-1	2_30min_373_2h_2uL	2	373_30	667.04	3	666.7	1997.08	NaN	NaN	NaN	0.54544	0.00036364	NaN	NaN	NaN	NaN	70.766	0.41735	71	70.829	71.247	0.23354								0	0	0	3.0573e-06	1	23601	127.97
AAELIANSLATAGDGLIELR	20	0	Unmodified	_AAELIANSLATAGDGLIELR_			0	0	sp|P35232|PHB_HUMAN	sp|P35232|PHB_HUMAN	sp|P35232|PHB_HUMAN	ISO-MSMS	-1	2_30min_373_2h_2uL	2	373_30	1000.05	2	999.547	1997.08	NaN	NaN	NaN	0.79838	0.00079802	NaN	NaN	NaN	NaN	70.755	0.24107	70.989	70.861	71.102	0.23354								0	0	0	1.6577e-05	1	23603	150.11
AAELIANSLATAGDGLIELR	20	0	Unmodified	_AAELIANSLATAGDGLIELR_			0	0	sp|P35232|PHB_HUMAN	sp|P35232|PHB_HUMAN	sp|P35232|PHB_HUMAN	ISO-MSMS	-1	3_1h_373_2h_2uL	3	373_1	667.04	3	666.7	1997.08	NaN	NaN	NaN	0.21063	0.00014043	NaN	NaN	NaN	NaN	70.96	0.40346	70.93	70.79	71.194	-0.029869								0	0	0	2.6686e-05	1	23654	100.97
AAELIANSLATAGDGLIELR	20	0	Unmodified	_AAELIANSLATAGDGLIELR_			0	0	sp|P35232|PHB_HUMAN	sp|P35232|PHB_HUMAN	sp|P35232|PHB_HUMAN	ISO-MSMS	-1	3_1h_373_2h_2uL	3	373_1	1000.05	2	999.547	1997.08	NaN	NaN	NaN	0.22855	0.00022845	NaN	NaN	NaN	NaN	70.955	0.25575	70.925	70.79	71.046	-0.029869								0	0	0	7.9679e-07	1	23667	188.4
AAELIANSLATAGDGLIELR	20	0	Unmodified	_AAELIANSLATAGDGLIELR_			0	0	sp|P35232|PHB_HUMAN	sp|P35232|PHB_HUMAN	sp|P35232|PHB_HUMAN	ISO-MSMS	-1	4_2h_373_2h_2uL	4	373_2	667.04	3	666.7	1997.08	NaN	NaN	NaN	0.040521	2.7015e-05	NaN	NaN	NaN	NaN	71.053	0.45387	70.954	70.809	71.263	-0.098351								0	0	0	4.4032e-05	1	23688	96.487
AAELIANSLATAGDGLIELR	20	0	Unmodified	_AAELIANSLATAGDGLIELR_			0	0	sp|P35232|PHB_HUMAN	sp|P35232|PHB_HUMAN	sp|P35232|PHB_HUMAN	ISO-MSMS	-1	4_2h_373_2h_2uL	4	373_2	1000.05	2	999.547	1997.08	NaN	NaN	NaN	0.44184	0.00044164	NaN	NaN	NaN	NaN	71.053	0.25316	70.954	70.843	71.096	-0.098351								0	0	0	1.4191e-05	1	23692	147.35
AAELIANSLATAGDGLIELR	20	0	Unmodified	_AAELIANSLATAGDGLIELR_			0	0	sp|P35232|PHB_HUMAN	sp|P35232|PHB_HUMAN	sp|P35232|PHB_HUMAN	ISO-MSMS	-1	F_24h_Oe2l_2h_2uL	16	OE21_24	667.04	3	666.7	1997.08	NaN	NaN	NaN	0.60772	0.00040517	NaN	NaN	NaN	NaN	71.028	0.37019	70.905	70.789	71.159	-0.12363								0	0	0	5.4889e-05	1	23930	93.684
AAELIANSLATAGDGLIELR	20	0	Unmodified	_AAELIANSLATAGDGLIELR_			0	0	sp|P35232|PHB_HUMAN	sp|P35232|PHB_HUMAN	sp|P35232|PHB_HUMAN	ISO-MSMS	-1	F_24h_Oe2l_2h_2uL	16	OE21_24	1000.05	2	999.547	1997.08	NaN	NaN	NaN	0.16811	0.00016803	NaN	NaN	NaN	NaN	71.028	0.16935	70.904	70.82	70.989	-0.12363								0	0	0	0.012896	1	23947	79.466
AAEPQEQEFGK	11	1	Unmodified	_AAEPQEQEFGK_			0	0	sp|Q9C0C2|TB182_HUMAN	sp|Q9C0C2|TB182_HUMAN	sp|Q9C0C2|TB182_HUMAN	ISO-MSMS	0	B_30min_Oe2l_2h_2uL	12	OE21_30	617.29	2	617.291	1232.57	NaN	NaN	NaN	-0.032022	-1.9767e-05	NaN	NaN	NaN	NaN	27.316	0.46029	27.512	27.275	27.735	0.19633								0	0	0	0.040257	1	8013	65.305
AAEPQEQEFGK	11	1	Unmodified	_AAEPQEQEFGK_			0	0	sp|Q9C0C2|TB182_HUMAN	sp|Q9C0C2|TB182_HUMAN	sp|Q9C0C2|TB182_HUMAN	ISO-MSMS	0	E_6h_Oe2l_2h_2uL	15	OE21_6	617.29	2	617.291	1232.57	NaN	NaN	NaN	0.1794	0.00011074	NaN	NaN	NaN	NaN	27.373	0.41277	27.555	27.348	27.761	0.18218								0	0	0	0.00015856	1	8034	124.92
AAEPQEQEFGK	11	1	Unmodified	_AAEPQEQEFGK_			0	0	sp|Q9C0C2|TB182_HUMAN	sp|Q9C0C2|TB182_HUMAN	sp|Q9C0C2|TB182_HUMAN	ISO-MSMS	0	F_24h_Oe2l_2h_2uL	16	OE21_24	617.29	2	617.291	1232.57	NaN	NaN	NaN	0.17919	0.00011061	NaN	NaN	NaN	NaN	27.321	0.58872	27.526	27.357	27.946	0.20525								0	0	0	0.0028437	1	8157	93.467
AAESETPGKSPEK	13	2	Unmodified	_AAESETPGKSPEK_			0	1	sp|O76021|RL1D1_HUMAN	sp|O76021|RL1D1_HUMAN	sp|O76021|RL1D1_HUMAN	ISO-MSMS	0	E_6h_Oe2l_2h_2uL	15	OE21_6	665.83	2	665.828	1329.64	NaN	NaN	NaN	0.60594	0.00040345	NaN	NaN	NaN	NaN	14.777	0.34171	15.126	14.933	15.275	0.3484								0	0	0	0.013758	1	3499	86.014
AAESETPGKSPEK	13	2	Unmodified	_AAESETPGKSPEK_			0	1	sp|O76021|RL1D1_HUMAN	sp|O76021|RL1D1_HUMAN	sp|O76021|RL1D1_HUMAN	ISO-MSMS	0	F_24h_Oe2l_2h_2uL	16	OE21_24	444.22	3	444.221	1329.64	NaN	NaN	NaN	1.1837	0.00052582	NaN	NaN	NaN	NaN	14.855	0.51257	15.226	15.019	15.532	0.37147								0	0	0	9.5906e-05	1	3568	88.552
AAESETPGKSPEK	13	2	Unmodified	_AAESETPGKSPEK_			0	1	sp|O76021|RL1D1_HUMAN	sp|O76021|RL1D1_HUMAN	sp|O76021|RL1D1_HUMAN	ISO-MSMS	0	F_24h_Oe2l_2h_2uL	16	OE21_24	665.83	2	665.828	1329.64	NaN	NaN	NaN	0.69915	0.00046551	NaN	NaN	NaN	NaN	14.858	0.3284	15.229	15.019	15.347	0.37147								0	0	0	0.00017867	1	3570	130.1
AAESLADPTEYENLFPGLK	19	1	Unmodified	_AAESLADPTEYENLFPGLK_			0	0	sp|P35606|COPB2_HUMAN	sp|P35606|COPB2_HUMAN	sp|P35606|COPB2_HUMAN	ISO-MSMS	0	2_30min_373_2h_2uL	2	373_30	1033.51	2	1033.01	2064.01	NaN	NaN	NaN	-0.30381	-0.00031384	NaN	NaN	NaN	NaN	70.645	0.62552	70.879	70.621	71.247	0.23354								0	0	0	4.6893e-05	1	23548	107.37
AAESLADPTEYENLFPGLK	19	1	Unmodified	_AAESLADPTEYENLFPGLK_			0	0	sp|P35606|COPB2_HUMAN	sp|P35606|COPB2_HUMAN	sp|P35606|COPB2_HUMAN	ISO-MSMS	0	2_30min_373_2h_2uL	2	373_30	689.34	3	689.009	2064.01	NaN	NaN	NaN	0.45329	0.00031232	NaN	NaN	NaN	NaN	70.654	0.42704	70.888	70.641	71.068	0.23353								0	0	0	0.052852	1	23584	14.77
AAESLADPTEYENLFPGLK	19	1	Unmodified	_AAESLADPTEYENLFPGLK_			0	0	sp|P35606|COPB2_HUMAN	sp|P35606|COPB2_HUMAN	sp|P35606|COPB2_HUMAN	ISO-MSMS	0	3_1h_373_2h_2uL	3	373_1	1033.51	2	1033.01	2064.01	NaN	NaN	NaN	-0.5206	-0.00053779	NaN	NaN	NaN	NaN	70.855	0.67915	70.825	70.515	71.194	-0.029869								0	0	0	8.2845e-05	1	23607	102.73
AAESLADPTEYENLFPGLK	19	1	Unmodified	_AAESLADPTEYENLFPGLK_			0	0	sp|P35606|COPB2_HUMAN	sp|P35606|COPB2_HUMAN	sp|P35606|COPB2_HUMAN	ISO-MSMS	0	3_1h_373_2h_2uL	3	373_1	689.34	3	689.009	2064.01	NaN	NaN	NaN	0.21227	0.00014626	NaN	NaN	NaN	NaN	70.861	0.40353	70.832	70.609	71.012	-0.029869								0	0	0	0.023913	1	23627	30.684
AAESLADPTEYENLFPGLK	19	1	Unmodified	_AAESLADPTEYENLFPGLK_			0	0	sp|P35606|COPB2_HUMAN	sp|P35606|COPB2_HUMAN	sp|P35606|COPB2_HUMAN	ISO-MSMS	0	4_2h_373_2h_2uL	4	373_2	1033.51	2	1033.01	2064.01	NaN	NaN	NaN	-0.83449	-0.00086203	NaN	NaN	NaN	NaN	70.971	0.61407	70.873	70.581	71.195	-0.098351								0	0	0	0.00015176	1	23634	97.86
AAESLADPTEYENLFPGLK	19	1	Unmodified	_AAESLADPTEYENLFPGLK_			0	0	sp|P35606|COPB2_HUMAN	sp|P35606|COPB2_HUMAN	sp|P35606|COPB2_HUMAN	ISO-MSMS	0	4_2h_373_2h_2uL	4	373_2	689.01	3	689.009	2064.01	NaN	NaN	NaN	0.25799	0.00017776	NaN	NaN	NaN	NaN	70.981	0.3812	70.883	70.649	71.03	-0.098351								0	0	0	0.036979	1	23686	25.508
AAESLADPTEYENLFPGLK	19	1	Unmodified	_AAESLADPTEYENLFPGLK_			0	0	sp|P35606|COPB2_HUMAN	sp|P35606|COPB2_HUMAN	sp|P35606|COPB2_HUMAN	ISO-MSMS	0	5_6h_373_2h_2uL	5	373_6	1033.51	2	1033.01	2064.01	NaN	NaN	NaN	0.22273	0.00023008	NaN	NaN	NaN	NaN	70.911	0.45428	70.84	70.608	71.062	-0.071259								0	0	0	0.02076	1	23521	55.261
AAESLADPTEYENLFPGLK	19	1	Unmodified	_AAESLADPTEYENLFPGLK_			0	0	sp|P35606|COPB2_HUMAN	sp|P35606|COPB2_HUMAN	sp|P35606|COPB2_HUMAN	ISO-MSMS	0	6_24h_373_2h_2uL	6	373_24	1033.51	2	1033.01	2064.01	NaN	NaN	NaN	-0.25692	-0.0002654	NaN	NaN	NaN	NaN	70.843	0.43787	70.876	70.637	71.075	0.033577								0	0	0	1.131e-05	1	23882	129.71
AAESLADPTEYENLFPGLK	19	1	Unmodified	_AAESLADPTEYENLFPGLK_			0	0	sp|P35606|COPB2_HUMAN	sp|P35606|COPB2_HUMAN	sp|P35606|COPB2_HUMAN	ISO-MSMS	0	B_30min_Oe2l_2h_2uL	12	OE21_30	1033.51	2	1033.01	2064.01	NaN	NaN	NaN	-0.70788	-0.00073125	NaN	NaN	NaN	NaN	70.897	0.46701	70.86	70.642	71.109	-0.036491								0	0	0	4.4303e-05	1	23543	109
AAESLADPTEYENLFPGLK	19	1	Unmodified	_AAESLADPTEYENLFPGLK_			0	0	sp|P35606|COPB2_HUMAN	sp|P35606|COPB2_HUMAN	sp|P35606|COPB2_HUMAN	ISO-MSMS	0	C_1h_Oe2l_2h_2uL	13	OE21_1	1033.01	2	1033.01	2064.01	NaN	NaN	NaN	-0.92901	-0.00095968	NaN	NaN	NaN	NaN	70.951	0.49908	70.869	70.643	71.142	-0.08152								0	0	0	4.6893e-05	1	23528	107.37
AAESLADPTEYENLFPGLK	19	1	Unmodified	_AAESLADPTEYENLFPGLK_			0	0	sp|P35606|COPB2_HUMAN	sp|P35606|COPB2_HUMAN	sp|P35606|COPB2_HUMAN	ISO-MSMS	0	D_2h_Oe2l_2h_2uL	14	OE21_2	1033.51	2	1033.01	2064.01	NaN	NaN	NaN	-1.0121	-0.0010455	NaN	NaN	NaN	NaN	70.914	0.52087	70.782	70.543	71.064	-0.13227								0	0	0	8.2845e-05	1	23772	102.73
AAESLADPTEYENLFPGLK	19	1	Unmodified	_AAESLADPTEYENLFPGLK_			0	0	sp|P35606|COPB2_HUMAN	sp|P35606|COPB2_HUMAN	sp|P35606|COPB2_HUMAN	ISO-MSMS	0	E_6h_Oe2l_2h_2uL	15	OE21_6	1033.51	2	1033.01	2064.01	NaN	NaN	NaN	-0.056046	-5.7896e-05	NaN	NaN	NaN	NaN	70.998	0.52841	70.851	70.607	71.135	-0.14671								0	0	0	0.017178	1	23575	58.754
AAESLADPTEYENLFPGLK	19	1	Unmodified	_AAESLADPTEYENLFPGLK_			0	0	sp|P35606|COPB2_HUMAN	sp|P35606|COPB2_HUMAN	sp|P35606|COPB2_HUMAN	ISO-MSMS	0	F_24h_Oe2l_2h_2uL	16	OE21_24	1033.01	2	1033.01	2064.01	NaN	NaN	NaN	-0.79581	-0.00082208	NaN	NaN	NaN	NaN	70.946	0.43195	70.822	70.598	71.03	-0.12363								0	0	0	9.9805e-05	1	23876	101.53
AAESVSKPDVSEEAPGPSK	19	2	Unmodified	_AAESVSKPDVSEEAPGPSK_			0	1	sp|Q9BY42|RTF2_HUMAN	sp|Q9BY42|RTF2_HUMAN	sp|Q9BY42|RTF2_HUMAN	ISO-MSMS	0	B_30min_Oe2l_2h_2uL	12	OE21_30	628.98	3	628.978	1883.91	NaN	NaN	NaN	0.01491	9.3783e-06	NaN	NaN	NaN	NaN	28.003	0.25939	28.199	28.074	28.334	0.19633								0	0	0	6.3292e-05	1	8249	100.92
AAESVSKPDVSEEAPGPSK	19	2	Unmodified	_AAESVSKPDVSEEAPGPSK_			0	1	sp|Q9BY42|RTF2_HUMAN	sp|Q9BY42|RTF2_HUMAN	sp|Q9BY42|RTF2_HUMAN	ISO-MSMS	0	C_1h_Oe2l_2h_2uL	13	OE21_1	629.31	3	628.978	1883.91	NaN	NaN	NaN	0.083825	5.2724e-05	NaN	NaN	NaN	NaN	27.95	0.24561	28.102	27.984	28.23	0.1513								0	0	0	0.00013991	1	8209	91.637
AAESVSKPDVSEEAPGPSK	19	2	Unmodified	_AAESVSKPDVSEEAPGPSK_			0	1	sp|Q9BY42|RTF2_HUMAN	sp|Q9BY42|RTF2_HUMAN	sp|Q9BY42|RTF2_HUMAN	ISO-MSMS	0	D_2h_Oe2l_2h_2uL	14	OE21_2	629.31	3	628.978	1883.91	NaN	NaN	NaN	0.060506	3.8057e-05	NaN	NaN	NaN	NaN	27.974	0.29967	28.171	28.007	28.307	0.19661								0	0	0	0.00014543	1	8315	90.968
AAESVSKPDVSEEAPGPSK	19	2	Unmodified	_AAESVSKPDVSEEAPGPSK_			0	1	sp|Q9BY42|RTF2_HUMAN	sp|Q9BY42|RTF2_HUMAN	sp|Q9BY42|RTF2_HUMAN	ISO-MSMS	0	E_6h_Oe2l_2h_2uL	15	OE21_6	629.31	3	628.978	1883.91	NaN	NaN	NaN	0.49511	0.00031141	NaN	NaN	NaN	NaN	28.095	0.3	28.278	28.114	28.414	0.18218								0	0	0	5.1673e-05	1	8290	102.33
AAESVSKPDVSEEAPGPSK	19	2	Unmodified	_AAESVSKPDVSEEAPGPSK_			0	1	sp|Q9BY42|RTF2_HUMAN	sp|Q9BY42|RTF2_HUMAN	sp|Q9BY42|RTF2_HUMAN	ISO-MSMS	0	F_24h_Oe2l_2h_2uL	16	OE21_24	629.31	3	628.978	1883.91	NaN	NaN	NaN	-1.0365	-0.00065191	NaN	NaN	NaN	NaN	28.064	0.3531	28.269	28.122	28.475	0.20526								0	0	0	1.1671e-05	1	8396	124.25
AAETVLK	7	1	Unmodified	_AAETVLK_			0	0	sp|P56192|SYMC_HUMAN	sp|P56192|SYMC_HUMAN	sp|P56192|SYMC_HUMAN	ISO-MSMS	0	2_30min_373_2h_2uL	2	373_30	366.22	2	366.219	730.423	NaN	NaN	NaN	-0.060813	-2.2271e-05	NaN	NaN	NaN	NaN	22.312	0.31969	22.746	22.638	22.958	0.43335								0	0	0	0.025341	1	6211	81.381
AAETVLK	7	1	Unmodified	_AAETVLK_			0	0	sp|P56192|SYMC_HUMAN	sp|P56192|SYMC_HUMAN	sp|P56192|SYMC_HUMAN	ISO-MSMS	0	B_30min_Oe2l_2h_2uL	12	OE21_30	366.22	2	366.219	730.423	NaN	NaN	NaN	0.089791	3.2883e-05	NaN	NaN	NaN	NaN	22.453	0.37476	22.716	22.575	22.95	0.26293								0	0	0	0.019324	1	6227	89.673
AAETVLK	7	1	Unmodified	_AAETVLK_			0	0	sp|P56192|SYMC_HUMAN	sp|P56192|SYMC_HUMAN	sp|P56192|SYMC_HUMAN	ISO-MSMS	0	C_1h_Oe2l_2h_2uL	13	OE21_1	366.22	2	366.219	730.423	NaN	NaN	NaN	-0.24809	-9.0856e-05	NaN	NaN	NaN	NaN	22.51	0.41112	22.728	22.593	23.004	0.21791								0	0	0	0.019324	1	6255	89.673
AAETVLK	7	1	Unmodified	_AAETVLK_			0	0	sp|P56192|SYMC_HUMAN	sp|P56192|SYMC_HUMAN	sp|P56192|SYMC_HUMAN	ISO-MSMS	0	D_2h_Oe2l_2h_2uL	14	OE21_2	366.22	2	366.219	730.423	NaN	NaN	NaN	0.19288	7.0636e-05	NaN	NaN	NaN	NaN	22.497	0.30617	22.76	22.647	22.953	0.26322								0	0	0	0.021361	1	6320	86.866
AAETVLK	7	1	Unmodified	_AAETVLK_			0	0	sp|P56192|SYMC_HUMAN	sp|P56192|SYMC_HUMAN	sp|P56192|SYMC_HUMAN	ISO-MSMS	0	E_6h_Oe2l_2h_2uL	15	OE21_6	366.22	2	366.219	730.423	NaN	NaN	NaN	0.13816	5.0595e-05	NaN	NaN	NaN	NaN	22.489	0.36541	22.738	22.61	22.975	0.24879								0	0	0	0.019324	1	6269	89.673
AAEVGDDFLGDFVVGER	17	0	Unmodified	_AAEVGDDFLGDFVVGER_			0	0	sp|Q9UDT6|CLIP2_HUMAN	sp|Q9UDT6|CLIP2_HUMAN	sp|Q9UDT6|CLIP2_HUMAN	ISO-MSMS	-1	2_30min_373_2h_2uL	2	373_30	898.93	2	898.428	1794.84	NaN	NaN	NaN	0.83563	0.00075076	NaN	NaN	NaN	NaN	68.995	0.46437	69.229	69.037	69.501	0.23354								0	0	0	6.9677e-05	1	22968	142.91
AAEVGDDFLGDFVVGER	17	0	Unmodified	_AAEVGDDFLGDFVVGER_			0	0	sp|Q9UDT6|CLIP2_HUMAN	sp|Q9UDT6|CLIP2_HUMAN	sp|Q9UDT6|CLIP2_HUMAN	ISO-MSMS	-1	3_1h_373_2h_2uL	3	373_1	898.93	2	898.428	1794.84	NaN	NaN	NaN	0.26983	0.00024242	NaN	NaN	NaN	NaN	69.235	0.42109	69.205	69.044	69.465	-0.029869								0	0	0	0.00017597	1	23056	126.95
AAEVGDDFLGDFVVGER	17	0	Unmodified	_AAEVGDDFLGDFVVGER_			0	0	sp|Q9UDT6|CLIP2_HUMAN	sp|Q9UDT6|CLIP2_HUMAN	sp|Q9UDT6|CLIP2_HUMAN	ISO-MSMS	-1	4_2h_373_2h_2uL	4	373_2	898.93	2	898.428	1794.84	NaN	NaN	NaN	0.9224	0.00082871	NaN	NaN	NaN	NaN	69.253	0.45063	69.155	69.02	69.471	-0.098351								0	0	0	8.6478e-05	1	23072	139.46
AAEVWMDEYK	10	1	Unmodified	_AAEVWMDEYK_			0	0	sp|Q10471|GALT2_HUMAN;sp|Q8N4A0|GALT4_HUMAN	sp|Q10471|GALT2_HUMAN	sp|Q10471|GALT2_HUMAN	ISO-MSMS	0	6_24h_373_2h_2uL	6	373_24	621.28	2	621.279	1240.54	NaN	NaN	NaN	0.30609	0.00019017	NaN	NaN	NaN	NaN	47.033	0.271	47.324	47.191	47.462	0.29106								0	0	0	0.0029062	1	15483	96.668
AAEWQLDQPSWSGR	14	0	Unmodified	_AAEWQLDQPSWSGR_			0	0	sp|Q9NVZ3|NECP2_HUMAN	sp|Q9NVZ3|NECP2_HUMAN	sp|Q9NVZ3|NECP2_HUMAN	ISO-MSMS	-1	2_30min_373_2h_2uL	2	373_30	816.38	2	815.884	1629.75	NaN	NaN	NaN	-0.83519	-0.00068142	NaN	NaN	NaN	NaN	53.336	0.37001	53.636	53.478	53.848	0.30014								0	0	0	1.505e-07	1	17556	177.44
AAEWQLDQPSWSGR	14	0	Unmodified	_AAEWQLDQPSWSGR_			0	0	sp|Q9NVZ3|NECP2_HUMAN	sp|Q9NVZ3|NECP2_HUMAN	sp|Q9NVZ3|NECP2_HUMAN	ISO-MSMS	-1	3_1h_373_2h_2uL	3	373_1	815.88	2	815.884	1629.75	NaN	NaN	NaN	-0.48514	-0.00039582	NaN	NaN	NaN	NaN	53.56	0.33498	53.691	53.558	53.893	0.13121								0	0	0	4.8817e-06	1	17631	145.09
AAEWQLDQPSWSGR	14	0	Unmodified	_AAEWQLDQPSWSGR_			0	0	sp|Q9NVZ3|NECP2_HUMAN	sp|Q9NVZ3|NECP2_HUMAN	sp|Q9NVZ3|NECP2_HUMAN	ISO-MSMS	-1	4_2h_373_2h_2uL	4	373_2	816.39	2	815.884	1629.75	NaN	NaN	NaN	-0.98906	-0.00080696	NaN	NaN	NaN	NaN	53.711	0.33495	53.68	53.558	53.893	-0.031746								0	0	0	4.1236e-06	1	17696	148.28
AAFDDAIAELDTLSEESYK	19	1	Unmodified	_AAFDDAIAELDTLSEESYK_			0	0	sp|P62258|1433E_HUMAN	sp|P62258|1433E_HUMAN	sp|P62258|1433E_HUMAN	ISO-MSMS	0	F_24h_Oe2l_2h_2uL	16	OE21_24	1044.99	2	1044.49	2086.96	NaN	NaN	NaN	0.32186	0.00033618	NaN	NaN	NaN	NaN	77.508	0.22655	77.384	77.247	77.474	-0.12363								0	0	0	0.024387	1	26105	51.726
AAFGEEVDAVDTGISR	16	0	Unmodified	_AAFGEEVDAVDTGISR_			0	0	sp|O00273|DFFA_HUMAN	sp|O00273|DFFA_HUMAN	sp|O00273|DFFA_HUMAN	ISO-MSMS	-1	E_6h_Oe2l_2h_2uL	15	OE21_6	818.89	2	818.894	1635.77	NaN	NaN	NaN	-0.49157	-0.00040255	NaN	NaN	NaN	NaN	50.893	0.24219	50.714	50.576	50.818	-0.17972								0	0	0	3.3645e-11	1	16641	210.95
AAFGQGSGPIMLDEVQCTGTEASLADCK	28	1	Unmodified	_AAFGQGSGPIMLDEVQCTGTEASLADCK_			0	0	sp|Q08380|LG3BP_HUMAN	sp|Q08380|LG3BP_HUMAN	sp|Q08380|LG3BP_HUMAN	MULTI-MSMS		F_24h_Oe2l_2h_2uL	16	OE21_24	974.11	3	971.774	2912.3	35714.8	-0.45046	-0.00043774	0.39182	0.00038076	-0.058635	-5.698e-05	971.775	974.115	61.151	0.2681	61.121	60.983	61.251	-0.030487					47	8	10	0	0	0	8.6031e-08	1	20530	104.6
AAFQPEANPSHLTLNTALVESEDL	24	0	Unmodified	_AAFQPEANPSHLTLNTALVESEDL_			0	0	sp|Q8WX93|PALLD_HUMAN	sp|Q8WX93|PALLD_HUMAN	sp|Q8WX93|PALLD_HUMAN	ISO-MSMS	-1	2_30min_373_2h_2uL	2	373_30	856.76	3	856.426	2566.26	NaN	NaN	NaN	0.59707	0.00051134	NaN	NaN	NaN	NaN	65.591	0.57098	65.824	65.673	66.244	0.23354								0	0	0	4.365e-06	1	21832	59.996
AAFQPEANPSHLTLNTALVESEDL	24	0	Unmodified	_AAFQPEANPSHLTLNTALVESEDL_			0	0	sp|Q8WX93|PALLD_HUMAN	sp|Q8WX93|PALLD_HUMAN	sp|Q8WX93|PALLD_HUMAN	ISO-MSMS	-1	2_30min_373_2h_2uL	2	373_30	1284.64	2	1284.13	2566.26	NaN	NaN	NaN	0.85545	0.0010985	NaN	NaN	NaN	NaN	65.598	0.21727	65.831	65.714	65.931	0.23353								0	0	0	3.6946e-05	1	21836	78.505
AAFQPEANPSHLTLNTALVESEDL	24	0	Unmodified	_AAFQPEANPSHLTLNTALVESEDL_			0	0	sp|Q8WX93|PALLD_HUMAN	sp|Q8WX93|PALLD_HUMAN	sp|Q8WX93|PALLD_HUMAN	ISO-MSMS	-1	3_1h_373_2h_2uL	3	373_1	856.76	3	856.426	2566.26	NaN	NaN	NaN	0.741	0.00063461	NaN	NaN	NaN	NaN	65.857	0.47308	65.921	65.779	66.252	0.064598								0	0	0	0.0056962	1	21906	27.147
AAFQPEANPSHLTLNTALVESEDL	24	0	Unmodified	_AAFQPEANPSHLTLNTALVESEDL_			0	0	sp|Q8WX93|PALLD_HUMAN	sp|Q8WX93|PALLD_HUMAN	sp|Q8WX93|PALLD_HUMAN	ISO-MSMS	-1	3_1h_373_2h_2uL	3	373_1	1285.14	2	1284.13	2566.26	NaN	NaN	NaN	1.6008	0.0020556	NaN	NaN	NaN	NaN	65.849	0.20555	65.914	65.792	65.997	0.064598								0	0	0	0.0093733	1	21917	54.602
AAFQPEANPSHLTLNTALVESEDL	24	0	Unmodified	_AAFQPEANPSHLTLNTALVESEDL_			0	0	sp|Q8WX93|PALLD_HUMAN	sp|Q8WX93|PALLD_HUMAN	sp|Q8WX93|PALLD_HUMAN	ISO-MSMS	-1	4_2h_373_2h_2uL	4	373_2	856.76	3	856.426	2566.26	NaN	NaN	NaN	0.85814	0.00073494	NaN	NaN	NaN	NaN	65.91	0.54617	65.812	65.659	66.205	-0.098358								0	0	0	0.0053238	1	21921	27.52
AAFQPEANPSHLTLNTALVESEDL	24	0	Unmodified	_AAFQPEANPSHLTLNTALVESEDL_			0	0	sp|Q8WX93|PALLD_HUMAN	sp|Q8WX93|PALLD_HUMAN	sp|Q8WX93|PALLD_HUMAN	ISO-MSMS	-1	4_2h_373_2h_2uL	4	373_2	1284.64	2	1284.13	2566.26	NaN	NaN	NaN	0.98966	0.0012709	NaN	NaN	NaN	NaN	65.899	0.23853	65.8	65.68	65.918	-0.098351								0	0	0	6.7368e-07	1	21943	107.35
AAFQPEANPSHLTLNTALVESEDL	24	0	Unmodified	_AAFQPEANPSHLTLNTALVESEDL_			0	0	sp|Q8WX93|PALLD_HUMAN	sp|Q8WX93|PALLD_HUMAN	sp|Q8WX93|PALLD_HUMAN	ISO-MSMS	-1	5_6h_373_2h_2uL	5	373_6	856.76	3	856.426	2566.26	NaN	NaN	NaN	1.2101	0.0010364	NaN	NaN	NaN	NaN	65.859	0.3522	65.788	65.668	66.02	-0.071259								0	0	0	0.0019295	1	21859	43.888
AAFQPEANPSHLTLNTALVESEDL	24	0	Unmodified	_AAFQPEANPSHLTLNTALVESEDL_			0	0	sp|Q8WX93|PALLD_HUMAN	sp|Q8WX93|PALLD_HUMAN	sp|Q8WX93|PALLD_HUMAN	ISO-MSMS	-1	6_24h_373_2h_2uL	6	373_24	1284.64	2	1284.13	2566.26	NaN	NaN	NaN	0.6275	0.0008058	NaN	NaN	NaN	NaN	65.73	0.16018	65.764	65.675	65.836	0.033577								0	0	0	0.0013335	1	22165	72.209
AAFQPEANPSHLTLNTALVESEDL	24	0	Unmodified	_AAFQPEANPSHLTLNTALVESEDL_			0	0	sp|Q8WX93|PALLD_HUMAN	sp|Q8WX93|PALLD_HUMAN	sp|Q8WX93|PALLD_HUMAN	ISO-MSMS	-1	6_24h_373_2h_2uL	6	373_24	856.76	3	856.426	2566.26	NaN	NaN	NaN	0.81212	0.00069552	NaN	NaN	NaN	NaN	65.708	0.56584	65.742	65.627	66.193	0.033577								0	0	0	4.3691e-06	1	22177	59.547
AAFQPEANPSHLTLNTALVESEDL	24	0	Unmodified	_AAFQPEANPSHLTLNTALVESEDL_			0	0	sp|Q8WX93|PALLD_HUMAN	sp|Q8WX93|PALLD_HUMAN	sp|Q8WX93|PALLD_HUMAN	ISO-MSMS	-1	F_24h_Oe2l_2h_2uL	16	OE21_24	856.76	3	856.426	2566.26	NaN	NaN	NaN	1.7686	0.0015147	NaN	NaN	NaN	NaN	65.864	0.2044	65.74	65.652	65.857	-0.12363								0	0	0	0.055333	1	22168	14.762
AAFSSGR	7	0	Unmodified	_AAFSSGR_			0	0	sp|P30838|AL3A1_HUMAN	sp|P30838|AL3A1_HUMAN	sp|P30838|AL3A1_HUMAN	ISO-MSMS	-1	C_1h_Oe2l_2h_2uL	13	OE21_1	348.18	2	348.177	694.34	NaN	NaN	NaN	-0.40906	-0.00014243	NaN	NaN	NaN	NaN	18.51	0.4282	18.828	18.642	19.071	0.31752								0	0	0	0.0051491	1	4808	122.98
AAFSSGR	7	0	Unmodified	_AAFSSGR_			0	0	sp|P30838|AL3A1_HUMAN	sp|P30838|AL3A1_HUMAN	sp|P30838|AL3A1_HUMAN	ISO-MSMS	-1	E_6h_Oe2l_2h_2uL	15	OE21_6	348.18	2	348.177	694.34	NaN	NaN	NaN	0.21485	7.4807e-05	NaN	NaN	NaN	NaN	18.483	0.46889	18.832	18.643	19.112	0.3484								0	0	0	0.0032	1	4822	144.29
AAFTAFEEAQLPR	13	0	Unmodified	_AAFTAFEEAQLPR_			0	0	sp|Q96CT7|CC124_HUMAN	sp|Q96CT7|CC124_HUMAN	sp|Q96CT7|CC124_HUMAN	ISO-MSMS	-1	2_30min_373_2h_2uL	2	373_30	725.87	2	725.87	1449.73	NaN	NaN	NaN	-1.2458	-0.00090429	NaN	NaN	NaN	NaN	55.22	0.37447	55.454	55.205	55.58	0.23354								0	0	0	1.7732e-06	1	18212	157.66
AAFTAFEEAQLPR	13	0	Unmodified	_AAFTAFEEAQLPR_			0	0	sp|Q96CT7|CC124_HUMAN	sp|Q96CT7|CC124_HUMAN	sp|Q96CT7|CC124_HUMAN	ISO-MSMS	-1	3_1h_373_2h_2uL	3	373_1	725.87	2	725.87	1449.73	NaN	NaN	NaN	-0.87474	-0.00063495	NaN	NaN	NaN	NaN	55.278	0.26915	55.343	55.22	55.49	0.064602								0	0	0	5.1796e-07	1	18251	177.06
AAFTAFEEAQLPR	13	0	Unmodified	_AAFTAFEEAQLPR_			0	0	sp|Q96CT7|CC124_HUMAN	sp|Q96CT7|CC124_HUMAN	sp|Q96CT7|CC124_HUMAN	ISO-MSMS	-1	3_1h_373_2h_2uL	3	373_1	484.25	3	484.249	1449.73	NaN	NaN	NaN	0.66561	0.00032232	NaN	NaN	NaN	NaN	55.309	0.1958	55.373	55.325	55.521	0.064598								0	0	0	1.3896e-06	1	18253	120.57
AAFTAFEEAQLPR	13	0	Unmodified	_AAFTAFEEAQLPR_			0	0	sp|Q96CT7|CC124_HUMAN	sp|Q96CT7|CC124_HUMAN	sp|Q96CT7|CC124_HUMAN	ISO-MSMS	-1	4_2h_373_2h_2uL	4	373_2	725.87	2	725.87	1449.73	NaN	NaN	NaN	-1.4965	-0.0010863	NaN	NaN	NaN	NaN	55.475	0.35868	55.377	55.174	55.533	-0.098351								0	0	0	5.0935e-07	1	18323	179.1
AAFTAFEEAQLPR	13	0	Unmodified	_AAFTAFEEAQLPR_			0	0	sp|Q96CT7|CC124_HUMAN	sp|Q96CT7|CC124_HUMAN	sp|Q96CT7|CC124_HUMAN	ISO-MSMS	-1	4_2h_373_2h_2uL	4	373_2	484.58	3	484.249	1449.73	NaN	NaN	NaN	0.81482	0.00039458	NaN	NaN	NaN	NaN	55.488	0.22391	55.39	55.309	55.533	-0.098347								0	0	0	4.4533e-05	1	18337	93.623
AAFTAFEEAQLPR	13	0	Unmodified	_AAFTAFEEAQLPR_			0	0	sp|Q96CT7|CC124_HUMAN	sp|Q96CT7|CC124_HUMAN	sp|Q96CT7|CC124_HUMAN	ISO-MSMS	-1	6_24h_373_2h_2uL	6	373_24	725.87	2	725.87	1449.73	NaN	NaN	NaN	-0.93752	-0.00068052	NaN	NaN	NaN	NaN	55.205	0.30793	55.332	55.157	55.465	0.12666								0	0	0	9.2759e-05	1	18457	119.22
AAFTAFEEAQLPR	13	0	Unmodified	_AAFTAFEEAQLPR_			0	0	sp|Q96CT7|CC124_HUMAN	sp|Q96CT7|CC124_HUMAN	sp|Q96CT7|CC124_HUMAN	ISO-MSMS	-1	B_30min_Oe2l_2h_2uL	12	OE21_30	725.87	2	725.87	1449.73	NaN	NaN	NaN	0.11068	8.0339e-05	NaN	NaN	NaN	NaN	55.465	0.20052	55.429	55.338	55.538	-0.036499								0	0	0	4.5374e-07	1	18233	192.26
AAFTAFEEAQLPR	13	0	Unmodified	_AAFTAFEEAQLPR_			0	0	sp|Q96CT7|CC124_HUMAN	sp|Q96CT7|CC124_HUMAN	sp|Q96CT7|CC124_HUMAN	ISO-MSMS	-1	C_1h_Oe2l_2h_2uL	13	OE21_1	725.87	2	725.87	1449.73	NaN	NaN	NaN	-0.39434	-0.00028624	NaN	NaN	NaN	NaN	55.496	0.29482	55.414	55.236	55.531	-0.08152								0	0	0	4.5958e-07	1	18212	190.88
AAFTAFEEAQLPR	13	0	Unmodified	_AAFTAFEEAQLPR_			0	0	sp|Q96CT7|CC124_HUMAN	sp|Q96CT7|CC124_HUMAN	sp|Q96CT7|CC124_HUMAN	ISO-MSMS	-1	C_1h_Oe2l_2h_2uL	13	OE21_1	484.25	3	484.249	1449.73	NaN	NaN	NaN	0.57558	0.00027873	NaN	NaN	NaN	NaN	55.516	0.18387	55.434	55.315	55.499	-0.08152								0	0	0	3.6737e-05	1	18230	98.105
AAFTAFEEAQLPR	13	0	Unmodified	_AAFTAFEEAQLPR_			0	0	sp|Q96CT7|CC124_HUMAN	sp|Q96CT7|CC124_HUMAN	sp|Q96CT7|CC124_HUMAN	ISO-MSMS	-1	D_2h_Oe2l_2h_2uL	14	OE21_2	725.87	2	725.87	1449.73	NaN	NaN	NaN	-0.56417	-0.00040952	NaN	NaN	NaN	NaN	55.429	0.24461	55.487	55.366	55.61	0.057636								0	0	0	4.8983e-07	1	18407	183.72
AAFTAFEEAQLPR	13	0	Unmodified	_AAFTAFEEAQLPR_			0	0	sp|Q96CT7|CC124_HUMAN	sp|Q96CT7|CC124_HUMAN	sp|Q96CT7|CC124_HUMAN	ISO-MSMS	-1	D_2h_Oe2l_2h_2uL	14	OE21_2	484.58	3	484.249	1449.73	NaN	NaN	NaN	-0.13421	-6.4989e-05	NaN	NaN	NaN	NaN	55.428	0.30376	55.486	55.366	55.669	0.057636								0	0	0	2.5212e-07	1	18420	140.24
AAFTAFEEAQLPR	13	0	Unmodified	_AAFTAFEEAQLPR_			0	0	sp|Q96CT7|CC124_HUMAN	sp|Q96CT7|CC124_HUMAN	sp|Q96CT7|CC124_HUMAN	ISO-MSMS	-1	E_6h_Oe2l_2h_2uL	15	OE21_6	725.87	2	725.87	1449.73	NaN	NaN	NaN	-0.61899	-0.0004493	NaN	NaN	NaN	NaN	55.595	0.25872	55.448	55.306	55.565	-0.14671								0	0	0	1.7732e-06	1	18309	157.66
AAFTAFEEAQLPR	13	0	Unmodified	_AAFTAFEEAQLPR_			0	0	sp|Q96CT7|CC124_HUMAN	sp|Q96CT7|CC124_HUMAN	sp|Q96CT7|CC124_HUMAN	ISO-MSMS	-1	E_6h_Oe2l_2h_2uL	15	OE21_6	484.25	3	484.249	1449.73	NaN	NaN	NaN	0.11736	5.683e-05	NaN	NaN	NaN	NaN	55.605	0.20858	55.458	55.356	55.565	-0.14671								0	0	0	1.6326e-06	1	18314	119.39
AAFTAFEEAQLPR	13	0	Unmodified	_AAFTAFEEAQLPR_			0	0	sp|Q96CT7|CC124_HUMAN	sp|Q96CT7|CC124_HUMAN	sp|Q96CT7|CC124_HUMAN	ISO-MSMS	-1	F_24h_Oe2l_2h_2uL	16	OE21_24	725.87	2	725.87	1449.73	NaN	NaN	NaN	-0.43625	-0.00031666	NaN	NaN	NaN	NaN	55.422	0.30424	55.484	55.327	55.631	0.062656								0	0	0	3.3189e-06	1	18467	148.32
AAFTAFEEAQLPR	13	0	Unmodified	_AAFTAFEEAQLPR_			0	0	sp|Q96CT7|CC124_HUMAN	sp|Q96CT7|CC124_HUMAN	sp|Q96CT7|CC124_HUMAN	ISO-MSMS	-1	F_24h_Oe2l_2h_2uL	16	OE21_24	484.25	3	484.249	1449.73	NaN	NaN	NaN	1.0011	0.00048478	NaN	NaN	NaN	NaN	55.405	0.33379	55.467	55.327	55.66	0.062653								0	0	0	2.4264e-07	1	18503	142.1
AAFVLPEFAR	10	0	Unmodified	_AAFVLPEFAR_			0	0	sp|P19623|SPEE_HUMAN	sp|P19623|SPEE_HUMAN	sp|P19623|SPEE_HUMAN	ISO-MSMS	-1	2_30min_373_2h_2uL	2	373_30	560.81	2	560.811	1119.61	NaN	NaN	NaN	1.3393	0.00075111	NaN	NaN	NaN	NaN	60.269	0.4419	60.503	60.269	60.711	0.23354								0	0	0	0.0046546	1	19975	103.56
AAFVLPEFAR	10	0	Unmodified	_AAFVLPEFAR_			0	0	sp|P19623|SPEE_HUMAN	sp|P19623|SPEE_HUMAN	sp|P19623|SPEE_HUMAN	ISO-MSMS	-1	3_1h_373_2h_2uL	3	373_1	560.81	2	560.811	1119.61	NaN	NaN	NaN	0.88553	0.00049662	NaN	NaN	NaN	NaN	60.401	0.49847	60.466	60.263	60.762	0.064598								0	0	0	0.0025383	1	20022	114.5
AAFVLPEFAR	10	0	Unmodified	_AAFVLPEFAR_			0	0	sp|P19623|SPEE_HUMAN	sp|P19623|SPEE_HUMAN	sp|P19623|SPEE_HUMAN	ISO-MSMS	-1	4_2h_373_2h_2uL	4	373_2	560.81	2	560.811	1119.61	NaN	NaN	NaN	1.059	0.00059389	NaN	NaN	NaN	NaN	60.525	0.40874	60.427	60.179	60.588	-0.098347								0	0	0	0.0025383	1	20083	116.25
AAFVLPEFAR	10	0	Unmodified	_AAFVLPEFAR_			0	0	sp|P19623|SPEE_HUMAN	sp|P19623|SPEE_HUMAN	sp|P19623|SPEE_HUMAN	ISO-MSMS	-1	5_6h_373_2h_2uL	5	373_6	560.81	2	560.811	1119.61	NaN	NaN	NaN	0.18417	0.00010328	NaN	NaN	NaN	NaN	60.432	0.39842	60.454	60.228	60.626	0.021816								0	0	0	0.00058395	1	19979	127.56
AAFVLPEFAR	10	0	Unmodified	_AAFVLPEFAR_			0	0	sp|P19623|SPEE_HUMAN	sp|P19623|SPEE_HUMAN	sp|P19623|SPEE_HUMAN	ISO-MSMS	-1	6_24h_373_2h_2uL	6	373_24	560.81	2	560.811	1119.61	NaN	NaN	NaN	0.74967	0.00042043	NaN	NaN	NaN	NaN	60.368	0.35315	60.494	60.291	60.644	0.12665								0	0	0	0.0025383	1	20282	114.5
AAGASDVVLYK	11	1	Unmodified	_AAGASDVVLYK_			0	0	sp|Q9NSD9|SYFB_HUMAN	sp|Q9NSD9|SYFB_HUMAN	sp|Q9NSD9|SYFB_HUMAN	ISO-MSMS	0	2_30min_373_2h_2uL	2	373_30	547.3	2	547.298	1092.58	NaN	NaN	NaN	-0.39347	-0.00021534	NaN	NaN	NaN	NaN	36.541	0.23675	36.774	36.634	36.871	0.23354								0	0	0	0.061312	1	11404	71.451
AAGASDVVLYK	11	1	Unmodified	_AAGASDVVLYK_			0	0	sp|Q9NSD9|SYFB_HUMAN	sp|Q9NSD9|SYFB_HUMAN	sp|Q9NSD9|SYFB_HUMAN	ISO-MSMS	0	3_1h_373_2h_2uL	3	373_1	547.3	2	547.298	1092.58	NaN	NaN	NaN	0.83698	0.00045808	NaN	NaN	NaN	NaN	36.65	0.25076	36.715	36.6	36.851	0.064598								0	0	0	0.0536	1	11419	72.643
AAGASDVVLYK	11	1	Unmodified	_AAGASDVVLYK_			0	0	sp|Q9NSD9|SYFB_HUMAN	sp|Q9NSD9|SYFB_HUMAN	sp|Q9NSD9|SYFB_HUMAN	ISO-MSMS	0	B_30min_Oe2l_2h_2uL	12	OE21_30	547.3	2	547.298	1092.58	NaN	NaN	NaN	0.23552	0.0001289	NaN	NaN	NaN	NaN	36.777	0.27641	36.659	36.545	36.821	-0.11827								0	0	0	0.0052067	1	11450	96.331
AAGASDVVLYK	11	1	Unmodified	_AAGASDVVLYK_			0	0	sp|Q9NSD9|SYFB_HUMAN	sp|Q9NSD9|SYFB_HUMAN	sp|Q9NSD9|SYFB_HUMAN	ISO-MSMS	0	C_1h_Oe2l_2h_2uL	13	OE21_1	547.3	2	547.298	1092.58	NaN	NaN	NaN	0.11002	6.0215e-05	NaN	NaN	NaN	NaN	36.735	0.30138	36.654	36.512	36.814	-0.08152								0	0	0	0.0028876	1	11416	108.98
AAGASDVVLYK	11	1	Unmodified	_AAGASDVVLYK_			0	0	sp|Q9NSD9|SYFB_HUMAN	sp|Q9NSD9|SYFB_HUMAN	sp|Q9NSD9|SYFB_HUMAN	ISO-MSMS	0	D_2h_Oe2l_2h_2uL	14	OE21_2	547.3	2	547.298	1092.58	NaN	NaN	NaN	0.019392	1.0613e-05	NaN	NaN	NaN	NaN	36.701	0.25795	36.664	36.54	36.798	-0.037319								0	0	0	0.0046863	1	11559	99.802
AAGASDVVLYK	11	1	Unmodified	_AAGASDVVLYK_			0	0	sp|Q9NSD9|SYFB_HUMAN	sp|Q9NSD9|SYFB_HUMAN	sp|Q9NSD9|SYFB_HUMAN	ISO-MSMS	0	E_6h_Oe2l_2h_2uL	15	OE21_6	547.3	2	547.298	1092.58	NaN	NaN	NaN	0.015508	8.4872e-06	NaN	NaN	NaN	NaN	36.754	0.27528	36.607	36.497	36.772	-0.14671								0	0	0	0.011033	1	11492	87.308
AAGASDVVLYK	11	1	Unmodified	_AAGASDVVLYK_			0	0	sp|Q9NSD9|SYFB_HUMAN	sp|Q9NSD9|SYFB_HUMAN	sp|Q9NSD9|SYFB_HUMAN	ISO-MSMS	0	F_24h_Oe2l_2h_2uL	16	OE21_24	547.3	2	547.298	1092.58	NaN	NaN	NaN	-0.045027	-2.4643e-05	NaN	NaN	NaN	NaN	36.793	0.26643	36.763	36.641	36.908	-0.030495								0	0	0	0.046797	1	11651	75.378
AAGDVDIGDAAYYFER	16	0	Unmodified	_AAGDVDIGDAAYYFER_			0	0	sp|P09758|TACD2_HUMAN	sp|P09758|TACD2_HUMAN	sp|P09758|TACD2_HUMAN	ISO-MSMS	-1	F_24h_Oe2l_2h_2uL	16	OE21_24	866.89	2	866.894	1731.77	NaN	NaN	NaN	-2.1856	-0.0018947	NaN	NaN	NaN	NaN	62.684	0.18983	62.56	62.451	62.641	-0.12363								0	0	0	0.00081759	1	21066	114.72
AAGEPIKEGDNDYFTCITK	19	2	Unmodified	_AAGEPIKEGDNDYFTCITK_			0	1	sp|Q99543|DNJC2_HUMAN	sp|Q99543|DNJC2_HUMAN	sp|Q99543|DNJC2_HUMAN	ISO-MSMS	0	D_2h_Oe2l_2h_2uL	14	OE21_2	710.67	3	710.333	2127.98	NaN	NaN	NaN	-0.22767	-0.00016172	NaN	NaN	NaN	NaN	45.135	0.2086	45.192	45.089	45.297	0.05764								0	0	0	0.00020771	1	14684	83.423
AAGFKDPLLASGTDGVGTK	19	2	Unmodified	_AAGFKDPLLASGTDGVGTK_			0	1	sp|P22102|PUR2_HUMAN	sp|P22102|PUR2_HUMAN	sp|P22102|PUR2_HUMAN	ISO-MSMS	0	B_30min_Oe2l_2h_2uL	12	OE21_30	602.32	3	602.32	1803.94	NaN	NaN	NaN	0.24955	0.00015031	NaN	NaN	NaN	NaN	45.072	0.29523	45.036	44.861	45.157	-0.036495								0	0	0	0.00015708	1	14499	89.557
AAGFKDPLLASGTDGVGTK	19	2	Unmodified	_AAGFKDPLLASGTDGVGTK_			0	1	sp|P22102|PUR2_HUMAN	sp|P22102|PUR2_HUMAN	sp|P22102|PUR2_HUMAN	ISO-MSMS	0	C_1h_Oe2l_2h_2uL	13	OE21_1	602.32	3	602.32	1803.94	NaN	NaN	NaN	-0.90679	-0.00054618	NaN	NaN	NaN	NaN	45.176	0.3574	45.094	44.905	45.263	-0.08152								0	0	0	0.00014862	1	14520	90.581
AAGFKDPLLASGTDGVGTK	19	2	Unmodified	_AAGFKDPLLASGTDGVGTK_			0	1	sp|P22102|PUR2_HUMAN	sp|P22102|PUR2_HUMAN	sp|P22102|PUR2_HUMAN	ISO-MSMS	0	D_2h_Oe2l_2h_2uL	14	OE21_2	602.32	3	602.32	1803.94	NaN	NaN	NaN	0.73207	0.00044094	NaN	NaN	NaN	NaN	45.037	0.27168	45.095	44.937	45.208	0.057636								0	0	0	0.00014174	1	14654	91.414
AAGIDEQENWHEGKENIR	18	1	Unmodified	_AAGIDEQENWHEGKENIR_			0	1	sp|P28838|AMPL_HUMAN	sp|P28838|AMPL_HUMAN	sp|P28838|AMPL_HUMAN	ISO-MSMS	0	E_6h_Oe2l_2h_2uL	15	OE21_6	524.75	4	524.75	2094.97	NaN	NaN	NaN	-0.10756	-5.6443e-05	NaN	NaN	NaN	NaN	31.55	0.26361	31.57	31.408	31.672	0.019508								0	0	0	2.2855e-05	1	9567	123.36
AAGLAFSDGDHR	12	0	Unmodified	_AAGLAFSDGDHR_			0	0	CON__ENSEMBL:ENSBTAP00000007350;CON__P01030	CON__ENSEMBL:ENSBTAP00000007350;CON__P01030	CON__ENSEMBL:ENSBTAP00000007350	ISO-MSMS	-1	2_30min_373_2h_2uL	2	373_30	406.2	3	406.195	1215.56	NaN	NaN	NaN	-0.29053	-0.00011801	NaN	NaN	NaN	NaN	29.973	0.65547	30.34	30.031	30.686	0.36674								0	0	0	7.5756e-05	1	8975	84.821
AAGLAFSDGDHR	12	0	Unmodified	_AAGLAFSDGDHR_			0	0	CON__ENSEMBL:ENSBTAP00000007350;CON__P01030	CON__ENSEMBL:ENSBTAP00000007350;CON__P01030	CON__ENSEMBL:ENSBTAP00000007350	ISO-MSMS	-1	3_1h_373_2h_2uL	3	373_1	406.2	3	406.195	1215.56	NaN	NaN	NaN	-0.17698	-7.1889e-05	NaN	NaN	NaN	NaN	30.122	0.36872	30.32	30.169	30.538	0.19781								0	0	0	1.4974e-06	1	9011	105.83
AAGLAFSDGDHR	12	0	Unmodified	_AAGLAFSDGDHR_			0	0	CON__ENSEMBL:ENSBTAP00000007350;CON__P01030	CON__ENSEMBL:ENSBTAP00000007350;CON__P01030	CON__ENSEMBL:ENSBTAP00000007350	ISO-MSMS	-1	5_6h_373_2h_2uL	5	373_6	608.79	2	608.789	1215.56	NaN	NaN	NaN	-0.47694	-0.00029036	NaN	NaN	NaN	NaN	30.097	0.204	30.345	30.262	30.466	0.2481								0	0	0	2.6885e-06	1	9028	145.72
AAGLAFSDGDHR	12	0	Unmodified	_AAGLAFSDGDHR_			0	0	CON__ENSEMBL:ENSBTAP00000007350;CON__P01030	CON__ENSEMBL:ENSBTAP00000007350;CON__P01030	CON__ENSEMBL:ENSBTAP00000007350	ISO-MSMS	-1	5_6h_373_2h_2uL	5	373_6	406.53	3	406.195	1215.56	NaN	NaN	NaN	-0.26725	-0.00010856	NaN	NaN	NaN	NaN	30.096	0.42367	30.344	30.244	30.668	0.2481								0	0	0	6.3421e-05	1	9045	107.11
AAGLAFSDGDHR	12	0	Unmodified	_AAGLAFSDGDHR_			0	0	CON__ENSEMBL:ENSBTAP00000007350;CON__P01030	CON__ENSEMBL:ENSBTAP00000007350;CON__P01030	CON__ENSEMBL:ENSBTAP00000007350	ISO-MSMS	-1	6_24h_373_2h_2uL	6	373_24	406.2	3	406.195	1215.56	NaN	NaN	NaN	-0.0022592	-9.1766e-07	NaN	NaN	NaN	NaN	29.948	0.27599	30.301	30.193	30.469	0.35294								0	0	0	9.0965e-05	1	9111	79.286
AAGLAFSDGDHR	12	0	Unmodified	_AAGLAFSDGDHR_			0	0	CON__ENSEMBL:ENSBTAP00000007350;CON__P01030	CON__ENSEMBL:ENSBTAP00000007350;CON__P01030	CON__ENSEMBL:ENSBTAP00000007350	ISO-MSMS	-1	6_24h_373_2h_2uL	6	373_24	608.79	2	608.789	1215.56	NaN	NaN	NaN	-0.58801	-0.00035798	NaN	NaN	NaN	NaN	29.953	0.16983	30.306	30.21	30.38	0.35293								0	0	0	2.7962e-06	1	9118	144.5
AAGLAFSDGDHR	12	0	Unmodified	_AAGLAFSDGDHR_			0	0	CON__ENSEMBL:ENSBTAP00000007350;CON__P01030	CON__ENSEMBL:ENSBTAP00000007350;CON__P01030	CON__ENSEMBL:ENSBTAP00000007350	MSMS	-1	B_30min_Oe2l_2h_2uL	12	OE21_30	406.19	3	406.195	1215.56	NaN	NaN	NaN	NaN	NaN	NaN	NaN	NaN	NaN	30.159	1	30.356	29.856	30.856	0.19633								0	0	0	0.0016501	1	9030	80.014
AAGLAFSDGDHR	12	0	Unmodified	_AAGLAFSDGDHR_			0	0	CON__ENSEMBL:ENSBTAP00000007350;CON__P01030	CON__ENSEMBL:ENSBTAP00000007350;CON__P01030	CON__ENSEMBL:ENSBTAP00000007350	ISO-MSMS	-1	C_1h_Oe2l_2h_2uL	13	OE21_1	406.2	3	406.195	1215.56	NaN	NaN	NaN	0.23766	9.6536e-05	NaN	NaN	NaN	NaN	30.169	0.39137	30.32	30.108	30.499	0.1513								0	0	0	2.3145e-05	1	9007	97.452
AAGLAFSDGDHR	12	0	Unmodified	_AAGLAFSDGDHR_			0	0	CON__ENSEMBL:ENSBTAP00000007350;CON__P01030	CON__ENSEMBL:ENSBTAP00000007350;CON__P01030	CON__ENSEMBL:ENSBTAP00000007350	ISO-MSMS	-1	D_2h_Oe2l_2h_2uL	14	OE21_2	406.2	3	406.195	1215.56	NaN	NaN	NaN	-0.12716	-5.1652e-05	NaN	NaN	NaN	NaN	30.131	0.44577	30.232	29.981	30.427	0.10055								0	0	0	5.7779e-05	1	9113	98.898
AAGLAFSDGDHR	12	0	Unmodified	_AAGLAFSDGDHR_			0	0	CON__ENSEMBL:ENSBTAP00000007350;CON__P01030	CON__ENSEMBL:ENSBTAP00000007350;CON__P01030	CON__ENSEMBL:ENSBTAP00000007350	ISO-MSMS	-1	E_6h_Oe2l_2h_2uL	15	OE21_6	406.2	3	406.195	1215.56	NaN	NaN	NaN	0.48186	0.00019573	NaN	NaN	NaN	NaN	30.271	0.32707	30.357	30.22	30.547	0.086111								0	0	0	0.00032125	1	9082	80.014
AAGLAFSDGDHR	12	0	Unmodified	_AAGLAFSDGDHR_			0	0	CON__ENSEMBL:ENSBTAP00000007350;CON__P01030	CON__ENSEMBL:ENSBTAP00000007350;CON__P01030	CON__ENSEMBL:ENSBTAP00000007350	ISO-MSMS	-1	F_24h_Oe2l_2h_2uL	16	OE21_24	406.2	3	406.195	1215.56	NaN	NaN	NaN	0.41536	0.00016872	NaN	NaN	NaN	NaN	30.183	0.26698	30.292	30.119	30.386	0.10919								0	0	0	0.0007812	1	9177	79.286
AAGMNMEEEEELQQNLWGLK	20	1	Unmodified	_AAGMNMEEEEELQQNLWGLK_			0	0	sp|Q13144|EI2BE_HUMAN	sp|Q13144|EI2BE_HUMAN	sp|Q13144|EI2BE_HUMAN	ISO-MSMS	0	D_2h_Oe2l_2h_2uL	14	OE21_2	774.36	3	774.024	2319.05	NaN	NaN	NaN	-0.45562	-0.00035266	NaN	NaN	NaN	NaN	67.266	0.26784	67.134	66.994	67.262	-0.13227								0	0	0	0.026293	1	22544	39.203
AAGNESFR	8	0	Unmodified	_AAGNESFR_			0	0	sp|Q15785|TOM34_HUMAN	sp|Q15785|TOM34_HUMAN	sp|Q15785|TOM34_HUMAN	ISO-MSMS	-1	B_30min_Oe2l_2h_2uL	12	OE21_30	426.2	2	426.204	850.393	NaN	NaN	NaN	0.28297	0.0001206	NaN	NaN	NaN	NaN	20.066	0.52221	20.428	20.293	20.815	0.36255								0	0	0	0.015935	1	5387	80.229
AAGNESFR	8	0	Unmodified	_AAGNESFR_			0	0	sp|Q15785|TOM34_HUMAN	sp|Q15785|TOM34_HUMAN	sp|Q15785|TOM34_HUMAN	ISO-MSMS	-1	C_1h_Oe2l_2h_2uL	13	OE21_1	426.2	2	426.204	850.393	NaN	NaN	NaN	0.19213	8.1886e-05	NaN	NaN	NaN	NaN	20.201	0.5346	20.519	20.314	20.848	0.31752								0	0	0	0.011679	1	5423	89.142
AAGPSLSHTSGGTQSK	16	1	Unmodified	_AAGPSLSHTSGGTQSK_			0	0	sp|P27694|RFA1_HUMAN	sp|P27694|RFA1_HUMAN	sp|P27694|RFA1_HUMAN	ISO-MSMS	0	B_30min_Oe2l_2h_2uL	12	OE21_30	495.91	3	495.915	1484.72	NaN	NaN	NaN	-1.4005	-0.00069454	NaN	NaN	NaN	NaN	18.153	0.33376	18.516	18.348	18.682	0.36255								0	0	0	2.269e-05	1	4656	97.823
AAGPSLSHTSGGTQSK	16	1	Unmodified	_AAGPSLSHTSGGTQSK_			0	0	sp|P27694|RFA1_HUMAN	sp|P27694|RFA1_HUMAN	sp|P27694|RFA1_HUMAN	ISO-MSMS	0	B_30min_Oe2l_2h_2uL	12	OE21_30	743.37	2	743.368	1484.72	NaN	NaN	NaN	0.28286	0.00021027	NaN	NaN	NaN	NaN	18.156	0.33376	18.519	18.348	18.682	0.36255								0	0	0	3.6325e-06	1	4677	148.78
AAGPSLSHTSGGTQSK	16	1	Unmodified	_AAGPSLSHTSGGTQSK_			0	0	sp|P27694|RFA1_HUMAN	sp|P27694|RFA1_HUMAN	sp|P27694|RFA1_HUMAN	ISO-MSMS	0	C_1h_Oe2l_2h_2uL	13	OE21_1	495.91	3	495.915	1484.72	NaN	NaN	NaN	0.28958	0.00014361	NaN	NaN	NaN	NaN	18.232	0.34737	18.549	18.355	18.702	0.31752								0	0	0	1.5145e-05	1	4689	101.39
AAGPSLSHTSGGTQSK	16	1	Unmodified	_AAGPSLSHTSGGTQSK_			0	0	sp|P27694|RFA1_HUMAN	sp|P27694|RFA1_HUMAN	sp|P27694|RFA1_HUMAN	ISO-MSMS	0	D_2h_Oe2l_2h_2uL	14	OE21_2	495.91	3	495.915	1484.72	NaN	NaN	NaN	-0.21185	-0.00010506	NaN	NaN	NaN	NaN	18.314	0.33733	18.677	18.475	18.812	0.36283								0	0	0	2.2988e-06	1	4769	109.48
AAGPSLSHTSGGTQSK	16	1	Unmodified	_AAGPSLSHTSGGTQSK_			0	0	sp|P27694|RFA1_HUMAN	sp|P27694|RFA1_HUMAN	sp|P27694|RFA1_HUMAN	ISO-MSMS	0	D_2h_Oe2l_2h_2uL	14	OE21_2	743.37	2	743.368	1484.72	NaN	NaN	NaN	0.36435	0.00027085	NaN	NaN	NaN	NaN	18.308	0.27495	18.671	18.504	18.779	0.36283								0	0	0	0.0003509	1	4797	100.07
AAGPSLSHTSGGTQSK	16	1	Unmodified	_AAGPSLSHTSGGTQSK_			0	0	sp|P27694|RFA1_HUMAN	sp|P27694|RFA1_HUMAN	sp|P27694|RFA1_HUMAN	ISO-MSMS	0	E_6h_Oe2l_2h_2uL	15	OE21_6	495.91	3	495.915	1484.72	NaN	NaN	NaN	-0.62679	-0.00031084	NaN	NaN	NaN	NaN	18.249	0.54629	18.597	18.396	18.942	0.3484								0	0	0	1.6922e-06	1	4702	112.03
AAGPSLSHTSGGTQSK	16	1	Unmodified	_AAGPSLSHTSGGTQSK_			0	0	sp|P27694|RFA1_HUMAN	sp|P27694|RFA1_HUMAN	sp|P27694|RFA1_HUMAN	ISO-MSMS	0	F_24h_Oe2l_2h_2uL	16	OE21_24	495.91	3	495.915	1484.72	NaN	NaN	NaN	-0.33382	-0.00016554	NaN	NaN	NaN	NaN	18.194	0.29826	18.565	18.401	18.699	0.37147								0	0	0	6.3121e-09	1	4752	138.01
AAGSGELGVTMK	12	1	Unmodified	_AAGSGELGVTMK_			0	0	sp|O75369|FLNB_HUMAN	sp|O75369|FLNB_HUMAN	sp|O75369|FLNB_HUMAN	ISO-MSMS	0	3_1h_373_2h_2uL	3	373_1	560.79	2	560.787	1119.56	NaN	NaN	NaN	0.63256	0.00035473	NaN	NaN	NaN	NaN	33.879	0.54684	34.01	33.702	34.248	0.1312								0	0	0	0.00015289	1	10411	112.36
AAGSGELGVTMK	12	1	Unmodified	_AAGSGELGVTMK_			0	0	sp|O75369|FLNB_HUMAN	sp|O75369|FLNB_HUMAN	sp|O75369|FLNB_HUMAN	ISO-MSMS	0	4_2h_373_2h_2uL	4	373_2	560.79	2	560.787	1119.56	NaN	NaN	NaN	0.10573	5.9291e-05	NaN	NaN	NaN	NaN	34.029	0.43595	33.997	33.737	34.173	-0.031746								0	0	0	0.0013867	1	10479	97.456
AAGSGELGVTMK	12	1	Unmodified	_AAGSGELGVTMK_			0	0	sp|O75369|FLNB_HUMAN	sp|O75369|FLNB_HUMAN	sp|O75369|FLNB_HUMAN	ISO-MSMS	0	E_6h_Oe2l_2h_2uL	15	OE21_6	560.79	2	560.787	1119.56	NaN	NaN	NaN	2.3099	0.0012954	NaN	NaN	NaN	NaN	33.965	0.6988	33.985	33.439	34.138	0.019508								0	0	0	0.0020714	1	10466	93.096
AAGSGELGVTMK	12	1	Unmodified	_AAGSGELGVTMK_			0	0	sp|O75369|FLNB_HUMAN	sp|O75369|FLNB_HUMAN	sp|O75369|FLNB_HUMAN	ISO-MSMS	0	F_24h_Oe2l_2h_2uL	16	OE21_24	560.79	2	560.787	1119.56	NaN	NaN	NaN	2.2649	0.0012701	NaN	NaN	NaN	NaN	33.938	0.74409	33.98	33.493	34.237	0.042583								0	0	0	0.0038495	1	10586	81.771
AAGSPSSSDQDEKLPGQDESTAGTSEQNDILK	32	2	Unmodified	_AAGSPSSSDQDEKLPGQDESTAGTSEQNDILK_			0	1	sp|Q9Y520|PRC2C_HUMAN	sp|Q9Y520|PRC2C_HUMAN	sp|Q9Y520|PRC2C_HUMAN	ISO-MSMS	0	E_6h_Oe2l_2h_2uL	15	OE21_6	1088.5	3	1088.17	3261.48	NaN	NaN	NaN	0.089622	9.7523e-05	NaN	NaN	NaN	NaN	40.618	0.26553	40.471	40.369	40.634	-0.14671								0	0	0	1.3991e-06	1	12901	100.24
AAGSPSSSDQDEKLPGQDESTAGTSEQNDILK	32	2	Unmodified	_AAGSPSSSDQDEKLPGQDESTAGTSEQNDILK_			0	1	sp|Q9Y520|PRC2C_HUMAN	sp|Q9Y520|PRC2C_HUMAN	sp|Q9Y520|PRC2C_HUMAN	ISO-MSMS	0	F_24h_Oe2l_2h_2uL	16	OE21_24	1088.5	3	1088.17	3261.48	NaN	NaN	NaN	-0.27307	-0.00029714	NaN	NaN	NaN	NaN	40.523	0.32557	40.493	40.337	40.663	-0.030491								0	0	0	4.7388e-06	1	13046	88.842
AAGVNVEPFWPGLFAK	16	1	Unmodified	_AAGVNVEPFWPGLFAK_			0	0	sp|P05386|RLA1_HUMAN	sp|P05386|RLA1_HUMAN	sp|P05386|RLA1_HUMAN	ISO-MSMS	0	2_30min_373_2h_2uL	2	373_30	852.48	2	851.951	1701.89	NaN	NaN	NaN	-0.24351	-0.00020746	NaN	NaN	NaN	NaN	72.601	0.39726	72.834	72.649	73.046	0.23354								0	0	0	7.5007e-05	2	24202	115.91
AAGVNVEPFWPGLFAK	16	1	Unmodified	_AAGVNVEPFWPGLFAK_			0	0	sp|P05386|RLA1_HUMAN	sp|P05386|RLA1_HUMAN	sp|P05386|RLA1_HUMAN	ISO-MSMS	0	3_1h_373_2h_2uL	3	373_1	851.95	2	851.951	1701.89	NaN	NaN	NaN	-0.26604	-0.00022665	NaN	NaN	NaN	NaN	72.818	0.40308	72.788	72.606	73.009	-0.029869								0	0	0	0.00030079	1	24266	101.12
AAGVNVEPFWPGLFAK	16	1	Unmodified	_AAGVNVEPFWPGLFAK_			0	0	sp|P05386|RLA1_HUMAN	sp|P05386|RLA1_HUMAN	sp|P05386|RLA1_HUMAN	ISO-MSMS	0	4_2h_373_2h_2uL	4	373_2	851.95	2	851.951	1701.89	NaN	NaN	NaN	0.1456	0.00012404	NaN	NaN	NaN	NaN	72.847	0.37564	72.748	72.583	72.958	-0.098351								0	0	0	0.00060297	1	24276	94.82
AAGVNVEPFWPGLFAK	16	1	Unmodified	_AAGVNVEPFWPGLFAK_			0	0	sp|P05386|RLA1_HUMAN	sp|P05386|RLA1_HUMAN	sp|P05386|RLA1_HUMAN	ISO-MSMS	0	5_6h_373_2h_2uL	5	373_6	851.95	2	851.951	1701.89	NaN	NaN	NaN	-0.16024	-0.00013652	NaN	NaN	NaN	NaN	72.859	0.34418	72.788	72.594	72.938	-0.071259								0	0	0	0.0011969	1	24194	82.445
AAGVNVEPFWPGLFAK	16	1	Unmodified	_AAGVNVEPFWPGLFAK_			0	0	sp|P05386|RLA1_HUMAN	sp|P05386|RLA1_HUMAN	sp|P05386|RLA1_HUMAN	ISO-MSMS	0	6_24h_373_2h_2uL	6	373_24	852.45	2	851.951	1701.89	NaN	NaN	NaN	0.42542	0.00036244	NaN	NaN	NaN	NaN	72.826	0.39687	72.761	72.58	72.977	-0.064224								0	0	0	0.00010299	1	24566	108.1
AAGVNVEPFWPGLFAK	16	1	Unmodified	_AAGVNVEPFWPGLFAK_			0	0	sp|P05386|RLA1_HUMAN	sp|P05386|RLA1_HUMAN	sp|P05386|RLA1_HUMAN	ISO-MSMS	0	B_30min_Oe2l_2h_2uL	12	OE21_30	851.95	2	851.951	1701.89	NaN	NaN	NaN	0.37849	0.00032245	NaN	NaN	NaN	NaN	72.799	0.39548	72.762	72.606	73.002	-0.036491								0	0	0	0.00015544	1	24180	104.14
AAGVNVEPFWPGLFAK	16	1	Unmodified	_AAGVNVEPFWPGLFAK_			0	0	sp|P05386|RLA1_HUMAN	sp|P05386|RLA1_HUMAN	sp|P05386|RLA1_HUMAN	ISO-MSMS	0	C_1h_Oe2l_2h_2uL	13	OE21_1	851.95	2	851.951	1701.89	NaN	NaN	NaN	0.41903	0.00035699	NaN	NaN	NaN	NaN	72.856	0.37859	72.775	72.594	72.973	-0.08152								0	0	0	0.00090265	1	24161	88.576
AAGVNVEPFWPGLFAK	16	1	Unmodified	_AAGVNVEPFWPGLFAK_			0	0	sp|P05386|RLA1_HUMAN	sp|P05386|RLA1_HUMAN	sp|P05386|RLA1_HUMAN	ISO-MSMS	0	D_2h_Oe2l_2h_2uL	14	OE21_2	852.45	2	851.951	1701.89	NaN	NaN	NaN	-0.099335	-8.4628e-05	NaN	NaN	NaN	NaN	72.888	0.42325	72.755	72.527	72.95	-0.13227								0	0	0	0.00060433	1	24421	94.791
AAGVNVEPFWPGLFAK	16	1	Unmodified	_AAGVNVEPFWPGLFAK_			0	0	sp|P05386|RLA1_HUMAN	sp|P05386|RLA1_HUMAN	sp|P05386|RLA1_HUMAN	ISO-MSMS	0	E_6h_Oe2l_2h_2uL	15	OE21_6	851.95	2	851.951	1701.89	NaN	NaN	NaN	-0.14203	-0.000121	NaN	NaN	NaN	NaN	72.908	0.42678	72.761	72.55	72.977	-0.14671								0	0	0	0.025484	1	24219	62.536
AAGVNVEPFWPGLFAK	16	1	Unmodified	_AAGVNVEPFWPGLFAK_			0	0	sp|P05386|RLA1_HUMAN	sp|P05386|RLA1_HUMAN	sp|P05386|RLA1_HUMAN	ISO-MSMS	0	F_24h_Oe2l_2h_2uL	16	OE21_24	851.95	2	851.951	1701.89	NaN	NaN	NaN	0.018717	1.5946e-05	NaN	NaN	NaN	NaN	72.867	0.41485	72.743	72.558	72.973	-0.12363								0	0	0	8.4483e-05	1	24528	113.27
AAGVNVEPFWPGLFAK	16	1	Unmodified	_AAGVNVEPFWPGLFAK_			0	0	sp|P05386|RLA1_HUMAN	sp|P05386|RLA1_HUMAN	sp|P05386|RLA1_HUMAN	ISO-MSMS	0	F_24h_Oe2l_2h_2uL	16	OE21_24	568.3	3	568.303	1701.89	NaN	NaN	NaN	-0.25272	-0.00014362	NaN	NaN	NaN	NaN	72.87	0.37482	72.746	72.538	72.913	-0.12363								0	0	0	0.071433	1	24561	18.716
AAGYDLYSAYDYTIPPMEK	19	1	Unmodified	_AAGYDLYSAYDYTIPPMEK_			0	0	sp|P33316|DUT_HUMAN	sp|P33316|DUT_HUMAN	sp|P33316|DUT_HUMAN	ISO-MSMS	0	B_30min_Oe2l_2h_2uL	12	OE21_30	1085	2	1084.5	2166.98	NaN	NaN	NaN	0.33429	0.00036254	NaN	NaN	NaN	NaN	64.449	1.2833	64.412	64.19	65.473	-0.036491								0	0	0	0.02915	2	21341	66.989
AAGYDLYSAYDYTIPPMEK	19	1	Unmodified	_AAGYDLYSAYDYTIPPMEK_			0	0	sp|P33316|DUT_HUMAN	sp|P33316|DUT_HUMAN	sp|P33316|DUT_HUMAN	ISO-MSMS	0	B_30min_Oe2l_2h_2uL	12	OE21_30	723.67	3	723.335	2166.98	NaN	NaN	NaN	-0.32247	-0.00023325	NaN	NaN	NaN	NaN	64.28	1.247	64.244	64.078	65.325	-0.036491								0	0	0	0.011998	1	21369	50.392
AAGYDLYSAYDYTIPPMEK	19	1	Unmodified	_AAGYDLYSAYDYTIPPMEK_			0	0	sp|P33316|DUT_HUMAN	sp|P33316|DUT_HUMAN	sp|P33316|DUT_HUMAN	ISO-MSMS	0	C_1h_Oe2l_2h_2uL	13	OE21_1	1085	2	1084.5	2166.98	NaN	NaN	NaN	0.29174	0.00031639	NaN	NaN	NaN	NaN	64.463	1.2426	64.382	64.142	65.384	-0.08152								0	0	0	0.0080596	2	21331	96.866
AAGYDLYSAYDYTIPPMEK	19	1	Unmodified	_AAGYDLYSAYDYTIPPMEK_			0	0	sp|P33316|DUT_HUMAN	sp|P33316|DUT_HUMAN	sp|P33316|DUT_HUMAN	ISO-MSMS	0	C_1h_Oe2l_2h_2uL	13	OE21_1	723.67	3	723.335	2166.98	NaN	NaN	NaN	0.69827	0.00050508	NaN	NaN	NaN	NaN	64.453	1.2508	64.371	64.016	65.267	-0.08152								0	0	0	0.010225	1	21364	54.103
AAGYDLYSAYDYTIPPMEK	19	1	Unmodified	_AAGYDLYSAYDYTIPPMEK_			0	0	sp|P33316|DUT_HUMAN	sp|P33316|DUT_HUMAN	sp|P33316|DUT_HUMAN	ISO-MSMS	0	D_2h_Oe2l_2h_2uL	14	OE21_2	1085	2	1084.5	2166.98	NaN	NaN	NaN	0.13458	0.00014595	NaN	NaN	NaN	NaN	64.444	1.3189	64.407	64.205	65.524	-0.037315								0	0	0	0.017926	2	21561	86.699
AAGYDLYSAYDYTIPPMEK	19	1	Unmodified	_AAGYDLYSAYDYTIPPMEK_			0	0	sp|P33316|DUT_HUMAN	sp|P33316|DUT_HUMAN	sp|P33316|DUT_HUMAN	ISO-MSMS	0	E_6h_Oe2l_2h_2uL	15	OE21_6	1085	2	1084.5	2166.98	NaN	NaN	NaN	0.24201	0.00026246	NaN	NaN	NaN	NaN	64.442	1.3103	64.295	64.117	65.428	-0.14671								0	0	0	0.020931	1	21356	83.137
AAGYDLYSAYDYTIPPMEK	19	1	Unmodified	_AAGYDLYSAYDYTIPPMEK_			0	0	sp|P33316|DUT_HUMAN	sp|P33316|DUT_HUMAN	sp|P33316|DUT_HUMAN	ISO-MSMS	0	F_24h_Oe2l_2h_2uL	16	OE21_24	1085	2	1084.5	2166.98	NaN	NaN	NaN	0.10768	0.00011678	NaN	NaN	NaN	NaN	64.489	1.367	64.365	64.092	65.459	-0.12363								0	0	0	0.00032046	2	21668	113.76
AAHLCAEAALR	11	0	Unmodified	_AAHLCAEAALR_			0	0	sp|Q9UQ80|PA2G4_HUMAN	sp|Q9UQ80|PA2G4_HUMAN	sp|Q9UQ80|PA2G4_HUMAN	ISO-MSMS	-1	B_30min_Oe2l_2h_2uL	12	OE21_30	394.87	3	394.873	1181.6	NaN	NaN	NaN	0.32983	0.00013024	NaN	NaN	NaN	NaN	28.831	0.3549	29.027	28.885	29.24	0.19633								0	0	0	0.002242	1	8538	84.054
AAHLCAEAALR	11	0	Unmodified	_AAHLCAEAALR_			0	0	sp|Q9UQ80|PA2G4_HUMAN	sp|Q9UQ80|PA2G4_HUMAN	sp|Q9UQ80|PA2G4_HUMAN	ISO-MSMS	-1	C_1h_Oe2l_2h_2uL	13	OE21_1	394.87	3	394.873	1181.6	NaN	NaN	NaN	-0.043957	-1.7357e-05	NaN	NaN	NaN	NaN	28.876	0.43941	29.027	28.856	29.295	0.1513								0	0	0	0.001501	1	8550	91.658
AAHLCAEAALR	11	0	Unmodified	_AAHLCAEAALR_			0	0	sp|Q9UQ80|PA2G4_HUMAN	sp|Q9UQ80|PA2G4_HUMAN	sp|Q9UQ80|PA2G4_HUMAN	ISO-MSMS	-1	D_2h_Oe2l_2h_2uL	14	OE21_2	394.87	3	394.873	1181.6	NaN	NaN	NaN	0.074415	2.9385e-05	NaN	NaN	NaN	NaN	28.75	0.34822	28.947	28.823	29.171	0.19662								0	0	0	0.0015117	1	8612	91.549
AAHLCAEAALR	11	0	Unmodified	_AAHLCAEAALR_			0	0	sp|Q9UQ80|PA2G4_HUMAN	sp|Q9UQ80|PA2G4_HUMAN	sp|Q9UQ80|PA2G4_HUMAN	ISO-MSMS	-1	E_6h_Oe2l_2h_2uL	15	OE21_6	394.87	3	394.873	1181.6	NaN	NaN	NaN	0.26174	0.00010335	NaN	NaN	NaN	NaN	29.106	0.32631	29.289	29.155	29.481	0.18218								0	0	0	0.0020712	1	8658	85.807
AAHLCAEAALR	11	0	Unmodified	_AAHLCAEAALR_			0	0	sp|Q9UQ80|PA2G4_HUMAN	sp|Q9UQ80|PA2G4_HUMAN	sp|Q9UQ80|PA2G4_HUMAN	ISO-MSMS	-1	F_24h_Oe2l_2h_2uL	16	OE21_24	394.87	3	394.873	1181.6	NaN	NaN	NaN	0.078529	3.1009e-05	NaN	NaN	NaN	NaN	28.787	0.34994	28.993	28.833	29.183	0.20526								0	0	0	0.0020712	1	8659	85.807
AAHSEGNTTAGLDMR	15	0	Unmodified	_AAHSEGNTTAGLDMR_			0	0	sp|P78371|TCPB_HUMAN	sp|P78371|TCPB_HUMAN	sp|P78371|TCPB_HUMAN	ISO-MSMS	-1	2_30min_373_2h_2uL	2	373_30	765.85	2	765.852	1529.69	NaN	NaN	NaN	0.2202	0.00016864	NaN	NaN	NaN	NaN	25.515	0.21632	25.948	25.833	26.049	0.43335								0	0	0	4.0591e-06	1	7347	172.13
AAHSEGNTTAGLDMR	15	0	Unmodified	_AAHSEGNTTAGLDMR_			0	0	sp|P78371|TCPB_HUMAN	sp|P78371|TCPB_HUMAN	sp|P78371|TCPB_HUMAN	ISO-MSMS	-1	3_1h_373_2h_2uL	3	373_1	765.85	2	765.852	1529.69	NaN	NaN	NaN	0.05792	4.4358e-05	NaN	NaN	NaN	NaN	25.674	0.2086	25.938	25.831	26.04	0.26441								0	0	0	1.6664e-05	1	7402	170.4
AAHSEGNTTAGLDMR	15	0	Unmodified	_AAHSEGNTTAGLDMR_			0	0	sp|P78371|TCPB_HUMAN	sp|P78371|TCPB_HUMAN	sp|P78371|TCPB_HUMAN	ISO-MSMS	-1	B_30min_Oe2l_2h_2uL	12	OE21_30	765.85	2	765.852	1529.69	NaN	NaN	NaN	0.038656	2.9605e-05	NaN	NaN	NaN	NaN	25.685	0.22949	25.948	25.838	26.067	0.26293								0	0	0	1.4514e-06	1	7392	199.82
AAHSEGNTTAGLDMR	15	0	Unmodified	_AAHSEGNTTAGLDMR_			0	0	sp|P78371|TCPB_HUMAN	sp|P78371|TCPB_HUMAN	sp|P78371|TCPB_HUMAN	ISO-MSMS	-1	B_30min_Oe2l_2h_2uL	12	OE21_30	510.9	3	510.904	1529.69	NaN	NaN	NaN	-0.45789	-0.00023394	NaN	NaN	NaN	NaN	25.679	0.37903	25.942	25.806	26.185	0.26293								0	0	0	0.00067515	1	7409	85.287
AAHSEGNTTAGLDMR	15	0	Unmodified	_AAHSEGNTTAGLDMR_			0	0	sp|P78371|TCPB_HUMAN	sp|P78371|TCPB_HUMAN	sp|P78371|TCPB_HUMAN	ISO-MSMS	-1	C_1h_Oe2l_2h_2uL	13	OE21_1	510.9	3	510.904	1529.69	NaN	NaN	NaN	-0.67405	-0.00034437	NaN	NaN	NaN	NaN	25.735	0.29944	25.953	25.835	26.134	0.21791								0	0	0	0.012046	1	7412	64.842
AAHSEGNTTAGLDMR	15	0	Unmodified	_AAHSEGNTTAGLDMR_			0	0	sp|P78371|TCPB_HUMAN	sp|P78371|TCPB_HUMAN	sp|P78371|TCPB_HUMAN	ISO-MSMS	-1	C_1h_Oe2l_2h_2uL	13	OE21_1	765.85	2	765.852	1529.69	NaN	NaN	NaN	-0.47622	-0.00036471	NaN	NaN	NaN	NaN	25.727	0.21414	25.945	25.835	26.049	0.21791								0	0	0	0.0006851	1	7419	121.02
AAHSEGNTTAGLDMR	15	0	Unmodified	_AAHSEGNTTAGLDMR_			0	0	sp|P78371|TCPB_HUMAN	sp|P78371|TCPB_HUMAN	sp|P78371|TCPB_HUMAN	ISO-MSMS	-1	D_2h_Oe2l_2h_2uL	14	OE21_2	765.85	2	765.852	1529.69	NaN	NaN	NaN	-0.38271	-0.0002931	NaN	NaN	NaN	NaN	25.719	0.21704	25.982	25.871	26.088	0.26322								0	0	0	7.0179e-06	1	7488	171.32
AAHSEGNTTAGLDMR	15	0	Unmodified	_AAHSEGNTTAGLDMR_			0	0	sp|P78371|TCPB_HUMAN	sp|P78371|TCPB_HUMAN	sp|P78371|TCPB_HUMAN	ISO-MSMS	-1	E_6h_Oe2l_2h_2uL	15	OE21_6	765.85	2	765.852	1529.69	NaN	NaN	NaN	0.40856	0.0003129	NaN	NaN	NaN	NaN	25.756	0.21014	26.004	25.894	26.105	0.24879								0	0	0	1.5142e-06	1	7435	196.24
AAHSEGNTTAGLDMR	15	0	Unmodified	_AAHSEGNTTAGLDMR_			0	0	sp|P78371|TCPB_HUMAN	sp|P78371|TCPB_HUMAN	sp|P78371|TCPB_HUMAN	ISO-MSMS	-1	E_6h_Oe2l_2h_2uL	15	OE21_6	510.9	3	510.904	1529.69	NaN	NaN	NaN	-0.052207	-2.6673e-05	NaN	NaN	NaN	NaN	25.753	0.32876	26.002	25.865	26.194	0.24879								0	0	0	0.00034078	1	7436	95.981
AAHSEGNTTAGLDMR	15	0	Unmodified	_AAHSEGNTTAGLDMR_			0	0	sp|P78371|TCPB_HUMAN	sp|P78371|TCPB_HUMAN	sp|P78371|TCPB_HUMAN	ISO-MSMS	-1	F_24h_Oe2l_2h_2uL	16	OE21_24	765.85	2	765.852	1529.69	NaN	NaN	NaN	-0.62875	-0.00048153	NaN	NaN	NaN	NaN	25.677	0.20689	25.949	25.815	26.022	0.27186								0	0	0	1.1227e-10	1	7514	244.18
AAIDSYR	7	0	Unmodified	_AAIDSYR_			0	0	sp|P24821|TENA_HUMAN	sp|P24821|TENA_HUMAN	sp|P24821|TENA_HUMAN	ISO-MSMS	-1	F_24h_Oe2l_2h_2uL	16	OE21_24	398.2	2	398.203	794.392	NaN	NaN	NaN	-0.0071276	-2.8382e-06	NaN	NaN	NaN	NaN	26.057	0.53875	26.262	26.101	26.64	0.20526								0	0	0	0.0031466	1	7674	138.48
AAIDWFDGK	9	1	Unmodified	_AAIDWFDGK_			0	0	sp|Q92804|RBP56_HUMAN;sp|P35637|FUS_HUMAN	sp|Q92804|RBP56_HUMAN;sp|P35637|FUS_HUMAN	sp|Q92804|RBP56_HUMAN	ISO-MSMS	0	2_30min_373_2h_2uL	2	373_30	511.75	2	511.751	1021.49	NaN	NaN	NaN	0.12844	6.5731e-05	NaN	NaN	NaN	NaN	55.358	0.42484	55.592	55.403	55.828	0.23354								0	0	0	0.0021645	1	18239	104.44
AAIDWFDGK	9	1	Unmodified	_AAIDWFDGK_			0	0	sp|Q92804|RBP56_HUMAN;sp|P35637|FUS_HUMAN	sp|Q92804|RBP56_HUMAN;sp|P35637|FUS_HUMAN	sp|Q92804|RBP56_HUMAN	ISO-MSMS	0	3_1h_373_2h_2uL	3	373_1	511.75	2	511.751	1021.49	NaN	NaN	NaN	0.15653	8.0105e-05	NaN	NaN	NaN	NaN	55.472	0.46371	55.537	55.394	55.857	0.064598								0	0	0	0.0015034	1	18283	114.5
AAIDWFDGK	9	1	Unmodified	_AAIDWFDGK_			0	0	sp|Q92804|RBP56_HUMAN;sp|P35637|FUS_HUMAN	sp|Q92804|RBP56_HUMAN;sp|P35637|FUS_HUMAN	sp|Q92804|RBP56_HUMAN	ISO-MSMS	0	4_2h_373_2h_2uL	4	373_2	511.75	2	511.751	1021.49	NaN	NaN	NaN	0.22243	0.00011383	NaN	NaN	NaN	NaN	55.632	0.4315	55.534	55.408	55.84	-0.098351								0	0	0	0.00089148	1	18360	127.02
AAIDWFDGK	9	1	Unmodified	_AAIDWFDGK_			0	0	sp|Q92804|RBP56_HUMAN;sp|P35637|FUS_HUMAN	sp|Q92804|RBP56_HUMAN;sp|P35637|FUS_HUMAN	sp|Q92804|RBP56_HUMAN	ISO-MSMS	0	5_6h_373_2h_2uL	5	373_6	511.75	2	511.751	1021.49	NaN	NaN	NaN	-0.0046447	-2.3769e-06	NaN	NaN	NaN	NaN	55.489	0.50932	55.51	55.376	55.885	0.021816								0	0	0	0.0014178	1	18255	116.25
AAIDWFDGK	9	1	Unmodified	_AAIDWFDGK_			0	0	sp|Q92804|RBP56_HUMAN;sp|P35637|FUS_HUMAN	sp|Q92804|RBP56_HUMAN;sp|P35637|FUS_HUMAN	sp|Q92804|RBP56_HUMAN	ISO-MSMS	0	6_24h_373_2h_2uL	6	373_24	511.75	2	511.751	1021.49	NaN	NaN	NaN	-0.20571	-0.00010527	NaN	NaN	NaN	NaN	55.356	0.48464	55.482	55.31	55.795	0.12666								0	0	0	0.001514	1	18495	114.28
AAIDWFDGK	9	1	Unmodified	_AAIDWFDGK_			0	0	sp|Q92804|RBP56_HUMAN;sp|P35637|FUS_HUMAN	sp|Q92804|RBP56_HUMAN;sp|P35637|FUS_HUMAN	sp|Q92804|RBP56_HUMAN	ISO-MSMS	0	B_30min_Oe2l_2h_2uL	12	OE21_30	511.75	2	511.751	1021.49	NaN	NaN	NaN	-0.33983	-0.00017391	NaN	NaN	NaN	NaN	55.345	0.28712	55.308	55.092	55.379	-0.036495								0	0	0	0.001296	1	18203	118.74
AAIDWFDGK	9	1	Unmodified	_AAIDWFDGK_			0	0	sp|Q92804|RBP56_HUMAN;sp|P35637|FUS_HUMAN	sp|Q92804|RBP56_HUMAN;sp|P35637|FUS_HUMAN	sp|Q92804|RBP56_HUMAN	ISO-MSMS	0	B_30min_Oe2l_2h_2uL	12	OE21_30	511.75	2	511.751	1021.49	NaN	NaN	NaN	-0.18782	-9.6116e-05	NaN	NaN	NaN	NaN	55.59	0.5667	55.553	55.379	55.946	-0.036495								0	0	0	0.0028484	1	18331	102.46
AAIDWFDGK	9	1	Unmodified	_AAIDWFDGK_			0	0	sp|Q92804|RBP56_HUMAN;sp|P35637|FUS_HUMAN	sp|Q92804|RBP56_HUMAN;sp|P35637|FUS_HUMAN	sp|Q92804|RBP56_HUMAN	ISO-MSMS	0	C_1h_Oe2l_2h_2uL	13	OE21_1	511.75	2	511.751	1021.49	NaN	NaN	NaN	0.319	0.00016325	NaN	NaN	NaN	NaN	55.333	0.24295	55.251	55.109	55.352	-0.08152								0	0	0	0.00043142	1	18162	143.89
AAIDWFDGK	9	1	Unmodified	_AAIDWFDGK_			0	0	sp|Q92804|RBP56_HUMAN;sp|P35637|FUS_HUMAN	sp|Q92804|RBP56_HUMAN;sp|P35637|FUS_HUMAN	sp|Q92804|RBP56_HUMAN	ISO-MSMS	0	C_1h_Oe2l_2h_2uL	13	OE21_1	511.75	2	511.751	1021.49	NaN	NaN	NaN	-0.077938	-3.9885e-05	NaN	NaN	NaN	NaN	55.596	0.61737	55.514	55.352	55.97	-0.081524								0	0	0	0.00073266	1	18291	130.27
AAIDWFDGK	9	1	Unmodified	_AAIDWFDGK_			0	0	sp|Q92804|RBP56_HUMAN;sp|P35637|FUS_HUMAN	sp|Q92804|RBP56_HUMAN;sp|P35637|FUS_HUMAN	sp|Q92804|RBP56_HUMAN	MSMS	0	D_2h_Oe2l_2h_2uL	14	OE21_2	511.75	2	511.751	1021.49	NaN	NaN	NaN	NaN	NaN	NaN	NaN	NaN	NaN	55.275	1	55.332	54.832	55.832	0.05764								0	0	0	0.00053821	1	18353	121.62
AAIDWFDGK	9	1	Unmodified	_AAIDWFDGK_			0	0	sp|Q92804|RBP56_HUMAN;sp|P35637|FUS_HUMAN	sp|Q92804|RBP56_HUMAN;sp|P35637|FUS_HUMAN	sp|Q92804|RBP56_HUMAN	MSMS	0	D_2h_Oe2l_2h_2uL	14	OE21_2	511.75	2	511.751	1021.49	NaN	NaN	NaN	NaN	NaN	NaN	NaN	NaN	NaN	55.631	1	55.689	55.189	56.189	0.057636								0	0	0	0.010024	1	18480	98.458
AAIDWFDGK	9	1	Unmodified	_AAIDWFDGK_			0	0	sp|Q92804|RBP56_HUMAN;sp|P35637|FUS_HUMAN	sp|Q92804|RBP56_HUMAN;sp|P35637|FUS_HUMAN	sp|Q92804|RBP56_HUMAN	ISO-MSMS	0	E_6h_Oe2l_2h_2uL	15	OE21_6	511.75	2	511.751	1021.49	NaN	NaN	NaN	0.0040679	2.0818e-06	NaN	NaN	NaN	NaN	55.695	0.81154	55.548	55.151	55.963	-0.14671								0	0	0	0.0004174	2	18259	145.63
AAIDWFDGK	9	1	Unmodified	_AAIDWFDGK_			0	0	sp|Q92804|RBP56_HUMAN;sp|P35637|FUS_HUMAN	sp|Q92804|RBP56_HUMAN;sp|P35637|FUS_HUMAN	sp|Q92804|RBP56_HUMAN	MULTI-MSMS		F_24h_Oe2l_2h_2uL	16	OE21_24	511.75	2	511.751	1021.49	50118.4	0.29874	0.00015288	0.067635	3.4612e-05	0.36638	0.00018749	511.751	515.26	55.553	0.78482	55.616	55.21	55.995	0.062649					100	26	9	0	0	0	0.00011439	2	18443	139.88
AAIDWFDGKEFSGNPIK	17	2	Unmodified	_AAIDWFDGKEFSGNPIK_			0	1	sp|P35637|FUS_HUMAN	sp|P35637|FUS_HUMAN	sp|P35637|FUS_HUMAN	ISO-MSMS	0	D_2h_Oe2l_2h_2uL	14	OE21_2	632.32	3	632.316	1893.93	NaN	NaN	NaN	-0.38266	-0.00024196	NaN	NaN	NaN	NaN	60.642	0.47522	60.604	60.382	60.857	-0.037319								0	0	0	0.012358	1	20258	61.821
AAIDWFDGKEFSGNPIK	17	2	Unmodified	_AAIDWFDGKEFSGNPIK_			0	1	sp|P35637|FUS_HUMAN	sp|P35637|FUS_HUMAN	sp|P35637|FUS_HUMAN	ISO-MSMS	0	E_6h_Oe2l_2h_2uL	15	OE21_6	632.65	3	632.316	1893.93	NaN	NaN	NaN	0.29538	0.00018677	NaN	NaN	NaN	NaN	60.832	0.29431	60.685	60.538	60.832	-0.14671								0	0	0	0.02388	1	20151	48.883
AAIISAEGDSK	11	1	Unmodified	_AAIISAEGDSK_			0	0	sp|P35232|PHB_HUMAN	sp|P35232|PHB_HUMAN	sp|P35232|PHB_HUMAN	ISO-MSMS	0	3_1h_373_2h_2uL	3	373_1	531.28	2	531.277	1060.54	NaN	NaN	NaN	0.56478	0.00030006	NaN	NaN	NaN	NaN	27.477	0.2388	27.674	27.529	27.768	0.19781								0	0	0	0.0035929	1	8050	89.886
AAIISAEGDSK	11	1	Unmodified	_AAIISAEGDSK_			0	0	sp|P35232|PHB_HUMAN	sp|P35232|PHB_HUMAN	sp|P35232|PHB_HUMAN	ISO-MSMS	0	4_2h_373_2h_2uL	4	373_2	531.28	2	531.277	1060.54	NaN	NaN	NaN	1.723	0.00091539	NaN	NaN	NaN	NaN	27.592	0.25092	27.627	27.527	27.778	0.034857								0	0	0	0.0093587	1	8122	74.267
AAILDLEK	8	1	Unmodified	_AAILDLEK_			0	0	sp|Q15075|EEA1_HUMAN	sp|Q15075|EEA1_HUMAN	sp|Q15075|EEA1_HUMAN	ISO-MSMS	0	2_30min_373_2h_2uL	2	373_30	436.76	2	436.758	871.501	NaN	NaN	NaN	0.092016	4.0189e-05	NaN	NaN	NaN	NaN	42.767	0.51385	43.001	42.743	43.257	0.23354								0	0	0	0.014513	1	13693	83.206
AAILDLEK	8	1	Unmodified	_AAILDLEK_			0	0	sp|Q15075|EEA1_HUMAN	sp|Q15075|EEA1_HUMAN	sp|Q15075|EEA1_HUMAN	ISO-MSMS	0	3_1h_373_2h_2uL	3	373_1	436.76	2	436.758	871.501	NaN	NaN	NaN	-0.14453	-6.3123e-05	NaN	NaN	NaN	NaN	42.917	0.52121	42.981	42.707	43.228	0.064598								0	0	0	0.0063088	1	13738	100.39
AAILDLEK	8	1	Unmodified	_AAILDLEK_			0	0	sp|Q15075|EEA1_HUMAN	sp|Q15075|EEA1_HUMAN	sp|Q15075|EEA1_HUMAN	ISO-MSMS	0	5_6h_373_2h_2uL	5	373_6	436.76	2	436.758	871.501	NaN	NaN	NaN	0.56499	0.00024676	NaN	NaN	NaN	NaN	42.879	0.34672	42.9	42.676	43.023	0.021816								0	0	0	0.011725	1	13742	89.046
AAILDLEK	8	1	Unmodified	_AAILDLEK_			0	0	sp|Q15075|EEA1_HUMAN	sp|Q15075|EEA1_HUMAN	sp|Q15075|EEA1_HUMAN	ISO-MSMS	0	6_24h_373_2h_2uL	6	373_24	436.76	2	436.758	871.501	NaN	NaN	NaN	0.37347	0.00016311	NaN	NaN	NaN	NaN	42.84	0.32715	42.966	42.714	43.041	0.12666								0	0	0	0.0063088	1	13914	100.39
AAILEEK	7	1	Unmodified	_AAILEEK_			0	0	sp|Q7Z406|MYH14_HUMAN	sp|Q7Z406|MYH14_HUMAN	sp|Q7Z406|MYH14_HUMAN	ISO-MSMS	0	C_1h_Oe2l_2h_2uL	13	OE21_1	387.22	2	387.224	772.433	NaN	NaN	NaN	-1.4314	-0.00055428	NaN	NaN	NaN	NaN	26.085	0.50521	26.237	25.982	26.487	0.1513								0	0	0	0.077547	1	7531	63.301
AAILEEK	7	1	Unmodified	_AAILEEK_			0	0	sp|Q7Z406|MYH14_HUMAN	sp|Q7Z406|MYH14_HUMAN	sp|Q7Z406|MYH14_HUMAN	ISO-MSMS	0	D_2h_Oe2l_2h_2uL	14	OE21_2	387.22	2	387.224	772.433	NaN	NaN	NaN	-0.77772	-0.00030115	NaN	NaN	NaN	NaN	26.089	0.4269	26.286	26.022	26.448	0.19661								0	0	0	0.077527	1	7627	63.306
AAILETAPK	9	1	Unmodified	_AAILETAPK_			0	0	sp|Q9P2E9|RRBP1_HUMAN	sp|Q9P2E9|RRBP1_HUMAN	sp|Q9P2E9|RRBP1_HUMAN	ISO-MSMS	0	2_30min_373_2h_2uL	2	373_30	457.27	2	457.271	912.528	NaN	NaN	NaN	0.15409	7.0463e-05	NaN	NaN	NaN	NaN	30.836	0.29062	31.202	31.071	31.362	0.36674								0	0	0	0.0019166	1	9323	106.04
AAILETAPK	9	1	Unmodified	_AAILETAPK_			0	0	sp|Q9P2E9|RRBP1_HUMAN	sp|Q9P2E9|RRBP1_HUMAN	sp|Q9P2E9|RRBP1_HUMAN	ISO-MSMS	0	3_1h_373_2h_2uL	3	373_1	457.27	2	457.271	912.528	NaN	NaN	NaN	0.31416	0.00014366	NaN	NaN	NaN	NaN	30.98	0.43922	31.177	31.045	31.484	0.19781								0	0	0	0.0019166	1	9355	106.04
AAILETAPK	9	1	Unmodified	_AAILETAPK_			0	0	sp|Q9P2E9|RRBP1_HUMAN	sp|Q9P2E9|RRBP1_HUMAN	sp|Q9P2E9|RRBP1_HUMAN	ISO-MSMS	0	4_2h_373_2h_2uL	4	373_2	457.27	2	457.271	912.528	NaN	NaN	NaN	0.23044	0.00010537	NaN	NaN	NaN	NaN	31.137	0.38421	31.172	31.009	31.393	0.034855								0	0	0	0.0019166	1	9413	106.04
AAILETAPK	9	1	Unmodified	_AAILETAPK_			0	0	sp|Q9P2E9|RRBP1_HUMAN	sp|Q9P2E9|RRBP1_HUMAN	sp|Q9P2E9|RRBP1_HUMAN	ISO-MSMS	0	B_30min_Oe2l_2h_2uL	12	OE21_30	457.27	2	457.271	912.528	NaN	NaN	NaN	-0.016434	-7.5147e-06	NaN	NaN	NaN	NaN	31.026	0.26502	31.222	31.094	31.359	0.19633								0	0	0	0.062772	1	9350	60.91
AAILETAPK	9	1	Unmodified	_AAILETAPK_			0	0	sp|Q9P2E9|RRBP1_HUMAN	sp|Q9P2E9|RRBP1_HUMAN	sp|Q9P2E9|RRBP1_HUMAN	ISO-MSMS	0	D_2h_Oe2l_2h_2uL	14	OE21_2	457.27	2	457.271	912.528	NaN	NaN	NaN	0.09577	4.3793e-05	NaN	NaN	NaN	NaN	31.028	0.23688	31.129	31.026	31.263	0.10054								0	0	0	0.010189	1	9451	81.296
AAILETAPK	9	1	Unmodified	_AAILETAPK_			0	0	sp|Q9P2E9|RRBP1_HUMAN	sp|Q9P2E9|RRBP1_HUMAN	sp|Q9P2E9|RRBP1_HUMAN	ISO-MSMS	0	E_6h_Oe2l_2h_2uL	15	OE21_6	457.27	2	457.271	912.528	NaN	NaN	NaN	0.12394	5.6674e-05	NaN	NaN	NaN	NaN	31.083	0.26268	31.169	31.064	31.327	0.086113								0	0	0	0.0094898	1	9403	83.313
AAILETAPK	9	1	Unmodified	_AAILETAPK_			0	0	sp|Q9P2E9|RRBP1_HUMAN	sp|Q9P2E9|RRBP1_HUMAN	sp|Q9P2E9|RRBP1_HUMAN	ISO-MSMS	0	F_24h_Oe2l_2h_2uL	16	OE21_24	457.27	2	457.271	912.528	NaN	NaN	NaN	-0.32975	-0.00015079	NaN	NaN	NaN	NaN	31.028	0.23491	31.137	31.036	31.271	0.10919								0	0	0	0.0057441	1	9494	94.114
AAISGENAGLVR	12	0	Unmodified	_AAISGENAGLVR_			0	0	CON__Q0VCM5;sp|P19827|ITIH1_HUMAN	CON__Q0VCM5	CON__Q0VCM5	ISO-MSMS	-1	5_6h_373_2h_2uL	5	373_6	579.32	2	579.317	1156.62	NaN	NaN	NaN	0.40473	0.00023447	NaN	NaN	NaN	NaN	33.006	0.5279	33.094	32.901	33.429	0.088421								0	0	0	1.9123e-06	1	10103	154.56
AAISGENAGLVR	12	0	Unmodified	_AAISGENAGLVR_			0	0	CON__Q0VCM5;sp|P19827|ITIH1_HUMAN	CON__Q0VCM5	CON__Q0VCM5	ISO-MSMS	-1	B_30min_Oe2l_2h_2uL	12	OE21_30	579.32	2	579.317	1156.62	NaN	NaN	NaN	0.66635	0.00038603	NaN	NaN	NaN	NaN	33.081	0.27197	33.129	32.993	33.265	0.047947								0	0	0	0.00016925	1	10096	109.88
AAISGENAGLVR	12	0	Unmodified	_AAISGENAGLVR_			0	0	CON__Q0VCM5;sp|P19827|ITIH1_HUMAN	CON__Q0VCM5	CON__Q0VCM5	ISO-MSMS	-1	C_1h_Oe2l_2h_2uL	13	OE21_1	579.32	2	579.317	1156.62	NaN	NaN	NaN	2.3984	0.0013894	NaN	NaN	NaN	NaN	33.045	0.5079	33.13	32.945	33.452	0.084698								0	0	0	3.2124e-05	1	10069	130.66
AAISGENAGLVR	12	0	Unmodified	_AAISGENAGLVR_			0	0	CON__Q0VCM5;sp|P19827|ITIH1_HUMAN	CON__Q0VCM5	CON__Q0VCM5	ISO-MSMS	-1	D_2h_Oe2l_2h_2uL	14	OE21_2	579.32	2	579.317	1156.62	NaN	NaN	NaN	1.1948	0.00069217	NaN	NaN	NaN	NaN	33.063	0.23529	33.192	33.057	33.293	0.1289								0	0	0	0.002707	1	10201	89.047
AAISGENAGLVR	12	0	Unmodified	_AAISGENAGLVR_			0	0	CON__Q0VCM5;sp|P19827|ITIH1_HUMAN	CON__Q0VCM5	CON__Q0VCM5	ISO-MSMS	-1	E_6h_Oe2l_2h_2uL	15	OE21_6	579.32	2	579.317	1156.62	NaN	NaN	NaN	0.60726	0.0003518	NaN	NaN	NaN	NaN	33.078	0.3285	33.097	32.87	33.199	0.019508								0	0	0	0.00019353	1	10137	106.2
AAISSGIEDPVPTLHLTER	19	0	Unmodified	_AAISSGIEDPVPTLHLTER_			0	0	sp|O75175|CNOT3_HUMAN	sp|O75175|CNOT3_HUMAN	sp|O75175|CNOT3_HUMAN	ISO-MSMS	-1	C_1h_Oe2l_2h_2uL	13	OE21_1	669.69	3	669.357	2005.05	NaN	NaN	NaN	1.3374	0.00089518	NaN	NaN	NaN	NaN	52.906	0.3462	52.891	52.693	53.039	-0.014915								0	0	0	0.052541	1	17291	30.19
AAISSGIEDPVPTLHLTER	19	0	Unmodified	_AAISSGIEDPVPTLHLTER_			0	0	sp|O75175|CNOT3_HUMAN	sp|O75175|CNOT3_HUMAN	sp|O75175|CNOT3_HUMAN	ISO-MSMS	-1	E_6h_Oe2l_2h_2uL	15	OE21_6	669.69	3	669.357	2005.05	NaN	NaN	NaN	0.45665	0.00030566	NaN	NaN	NaN	NaN	53.088	0.28154	53.008	52.857	53.138	-0.080105								0	0	0	0.07737	1	17436	20.467
AAKPEQIQK	9	2	Unmodified	_AAKPEQIQK_			0	1	sp|Q99986|VRK1_HUMAN	sp|Q99986|VRK1_HUMAN	sp|Q99986|VRK1_HUMAN	ISO-MSMS	0	B_30min_Oe2l_2h_2uL	12	OE21_30	338.2	3	338.198	1011.57	NaN	NaN	NaN	-0.030537	-1.0328e-05	NaN	NaN	NaN	NaN	14.823	0.23237	15.186	15.041	15.274	0.36254								0	0	0	0.0069957	1	3511	76.1
AAKPEQIQK	9	2	Unmodified	_AAKPEQIQK_			0	1	sp|Q99986|VRK1_HUMAN	sp|Q99986|VRK1_HUMAN	sp|Q99986|VRK1_HUMAN	ISO-MSMS	0	C_1h_Oe2l_2h_2uL	13	OE21_1	338.2	3	338.198	1011.57	NaN	NaN	NaN	-0.05534	-1.8716e-05	NaN	NaN	NaN	NaN	14.849	0.29025	15.167	14.993	15.283	0.31752								0	0	0	0.047964	1	3529	55.461
AAKPEQIQK	9	2	Unmodified	_AAKPEQIQK_			0	1	sp|Q99986|VRK1_HUMAN	sp|Q99986|VRK1_HUMAN	sp|Q99986|VRK1_HUMAN	ISO-MSMS	0	D_2h_Oe2l_2h_2uL	14	OE21_2	338.2	3	338.198	1011.57	NaN	NaN	NaN	1.4201	0.00048029	NaN	NaN	NaN	NaN	14.836	0.34576	15.199	15.087	15.433	0.36283								0	0	0	0.025463	1	3556	66.27
AAKPTTTPEVK	11	2	Unmodified	_AAKPTTTPEVK_			0	1	sp|P46821|MAP1B_HUMAN	sp|P46821|MAP1B_HUMAN	sp|P46821|MAP1B_HUMAN	ISO-MSMS	0	2_30min_373_2h_2uL	2	373_30	571.82	2	571.824	1141.63	NaN	NaN	NaN	-0.22353	-0.00012782	NaN	NaN	NaN	NaN	17.754	0.43326	18.187	17.884	18.317	0.43335								0	0	0	0.018496	1	4519	90.964
AAKPTTTPEVK	11	2	Unmodified	_AAKPTTTPEVK_			0	1	sp|P46821|MAP1B_HUMAN	sp|P46821|MAP1B_HUMAN	sp|P46821|MAP1B_HUMAN	ISO-MSMS	0	2_30min_373_2h_2uL	2	373_30	381.55	3	381.552	1141.63	NaN	NaN	NaN	0.22403	8.5478e-05	NaN	NaN	NaN	NaN	17.753	0.46325	18.187	17.917	18.38	0.43335								0	0	0	0.0031483	1	4531	72.34
AAKPTTTPEVK	11	2	Unmodified	_AAKPTTTPEVK_			0	1	sp|P46821|MAP1B_HUMAN	sp|P46821|MAP1B_HUMAN	sp|P46821|MAP1B_HUMAN	ISO-MSMS	0	3_1h_373_2h_2uL	3	373_1	571.82	2	571.824	1141.63	NaN	NaN	NaN	0.27508	0.0001573	NaN	NaN	NaN	NaN	17.766	0.30792	18.125	17.954	18.262	0.35888								0	0	0	0.018345	1	4495	91.095
AAKPTTTPEVK	11	2	Unmodified	_AAKPTTTPEVK_			0	1	sp|P46821|MAP1B_HUMAN	sp|P46821|MAP1B_HUMAN	sp|P46821|MAP1B_HUMAN	ISO-MSMS	0	3_1h_373_2h_2uL	3	373_1	381.55	3	381.552	1141.63	NaN	NaN	NaN	0.36313	0.00013855	NaN	NaN	NaN	NaN	17.762	0.46435	18.121	17.828	18.292	0.35887								0	0	0	0.0033057	1	4516	68.44
AAKPTTTPEVK	11	2	Unmodified	_AAKPTTTPEVK_			0	1	sp|P46821|MAP1B_HUMAN	sp|P46821|MAP1B_HUMAN	sp|P46821|MAP1B_HUMAN	ISO-MSMS	0	4_2h_373_2h_2uL	4	373_2	381.55	3	381.552	1141.63	NaN	NaN	NaN	0.28549	0.00010893	NaN	NaN	NaN	NaN	17.88	0.35354	18.08	17.889	18.242	0.19986								0	0	0	0.040126	1	4590	42.061
AAKPTTTPEVK	11	2	Unmodified	_AAKPTTTPEVK_			0	1	sp|P46821|MAP1B_HUMAN	sp|P46821|MAP1B_HUMAN	sp|P46821|MAP1B_HUMAN	ISO-MSMS	0	5_6h_373_2h_2uL	5	373_6	571.82	2	571.824	1141.63	NaN	NaN	NaN	0.19749	0.00011293	NaN	NaN	NaN	NaN	17.751	0.24112	18.164	17.999	18.241	0.4131								0	0	0	0.012546	1	4551	96.143
AAKPTTTPEVK	11	2	Unmodified	_AAKPTTTPEVK_			0	1	sp|P46821|MAP1B_HUMAN	sp|P46821|MAP1B_HUMAN	sp|P46821|MAP1B_HUMAN	ISO-MSMS	0	5_6h_373_2h_2uL	5	373_6	381.55	3	381.552	1141.63	NaN	NaN	NaN	-0.031214	-1.191e-05	NaN	NaN	NaN	NaN	17.726	0.39301	18.139	17.878	18.271	0.4131								0	0	0	0.033357	1	4557	48.948
AALAALCPGDLIQAINGESTELMTHLEAQNR	31	0	Unmodified	_AALAALCPGDLIQAINGESTELMTHLEAQNR_			0	0	sp|P50479|PDLI4_HUMAN	sp|P50479|PDLI4_HUMAN	sp|P50479|PDLI4_HUMAN	ISO-MSMS	-1	6_24h_373_2h_2uL	6	373_24	827.92	4	827.666	3306.63	NaN	NaN	NaN	1.0875	0.00090011	NaN	NaN	NaN	NaN	84.107	0.3745	84.141	84.011	84.386	0.034172								0	0	0	0.070939	1	28290	19.597
AALADVLR	8	0	Unmodified	_AALADVLR_			0	0	sp|Q9HC35|EMAL4_HUMAN	sp|Q9HC35|EMAL4_HUMAN	sp|Q9HC35|EMAL4_HUMAN	ISO-MSMS	-1	3_1h_373_2h_2uL	3	373_1	414.75	2	414.751	827.487	NaN	NaN	NaN	-0.090331	-3.7465e-05	NaN	NaN	NaN	NaN	44	0.30724	44.064	43.891	44.198	0.064598								0	0	0	0.0035514	1	14148	111.04
AALADVLR	8	0	Unmodified	_AALADVLR_			0	0	sp|Q9HC35|EMAL4_HUMAN	sp|Q9HC35|EMAL4_HUMAN	sp|Q9HC35|EMAL4_HUMAN	ISO-MSMS	-1	4_2h_373_2h_2uL	4	373_2	414.75	2	414.751	827.487	NaN	NaN	NaN	-0.18686	-7.7499e-05	NaN	NaN	NaN	NaN	44.137	0.27058	44.039	43.913	44.184	-0.098347								0	0	0	0.0072505	1	14222	98.418
AALADVLR	8	0	Unmodified	_AALADVLR_			0	0	sp|Q9HC35|EMAL4_HUMAN	sp|Q9HC35|EMAL4_HUMAN	sp|Q9HC35|EMAL4_HUMAN	ISO-MSMS	-1	B_30min_Oe2l_2h_2uL	12	OE21_30	414.75	2	414.751	827.487	NaN	NaN	NaN	0.026803	1.1116e-05	NaN	NaN	NaN	NaN	44.115	0.43889	44.079	43.782	44.221	-0.036495								0	0	0	0.0035514	1	14147	111.04
AALADVLR	8	0	Unmodified	_AALADVLR_			0	0	sp|Q9HC35|EMAL4_HUMAN	sp|Q9HC35|EMAL4_HUMAN	sp|Q9HC35|EMAL4_HUMAN	ISO-MSMS	-1	E_6h_Oe2l_2h_2uL	15	OE21_6	414.75	2	414.751	827.487	NaN	NaN	NaN	-0.37875	-0.00015709	NaN	NaN	NaN	NaN	44.252	0.4164	44.105	43.855	44.271	-0.14671								0	0	0	0.0012735	1	14222	143.02
AALAHSEEVTASQVAATK	18	1	Unmodified	_AALAHSEEVTASQVAATK_			0	0	sp|Q15149|PLEC_HUMAN	sp|Q15149|PLEC_HUMAN	sp|Q15149|PLEC_HUMAN	ISO-MSMS	0	2_30min_373_2h_2uL	2	373_30	595.31	3	595.311	1782.91	NaN	NaN	NaN	0.18515	0.00011022	NaN	NaN	NaN	NaN	31.561	0.42841	31.861	31.716	32.144	0.30014								0	0	0	0.0001211	1	9545	96.096
AALAHSEEVTASQVAATK	18	1	Unmodified	_AALAHSEEVTASQVAATK_			0	0	sp|Q15149|PLEC_HUMAN	sp|Q15149|PLEC_HUMAN	sp|Q15149|PLEC_HUMAN	ISO-MSMS	0	2_30min_373_2h_2uL	2	373_30	892.46	2	892.463	1782.91	NaN	NaN	NaN	0.2155	0.00019232	NaN	NaN	NaN	NaN	31.576	0.25994	31.876	31.736	31.996	0.30014								0	0	0	6.542e-18	1	9573	264.29
AALAHSEEVTASQVAATK	18	1	Unmodified	_AALAHSEEVTASQVAATK_			0	0	sp|Q15149|PLEC_HUMAN	sp|Q15149|PLEC_HUMAN	sp|Q15149|PLEC_HUMAN	ISO-MSMS	0	3_1h_373_2h_2uL	3	373_1	595.65	3	595.311	1782.91	NaN	NaN	NaN	0.21737	0.0001294	NaN	NaN	NaN	NaN	31.743	0.51125	31.874	31.709	32.22	0.1312								0	0	0	1.7334e-06	1	9604	140.68
AALAHSEEVTASQVAATK	18	1	Unmodified	_AALAHSEEVTASQVAATK_			0	0	sp|Q15149|PLEC_HUMAN	sp|Q15149|PLEC_HUMAN	sp|Q15149|PLEC_HUMAN	ISO-MSMS	0	3_1h_373_2h_2uL	3	373_1	892.46	2	892.463	1782.91	NaN	NaN	NaN	0.10314	9.2051e-05	NaN	NaN	NaN	NaN	31.758	0.30165	31.889	31.738	32.04	0.1312								0	0	0	1.2131e-13	1	9635	246.53
AALAHSEEVTASQVAATK	18	1	Unmodified	_AALAHSEEVTASQVAATK_			0	0	sp|Q15149|PLEC_HUMAN	sp|Q15149|PLEC_HUMAN	sp|Q15149|PLEC_HUMAN	ISO-MSMS	0	4_2h_373_2h_2uL	4	373_2	595.65	3	595.311	1782.91	NaN	NaN	NaN	0.28813	0.00017152	NaN	NaN	NaN	NaN	31.905	0.45151	31.873	31.718	32.169	-0.031748								0	0	0	4.2213e-05	1	9688	104.44
AALAHSEEVTASQVAATK	18	1	Unmodified	_AALAHSEEVTASQVAATK_			0	0	sp|Q15149|PLEC_HUMAN	sp|Q15149|PLEC_HUMAN	sp|Q15149|PLEC_HUMAN	ISO-MSMS	0	4_2h_373_2h_2uL	4	373_2	892.46	2	892.463	1782.91	NaN	NaN	NaN	-0.12602	-0.00011247	NaN	NaN	NaN	NaN	31.887	0.27209	31.856	31.747	32.019	-0.031748								0	0	0	1.7873e-18	1	9698	274.09
AALAHSEEVTASQVAATK	18	1	Unmodified	_AALAHSEEVTASQVAATK_			0	0	sp|Q15149|PLEC_HUMAN	sp|Q15149|PLEC_HUMAN	sp|Q15149|PLEC_HUMAN	ISO-MSMS	0	5_6h_373_2h_2uL	5	373_6	595.31	3	595.311	1782.91	NaN	NaN	NaN	0.17921	0.00010669	NaN	NaN	NaN	NaN	31.719	0.35979	31.808	31.671	32.03	0.088419								0	0	0	0.00010402	1	9620	97.902
AALAHSEEVTASQVAATK	18	1	Unmodified	_AALAHSEEVTASQVAATK_			0	0	sp|Q15149|PLEC_HUMAN	sp|Q15149|PLEC_HUMAN	sp|Q15149|PLEC_HUMAN	ISO-MSMS	0	6_24h_373_2h_2uL	6	373_24	595.65	3	595.311	1782.91	NaN	NaN	NaN	0.22562	0.00013431	NaN	NaN	NaN	NaN	31.525	0.36086	31.718	31.598	31.959	0.19326								0	0	0	4.4505e-05	2	9696	104.2
AALAHSEEVTASQVAATK	18	1	Unmodified	_AALAHSEEVTASQVAATK_			0	0	sp|Q15149|PLEC_HUMAN	sp|Q15149|PLEC_HUMAN	sp|Q15149|PLEC_HUMAN	ISO-MSMS	0	F_24h_Oe2l_2h_2uL	16	OE21_24	595.31	3	595.311	1782.91	NaN	NaN	NaN	-0.23252	-0.00013842	NaN	NaN	NaN	NaN	31.77	0.38902	31.812	31.678	32.067	0.042583								0	0	0	8.1939e-05	1	9762	100.24
AALANLCIGDVITAIDGENTSNMTHLEAQNR	31	0	Unmodified	_AALANLCIGDVITAIDGENTSNMTHLEAQNR_			0	0	sp|O00151|PDLI1_HUMAN	sp|O00151|PDLI1_HUMAN	sp|O00151|PDLI1_HUMAN	ISO-MSMS	-1	2_30min_373_2h_2uL	2	373_30	1105.54	3	1104.87	3311.59	NaN	NaN	NaN	-0.3752	-0.00041454	NaN	NaN	NaN	NaN	71.784	0.39445	72.018	71.905	72.3	0.23354								0	0	0	4.4316e-19	1	23961	173.07
AALANLCIGDVITAIDGENTSNMTHLEAQNR	31	0	Unmodified	_AALANLCIGDVITAIDGENTSNMTHLEAQNR_			0	0	sp|O00151|PDLI1_HUMAN	sp|O00151|PDLI1_HUMAN	sp|O00151|PDLI1_HUMAN	ISO-MSMS	-1	3_1h_373_2h_2uL	3	373_1	1105.2	3	1104.87	3311.59	NaN	NaN	NaN	0.26486	0.00029263	NaN	NaN	NaN	NaN	72.015	0.38058	71.985	71.854	72.235	-0.029869								0	0	0	5.23e-19	1	24021	169.13
AALANLCIGDVITAIDGENTSNMTHLEAQNR	31	0	Unmodified	_AALANLCIGDVITAIDGENTSNMTHLEAQNR_			0	0	sp|O00151|PDLI1_HUMAN	sp|O00151|PDLI1_HUMAN	sp|O00151|PDLI1_HUMAN	ISO-MSMS	-1	4_2h_373_2h_2uL	4	373_2	1105.54	3	1104.87	3311.59	NaN	NaN	NaN	-0.12702	-0.00014034	NaN	NaN	NaN	NaN	72.045	0.39527	71.946	71.792	72.187	-0.098351								0	0	0	3.0081e-15	1	24035	139.19
AALANLCIGDVITAIDGENTSNMTHLEAQNR	31	0	Unmodified	_AALANLCIGDVITAIDGENTSNMTHLEAQNR_			0	0	sp|O00151|PDLI1_HUMAN	sp|O00151|PDLI1_HUMAN	sp|O00151|PDLI1_HUMAN	ISO-MSMS	-1	5_6h_373_2h_2uL	5	373_6	1105.54	3	1104.87	3311.59	NaN	NaN	NaN	-0.39935	-0.00044122	NaN	NaN	NaN	NaN	72.089	0.52873	72.018	71.893	72.422	-0.071259								0	0	0	2.705e-15	1	23951	141.78
AALANLCIGDVITAIDGENTSNMTHLEAQNR	31	0	Unmodified	_AALANLCIGDVITAIDGENTSNMTHLEAQNR_			0	0	sp|O00151|PDLI1_HUMAN	sp|O00151|PDLI1_HUMAN	sp|O00151|PDLI1_HUMAN	ISO-MSMS	-1	6_24h_373_2h_2uL	6	373_24	1105.2	3	1104.87	3311.59	NaN	NaN	NaN	-0.29345	-0.00032422	NaN	NaN	NaN	NaN	72.048	0.47425	71.983	71.82	72.294	-0.064224								0	0	0	2.3211e-19	1	24317	183.47
AALANLCIGDVITAIDGENTSNMTHLEAQNR	31	0	Unmodified	_AALANLCIGDVITAIDGENTSNMTHLEAQNR_			0	0	sp|O00151|PDLI1_HUMAN	sp|O00151|PDLI1_HUMAN	sp|O00151|PDLI1_HUMAN	ISO-MSMS	-1	B_30min_Oe2l_2h_2uL	12	OE21_30	1105.2	3	1104.87	3311.59	NaN	NaN	NaN	-0.61631	-0.00068094	NaN	NaN	NaN	NaN	72.04	0.44404	72.004	71.839	72.283	-0.036484								0	0	0	1.6387e-06	1	23931	98.839
AALANLCIGDVITAIDGENTSNMTHLEAQNR	31	0	Unmodified	_AALANLCIGDVITAIDGENTSNMTHLEAQNR_			0	0	sp|O00151|PDLI1_HUMAN	sp|O00151|PDLI1_HUMAN	sp|O00151|PDLI1_HUMAN	ISO-MSMS	-1	C_1h_Oe2l_2h_2uL	13	OE21_1	1105.54	3	1104.87	3311.59	NaN	NaN	NaN	-0.042643	-4.7115e-05	NaN	NaN	NaN	NaN	72.06	0.32738	71.979	71.831	72.158	-0.08152								0	0	0	5.0434e-10	1	23911	116.34
AALANLCIGDVITAIDGENTSNMTHLEAQNR	31	0	Unmodified	_AALANLCIGDVITAIDGENTSNMTHLEAQNR_			0	0	sp|O00151|PDLI1_HUMAN	sp|O00151|PDLI1_HUMAN	sp|O00151|PDLI1_HUMAN	ISO-MSMS	-1	F_24h_Oe2l_2h_2uL	16	OE21_24	1105.2	3	1104.87	3311.59	NaN	NaN	NaN	-0.58923	-0.00065102	NaN	NaN	NaN	NaN	72.083	0.34496	71.96	71.804	72.149	-0.12363								0	0	0	2.9629e-10	1	24280	124.03
AALDEAQGVGLDSTGYYDQEIYGGSDSR	28	0	Unmodified	_AALDEAQGVGLDSTGYYDQEIYGGSDSR_			0	0	sp|O75533|SF3B1_HUMAN	sp|O75533|SF3B1_HUMAN	sp|O75533|SF3B1_HUMAN	ISO-MSMS	-1	D_2h_Oe2l_2h_2uL	14	OE21_2	980.11	3	979.772	2936.29	NaN	NaN	NaN	0.74477	0.00072971	NaN	NaN	NaN	NaN	59.579	0.26315	59.541	59.423	59.686	-0.037319								0	0	0	5.0403e-06	1	19880	88.278
AALDEAQGVGLDSTGYYDQEIYGGSDSR	28	0	Unmodified	_AALDEAQGVGLDSTGYYDQEIYGGSDSR_			0	0	sp|O75533|SF3B1_HUMAN	sp|O75533|SF3B1_HUMAN	sp|O75533|SF3B1_HUMAN	ISO-MSMS	-1	E_6h_Oe2l_2h_2uL	15	OE21_6	980.11	3	979.772	2936.29	NaN	NaN	NaN	0.50459	0.00049438	NaN	NaN	NaN	NaN	59.653	0.37125	59.507	59.366	59.738	-0.14671								0	0	0	8.4677e-06	1	19730	76.899
AALDEAQGVGLDSTGYYDQEIYGGSDSR	28	0	Unmodified	_AALDEAQGVGLDSTGYYDQEIYGGSDSR_			0	0	sp|O75533|SF3B1_HUMAN	sp|O75533|SF3B1_HUMAN	sp|O75533|SF3B1_HUMAN	ISO-MSMS	-1	F_24h_Oe2l_2h_2uL	16	OE21_24	980.11	3	979.772	2936.29	NaN	NaN	NaN	0.35016	0.00034307	NaN	NaN	NaN	NaN	59.586	0.45831	59.556	59.444	59.902	-0.030491								0	0	0	1.2187e-11	1	19960	145.19
AALEALGSCLNNK	13	1	Unmodified	_AALEALGSCLNNK_			0	0	sp|P34897|GLYM_HUMAN	sp|P34897|GLYM_HUMAN	sp|P34897|GLYM_HUMAN	MSMS	0	D_2h_Oe2l_2h_2uL	14	OE21_2	680.85	2	680.848	1359.68	NaN	NaN	NaN	NaN	NaN	NaN	NaN	NaN	NaN	44.581	1	44.639	44.139	45.139	0.057636								0	0	0	3.5214e-08	1	14481	165.58
AALEALGSCLNNK	13	1	Unmodified	_AALEALGSCLNNK_			0	0	sp|P34897|GLYM_HUMAN	sp|P34897|GLYM_HUMAN	sp|P34897|GLYM_HUMAN	ISO-MSMS	0	E_6h_Oe2l_2h_2uL	15	OE21_6	680.85	2	680.848	1359.68	NaN	NaN	NaN	-0.99145	-0.00067502	NaN	NaN	NaN	NaN	44.797	0.36262	44.65	44.521	44.884	-0.14671								0	0	0	1.1475e-06	1	14427	161.44
AALEALGSCLNNK	13	1	Unmodified	_AALEALGSCLNNK_			0	0	sp|P34897|GLYM_HUMAN	sp|P34897|GLYM_HUMAN	sp|P34897|GLYM_HUMAN	ISO-MSMS	0	E_6h_Oe2l_2h_2uL	15	OE21_6	454.23	3	454.234	1359.68	NaN	NaN	NaN	0.34337	0.00015597	NaN	NaN	NaN	NaN	44.772	0.27715	44.626	44.458	44.736	-0.14671								0	0	0	0.00058714	1	14433	75.088
AALEALGSCLNNK	13	1	Unmodified	_AALEALGSCLNNK_			0	0	sp|P34897|GLYM_HUMAN	sp|P34897|GLYM_HUMAN	sp|P34897|GLYM_HUMAN	ISO-MSMS	0	F_24h_Oe2l_2h_2uL	16	OE21_24	680.85	2	680.848	1359.68	NaN	NaN	NaN	-0.38097	-0.00025938	NaN	NaN	NaN	NaN	44.598	0.48335	44.661	44.396	44.879	0.062656								0	0	0	5.2913e-07	1	14527	174.42
AALEEEVR	8	0	Unmodified	_AALEEEVR_			0	0	sp|Q96FS4|SIPA1_HUMAN	sp|Q96FS4|SIPA1_HUMAN	sp|Q96FS4|SIPA1_HUMAN	ISO-MSMS	-1	3_1h_373_2h_2uL	3	373_1	458.74	2	458.74	915.466	NaN	NaN	NaN	0.17095	7.8423e-05	NaN	NaN	NaN	NaN	28.163	0.4165	28.361	28.121	28.538	0.19781								0	0	0	0.0057105	1	8285	101.64
AALEEEVR	8	0	Unmodified	_AALEEEVR_			0	0	sp|Q96FS4|SIPA1_HUMAN	sp|Q96FS4|SIPA1_HUMAN	sp|Q96FS4|SIPA1_HUMAN	ISO-MSMS	-1	E_6h_Oe2l_2h_2uL	15	OE21_6	458.74	2	458.74	915.466	NaN	NaN	NaN	0.45215	0.00020742	NaN	NaN	NaN	NaN	28.246	0.32738	28.428	28.203	28.531	0.18218								0	0	0	0.0033072	1	8350	113.7
AALEELVK	8	1	Unmodified	_AALEELVK_			0	0	sp|P12081|SYHC_HUMAN	sp|P12081|SYHC_HUMAN	sp|P12081|SYHC_HUMAN	ISO-MSMS	0	2_30min_373_2h_2uL	2	373_30	436.76	2	436.758	871.501	NaN	NaN	NaN	0.69669	0.00030429	NaN	NaN	NaN	NaN	40.985	0.59852	41.218	41.018	41.617	0.23354								0	0	0	0.015935	1	13042	80.229
AALEELVK	8	1	Unmodified	_AALEELVK_			0	0	sp|P12081|SYHC_HUMAN	sp|P12081|SYHC_HUMAN	sp|P12081|SYHC_HUMAN	ISO-MSMS	0	3_1h_373_2h_2uL	3	373_1	436.76	2	436.758	871.501	NaN	NaN	NaN	0.48371	0.00021126	NaN	NaN	NaN	NaN	41.132	0.64116	41.197	40.939	41.58	0.064598								0	0	0	0.017342	1	13077	77.282
AALEELVK	8	1	Unmodified	_AALEELVK_			0	0	sp|P12081|SYHC_HUMAN	sp|P12081|SYHC_HUMAN	sp|P12081|SYHC_HUMAN	ISO-MSMS	0	4_2h_373_2h_2uL	4	373_2	436.76	2	436.758	871.501	NaN	NaN	NaN	-0.26796	-0.00011704	NaN	NaN	NaN	NaN	41.266	0.29434	41.168	41.021	41.315	-0.098351								0	0	0	0.0090435	1	13141	94.662
AALEELVK	8	1	Unmodified	_AALEELVK_			0	0	sp|P12081|SYHC_HUMAN	sp|P12081|SYHC_HUMAN	sp|P12081|SYHC_HUMAN	ISO-MSMS	0	5_6h_373_2h_2uL	5	373_6	436.76	2	436.758	871.501	NaN	NaN	NaN	-0.86165	-0.00037633	NaN	NaN	NaN	NaN	41.102	0.25253	41.123	40.963	41.216	0.021816								0	0	0	0.0044856	1	13076	104.21
AALEELVK	8	1	Unmodified	_AALEELVK_			0	0	sp|P12081|SYHC_HUMAN	sp|P12081|SYHC_HUMAN	sp|P12081|SYHC_HUMAN	ISO-MSMS	0	B_30min_Oe2l_2h_2uL	12	OE21_30	436.76	2	436.758	871.501	NaN	NaN	NaN	-0.47758	-0.00020859	NaN	NaN	NaN	NaN	41.23	0.42057	41.193	40.941	41.361	-0.036495								0	0	0	0.012548	1	13073	87.323
AALEELVK	8	1	Unmodified	_AALEELVK_			0	0	sp|P12081|SYHC_HUMAN	sp|P12081|SYHC_HUMAN	sp|P12081|SYHC_HUMAN	ISO-MSMS	0	C_1h_Oe2l_2h_2uL	13	OE21_1	436.76	2	436.758	871.501	NaN	NaN	NaN	-0.4836	-0.00021121	NaN	NaN	NaN	NaN	41.273	0.40211	41.192	40.991	41.393	-0.081516								0	0	0	0.017036	1	13079	77.923
AALEELVK	8	1	Unmodified	_AALEELVK_			0	0	sp|P12081|SYHC_HUMAN	sp|P12081|SYHC_HUMAN	sp|P12081|SYHC_HUMAN	ISO-MSMS	0	D_2h_Oe2l_2h_2uL	14	OE21_2	436.76	2	436.758	871.501	NaN	NaN	NaN	-1.451	-0.00063373	NaN	NaN	NaN	NaN	41.153	0.43933	41.211	40.991	41.43	0.057636								0	0	0	0.031871	1	13188	71.342
AALEELVK	8	1	Unmodified	_AALEELVK_			0	0	sp|P12081|SYHC_HUMAN	sp|P12081|SYHC_HUMAN	sp|P12081|SYHC_HUMAN	ISO-MSMS	0	E_6h_Oe2l_2h_2uL	15	OE21_6	436.76	2	436.758	871.501	NaN	NaN	NaN	-1.228	-0.00053634	NaN	NaN	NaN	NaN	41.309	0.56813	41.162	40.965	41.533	-0.14671								0	0	0	0.011485	1	13131	89.55
AALEELVK	8	1	Unmodified	_AALEELVK_			0	0	sp|P12081|SYHC_HUMAN	sp|P12081|SYHC_HUMAN	sp|P12081|SYHC_HUMAN	ISO-MSMS	0	F_24h_Oe2l_2h_2uL	16	OE21_24	436.75	2	436.758	871.501	NaN	NaN	NaN	-1.5969	-0.00069747	NaN	NaN	NaN	NaN	41.21	0.58689	41.179	40.956	41.543	-0.030491								0	0	0	0.031871	1	13261	71.342
AALEEVER	8	0	Unmodified	_AALEEVER_			0	0	sp|Q15149|PLEC_HUMAN	sp|Q15149|PLEC_HUMAN	sp|Q15149|PLEC_HUMAN	ISO-MSMS	-1	2_30min_373_2h_2uL	2	373_30	458.74	2	458.74	915.466	NaN	NaN	NaN	0.22471	0.00010308	NaN	NaN	NaN	NaN	28.012	0.46926	28.379	28.136	28.606	0.36674								0	0	0	0.003554	1	8244	111.01
AALEEVER	8	0	Unmodified	_AALEEVER_			0	0	sp|Q15149|PLEC_HUMAN	sp|Q15149|PLEC_HUMAN	sp|Q15149|PLEC_HUMAN	ISO-MSMS	-1	4_2h_373_2h_2uL	4	373_2	458.74	2	458.74	915.466	NaN	NaN	NaN	0.24745	0.00011352	NaN	NaN	NaN	NaN	28.315	0.33853	28.35	28.157	28.496	0.034857								0	0	0	0.0022844	1	8358	124.83
AALEEVER	8	0	Unmodified	_AALEEVER_			0	0	sp|Q15149|PLEC_HUMAN	sp|Q15149|PLEC_HUMAN	sp|Q15149|PLEC_HUMAN	ISO-MSMS	-1	5_6h_373_2h_2uL	5	373_6	458.74	2	458.74	915.466	NaN	NaN	NaN	0.61247	0.00028096	NaN	NaN	NaN	NaN	28.137	0.32153	28.385	28.22	28.542	0.2481								0	0	0	0.011606	1	8318	89.296
AALEEVER	8	0	Unmodified	_AALEEVER_			0	0	sp|Q15149|PLEC_HUMAN	sp|Q15149|PLEC_HUMAN	sp|Q15149|PLEC_HUMAN	ISO-MSMS	-1	6_24h_373_2h_2uL	6	373_24	458.74	2	458.74	915.466	NaN	NaN	NaN	0.36321	0.00016662	NaN	NaN	NaN	NaN	28.047	0.33946	28.4	28.202	28.541	0.35294								0	0	0	0.005882	1	8428	101.28
AALEEVER	8	0	Unmodified	_AALEEVER_			0	0	sp|Q15149|PLEC_HUMAN	sp|Q15149|PLEC_HUMAN	sp|Q15149|PLEC_HUMAN	ISO-MSMS	-1	B_30min_Oe2l_2h_2uL	12	OE21_30	458.74	2	458.74	915.466	NaN	NaN	NaN	1.0472	0.00048037	NaN	NaN	NaN	NaN	28.176	0.3567	28.372	28.094	28.451	0.19633								0	0	0	0.0128	1	8306	86.794
AALEEVYPDLTPEETRR	17	0	Unmodified	_AALEEVYPDLTPEETRR_			0	1	sp|Q9H0D6|XRN2_HUMAN	sp|Q9H0D6|XRN2_HUMAN	sp|Q9H0D6|XRN2_HUMAN	ISO-MSMS	-1	B_30min_Oe2l_2h_2uL	12	OE21_30	664	3	663.669	1987.99	NaN	NaN	NaN	-1.6019	-0.0010632	NaN	NaN	NaN	NaN	47.695	0.61213	47.626	47.441	48.053	-0.069504								0	0	0	4.2448e-06	1	15442	134.14
AALEEVYPDLTPEETRR	17	0	Unmodified	_AALEEVYPDLTPEETRR_			0	1	sp|Q9H0D6|XRN2_HUMAN	sp|Q9H0D6|XRN2_HUMAN	sp|Q9H0D6|XRN2_HUMAN	ISO-MSMS	-1	C_1h_Oe2l_2h_2uL	13	OE21_1	663.67	3	663.669	1987.99	NaN	NaN	NaN	-2.1597	-0.0014333	NaN	NaN	NaN	NaN	47.748	0.63269	47.633	47.416	48.048	-0.11453								0	0	0	2.8303e-06	1	15411	136.01
AALEEVYPDLTPEETRR	17	0	Unmodified	_AALEEVYPDLTPEETRR_			0	1	sp|Q9H0D6|XRN2_HUMAN	sp|Q9H0D6|XRN2_HUMAN	sp|Q9H0D6|XRN2_HUMAN	ISO-MSMS	-1	D_2h_Oe2l_2h_2uL	14	OE21_2	664	3	663.669	1987.99	NaN	NaN	NaN	-0.10266	-6.8133e-05	NaN	NaN	NaN	NaN	47.627	0.39858	47.651	47.448	47.847	0.024628								0	0	0	1.0763e-05	1	15575	130.01
AALEEVYPDLTPEETRR	17	0	Unmodified	_AALEEVYPDLTPEETRR_			0	1	sp|Q9H0D6|XRN2_HUMAN	sp|Q9H0D6|XRN2_HUMAN	sp|Q9H0D6|XRN2_HUMAN	ISO-MSMS	-1	E_6h_Oe2l_2h_2uL	15	OE21_6	663.67	3	663.669	1987.99	NaN	NaN	NaN	-0.6154	-0.00040842	NaN	NaN	NaN	NaN	47.838	0.54473	47.658	47.359	47.903	-0.17972								0	0	0	2.2895e-06	1	15501	141.55
AALEEVYPDLTPEETRR	17	0	Unmodified	_AALEEVYPDLTPEETRR_			0	1	sp|Q9H0D6|XRN2_HUMAN	sp|Q9H0D6|XRN2_HUMAN	sp|Q9H0D6|XRN2_HUMAN	ISO-MSMS	-1	F_24h_Oe2l_2h_2uL	16	OE21_24	663.67	3	663.669	1987.99	NaN	NaN	NaN	-0.11348	-7.5311e-05	NaN	NaN	NaN	NaN	47.67	0.39297	47.7	47.489	47.882	0.029648								0	0	0	1.7794e-06	1	15635	146.78
AALEGTATYR	10	0	Unmodified	_AALEGTATYR_			0	0	sp|Q9NRV9|HEBP1_HUMAN	sp|Q9NRV9|HEBP1_HUMAN	sp|Q9NRV9|HEBP1_HUMAN	ISO-MSMS	-1	2_30min_373_2h_2uL	2	373_30	526.77	2	526.772	1051.53	NaN	NaN	NaN	0.090137	4.7481e-05	NaN	NaN	NaN	NaN	28.526	0.47936	28.893	28.755	29.235	0.36674								0	0	0	4.4988e-05	1	8438	138.1
AALEGTATYR	10	0	Unmodified	_AALEGTATYR_			0	0	sp|Q9NRV9|HEBP1_HUMAN	sp|Q9NRV9|HEBP1_HUMAN	sp|Q9NRV9|HEBP1_HUMAN	ISO-MSMS	-1	3_1h_373_2h_2uL	3	373_1	526.77	2	526.772	1051.53	NaN	NaN	NaN	0.20378	0.00010734	NaN	NaN	NaN	NaN	28.652	0.47848	28.85	28.717	29.196	0.19781								0	0	0	6.1921e-05	1	8478	152.47
AALEGTATYR	10	0	Unmodified	_AALEGTATYR_			0	0	sp|Q9NRV9|HEBP1_HUMAN	sp|Q9NRV9|HEBP1_HUMAN	sp|Q9NRV9|HEBP1_HUMAN	ISO-MSMS	-1	4_2h_373_2h_2uL	4	373_2	526.77	2	526.772	1051.53	NaN	NaN	NaN	0.32166	0.00016944	NaN	NaN	NaN	NaN	28.816	0.38946	28.851	28.687	29.076	0.034857								0	0	0	5.8941e-05	1	8539	149.94
AALEGTATYR	10	0	Unmodified	_AALEGTATYR_			0	0	sp|Q9NRV9|HEBP1_HUMAN	sp|Q9NRV9|HEBP1_HUMAN	sp|Q9NRV9|HEBP1_HUMAN	ISO-MSMS	-1	5_6h_373_2h_2uL	5	373_6	526.77	2	526.772	1051.53	NaN	NaN	NaN	0.44685	0.00023539	NaN	NaN	NaN	NaN	28.636	0.35991	28.884	28.78	29.14	0.2481								0	0	0	5.2088e-05	1	8500	144.12
AALEGTATYR	10	0	Unmodified	_AALEGTATYR_			0	0	sp|Q9NRV9|HEBP1_HUMAN	sp|Q9NRV9|HEBP1_HUMAN	sp|Q9NRV9|HEBP1_HUMAN	ISO-MSMS	-1	6_24h_373_2h_2uL	6	373_24	526.77	2	526.772	1051.53	NaN	NaN	NaN	0.53913	0.000284	NaN	NaN	NaN	NaN	28.509	0.29746	28.862	28.716	29.013	0.35294								0	0	0	7.6183e-05	1	8581	164.57
AALEGTATYR	10	0	Unmodified	_AALEGTATYR_			0	0	sp|Q9NRV9|HEBP1_HUMAN	sp|Q9NRV9|HEBP1_HUMAN	sp|Q9NRV9|HEBP1_HUMAN	ISO-MSMS	-1	E_6h_Oe2l_2h_2uL	15	OE21_6	526.77	2	526.772	1051.53	NaN	NaN	NaN	1.2523	0.0006597	NaN	NaN	NaN	NaN	28.775	0.41793	28.958	28.856	29.274	0.18218								0	0	0	0.039543	1	8580	66.504
AALEGTATYR	10	0	Unmodified	_AALEGTATYR_			0	0	sp|Q9NRV9|HEBP1_HUMAN	sp|Q9NRV9|HEBP1_HUMAN	sp|Q9NRV9|HEBP1_HUMAN	ISO-MSMS	-1	F_24h_Oe2l_2h_2uL	16	OE21_24	526.77	2	526.772	1051.53	NaN	NaN	NaN	0.70548	0.00037163	NaN	NaN	NaN	NaN	28.729	0.40833	28.934	28.804	29.212	0.20526								0	0	0	4.8639e-05	1	8646	141.2
AALEQDLAFWYGPR	14	0	Unmodified	_AALEQDLAFWYGPR_			0	0	sp|P09601|HMOX1_HUMAN	sp|P09601|HMOX1_HUMAN	sp|P09601|HMOX1_HUMAN	ISO-MSMS	-1	3_1h_373_2h_2uL	3	373_1	819.41	2	818.91	1635.8	NaN	NaN	NaN	0.01065	8.721e-06	NaN	NaN	NaN	NaN	68.517	0.22845	68.582	68.48	68.709	0.064598								0	0	0	0.00013941	1	22843	105.98
AALHLYSNTLNFQISEVEPK	20	1	Unmodified	_AALHLYSNTLNFQISEVEPK_			0	0	sp|P41227|NAA10_HUMAN	sp|P41227|NAA10_HUMAN	sp|P41227|NAA10_HUMAN	ISO-MSMS	0	B_30min_Oe2l_2h_2uL	12	OE21_30	759.07	3	758.73	2273.17	NaN	NaN	NaN	0.75155	0.00057022	NaN	NaN	NaN	NaN	59.295	0.48504	59.259	59.073	59.558	-0.036495								0	0	0	5.3874e-06	1	19582	121.26
AALIYTCTVCR	11	0	Unmodified	_AALIYTCTVCR_			0	0	sp|Q9Y5V0|ZN706_HUMAN	sp|Q9Y5V0|ZN706_HUMAN	sp|Q9Y5V0|ZN706_HUMAN	ISO-MSMS	-1	B_30min_Oe2l_2h_2uL	12	OE21_30	664.33	2	664.328	1326.64	NaN	NaN	NaN	-0.48365	-0.0003213	NaN	NaN	NaN	NaN	42.01	0.23815	41.974	41.841	42.079	-0.036495								0	0	0	3.7307e-05	1	13382	166.3
AALIYTCTVCR	11	0	Unmodified	_AALIYTCTVCR_			0	0	sp|Q9Y5V0|ZN706_HUMAN	sp|Q9Y5V0|ZN706_HUMAN	sp|Q9Y5V0|ZN706_HUMAN	ISO-MSMS	-1	C_1h_Oe2l_2h_2uL	13	OE21_1	664.33	2	664.328	1326.64	NaN	NaN	NaN	-0.27158	-0.00018042	NaN	NaN	NaN	NaN	42.059	0.26888	41.978	41.844	42.113	-0.08152								0	0	0	4.2964e-05	1	13375	182.53
AALIYTCTVCR	11	0	Unmodified	_AALIYTCTVCR_			0	0	sp|Q9Y5V0|ZN706_HUMAN	sp|Q9Y5V0|ZN706_HUMAN	sp|Q9Y5V0|ZN706_HUMAN	ISO-MSMS	-1	D_2h_Oe2l_2h_2uL	14	OE21_2	664.33	2	664.328	1326.64	NaN	NaN	NaN	-0.82152	-0.00054576	NaN	NaN	NaN	NaN	41.892	0.3531	41.95	41.786	42.139	0.057636								0	0	0	3.323e-05	1	13486	157.91
AALIYTCTVCR	11	0	Unmodified	_AALIYTCTVCR_			0	0	sp|Q9Y5V0|ZN706_HUMAN	sp|Q9Y5V0|ZN706_HUMAN	sp|Q9Y5V0|ZN706_HUMAN	ISO-MSMS	-1	E_6h_Oe2l_2h_2uL	15	OE21_6	664.33	2	664.328	1326.64	NaN	NaN	NaN	-2.6854	-0.001784	NaN	NaN	NaN	NaN	42.078	0.26748	41.931	41.768	42.035	-0.14671								0	0	0	3.1475e-05	1	13445	154.49
AALIYTCTVCR	11	0	Unmodified	_AALIYTCTVCR_			0	0	sp|Q9Y5V0|ZN706_HUMAN	sp|Q9Y5V0|ZN706_HUMAN	sp|Q9Y5V0|ZN706_HUMAN	ISO-MSMS	-1	F_24h_Oe2l_2h_2uL	16	OE21_24	664.33	2	664.328	1326.64	NaN	NaN	NaN	-0.79525	-0.0005283	NaN	NaN	NaN	NaN	41.922	0.26532	41.892	41.78	42.045	-0.030491								0	0	0	3.7383e-05	1	13558	166.52
AALLAELALLEPEALR	16	0	Unmodified	_AALLAELALLEPEALR_			0	0	sp|Q3KQV9|UAP1L_HUMAN	sp|Q3KQV9|UAP1L_HUMAN	sp|Q3KQV9|UAP1L_HUMAN	ISO-MSMS	-1	2_30min_373_2h_2uL	2	373_30	847	2	846.998	1691.98	NaN	NaN	NaN	0.23721	0.00020092	NaN	NaN	NaN	NaN	80.789	0.35452	81.022	80.862	81.216	0.23354								0	0	0	0.0010604	1	26898	85.288
AALLAELALLEPEALR	16	0	Unmodified	_AALLAELALLEPEALR_			0	0	sp|Q3KQV9|UAP1L_HUMAN	sp|Q3KQV9|UAP1L_HUMAN	sp|Q3KQV9|UAP1L_HUMAN	ISO-MSMS	-1	2_30min_373_2h_2uL	2	373_30	565	3	565.001	1691.98	NaN	NaN	NaN	0.34776	0.00019649	NaN	NaN	NaN	NaN	80.788	0.27061	81.022	80.888	81.158	0.23354								0	0	0	0.084028	1	26900	17.078
AALLAELALLEPEALR	16	0	Unmodified	_AALLAELALLEPEALR_			0	0	sp|Q3KQV9|UAP1L_HUMAN	sp|Q3KQV9|UAP1L_HUMAN	sp|Q3KQV9|UAP1L_HUMAN	ISO-MSMS	-1	3_1h_373_2h_2uL	3	373_1	847.5	2	846.998	1691.98	NaN	NaN	NaN	0.1377	0.00011663	NaN	NaN	NaN	NaN	81.034	0.29636	81.098	80.943	81.239	0.064598								0	0	0	0.00092132	1	26950	88.187
AALLAELALLEPEALR	16	0	Unmodified	_AALLAELALLEPEALR_			0	0	sp|Q3KQV9|UAP1L_HUMAN	sp|Q3KQV9|UAP1L_HUMAN	sp|Q3KQV9|UAP1L_HUMAN	ISO-MSMS	-1	C_1h_Oe2l_2h_2uL	13	OE21_1	847	2	846.998	1691.98	NaN	NaN	NaN	0.2719	0.0002303	NaN	NaN	NaN	NaN	81.102	0.25249	81.02	80.888	81.14	-0.08152								0	0	0	0.010262	1	26839	70.488
AALLELWELR	10	0	Unmodified	_AALLELWELR_			0	0	sp|Q13813|SPTN1_HUMAN	sp|Q13813|SPTN1_HUMAN	sp|Q13813|SPTN1_HUMAN	ISO-MSMS	-1	2_30min_373_2h_2uL	2	373_30	607.35	2	607.351	1212.69	NaN	NaN	NaN	0.41781	0.00025376	NaN	NaN	NaN	NaN	70.845	0.49735	71.079	70.893	71.39	0.23354								0	0	0	0.00022486	1	23617	126.41
AALLELWELR	10	0	Unmodified	_AALLELWELR_			0	0	sp|Q13813|SPTN1_HUMAN	sp|Q13813|SPTN1_HUMAN	sp|Q13813|SPTN1_HUMAN	ISO-MSMS	-1	3_1h_373_2h_2uL	3	373_1	607.35	2	607.351	1212.69	NaN	NaN	NaN	-0.01597	-9.6996e-06	NaN	NaN	NaN	NaN	71.053	0.42732	71.024	70.841	71.269	-0.029869								0	0	0	0.00027485	1	23677	124.08
AALLELWELR	10	0	Unmodified	_AALLELWELR_			0	0	sp|Q13813|SPTN1_HUMAN	sp|Q13813|SPTN1_HUMAN	sp|Q13813|SPTN1_HUMAN	ISO-MSMS	-1	4_2h_373_2h_2uL	4	373_2	607.35	2	607.351	1212.69	NaN	NaN	NaN	0.036524	2.2183e-05	NaN	NaN	NaN	NaN	71.145	0.42031	71.047	70.877	71.297	-0.098351								0	0	0	0.00052505	1	23704	112.41
AALLELWELR	10	0	Unmodified	_AALLELWELR_			0	0	sp|Q13813|SPTN1_HUMAN	sp|Q13813|SPTN1_HUMAN	sp|Q13813|SPTN1_HUMAN	ISO-MSMS	-1	5_6h_373_2h_2uL	5	373_6	607.35	2	607.351	1212.69	NaN	NaN	NaN	-0.017557	-1.0663e-05	NaN	NaN	NaN	NaN	71.079	0.40705	71.008	70.862	71.269	-0.071251								0	0	0	4.7394e-05	1	23603	140.14
AALLNAIR	8	0	Unmodified	_AALLNAIR_			0	0	sp|P08476|INHBA_HUMAN	sp|P08476|INHBA_HUMAN	sp|P08476|INHBA_HUMAN	ISO-MSMS	-1	6_24h_373_2h_2uL	6	373_24	421.27	2	421.266	840.518	NaN	NaN	NaN	-0.19568	-8.2433e-05	NaN	NaN	NaN	NaN	40.856	0.31355	40.983	40.861	41.175	0.12666								0	0	0	0.0010713	1	13179	163.34
AALLNAIR	8	0	Unmodified	_AALLNAIR_			0	0	sp|P08476|INHBA_HUMAN	sp|P08476|INHBA_HUMAN	sp|P08476|INHBA_HUMAN	ISO-MSMS	-1	F_24h_Oe2l_2h_2uL	16	OE21_24	421.27	2	421.266	840.518	NaN	NaN	NaN	0.071907	3.0292e-05	NaN	NaN	NaN	NaN	41.11	0.20664	41.079	40.956	41.163	-0.030487								0	0	0	0.0033634	1	13255	113.08
AALLNQHYQVNFK	13	1	Unmodified	_AALLNQHYQVNFK_			0	0	sp|P07814|SYEP_HUMAN	sp|P07814|SYEP_HUMAN	sp|P07814|SYEP_HUMAN	ISO-MSMS	0	B_30min_Oe2l_2h_2uL	12	OE21_30	515.94	3	515.944	1544.81	NaN	NaN	NaN	0.60417	0.00031172	NaN	NaN	NaN	NaN	43.052	0.29834	43.015	42.891	43.189	-0.036495								0	0	0	1.2667e-05	1	13766	101.39
AALLNQHYQVNFK	13	1	Unmodified	_AALLNQHYQVNFK_			0	0	sp|P07814|SYEP_HUMAN	sp|P07814|SYEP_HUMAN	sp|P07814|SYEP_HUMAN	ISO-MSMS	0	C_1h_Oe2l_2h_2uL	13	OE21_1	515.94	3	515.944	1544.81	NaN	NaN	NaN	0.2628	0.00013559	NaN	NaN	NaN	NaN	43.081	0.29882	42.999	42.893	43.192	-0.08152								0	0	0	3.8968e-05	1	13752	96.756
AALLNQHYQVNFK	13	1	Unmodified	_AALLNQHYQVNFK_			0	0	sp|P07814|SYEP_HUMAN	sp|P07814|SYEP_HUMAN	sp|P07814|SYEP_HUMAN	ISO-MSMS	0	D_2h_Oe2l_2h_2uL	14	OE21_2	515.94	3	515.944	1544.81	NaN	NaN	NaN	0.98114	0.00050621	NaN	NaN	NaN	NaN	42.953	0.32435	43.011	42.848	43.172	0.057636								0	0	0	0.00090207	1	13882	74.76
AALLNQHYQVNFK	13	1	Unmodified	_AALLNQHYQVNFK_			0	0	sp|P07814|SYEP_HUMAN	sp|P07814|SYEP_HUMAN	sp|P07814|SYEP_HUMAN	ISO-MSMS	0	E_6h_Oe2l_2h_2uL	15	OE21_6	515.94	3	515.944	1544.81	NaN	NaN	NaN	0.047376	2.4444e-05	NaN	NaN	NaN	NaN	43.322	0.26886	43.175	43.017	43.286	-0.14671								0	0	0	1.0707e-06	1	13880	120.77
AALLTER	7	0	Unmodified	_AALLTER_			0	0	sp|Q9Y5B9|SP16H_HUMAN	sp|Q9Y5B9|SP16H_HUMAN	sp|Q9Y5B9|SP16H_HUMAN	ISO-MSMS	-1	E_6h_Oe2l_2h_2uL	15	OE21_6	387.23	2	387.229	772.444	NaN	NaN	NaN	0.34248	0.00013262	NaN	NaN	NaN	NaN	28.901	0.39005	29.083	28.914	29.304	0.18218								0	0	0	0.0031598	1	8573	139.92
AALLTER	7	0	Unmodified	_AALLTER_			0	0	sp|Q9Y5B9|SP16H_HUMAN	sp|Q9Y5B9|SP16H_HUMAN	sp|Q9Y5B9|SP16H_HUMAN	ISO-MSMS	-1	F_24h_Oe2l_2h_2uL	16	OE21_24	387.23	2	387.229	772.444	NaN	NaN	NaN	0.4582	0.00017743	NaN	NaN	NaN	NaN	28.875	0.37987	29.08	28.92	29.3	0.20526								0	0	0	0.0034558	1	8681	132.96
AALMESQGQQQEER	14	0	Unmodified	_AALMESQGQQQEER_			0	0	sp|Q14980|NUMA1_HUMAN	sp|Q14980|NUMA1_HUMAN	sp|Q14980|NUMA1_HUMAN	ISO-MSMS	-1	D_2h_Oe2l_2h_2uL	14	OE21_2	803.37	2	802.87	1603.73	NaN	NaN	NaN	-0.20203	-0.0001622	NaN	NaN	NaN	NaN	26.752	0.20623	26.949	26.829	27.035	0.19661								0	0	0	1.6307e-07	1	7885	169.65
AALMESQGQQQEER	14	0	Unmodified	_AALMESQGQQQEER_			0	0	sp|Q14980|NUMA1_HUMAN	sp|Q14980|NUMA1_HUMAN	sp|Q14980|NUMA1_HUMAN	ISO-MSMS	-1	E_6h_Oe2l_2h_2uL	15	OE21_6	802.87	2	802.87	1603.73	NaN	NaN	NaN	0.20474	0.00016438	NaN	NaN	NaN	NaN	26.815	0.24054	26.997	26.862	27.102	0.18218								0	0	0	3.6194e-09	1	7823	226.71
AALMESQGQQQEER	14	0	Unmodified	_AALMESQGQQQEER_			0	0	sp|Q14980|NUMA1_HUMAN	sp|Q14980|NUMA1_HUMAN	sp|Q14980|NUMA1_HUMAN	ISO-MSMS	-1	F_24h_Oe2l_2h_2uL	16	OE21_24	802.87	2	802.87	1603.73	NaN	NaN	NaN	-0.060445	-4.8529e-05	NaN	NaN	NaN	NaN	26.809	0.29387	27.014	26.858	27.152	0.20526								0	0	0	7.802e-08	1	7920	206.11
AALMFANAEEEFFYEK	16	1	Unmodified	_AALMFANAEEEFFYEK_			0	0	sp|Q9P287|BCCIP_HUMAN	sp|Q9P287|BCCIP_HUMAN	sp|Q9P287|BCCIP_HUMAN	ISO-MSMS	0	B_30min_Oe2l_2h_2uL	12	OE21_30	955.44	2	955.437	1908.86	NaN	NaN	NaN	0.068638	6.558e-05	NaN	NaN	NaN	NaN	69.572	0.28519	69.536	69.415	69.701	-0.036484								0	0	0	0.001499	1	23114	92.925
AALMFANAEEEFFYEK	16	1	Unmodified	_AALMFANAEEEFFYEK_			0	0	sp|Q9P287|BCCIP_HUMAN	sp|Q9P287|BCCIP_HUMAN	sp|Q9P287|BCCIP_HUMAN	ISO-MSMS	0	C_1h_Oe2l_2h_2uL	13	OE21_1	955.94	2	955.437	1908.86	NaN	NaN	NaN	0.087124	8.3241e-05	NaN	NaN	NaN	NaN	69.562	0.36678	69.481	69.339	69.705	-0.08152								0	0	0	0.001499	1	23081	92.925
AALMFANAEEEFFYEK	16	1	Unmodified	_AALMFANAEEEFFYEK_			0	0	sp|Q9P287|BCCIP_HUMAN	sp|Q9P287|BCCIP_HUMAN	sp|Q9P287|BCCIP_HUMAN	ISO-MSMS	0	D_2h_Oe2l_2h_2uL	14	OE21_2	955.94	2	955.437	1908.86	NaN	NaN	NaN	0.47498	0.00045381	NaN	NaN	NaN	NaN	69.575	0.40034	69.443	69.293	69.693	-0.13227								0	0	0	0.033993	1	23341	72.089
AALMFANAEEEFFYEK	16	1	Unmodified	_AALMFANAEEEFFYEK_			0	0	sp|Q9P287|BCCIP_HUMAN	sp|Q9P287|BCCIP_HUMAN	sp|Q9P287|BCCIP_HUMAN	ISO-MSMS	0	F_24h_Oe2l_2h_2uL	16	OE21_24	955.43	2	955.437	1908.86	NaN	NaN	NaN	-0.93316	-0.00089158	NaN	NaN	NaN	NaN	69.583	0.31245	69.459	69.328	69.64	-0.12363								0	0	0	0.02943	1	23427	75.695
AALNLPEAASYDEVR	15	0	Unmodified	_AALNLPEAASYDEVR_			0	0	sp|O95602|RPA1_HUMAN	sp|O95602|RPA1_HUMAN	sp|O95602|RPA1_HUMAN	ISO-MSMS	-1	D_2h_Oe2l_2h_2uL	14	OE21_2	809.91	2	809.907	1617.8	NaN	NaN	NaN	0.70196	0.00056853	NaN	NaN	NaN	NaN	51.464	0.36471	51.588	51.406	51.771	0.12424								0	0	0	0.0014335	1	16983	85.522
AALQALK	7	1	Unmodified	_AALQALK_			0	0	sp|Q9H444|CHM4B_HUMAN;sp|Q96CF2|CHM4C_HUMAN	sp|Q9H444|CHM4B_HUMAN;sp|Q96CF2|CHM4C_HUMAN	sp|Q9H444|CHM4B_HUMAN	ISO-MSMS	0	2_30min_373_2h_2uL	2	373_30	357.73	2	357.729	713.444	NaN	NaN	NaN	0.35085	0.00012551	NaN	NaN	NaN	NaN	27.275	0.38797	27.641	27.481	27.869	0.36674								0	0	0	0.017937	1	7991	91.584
AALQALK	7	1	Unmodified	_AALQALK_			0	0	sp|Q9H444|CHM4B_HUMAN;sp|Q96CF2|CHM4C_HUMAN	sp|Q9H444|CHM4B_HUMAN;sp|Q96CF2|CHM4C_HUMAN	sp|Q9H444|CHM4B_HUMAN	ISO-MSMS	0	3_1h_373_2h_2uL	3	373_1	357.73	2	357.729	713.444	NaN	NaN	NaN	-0.18775	-6.7163e-05	NaN	NaN	NaN	NaN	27.434	0.35746	27.632	27.47	27.828	0.19781								0	0	0	0.01648	1	8021	93.593
AALQALK	7	1	Unmodified	_AALQALK_			0	0	sp|Q9H444|CHM4B_HUMAN;sp|Q96CF2|CHM4C_HUMAN	sp|Q9H444|CHM4B_HUMAN;sp|Q96CF2|CHM4C_HUMAN	sp|Q9H444|CHM4B_HUMAN	ISO-MSMS	0	4_2h_373_2h_2uL	4	373_2	357.73	2	357.729	713.444	NaN	NaN	NaN	0.39865	0.00014261	NaN	NaN	NaN	NaN	27.566	0.32167	27.601	27.477	27.799	0.034857								0	0	0	0.01848	1	8085	90.836
AALQALK	7	1	Unmodified	_AALQALK_			0	0	sp|Q9H444|CHM4B_HUMAN;sp|Q96CF2|CHM4C_HUMAN	sp|Q9H444|CHM4B_HUMAN;sp|Q96CF2|CHM4C_HUMAN	sp|Q9H444|CHM4B_HUMAN	ISO-MSMS	0	5_6h_373_2h_2uL	5	373_6	357.73	2	357.729	713.444	NaN	NaN	NaN	-0.48221	-0.0001725	NaN	NaN	NaN	NaN	27.407	0.31798	27.655	27.471	27.789	0.2481								0	0	0	0.02594	1	8040	80.555
AALQALK	7	1	Unmodified	_AALQALK_			0	0	sp|Q9H444|CHM4B_HUMAN;sp|Q96CF2|CHM4C_HUMAN	sp|Q9H444|CHM4B_HUMAN;sp|Q96CF2|CHM4C_HUMAN	sp|Q9H444|CHM4B_HUMAN	ISO-MSMS	0	6_24h_373_2h_2uL	6	373_24	357.73	2	357.729	713.444	NaN	NaN	NaN	0.54595	0.0001953	NaN	NaN	NaN	NaN	27.295	0.2375	27.648	27.521	27.758	0.35293								0	0	0	0.017937	1	8156	91.584
AALQALK	7	1	Unmodified	_AALQALK_			0	0	sp|Q9H444|CHM4B_HUMAN;sp|Q96CF2|CHM4C_HUMAN	sp|Q9H444|CHM4B_HUMAN;sp|Q96CF2|CHM4C_HUMAN	sp|Q9H444|CHM4B_HUMAN	ISO-MSMS	0	B_30min_Oe2l_2h_2uL	12	OE21_30	357.73	2	357.729	713.444	NaN	NaN	NaN	-0.07682	-2.7481e-05	NaN	NaN	NaN	NaN	27.437	0.42671	27.633	27.466	27.893	0.19633								0	0	0	0.017937	1	8019	91.584
AALQALK	7	1	Unmodified	_AALQALK_			0	0	sp|Q9H444|CHM4B_HUMAN;sp|Q96CF2|CHM4C_HUMAN	sp|Q9H444|CHM4B_HUMAN;sp|Q96CF2|CHM4C_HUMAN	sp|Q9H444|CHM4B_HUMAN	ISO-MSMS	0	C_1h_Oe2l_2h_2uL	13	OE21_1	357.73	2	357.729	713.444	NaN	NaN	NaN	0.21128	7.558e-05	NaN	NaN	NaN	NaN	27.455	0.36594	27.607	27.498	27.864	0.1513								0	0	0	0.027977	1	8019	77.748
AALQALK	7	1	Unmodified	_AALQALK_			0	0	sp|Q9H444|CHM4B_HUMAN;sp|Q96CF2|CHM4C_HUMAN	sp|Q9H444|CHM4B_HUMAN;sp|Q96CF2|CHM4C_HUMAN	sp|Q9H444|CHM4B_HUMAN	ISO-MSMS	0	D_2h_Oe2l_2h_2uL	14	OE21_2	357.73	2	357.729	713.444	NaN	NaN	NaN	0.092458	3.3075e-05	NaN	NaN	NaN	NaN	27.416	0.38443	27.612	27.472	27.856	0.19661								0	0	0	0.020842	1	8115	87.582
AALQALK	7	1	Unmodified	_AALQALK_			0	0	sp|Q9H444|CHM4B_HUMAN;sp|Q96CF2|CHM4C_HUMAN	sp|Q9H444|CHM4B_HUMAN;sp|Q96CF2|CHM4C_HUMAN	sp|Q9H444|CHM4B_HUMAN	ISO-MSMS	0	E_6h_Oe2l_2h_2uL	15	OE21_6	357.73	2	357.729	713.444	NaN	NaN	NaN	0.044903	1.6063e-05	NaN	NaN	NaN	NaN	27.475	0.42727	27.657	27.521	27.948	0.18218								0	0	0	0.011633	1	8055	100.27
AALQALK	7	1	Unmodified	_AALQALK_			0	0	sp|Q9H444|CHM4B_HUMAN;sp|Q96CF2|CHM4C_HUMAN	sp|Q9H444|CHM4B_HUMAN;sp|Q96CF2|CHM4C_HUMAN	sp|Q9H444|CHM4B_HUMAN	ISO-MSMS	0	F_24h_Oe2l_2h_2uL	16	OE21_24	357.73	2	357.729	713.444	NaN	NaN	NaN	0.31582	0.00011298	NaN	NaN	NaN	NaN	27.465	0.32783	27.67	27.535	27.863	0.20526								0	0	0	0.014764	1	8155	95.957
AALQEEEQASK	11	1	Unmodified	_AALQEEEQASK_			0	0	sp|O00139|KIF2A_HUMAN	sp|O00139|KIF2A_HUMAN	sp|O00139|KIF2A_HUMAN	ISO-MSMS	0	2_30min_373_2h_2uL	2	373_30	602.3	2	602.296	1202.58	NaN	NaN	NaN	0.36455	0.00021957	NaN	NaN	NaN	NaN	21.938	0.23503	22.371	22.25	22.485	0.43335								0	0	0	0.0062133	1	6055	90.761
AALQEELQLCK	11	1	Unmodified	_AALQEELQLCK_			0	0	sp|P49327|FAS_HUMAN	sp|P49327|FAS_HUMAN	sp|P49327|FAS_HUMAN	ISO-MSMS	0	2_30min_373_2h_2uL	2	373_30	651.84	2	651.84	1301.66	NaN	NaN	NaN	3.1067	0.002025	NaN	NaN	NaN	NaN	45.209	0.44936	45.443	45.079	45.529	0.23354								0	0	0	0.0060076	1	14617	98.233
AALQEELQLCK	11	1	Unmodified	_AALQEELQLCK_			0	0	sp|P49327|FAS_HUMAN	sp|P49327|FAS_HUMAN	sp|P49327|FAS_HUMAN	ISO-MSMS	0	4_2h_373_2h_2uL	4	373_2	651.84	2	651.84	1301.66	NaN	NaN	NaN	1.2847	0.00083742	NaN	NaN	NaN	NaN	45.44	0.47853	45.342	44.996	45.475	-0.098351								0	0	0	0.0032943	1	14698	109.29
AALQEELQLCK	11	1	Unmodified	_AALQEELQLCK_			0	0	sp|P49327|FAS_HUMAN	sp|P49327|FAS_HUMAN	sp|P49327|FAS_HUMAN	ISO-MSMS	0	5_6h_373_2h_2uL	5	373_6	651.84	2	651.84	1301.66	NaN	NaN	NaN	3.4525	0.0022505	NaN	NaN	NaN	NaN	45.367	0.42877	45.389	45.093	45.522	0.021816								0	0	0	0.030595	1	14679	88.136
AALQEELQLCK	11	1	Unmodified	_AALQEELQLCK_			0	0	sp|P49327|FAS_HUMAN	sp|P49327|FAS_HUMAN	sp|P49327|FAS_HUMAN	ISO-MSMS	0	6_24h_373_2h_2uL	6	373_24	651.84	2	651.84	1301.66	NaN	NaN	NaN	2.1514	0.0014024	NaN	NaN	NaN	NaN	45.184	0.54062	45.409	45.019	45.559	0.22446								0	0	0	0.00040226	1	14813	126.07
AALQELLSK	9	1	Unmodified	_AALQELLSK_			0	0	sp|P62851|RS25_HUMAN	sp|P62851|RS25_HUMAN	sp|P62851|RS25_HUMAN	ISO-MSMS	0	2_30min_373_2h_2uL	2	373_30	486.79	2	486.79	971.565	NaN	NaN	NaN	0.045458	2.2128e-05	NaN	NaN	NaN	NaN	47.572	0.36853	47.872	47.714	48.083	0.30014								0	0	0	0.0037717	1	15439	99.802
AALQELLSK	9	1	Unmodified	_AALQELLSK_			0	0	sp|P62851|RS25_HUMAN	sp|P62851|RS25_HUMAN	sp|P62851|RS25_HUMAN	ISO-MSMS	0	3_1h_373_2h_2uL	3	373_1	486.79	2	486.79	971.565	NaN	NaN	NaN	0.11258	5.4802e-05	NaN	NaN	NaN	NaN	47.698	0.33735	47.829	47.662	47.999	0.13121								0	0	0	0.0024675	1	15494	103.56
AALQELLSK	9	1	Unmodified	_AALQELLSK_			0	0	sp|P62851|RS25_HUMAN	sp|P62851|RS25_HUMAN	sp|P62851|RS25_HUMAN	ISO-MSMS	0	B_30min_Oe2l_2h_2uL	12	OE21_30	486.79	2	486.79	971.565	NaN	NaN	NaN	-0.047847	-2.3291e-05	NaN	NaN	NaN	NaN	47.899	0.39084	47.829	47.662	48.053	-0.069504								0	0	0	0.0015843	1	15493	112.84
AALQELLSK	9	1	Unmodified	_AALQELLSK_			0	0	sp|P62851|RS25_HUMAN	sp|P62851|RS25_HUMAN	sp|P62851|RS25_HUMAN	ISO-MSMS	0	C_1h_Oe2l_2h_2uL	13	OE21_1	486.79	2	486.79	971.565	NaN	NaN	NaN	0.067692	3.2952e-05	NaN	NaN	NaN	NaN	47.904	0.42095	47.79	47.627	48.048	-0.11452								0	0	0	0.00045146	1	15474	141.39
AALQELLSK	9	1	Unmodified	_AALQELLSK_			0	0	sp|P62851|RS25_HUMAN	sp|P62851|RS25_HUMAN	sp|P62851|RS25_HUMAN	ISO-MSMS	0	D_2h_Oe2l_2h_2uL	14	OE21_2	486.79	2	486.79	971.565	NaN	NaN	NaN	-0.081568	-3.9707e-05	NaN	NaN	NaN	NaN	47.772	0.43035	47.797	47.635	48.065	0.024628								0	0	0	0.0011277	1	15621	122.19
AALQELLSK	9	1	Unmodified	_AALQELLSK_			0	0	sp|P62851|RS25_HUMAN	sp|P62851|RS25_HUMAN	sp|P62851|RS25_HUMAN	ISO-MSMS	0	E_6h_Oe2l_2h_2uL	15	OE21_6	486.79	2	486.79	971.565	NaN	NaN	NaN	0.59485	0.00028957	NaN	NaN	NaN	NaN	47.978	0.45107	47.798	47.635	48.086	-0.17972								0	0	0	0.00091103	1	15571	126.62
AALQELLSK	9	1	Unmodified	_AALQELLSK_			0	0	sp|P62851|RS25_HUMAN	sp|P62851|RS25_HUMAN	sp|P62851|RS25_HUMAN	ISO-MSMS	0	F_24h_Oe2l_2h_2uL	16	OE21_24	486.79	2	486.79	971.565	NaN	NaN	NaN	1.6035	0.00078057	NaN	NaN	NaN	NaN	47.81	0.29215	47.839	47.702	47.994	0.029644								0	0	0	0.0013794	1	15731	117.04
AALSASEGEEVPQDK	15	1	Unmodified	_AALSASEGEEVPQDK_			0	0	sp|O95831|AIFM1_HUMAN	sp|O95831|AIFM1_HUMAN	sp|O95831|AIFM1_HUMAN	ISO-MSMS	0	E_6h_Oe2l_2h_2uL	15	OE21_6	765.87	2	765.868	1529.72	NaN	NaN	NaN	-0.42183	-0.00032307	NaN	NaN	NaN	NaN	31.621	0.18611	31.64	31.555	31.741	0.01951								0	0	0	9.1868e-05	1	9609	113.61
AALSASEGEEVPQDK	15	1	Unmodified	_AALSASEGEEVPQDK_			0	0	sp|O95831|AIFM1_HUMAN	sp|O95831|AIFM1_HUMAN	sp|O95831|AIFM1_HUMAN	ISO-MSMS	0	F_24h_Oe2l_2h_2uL	16	OE21_24	765.87	2	765.868	1529.72	NaN	NaN	NaN	-1.3795	-0.0010565	NaN	NaN	NaN	NaN	31.555	0.32595	31.598	31.381	31.707	0.042583								0	0	0	2.408e-06	1	9697	155.33
AALSEEELEK	10	1	Unmodified	_AALSEEELEK_			0	0	sp|Q04637|IF4G1_HUMAN	sp|Q04637|IF4G1_HUMAN	sp|Q04637|IF4G1_HUMAN	ISO-MSMS	0	D_2h_Oe2l_2h_2uL	14	OE21_2	559.78	2	559.782	1117.55	NaN	NaN	NaN	1.4674	0.00082143	NaN	NaN	NaN	NaN	33.287	0.26578	33.416	33.264	33.529	0.1289								0	0	0	0.074229	1	10292	56.916
AALSEEELEKK	11	2	Unmodified	_AALSEEELEKK_			0	1	sp|Q04637|IF4G1_HUMAN	sp|Q04637|IF4G1_HUMAN	sp|Q04637|IF4G1_HUMAN	ISO-MSMS	0	2_30min_373_2h_2uL	2	373_30	416.22	3	416.222	1245.65	NaN	NaN	NaN	0.31536	0.00013126	NaN	NaN	NaN	NaN	27.409	0.26958	27.775	27.628	27.898	0.36674								0	0	0	0.0003582	1	8043	87.184
AALSEEELEKK	11	2	Unmodified	_AALSEEELEKK_			0	1	sp|Q04637|IF4G1_HUMAN	sp|Q04637|IF4G1_HUMAN	sp|Q04637|IF4G1_HUMAN	ISO-MSMS	0	4_2h_373_2h_2uL	4	373_2	623.83	2	623.83	1245.65	NaN	NaN	NaN	1.8208	0.0011359	NaN	NaN	NaN	NaN	27.748	0.16798	27.782	27.69	27.858	0.034859								0	0	0	0.00010281	1	8167	130.66
AALSEEELEKK	11	2	Unmodified	_AALSEEELEKK_			0	1	sp|Q04637|IF4G1_HUMAN	sp|Q04637|IF4G1_HUMAN	sp|Q04637|IF4G1_HUMAN	ISO-MSMS	0	B_30min_Oe2l_2h_2uL	12	OE21_30	623.83	2	623.83	1245.65	NaN	NaN	NaN	1.3182	0.00082231	NaN	NaN	NaN	NaN	27.587	0.18654	27.784	27.676	27.862	0.19633								0	0	0	0.00024896	1	8081	122.28
AALSEEELEKK	11	2	Unmodified	_AALSEEELEKK_			0	1	sp|Q04637|IF4G1_HUMAN	sp|Q04637|IF4G1_HUMAN	sp|Q04637|IF4G1_HUMAN	ISO-MSMS	0	B_30min_Oe2l_2h_2uL	12	OE21_30	416.22	3	416.222	1245.65	NaN	NaN	NaN	-0.41302	-0.00017191	NaN	NaN	NaN	NaN	27.575	0.71449	27.771	27.436	28.15	0.19633								0	0	0	0.0011778	1	8086	86.344
AALSEEELEKK	11	2	Unmodified	_AALSEEELEKK_			0	1	sp|Q04637|IF4G1_HUMAN	sp|Q04637|IF4G1_HUMAN	sp|Q04637|IF4G1_HUMAN	ISO-MSMS	0	C_1h_Oe2l_2h_2uL	13	OE21_1	416.22	3	416.222	1245.65	NaN	NaN	NaN	0.35617	0.00014825	NaN	NaN	NaN	NaN	27.601	0.72947	27.753	27.469	28.198	0.1513								0	0	0	0.0003582	1	8077	87.184
AALSEEELEKK	11	2	Unmodified	_AALSEEELEKK_			0	1	sp|Q04637|IF4G1_HUMAN	sp|Q04637|IF4G1_HUMAN	sp|Q04637|IF4G1_HUMAN	ISO-MSMS	0	D_2h_Oe2l_2h_2uL	14	OE21_2	416.22	3	416.222	1245.65	NaN	NaN	NaN	0.92847	0.00038645	NaN	NaN	NaN	NaN	27.548	0.4157	27.744	27.591	28.007	0.19662								0	0	0	0.002477	1	8159	70.488
AALSEEELEKK	11	2	Unmodified	_AALSEEELEKK_			0	1	sp|Q04637|IF4G1_HUMAN	sp|Q04637|IF4G1_HUMAN	sp|Q04637|IF4G1_HUMAN	ISO-MSMS	0	D_2h_Oe2l_2h_2uL	14	OE21_2	623.83	2	623.83	1245.65	NaN	NaN	NaN	1.4193	0.00088538	NaN	NaN	NaN	NaN	27.529	0.20886	27.726	27.621	27.829	0.19661								0	0	0	0.00035325	1	8177	116.3
AALSEEELEKK	11	2	Unmodified	_AALSEEELEKK_			0	1	sp|Q04637|IF4G1_HUMAN	sp|Q04637|IF4G1_HUMAN	sp|Q04637|IF4G1_HUMAN	ISO-MSMS	0	E_6h_Oe2l_2h_2uL	15	OE21_6	623.83	2	623.83	1245.65	NaN	NaN	NaN	1.1217	0.00069974	NaN	NaN	NaN	NaN	27.639	0.21635	27.821	27.702	27.918	0.18218								0	0	0	0.00037786	1	8134	114.89
AALSEEELEKK	11	2	Unmodified	_AALSEEELEKK_			0	1	sp|Q04637|IF4G1_HUMAN	sp|Q04637|IF4G1_HUMAN	sp|Q04637|IF4G1_HUMAN	ISO-MSMS	0	F_24h_Oe2l_2h_2uL	16	OE21_24	416.22	3	416.222	1245.65	NaN	NaN	NaN	0.54178	0.0002255	NaN	NaN	NaN	NaN	27.619	0.40698	27.824	27.687	28.094	0.20526								0	0	0	0.002477	1	8221	70.488
AALSEEELEKK	11	2	Unmodified	_AALSEEELEKK_			0	1	sp|Q04637|IF4G1_HUMAN	sp|Q04637|IF4G1_HUMAN	sp|Q04637|IF4G1_HUMAN	ISO-MSMS	0	F_24h_Oe2l_2h_2uL	16	OE21_24	623.83	2	623.83	1245.65	NaN	NaN	NaN	0.80395	0.00050153	NaN	NaN	NaN	NaN	27.611	0.22947	27.816	27.687	27.916	0.20525								0	0	0	0.00028669	1	8239	120.12
AALSGANVLTLIEK	14	1	Unmodified	_AALSGANVLTLIEK_			0	0	sp|Q07954|LRP1_HUMAN	sp|Q07954|LRP1_HUMAN	sp|Q07954|LRP1_HUMAN	ISO-MSMS	0	2_30min_373_2h_2uL	2	373_30	700.41	2	700.411	1398.81	NaN	NaN	NaN	0.27346	0.00019153	NaN	NaN	NaN	NaN	63.039	0.22989	63.272	63.136	63.366	0.23354								0	0	0	0.0015674	1	20983	89.403
AALSGANVLTLIEK	14	1	Unmodified	_AALSGANVLTLIEK_			0	0	sp|Q07954|LRP1_HUMAN	sp|Q07954|LRP1_HUMAN	sp|Q07954|LRP1_HUMAN	ISO-MSMS	0	4_2h_373_2h_2uL	4	373_2	700.41	2	700.411	1398.81	NaN	NaN	NaN	-0.05915	-4.1429e-05	NaN	NaN	NaN	NaN	63.33	0.26388	63.232	63.103	63.367	-0.098351								0	0	0	0.001078	1	21074	94.767
AALSGANVLTLIEK	14	1	Unmodified	_AALSGANVLTLIEK_			0	0	sp|Q07954|LRP1_HUMAN	sp|Q07954|LRP1_HUMAN	sp|Q07954|LRP1_HUMAN	ISO-MSMS	0	5_6h_373_2h_2uL	5	373_6	700.41	2	700.411	1398.81	NaN	NaN	NaN	-0.37868	-0.00026523	NaN	NaN	NaN	NaN	63.251	0.22812	63.18	63.05	63.279	-0.071259								0	0	0	0.0015674	1	20978	89.403
AALTIDEK	8	1	Unmodified	_AALTIDEK_			0	0	CON__P34955	CON__P34955	CON__P34955	ISO-MSMS	0	2_30min_373_2h_2uL	2	373_30	430.74	2	430.74	859.465	NaN	NaN	NaN	0.54763	0.00023588	NaN	NaN	NaN	NaN	29.77	0.4173	30.136	30.001	30.418	0.36674								0	0	0	0.0095695	1	8895	93.561
AALTIDEK	8	1	Unmodified	_AALTIDEK_			0	0	CON__P34955	CON__P34955	CON__P34955	ISO-MSMS	0	3_1h_373_2h_2uL	3	373_1	430.74	2	430.74	859.465	NaN	NaN	NaN	0.11604	4.9981e-05	NaN	NaN	NaN	NaN	29.907	0.77299	30.105	29.913	30.686	0.19781								0	0	0	0.0097439	1	8970	93.195
AALTIDEK	8	1	Unmodified	_AALTIDEK_			0	0	CON__P34955	CON__P34955	CON__P34955	ISO-MSMS	0	4_2h_373_2h_2uL	4	373_2	430.74	2	430.74	859.465	NaN	NaN	NaN	0.064925	2.7966e-05	NaN	NaN	NaN	NaN	30.067	0.55858	30.102	29.917	30.476	0.034857								0	0	0	0.011606	1	8999	89.296
AALTIDEK	8	1	Unmodified	_AALTIDEK_			0	0	CON__P34955	CON__P34955	CON__P34955	ISO-MSMS	0	B_30min_Oe2l_2h_2uL	12	OE21_30	430.74	2	430.74	859.465	NaN	NaN	NaN	0.47829	0.00020602	NaN	NaN	NaN	NaN	29.953	0.44501	30.15	29.963	30.408	0.19633								0	0	0	0.0069741	1	8927	98.997
AALTIDEK	8	1	Unmodified	_AALTIDEK_			0	0	CON__P34955	CON__P34955	CON__P34955	ISO-MSMS	0	C_1h_Oe2l_2h_2uL	13	OE21_1	430.74	2	430.74	859.465	NaN	NaN	NaN	0.32135	0.00013842	NaN	NaN	NaN	NaN	29.942	0.61816	30.094	29.9	30.519	0.1513								0	0	0	0.0037372	1	8913	109.01
AALTIDEK	8	1	Unmodified	_AALTIDEK_			0	0	CON__P34955	CON__P34955	CON__P34955	ISO-MSMS	0	D_2h_Oe2l_2h_2uL	14	OE21_2	430.74	2	430.74	859.465	NaN	NaN	NaN	0.87799	0.00037819	NaN	NaN	NaN	NaN	29.931	0.47175	30.032	29.804	30.275	0.10055								0	0	0	0.005882	1	9031	101.28
AALTIDEK	8	1	Unmodified	_AALTIDEK_			0	0	CON__P34955	CON__P34955	CON__P34955	ISO-MSMS	0	E_6h_Oe2l_2h_2uL	15	OE21_6	430.74	2	430.74	859.465	NaN	NaN	NaN	0.89739	0.00038654	NaN	NaN	NaN	NaN	30	0.50165	30.086	29.924	30.425	0.086113								0	0	0	0.0069741	1	8978	98.997
AALTIDEK	8	1	Unmodified	_AALTIDEK_			0	0	CON__P34955	CON__P34955	CON__P34955	ISO-MSMS	0	F_24h_Oe2l_2h_2uL	16	OE21_24	430.74	2	430.74	859.465	NaN	NaN	NaN	1.1867	0.00051114	NaN	NaN	NaN	NaN	29.992	0.37631	30.101	29.921	30.298	0.10919								0	0	0	0.024889	1	9091	73.26
AALVDLEPGTMDSVR	15	0	Unmodified	_AALVDLEPGTMDSVR_			0	0	sp|Q9BUF5|TBB6_HUMAN	sp|Q9BUF5|TBB6_HUMAN	sp|Q9BUF5|TBB6_HUMAN	ISO-MSMS	-1	2_30min_373_2h_2uL	2	373_30	787.4	2	787.398	1572.78	NaN	NaN	NaN	0.2508	0.00019748	NaN	NaN	NaN	NaN	54.264	0.47235	54.497	54.29	54.762	0.23354								0	0	0	0.0006897	1	17885	96.604
AALVDLEPGTMDSVR	15	0	Unmodified	_AALVDLEPGTMDSVR_			0	0	sp|Q9BUF5|TBB6_HUMAN	sp|Q9BUF5|TBB6_HUMAN	sp|Q9BUF5|TBB6_HUMAN	ISO-MSMS	-1	3_1h_373_2h_2uL	3	373_1	787.4	2	787.398	1572.78	NaN	NaN	NaN	0.12156	9.5718e-05	NaN	NaN	NaN	NaN	54.387	0.34548	54.451	54.278	54.624	0.064598								0	0	0	0.001636	1	17903	82.505
AALVSGAVSINSCPAA	16	0	Unmodified	_AALVSGAVSINSCPAA_			0	0	sp|Q16363|LAMA4_HUMAN	sp|Q16363|LAMA4_HUMAN	sp|Q16363|LAMA4_HUMAN	ISO-MSMS	-1	4_2h_373_2h_2uL	4	373_2	744.38	2	744.38	1486.74	NaN	NaN	NaN	-2.4003	-0.0017868	NaN	NaN	NaN	NaN	52.009	0.70068	51.977	51.711	52.412	-0.031746								0	0	0	0.028115	1	17084	61.161
AALVSGAVSINSCPAA	16	0	Unmodified	_AALVSGAVSINSCPAA_			0	0	sp|Q16363|LAMA4_HUMAN	sp|Q16363|LAMA4_HUMAN	sp|Q16363|LAMA4_HUMAN	ISO-MSMS	-1	5_6h_373_2h_2uL	5	373_6	744.38	2	744.38	1486.74	NaN	NaN	NaN	-0.25551	-0.0001902	NaN	NaN	NaN	NaN	51.893	0.53467	51.982	51.764	52.299	0.088421								0	0	0	0.0012045	1	16988	82.287
AALVSGAVSINSCPAA	16	0	Unmodified	_AALVSGAVSINSCPAA_			0	0	sp|Q16363|LAMA4_HUMAN	sp|Q16363|LAMA4_HUMAN	sp|Q16363|LAMA4_HUMAN	ISO-MSMS	-1	6_24h_373_2h_2uL	6	373_24	744.38	2	744.38	1486.74	NaN	NaN	NaN	-1.0081	-0.00075043	NaN	NaN	NaN	NaN	51.756	0.82779	52.047	51.696	52.523	0.29106								0	0	0	0.0010487	1	17190	85.533
AANFENHSGK	10	1	Unmodified	_AANFENHSGK_			0	0	sp|P18206|VINC_HUMAN	sp|P18206|VINC_HUMAN	sp|P18206|VINC_HUMAN	ISO-MSMS	0	2_30min_373_2h_2uL	2	373_30	358.84	3	358.837	1073.49	NaN	NaN	NaN	-0.21516	-7.7208e-05	NaN	NaN	NaN	NaN	15.243	0.34905	15.677	15.564	15.914	0.43335								0	0	0	0.0028346	1	3629	70.929
AANFENHSGK	10	1	Unmodified	_AANFENHSGK_			0	0	sp|P18206|VINC_HUMAN	sp|P18206|VINC_HUMAN	sp|P18206|VINC_HUMAN	ISO-MSMS	0	2_30min_373_2h_2uL	2	373_30	537.75	2	537.752	1073.49	NaN	NaN	NaN	-0.075412	-4.0553e-05	NaN	NaN	NaN	NaN	15.243	0.28966	15.677	15.564	15.854	0.43335								0	0	0	5.6828e-05	1	3630	148.14
AANFENHSGK	10	1	Unmodified	_AANFENHSGK_			0	0	sp|P18206|VINC_HUMAN	sp|P18206|VINC_HUMAN	sp|P18206|VINC_HUMAN	MSMS	0	3_1h_373_2h_2uL	3	373_1	537.75	2	537.752	1073.49	NaN	NaN	NaN	NaN	NaN	NaN	NaN	NaN	NaN	15.3	1	15.659	15.159	16.159	0.35887								0	0	0	4.178e-05	1	3642	144.09
AANFENHSGK	10	1	Unmodified	_AANFENHSGK_			0	0	sp|P18206|VINC_HUMAN	sp|P18206|VINC_HUMAN	sp|P18206|VINC_HUMAN	ISO-MSMS	0	4_2h_373_2h_2uL	4	373_2	358.84	3	358.837	1073.49	NaN	NaN	NaN	0.17593	6.313e-05	NaN	NaN	NaN	NaN	15.415	0.34639	15.615	15.505	15.851	0.19985								0	0	0	0.001585	1	3694	77.662
AANFENHSGK	10	1	Unmodified	_AANFENHSGK_			0	0	sp|P18206|VINC_HUMAN	sp|P18206|VINC_HUMAN	sp|P18206|VINC_HUMAN	MSMS	0	4_2h_373_2h_2uL	4	373_2	537.75	2	537.752	1073.49	NaN	NaN	NaN	NaN	NaN	NaN	NaN	NaN	NaN	15.409	1	15.609	15.109	16.109	0.19985								0	0	0	3.3891e-07	1	3698	160.56
AANFENHSGK	10	1	Unmodified	_AANFENHSGK_			0	0	sp|P18206|VINC_HUMAN	sp|P18206|VINC_HUMAN	sp|P18206|VINC_HUMAN	ISO-MSMS	0	5_6h_373_2h_2uL	5	373_6	358.84	3	358.837	1073.49	NaN	NaN	NaN	-0.16105	-5.7791e-05	NaN	NaN	NaN	NaN	15.212	0.37608	15.625	15.479	15.855	0.4131								0	0	0	0.00047584	1	3653	88.495
AANFENHSGK	10	1	Unmodified	_AANFENHSGK_			0	0	sp|P18206|VINC_HUMAN	sp|P18206|VINC_HUMAN	sp|P18206|VINC_HUMAN	ISO-MSMS	0	5_6h_373_2h_2uL	5	373_6	537.75	2	537.752	1073.49	NaN	NaN	NaN	-0.085975	-4.6233e-05	NaN	NaN	NaN	NaN	15.212	0.40663	15.625	15.449	15.855	0.4131								0	0	0	6.9948e-05	1	3655	159.28
AANFENHSGK	10	1	Unmodified	_AANFENHSGK_			0	0	sp|P18206|VINC_HUMAN	sp|P18206|VINC_HUMAN	sp|P18206|VINC_HUMAN	ISO-MSMS	0	6_24h_373_2h_2uL	6	373_24	537.75	2	537.752	1073.49	NaN	NaN	NaN	0.14938	8.0332e-05	NaN	NaN	NaN	NaN	15.33	0.24833	15.75	15.644	15.892	0.42013								0	0	0	7.0057e-05	1	3758	159.37
AANFENHSGK	10	1	Unmodified	_AANFENHSGK_			0	0	sp|P18206|VINC_HUMAN	sp|P18206|VINC_HUMAN	sp|P18206|VINC_HUMAN	ISO-MSMS	0	B_30min_Oe2l_2h_2uL	12	OE21_30	358.84	3	358.837	1073.49	NaN	NaN	NaN	-0.42238	-0.00015157	NaN	NaN	NaN	NaN	15.294	0.39177	15.657	15.509	15.901	0.36255								0	0	0	0.015524	1	3661	57.532
AANFENHSGK	10	1	Unmodified	_AANFENHSGK_			0	0	sp|P18206|VINC_HUMAN	sp|P18206|VINC_HUMAN	sp|P18206|VINC_HUMAN	ISO-MSMS	0	C_1h_Oe2l_2h_2uL	13	OE21_1	358.84	3	358.837	1073.49	NaN	NaN	NaN	-0.31347	-0.00011248	NaN	NaN	NaN	NaN	15.301	0.32058	15.618	15.47	15.791	0.31752								0	0	0	0.0014689	1	3672	78.098
AANFENHSGK	10	1	Unmodified	_AANFENHSGK_			0	0	sp|P18206|VINC_HUMAN	sp|P18206|VINC_HUMAN	sp|P18206|VINC_HUMAN	ISO-MSMS	0	C_1h_Oe2l_2h_2uL	13	OE21_1	537.75	2	537.752	1073.49	NaN	NaN	NaN	-0.071411	-3.8401e-05	NaN	NaN	NaN	NaN	15.301	0.28676	15.618	15.438	15.725	0.31752								0	0	0	0.00030838	1	3675	122.52
AANFENHSGK	10	1	Unmodified	_AANFENHSGK_			0	0	sp|P18206|VINC_HUMAN	sp|P18206|VINC_HUMAN	sp|P18206|VINC_HUMAN	ISO-MSMS	0	D_2h_Oe2l_2h_2uL	14	OE21_2	537.75	2	537.752	1073.49	NaN	NaN	NaN	0.17283	9.2942e-05	NaN	NaN	NaN	NaN	15.24	0.28111	15.603	15.462	15.743	0.36283								0	0	0	0.00018306	1	3700	128.36
AANFENHSGK	10	1	Unmodified	_AANFENHSGK_			0	0	sp|P18206|VINC_HUMAN	sp|P18206|VINC_HUMAN	sp|P18206|VINC_HUMAN	MSMS	0	D_2h_Oe2l_2h_2uL	14	OE21_2	358.84	3	358.837	1073.49	NaN	NaN	NaN	NaN	NaN	NaN	NaN	NaN	NaN	15.249	1	15.612	15.112	16.112	0.36283								0	0	0	0.0021536	1	3696	78.098
AANFENHSGK	10	1	Unmodified	_AANFENHSGK_			0	0	sp|P18206|VINC_HUMAN	sp|P18206|VINC_HUMAN	sp|P18206|VINC_HUMAN	ISO-MSMS	0	E_6h_Oe2l_2h_2uL	15	OE21_6	358.84	3	358.837	1073.49	NaN	NaN	NaN	-0.38674	-0.00013878	NaN	NaN	NaN	NaN	15.293	0.28432	15.641	15.493	15.778	0.3484								0	0	0	0.0019517	1	3670	76.943
AANFENHSGK	10	1	Unmodified	_AANFENHSGK_			0	0	sp|P18206|VINC_HUMAN	sp|P18206|VINC_HUMAN	sp|P18206|VINC_HUMAN	MSMS	0	E_6h_Oe2l_2h_2uL	15	OE21_6	537.75	2	537.752	1073.49	NaN	NaN	NaN	NaN	NaN	NaN	NaN	NaN	NaN	15.287	1	15.635	15.135	16.135	0.3484								0	0	0	0.0014957	1	3675	114.99
AANFENHSGK	10	1	Unmodified	_AANFENHSGK_			0	0	sp|P18206|VINC_HUMAN	sp|P18206|VINC_HUMAN	sp|P18206|VINC_HUMAN	ISO-MSMS	0	F_24h_Oe2l_2h_2uL	16	OE21_24	537.75	2	537.752	1073.49	NaN	NaN	NaN	0.05005	2.6914e-05	NaN	NaN	NaN	NaN	15.332	0.24879	15.704	15.563	15.811	0.37147								0	0	0	0.00066389	1	3733	105.94
AANFENHSGK	10	1	Unmodified	_AANFENHSGK_			0	0	sp|P18206|VINC_HUMAN	sp|P18206|VINC_HUMAN	sp|P18206|VINC_HUMAN	ISO-MSMS	0	F_24h_Oe2l_2h_2uL	16	OE21_24	358.84	3	358.837	1073.49	NaN	NaN	NaN	-0.06939	-2.49e-05	NaN	NaN	NaN	NaN	15.332	0.27982	15.704	15.594	15.874	0.37147								0	0	0	0.00026748	1	3742	90.696
AANGVVLATEK	11	1	Unmodified	_AANGVVLATEK_			0	0	sp|P25787|PSA2_HUMAN	sp|P25787|PSA2_HUMAN	sp|P25787|PSA2_HUMAN	ISO-MSMS	0	B_30min_Oe2l_2h_2uL	12	OE21_30	536.8	2	536.803	1071.59	NaN	NaN	NaN	-0.21597	-0.00011594	NaN	NaN	NaN	NaN	29.496	0.40772	29.693	29.527	29.934	0.19633								0	0	0	0.001516	1	8784	99.815
AANGVVLATEK	11	1	Unmodified	_AANGVVLATEK_			0	0	sp|P25787|PSA2_HUMAN	sp|P25787|PSA2_HUMAN	sp|P25787|PSA2_HUMAN	ISO-MSMS	0	C_1h_Oe2l_2h_2uL	13	OE21_1	536.8	2	536.803	1071.59	NaN	NaN	NaN	-0.38581	-0.0002071	NaN	NaN	NaN	NaN	29.473	0.3619	29.624	29.538	29.9	0.1513								0	0	0	0.0056662	1	8779	79.974
AANGVVLATEK	11	1	Unmodified	_AANGVVLATEK_			0	0	sp|P25787|PSA2_HUMAN	sp|P25787|PSA2_HUMAN	sp|P25787|PSA2_HUMAN	ISO-MSMS	0	D_2h_Oe2l_2h_2uL	14	OE21_2	536.8	2	536.803	1071.59	NaN	NaN	NaN	-0.46136	-0.00024766	NaN	NaN	NaN	NaN	29.451	0.37973	29.552	29.424	29.804	0.10054								0	0	0	0.0016837	1	8873	99.013
AANGVVLATEK	11	1	Unmodified	_AANGVVLATEK_			0	0	sp|P25787|PSA2_HUMAN	sp|P25787|PSA2_HUMAN	sp|P25787|PSA2_HUMAN	ISO-MSMS	0	E_6h_Oe2l_2h_2uL	15	OE21_6	536.8	2	536.803	1071.59	NaN	NaN	NaN	-0.53654	-0.00028802	NaN	NaN	NaN	NaN	29.553	0.39308	29.639	29.501	29.894	0.086113								0	0	0	0.027887	1	8835	68.893
AANGVVLATEK	11	1	Unmodified	_AANGVVLATEK_			0	0	sp|P25787|PSA2_HUMAN	sp|P25787|PSA2_HUMAN	sp|P25787|PSA2_HUMAN	ISO-MSMS	0	F_24h_Oe2l_2h_2uL	16	OE21_24	536.8	2	536.803	1071.59	NaN	NaN	NaN	-1.1752	-0.00063084	NaN	NaN	NaN	NaN	29.497	0.38469	29.607	29.477	29.861	0.10919								0	0	0	0.0088172	1	8948	74.424
AANMLQQSGSK	11	1	Unmodified	_AANMLQQSGSK_			0	0	sp|P46063|RECQ1_HUMAN	sp|P46063|RECQ1_HUMAN	sp|P46063|RECQ1_HUMAN	ISO-MSMS	0	F_24h_Oe2l_2h_2uL	16	OE21_24	567.78	2	567.782	1133.55	NaN	NaN	NaN	-0.002998	-1.7022e-06	NaN	NaN	NaN	NaN	23.949	0.32668	24.221	24.036	24.362	0.27186								0	0	0	0.0023888	1	6885	95.642
AANPGCSLEDFVR	13	0	Unmodified	_AANPGCSLEDFVR_			0	0	sp|Q15042|RB3GP_HUMAN	sp|Q15042|RB3GP_HUMAN	sp|Q15042|RB3GP_HUMAN	ISO-MSMS	-1	2_30min_373_2h_2uL	2	373_30	718.34	2	718.335	1434.66	NaN	NaN	NaN	-0.65712	-0.00047203	NaN	NaN	NaN	NaN	51.312	0.21729	51.612	51.474	51.691	0.30014								0	0	0	0.00078979	1	16829	99.973
AANPGCSLEDFVR	13	0	Unmodified	_AANPGCSLEDFVR_			0	0	sp|Q15042|RB3GP_HUMAN	sp|Q15042|RB3GP_HUMAN	sp|Q15042|RB3GP_HUMAN	ISO-MSMS	-1	3_1h_373_2h_2uL	3	373_1	718.34	2	718.335	1434.66	NaN	NaN	NaN	-0.047638	-3.422e-05	NaN	NaN	NaN	NaN	51.442	0.21583	51.573	51.46	51.676	0.1312								0	0	0	0.0016394	1	16875	93.058
AANPGCSLEDFVR	13	0	Unmodified	_AANPGCSLEDFVR_			0	0	sp|Q15042|RB3GP_HUMAN	sp|Q15042|RB3GP_HUMAN	sp|Q15042|RB3GP_HUMAN	ISO-MSMS	-1	4_2h_373_2h_2uL	4	373_2	718.84	2	718.335	1434.66	NaN	NaN	NaN	-0.78603	-0.00056463	NaN	NaN	NaN	NaN	51.594	0.21279	51.562	51.409	51.622	-0.031746								0	0	0	0.0021169	1	16944	89.171
AANPGCSLEDFVR	13	0	Unmodified	_AANPGCSLEDFVR_			0	0	sp|Q15042|RB3GP_HUMAN	sp|Q15042|RB3GP_HUMAN	sp|Q15042|RB3GP_HUMAN	ISO-MSMS	-1	B_30min_Oe2l_2h_2uL	12	OE21_30	718.34	2	718.335	1434.66	NaN	NaN	NaN	0.81582	0.00058603	NaN	NaN	NaN	NaN	51.578	0.21632	51.608	51.476	51.692	0.030109								0	0	0	0.0025116	1	16870	85.958
AANPGCSLEDFVR	13	0	Unmodified	_AANPGCSLEDFVR_			0	0	sp|Q15042|RB3GP_HUMAN	sp|Q15042|RB3GP_HUMAN	sp|Q15042|RB3GP_HUMAN	ISO-MSMS	-1	D_2h_Oe2l_2h_2uL	14	OE21_2	718.33	2	718.335	1434.66	NaN	NaN	NaN	0.54065	0.00038837	NaN	NaN	NaN	NaN	51.452	0.21269	51.576	51.467	51.679	0.12424								0	0	0	2.7629e-05	1	16988	130.98
AANVLLSEHGEVK	13	1	Unmodified	_AANVLLSEHGEVK_			0	0	sp|Q9Y6E0|STK24_HUMAN	sp|Q9Y6E0|STK24_HUMAN	sp|Q9Y6E0|STK24_HUMAN	ISO-MSMS	0	C_1h_Oe2l_2h_2uL	13	OE21_1	456.58	3	456.249	1365.73	NaN	NaN	NaN	-0.25962	-0.00011845	NaN	NaN	NaN	NaN	31.636	0.2681	31.721	31.572	31.84	0.0847								0	0	0	0.025018	1	9542	58.32
AANVLLSEHGEVK	13	1	Unmodified	_AANVLLSEHGEVK_			0	0	sp|Q9Y6E0|STK24_HUMAN	sp|Q9Y6E0|STK24_HUMAN	sp|Q9Y6E0|STK24_HUMAN	ISO-MSMS	0	D_2h_Oe2l_2h_2uL	14	OE21_2	456.25	3	456.249	1365.73	NaN	NaN	NaN	-0.3614	-0.00016489	NaN	NaN	NaN	NaN	31.631	0.30917	31.665	31.524	31.833	0.033941								0	0	0	0.084901	1	9699	27.993
AANVLLSEQGDVK	13	1	Unmodified	_AANVLLSEQGDVK_			0	0	sp|Q9P289|STK26_HUMAN;sp|O00506|STK25_HUMAN	sp|Q9P289|STK26_HUMAN	sp|Q9P289|STK26_HUMAN	ISO-MSMS	0	B_30min_Oe2l_2h_2uL	12	OE21_30	672.36	2	672.362	1342.71	NaN	NaN	NaN	-0.11426	-7.6824e-05	NaN	NaN	NaN	NaN	39.046	0.26641	39.009	38.847	39.114	-0.036495								0	0	0	3.024e-06	1	12295	150.1
AANVLLSEQGDVK	13	1	Unmodified	_AANVLLSEQGDVK_			0	0	sp|Q9P289|STK26_HUMAN;sp|O00506|STK25_HUMAN	sp|Q9P289|STK26_HUMAN	sp|Q9P289|STK26_HUMAN	ISO-MSMS	0	C_1h_Oe2l_2h_2uL	13	OE21_1	672.36	2	672.362	1342.71	NaN	NaN	NaN	0.15363	0.00010329	NaN	NaN	NaN	NaN	39.094	0.35891	39.013	38.817	39.176	-0.08152								0	0	0	3.1516e-06	1	12290	149.33
AANVLLSEQGDVK	13	1	Unmodified	_AANVLLSEQGDVK_			0	0	sp|Q9P289|STK26_HUMAN;sp|O00506|STK25_HUMAN	sp|Q9P289|STK26_HUMAN	sp|Q9P289|STK26_HUMAN	ISO-MSMS	0	D_2h_Oe2l_2h_2uL	14	OE21_2	672.36	2	672.362	1342.71	NaN	NaN	NaN	-0.41897	-0.0002817	NaN	NaN	NaN	NaN	38.961	0.41859	38.923	38.644	39.062	-0.037323								0	0	0	3.2798e-06	1	12402	148.56
AAPALPR	7	0	Unmodified	_AAPALPR_			0	0	sp|Q14767|LTBP2_HUMAN	sp|Q14767|LTBP2_HUMAN	sp|Q14767|LTBP2_HUMAN	ISO-MSMS	-1	5_6h_373_2h_2uL	5	373_6	348.21	2	348.214	694.413	NaN	NaN	NaN	0.40895	0.0001424	NaN	NaN	NaN	NaN	26.849	0.42937	27.097	26.821	27.251	0.2481								0	0	0	0.0056447	1	7837	120.06
AAPALPR	7	0	Unmodified	_AAPALPR_			0	0	sp|Q14767|LTBP2_HUMAN	sp|Q14767|LTBP2_HUMAN	sp|Q14767|LTBP2_HUMAN	ISO-MSMS	-1	6_24h_373_2h_2uL	6	373_24	348.21	2	348.214	694.413	NaN	NaN	NaN	0.093232	3.2465e-05	NaN	NaN	NaN	NaN	26.774	0.46675	27.127	26.867	27.334	0.35294								0	0	0	0.0068297	1	7931	113.07
AAPCIYWLPLTDSQIVQK	18	1	Unmodified	_AAPCIYWLPLTDSQIVQK_			0	0	sp|Q9UKV3|ACINU_HUMAN	sp|Q9UKV3|ACINU_HUMAN	sp|Q9UKV3|ACINU_HUMAN	ISO-MSMS	0	F_24h_Oe2l_2h_2uL	16	OE21_24	1052.55	2	1052.05	2102.09	NaN	NaN	NaN	0.19077	0.0002007	NaN	NaN	NaN	NaN	71.002	0.3084	70.878	70.721	71.03	-0.12363								0	0	0	0.036784	1	23907	46.159
AAPFSLEYR	9	0	Unmodified	_AAPFSLEYR_			0	0	sp|Q15181|IPYR_HUMAN	sp|Q15181|IPYR_HUMAN	sp|Q15181|IPYR_HUMAN	ISO-MSMS	-1	2_30min_373_2h_2uL	2	373_30	527.27	2	527.272	1052.53	NaN	NaN	NaN	1.0897	0.00057459	NaN	NaN	NaN	NaN	47.417	0.44002	47.717	47.582	48.022	0.30014								0	0	0	0.00026882	1	15386	168.45
AAPFSLEYR	9	0	Unmodified	_AAPFSLEYR_			0	0	sp|Q15181|IPYR_HUMAN	sp|Q15181|IPYR_HUMAN	sp|Q15181|IPYR_HUMAN	ISO-MSMS	-1	3_1h_373_2h_2uL	3	373_1	527.27	2	527.272	1052.53	NaN	NaN	NaN	-0.38783	-0.00020449	NaN	NaN	NaN	NaN	47.555	0.48857	47.687	47.511	47.999	0.1312								0	0	0	0.0003478	1	15429	154.31
AAPFSLEYR	9	0	Unmodified	_AAPFSLEYR_			0	0	sp|Q15181|IPYR_HUMAN	sp|Q15181|IPYR_HUMAN	sp|Q15181|IPYR_HUMAN	ISO-MSMS	-1	4_2h_373_2h_2uL	4	373_2	527.27	2	527.272	1052.53	NaN	NaN	NaN	0.58505	0.00030848	NaN	NaN	NaN	NaN	47.687	0.42773	47.656	47.483	47.911	-0.031746								0	0	0	0.00056068	1	15485	133.79
AAPFSLEYR	9	0	Unmodified	_AAPFSLEYR_			0	0	sp|Q15181|IPYR_HUMAN	sp|Q15181|IPYR_HUMAN	sp|Q15181|IPYR_HUMAN	ISO-MSMS	-1	5_6h_373_2h_2uL	5	373_6	527.27	2	527.272	1052.53	NaN	NaN	NaN	0.84174	0.00044383	NaN	NaN	NaN	NaN	47.608	0.30811	47.696	47.545	47.853	0.088421								0	0	0	0.0016837	1	15444	110.81
AAPFSLEYR	9	0	Unmodified	_AAPFSLEYR_			0	0	sp|Q15181|IPYR_HUMAN	sp|Q15181|IPYR_HUMAN	sp|Q15181|IPYR_HUMAN	ISO-MSMS	-1	C_1h_Oe2l_2h_2uL	13	OE21_1	527.27	2	527.272	1052.53	NaN	NaN	NaN	0.017677	9.3204e-06	NaN	NaN	NaN	NaN	47.797	0.45165	47.682	47.476	47.928	-0.11453								0	0	0	0.00049379	1	15429	136.11
AAPFSLEYR	9	0	Unmodified	_AAPFSLEYR_			0	0	sp|Q15181|IPYR_HUMAN	sp|Q15181|IPYR_HUMAN	sp|Q15181|IPYR_HUMAN	ISO-MSMS	-1	D_2h_Oe2l_2h_2uL	14	OE21_2	527.27	2	527.272	1052.53	NaN	NaN	NaN	-0.30509	-0.00016087	NaN	NaN	NaN	NaN	47.663	0.5851	47.687	47.51	48.095	0.024628								0	0	0	0.0009278	1	15576	126.28
AAPFSLEYR	9	0	Unmodified	_AAPFSLEYR_			0	0	sp|Q15181|IPYR_HUMAN	sp|Q15181|IPYR_HUMAN	sp|Q15181|IPYR_HUMAN	ISO-MSMS	-1	F_24h_Oe2l_2h_2uL	16	OE21_24	527.27	2	527.272	1052.53	NaN	NaN	NaN	-0.44491	-0.00023459	NaN	NaN	NaN	NaN	47.704	0.49588	47.733	47.518	48.014	0.029644								0	0	0	0.0002628	1	15646	165.11
AAPGAEFAPNK	11	1	Unmodified	_AAPGAEFAPNK_			0	0	sp|Q15233|NONO_HUMAN	sp|Q15233|NONO_HUMAN	sp|Q15233|NONO_HUMAN	ISO-MSMS	0	B_30min_Oe2l_2h_2uL	12	OE21_30	536.77	2	536.775	1071.53	NaN	NaN	NaN	0.39651	0.00021284	NaN	NaN	NaN	NaN	30.219	0.35518	30.415	30.231	30.587	0.19633								0	0	0	0.00035653	1	9031	110.41
AAPGAEFAPNK	11	1	Unmodified	_AAPGAEFAPNK_			0	0	sp|Q15233|NONO_HUMAN	sp|Q15233|NONO_HUMAN	sp|Q15233|NONO_HUMAN	ISO-MSMS	0	C_1h_Oe2l_2h_2uL	13	OE21_1	536.77	2	536.775	1071.53	NaN	NaN	NaN	0.77331	0.0004151	NaN	NaN	NaN	NaN	30.231	0.57873	30.382	29.959	30.538	0.1513								0	0	0	0.0034433	1	9009	90.601
AAPGAEFAPNK	11	1	Unmodified	_AAPGAEFAPNK_			0	0	sp|Q15233|NONO_HUMAN	sp|Q15233|NONO_HUMAN	sp|Q15233|NONO_HUMAN	ISO-MSMS	0	D_2h_Oe2l_2h_2uL	14	OE21_2	536.77	2	536.775	1071.53	NaN	NaN	NaN	0.35408	0.00019006	NaN	NaN	NaN	NaN	30.208	0.48603	30.309	30.039	30.525	0.10055								0	0	0	8.5056e-05	1	9114	130.31
AAPGAEFAPNK	11	1	Unmodified	_AAPGAEFAPNK_			0	0	sp|Q15233|NONO_HUMAN	sp|Q15233|NONO_HUMAN	sp|Q15233|NONO_HUMAN	ISO-MSMS	0	E_6h_Oe2l_2h_2uL	15	OE21_6	536.78	2	536.775	1071.53	NaN	NaN	NaN	0.79216	0.00042521	NaN	NaN	NaN	NaN	30.295	0.41618	30.381	30.161	30.577	0.086113								0	0	0	0.0042655	1	9077	86.67
AAPGAEFAPNK	11	1	Unmodified	_AAPGAEFAPNK_			0	0	sp|Q15233|NONO_HUMAN	sp|Q15233|NONO_HUMAN	sp|Q15233|NONO_HUMAN	ISO-MSMS	0	F_24h_Oe2l_2h_2uL	16	OE21_24	536.77	2	536.775	1071.53	NaN	NaN	NaN	0.65004	0.00034892	NaN	NaN	NaN	NaN	30.261	0.38456	30.371	30.15	30.534	0.10919								0	0	0	0.006371	1	9182	76.605
AAPGQEPPEHMAELQR	16	0	Unmodified	_AAPGQEPPEHMAELQR_			0	0	sp|O00391|QSOX1_HUMAN	sp|O00391|QSOX1_HUMAN	sp|O00391|QSOX1_HUMAN	ISO-MSMS	-1	4_2h_373_2h_2uL	4	373_2	587.95	3	587.618	1759.83	NaN	NaN	NaN	0.024371	1.4321e-05	NaN	NaN	NaN	NaN	32.313	0.71045	32.281	32.079	32.789	-0.03175								0	0	0	3.1696e-05	1	9867	88.311
AAPGQEPPEHMAELQR	16	0	Unmodified	_AAPGQEPPEHMAELQR_			0	0	sp|O00391|QSOX1_HUMAN	sp|O00391|QSOX1_HUMAN	sp|O00391|QSOX1_HUMAN	ISO-MSMS	-1	5_6h_373_2h_2uL	5	373_6	587.62	3	587.618	1759.83	NaN	NaN	NaN	-0.06667	-3.9177e-05	NaN	NaN	NaN	NaN	32.138	0.88141	32.226	32.001	32.882	0.088421								0	0	0	0.00017625	2	9879	87.647
AAPGQEPPEHMAELQR	16	0	Unmodified	_AAPGQEPPEHMAELQR_			0	0	sp|O00391|QSOX1_HUMAN	sp|O00391|QSOX1_HUMAN	sp|O00391|QSOX1_HUMAN	ISO-MSMS	-1	6_24h_373_2h_2uL	6	373_24	587.62	3	587.618	1759.83	NaN	NaN	NaN	0.15358	9.0247e-05	NaN	NaN	NaN	NaN	31.979	0.9041	32.173	31.93	32.834	0.19326								0	0	0	0.00017625	2	9831	76.82
AAPGQEPPEHMAELQR	16	0	Unmodified	_AAPGQEPPEHMAELQR_			0	0	sp|O00391|QSOX1_HUMAN	sp|O00391|QSOX1_HUMAN	sp|O00391|QSOX1_HUMAN	ISO-MSMS	-1	6_24h_373_2h_2uL	6	373_24	881.42	2	880.923	1759.83	NaN	NaN	NaN	0.41413	0.00036481	NaN	NaN	NaN	NaN	31.999	0.58784	32.193	31.988	32.576	0.19326								0	0	0	1.4335e-08	1	9861	165.58
AAPLDSIHSLAAYYIDCIR	19	0	Unmodified	_AAPLDSIHSLAAYYIDCIR_			0	0	sp|P49327|FAS_HUMAN	sp|P49327|FAS_HUMAN	sp|P49327|FAS_HUMAN	ISO-MSMS	-1	2_30min_373_2h_2uL	2	373_30	717.37	3	717.03	2148.07	NaN	NaN	NaN	1.4584	0.0010457	NaN	NaN	NaN	NaN	74.357	0.67049	74.591	74.429	75.099	0.23354								0	0	0	0.069046	1	24858	23.726
AAPLDSIHSLAAYYIDCIR	19	0	Unmodified	_AAPLDSIHSLAAYYIDCIR_			0	0	sp|P49327|FAS_HUMAN	sp|P49327|FAS_HUMAN	sp|P49327|FAS_HUMAN	ISO-MSMS	-1	4_2h_373_2h_2uL	4	373_2	717.37	3	717.03	2148.07	NaN	NaN	NaN	3.4743	0.0024912	NaN	NaN	NaN	NaN	74.536	0.39155	74.437	74.324	74.715	-0.098351								0	0	0	0.072343	1	24886	22.435
AAPLDSIHSLAAYYIDCIR	19	0	Unmodified	_AAPLDSIHSLAAYYIDCIR_			0	0	sp|P49327|FAS_HUMAN	sp|P49327|FAS_HUMAN	sp|P49327|FAS_HUMAN	ISO-MSMS	-1	5_6h_373_2h_2uL	5	373_6	717.36	3	717.03	2148.07	NaN	NaN	NaN	1.0195	0.00073102	NaN	NaN	NaN	NaN	74.528	0.68581	74.456	74.347	75.033	-0.071259								0	0	0	0.073958	1	24770	21.803
AAPLDSIHSLAAYYIDCIR	19	0	Unmodified	_AAPLDSIHSLAAYYIDCIR_			0	0	sp|P49327|FAS_HUMAN	sp|P49327|FAS_HUMAN	sp|P49327|FAS_HUMAN	ISO-MSMS	-1	B_30min_Oe2l_2h_2uL	12	OE21_30	717.36	3	717.03	2148.07	NaN	NaN	NaN	0.91808	0.00065829	NaN	NaN	NaN	NaN	74.541	0.56538	74.504	74.345	74.91	-0.036491								0	0	0	0.050188	1	24816	31.111
AAPLQGMLPGLLAPLR	16	0	Unmodified	_AAPLQGMLPGLLAPLR_			0	0	sp|P12111|CO6A3_HUMAN	sp|P12111|CO6A3_HUMAN	sp|P12111|CO6A3_HUMAN	ISO-MSMS	-1	5_6h_373_2h_2uL	5	373_6	809.48	2	809.479	1616.94	NaN	NaN	NaN	-0.27556	-0.00022306	NaN	NaN	NaN	NaN	74.407	0.24753	74.336	74.226	74.473	-0.071259								0	0	0	0.049182	1	24721	67.726
AAPLQGMLPGLLAPLR	16	0	Unmodified	_AAPLQGMLPGLLAPLR_			0	0	sp|P12111|CO6A3_HUMAN	sp|P12111|CO6A3_HUMAN	sp|P12111|CO6A3_HUMAN	ISO-MSMS	-1	6_24h_373_2h_2uL	6	373_24	809.48	2	809.479	1616.94	NaN	NaN	NaN	-0.25659	-0.00020771	NaN	NaN	NaN	NaN	74.376	0.44193	74.312	74.022	74.464	-0.064232								0	0	0	0.0011139	1	25096	117.02
AAPLQGMLPGLLAPLR	16	0	Unmodified	_AAPLQGMLPGLLAPLR_			0	0	sp|P12111|CO6A3_HUMAN	sp|P12111|CO6A3_HUMAN	sp|P12111|CO6A3_HUMAN	ISO-MSMS	-1	6_24h_373_2h_2uL	6	373_24	539.99	3	539.988	1616.94	NaN	NaN	NaN	-0.91409	-0.0004936	NaN	NaN	NaN	NaN	74.343	0.30335	74.279	74.161	74.464	-0.064224								0	0	0	0.018292	1	25105	55.335
AAPTAASDQPDSAATTEK	18	1	Unmodified	_AAPTAASDQPDSAATTEK_			0	0	sp|Q9BRP8|PYM1_HUMAN	sp|Q9BRP8|PYM1_HUMAN	sp|Q9BRP8|PYM1_HUMAN	ISO-MSMS	0	2_30min_373_2h_2uL	2	373_30	866.91	2	866.405	1730.8	NaN	NaN	NaN	-0.0075984	-6.5833e-06	NaN	NaN	NaN	NaN	23.678	0.2656	24.111	23.966	24.231	0.43335								0	0	0	3.688e-09	1	6681	182.89
AAPTAASDQPDSAATTEK	18	1	Unmodified	_AAPTAASDQPDSAATTEK_			0	0	sp|Q9BRP8|PYM1_HUMAN	sp|Q9BRP8|PYM1_HUMAN	sp|Q9BRP8|PYM1_HUMAN	ISO-MSMS	0	3_1h_373_2h_2uL	3	373_1	866.41	2	866.405	1730.8	NaN	NaN	NaN	-0.069017	-5.9797e-05	NaN	NaN	NaN	NaN	23.864	0.26454	24.129	23.998	24.263	0.26441								0	0	0	2.9936e-13	1	6726	203.7
AAPTAASDQPDSAATTEK	18	1	Unmodified	_AAPTAASDQPDSAATTEK_			0	0	sp|Q9BRP8|PYM1_HUMAN	sp|Q9BRP8|PYM1_HUMAN	sp|Q9BRP8|PYM1_HUMAN	ISO-MSMS	0	4_2h_373_2h_2uL	4	373_2	866.41	2	866.405	1730.8	NaN	NaN	NaN	0.13146	0.0001139	NaN	NaN	NaN	NaN	24.038	0.23805	24.238	24.115	24.353	0.19986								0	0	0	2.6237e-13	1	6814	206.32
AAPTAASDQPDSAATTEK	18	1	Unmodified	_AAPTAASDQPDSAATTEK_			0	0	sp|Q9BRP8|PYM1_HUMAN	sp|Q9BRP8|PYM1_HUMAN	sp|Q9BRP8|PYM1_HUMAN	ISO-MSMS	0	6_24h_373_2h_2uL	6	373_24	866.4	2	866.405	1730.8	NaN	NaN	NaN	-1.0704	-0.00092736	NaN	NaN	NaN	NaN	23.77	0.17778	24.189	24.084	24.262	0.41954								0	0	0	1.9637e-06	1	6862	152.16
AAPTAASDQPDSAATTEK	18	1	Unmodified	_AAPTAASDQPDSAATTEK_			0	0	sp|Q9BRP8|PYM1_HUMAN	sp|Q9BRP8|PYM1_HUMAN	sp|Q9BRP8|PYM1_HUMAN	ISO-MSMS	0	B_30min_Oe2l_2h_2uL	12	OE21_30	866.41	2	866.405	1730.8	NaN	NaN	NaN	0.29409	0.0002548	NaN	NaN	NaN	NaN	23.793	0.26074	24.056	23.93	24.19	0.26293								0	0	0	1.3243e-13	1	6706	215.51
AAPTAASDQPDSAATTEK	18	1	Unmodified	_AAPTAASDQPDSAATTEK_			0	0	sp|Q9BRP8|PYM1_HUMAN	sp|Q9BRP8|PYM1_HUMAN	sp|Q9BRP8|PYM1_HUMAN	ISO-MSMS	0	C_1h_Oe2l_2h_2uL	13	OE21_1	866.41	2	866.405	1730.8	NaN	NaN	NaN	0.090582	7.8481e-05	NaN	NaN	NaN	NaN	23.923	0.24655	24.141	24.007	24.254	0.21791								0	0	0	2.6867e-13	1	6745	205.87
AAPTAASDQPDSAATTEK	18	1	Unmodified	_AAPTAASDQPDSAATTEK_			0	0	sp|Q9BRP8|PYM1_HUMAN	sp|Q9BRP8|PYM1_HUMAN	sp|Q9BRP8|PYM1_HUMAN	ISO-MSMS	0	D_2h_Oe2l_2h_2uL	14	OE21_2	866.41	2	866.405	1730.8	NaN	NaN	NaN	0.13527	0.0001172	NaN	NaN	NaN	NaN	23.889	0.23601	24.152	24.032	24.268	0.26322								0	0	0	1.6022e-18	1	6815	249.75
AAPTAASDQPDSAATTEK	18	1	Unmodified	_AAPTAASDQPDSAATTEK_			0	0	sp|Q9BRP8|PYM1_HUMAN	sp|Q9BRP8|PYM1_HUMAN	sp|Q9BRP8|PYM1_HUMAN	ISO-MSMS	0	E_6h_Oe2l_2h_2uL	15	OE21_6	866.91	2	866.405	1730.8	NaN	NaN	NaN	0.28278	0.000245	NaN	NaN	NaN	NaN	23.882	0.30225	24.131	23.998	24.3	0.24879								0	0	0	6.6829e-18	1	6755	233.59
AAPTAASDQPDSAATTEK	18	1	Unmodified	_AAPTAASDQPDSAATTEK_			0	0	sp|Q9BRP8|PYM1_HUMAN	sp|Q9BRP8|PYM1_HUMAN	sp|Q9BRP8|PYM1_HUMAN	ISO-MSMS	0	F_24h_Oe2l_2h_2uL	16	OE21_24	866.41	2	866.405	1730.8	NaN	NaN	NaN	0.65553	0.00056795	NaN	NaN	NaN	NaN	23.807	0.29963	24.079	23.944	24.244	0.27186								0	0	0	7.7928e-18	1	6823	230.06
AAQAGVAVGDWVLSIDGENAGSLTHIEAQNK	31	1	Unmodified	_AAQAGVAVGDWVLSIDGENAGSLTHIEAQNK_			0	0	sp|Q9NR12|PDLI7_HUMAN	sp|Q9NR12|PDLI7_HUMAN	sp|Q9NR12|PDLI7_HUMAN	ISO-MSMS	0	6_24h_373_2h_2uL	6	373_24	1041.52	3	1041.19	3120.55	NaN	NaN	NaN	0.33787	0.00035179	NaN	NaN	NaN	NaN	66.721	0.54308	66.754	66.576	67.119	0.033577								0	0	0	4.629e-08	1	22539	104.83
AAQAPSSFQLLYDLK	15	1	Unmodified	_AAQAPSSFQLLYDLK_			0	0	sp|P11586|C1TC_HUMAN	sp|P11586|C1TC_HUMAN	sp|P11586|C1TC_HUMAN	ISO-MSMS	0	2_30min_373_2h_2uL	2	373_30	826.44	2	826.438	1650.86	NaN	NaN	NaN	0.81381	0.00067256	NaN	NaN	NaN	NaN	63.797	0.21742	64.03	63.931	64.149	0.23353								0	0	0	0.0014335	1	21234	85.522
AAQAPSSFQLLYDLK	15	1	Unmodified	_AAQAPSSFQLLYDLK_			0	0	sp|P11586|C1TC_HUMAN	sp|P11586|C1TC_HUMAN	sp|P11586|C1TC_HUMAN	ISO-MSMS	0	3_1h_373_2h_2uL	3	373_1	826.44	2	826.438	1650.86	NaN	NaN	NaN	0.39849	0.00032933	NaN	NaN	NaN	NaN	63.987	0.25384	64.052	63.908	64.162	0.064598								0	0	0	0.00010582	1	21291	110.08
AAQAPSSFQLLYDLK	15	1	Unmodified	_AAQAPSSFQLLYDLK_			0	0	sp|P11586|C1TC_HUMAN	sp|P11586|C1TC_HUMAN	sp|P11586|C1TC_HUMAN	ISO-MSMS	0	B_30min_Oe2l_2h_2uL	12	OE21_30	826.44	2	826.438	1650.86	NaN	NaN	NaN	0.28958	0.00023932	NaN	NaN	NaN	NaN	64.078	0.25507	64.041	63.904	64.16	-0.036491								0	0	0	6.2588e-05	1	21241	121.02
AAQAPSSFQLLYDLK	15	1	Unmodified	_AAQAPSSFQLLYDLK_			0	0	sp|P11586|C1TC_HUMAN	sp|P11586|C1TC_HUMAN	sp|P11586|C1TC_HUMAN	ISO-MSMS	0	C_1h_Oe2l_2h_2uL	13	OE21_1	826.44	2	826.438	1650.86	NaN	NaN	NaN	-0.026786	-2.2137e-05	NaN	NaN	NaN	NaN	64.112	0.18651	64.031	63.924	64.111	-0.08152								0	0	0	0.00030071	1	21234	102.4
AAQAPSSFQLLYDLK	15	1	Unmodified	_AAQAPSSFQLLYDLK_			0	0	sp|P11586|C1TC_HUMAN	sp|P11586|C1TC_HUMAN	sp|P11586|C1TC_HUMAN	ISO-MSMS	0	D_2h_Oe2l_2h_2uL	14	OE21_2	826.44	2	826.438	1650.86	NaN	NaN	NaN	-0.043807	-3.6204e-05	NaN	NaN	NaN	NaN	64.063	0.26482	64.026	63.908	64.172	-0.037315								0	0	0	0.00010582	1	21447	110.08
AAQASDLEK	9	1	Unmodified	_AAQASDLEK_			0	0	sp|P37837|TALDO_HUMAN	sp|P37837|TALDO_HUMAN	sp|P37837|TALDO_HUMAN	ISO-MSMS	0	2_30min_373_2h_2uL	2	373_30	466.74	2	466.738	931.461	NaN	NaN	NaN	0.74637	0.00034836	NaN	NaN	NaN	NaN	19.461	0.56081	19.894	19.633	20.194	0.43335								0	0	0	0.0068004	1	5147	91.069
AAQASDLEK	9	1	Unmodified	_AAQASDLEK_			0	0	sp|P37837|TALDO_HUMAN	sp|P37837|TALDO_HUMAN	sp|P37837|TALDO_HUMAN	ISO-MSMS	0	3_1h_373_2h_2uL	3	373_1	466.74	2	466.738	931.461	NaN	NaN	NaN	0.58528	0.00027317	NaN	NaN	NaN	NaN	19.513	0.72344	19.872	19.562	20.285	0.35888								0	0	0	0.0040029	1	5150	99.136
AAQEEYVK	8	1	Unmodified	_AAQEEYVK_			0	0	sp|P04075|ALDOA_HUMAN	sp|P04075|ALDOA_HUMAN	sp|P04075|ALDOA_HUMAN	ISO-MSMS	0	2_30min_373_2h_2uL	2	373_30	469.23	2	469.235	936.455	NaN	NaN	NaN	0.28852	0.00013539	NaN	NaN	NaN	NaN	21.258	0.38613	21.691	21.565	21.951	0.43335								0	0	0	0.0090435	1	5783	94.662
AAQEEYVK	8	1	Unmodified	_AAQEEYVK_			0	0	sp|P04075|ALDOA_HUMAN	sp|P04075|ALDOA_HUMAN	sp|P04075|ALDOA_HUMAN	ISO-MSMS	0	3_1h_373_2h_2uL	3	373_1	469.23	2	469.235	936.455	NaN	NaN	NaN	-0.19955	-9.3636e-05	NaN	NaN	NaN	NaN	21.357	0.44146	21.716	21.593	22.034	0.35888								0	0	0	0.0057105	1	5808	101.64
AAQEEYVK	8	1	Unmodified	_AAQEEYVK_			0	0	sp|P04075|ALDOA_HUMAN	sp|P04075|ALDOA_HUMAN	sp|P04075|ALDOA_HUMAN	ISO-MSMS	0	4_2h_373_2h_2uL	4	373_2	469.23	2	469.235	936.455	NaN	NaN	NaN	-0.074689	-3.5046e-05	NaN	NaN	NaN	NaN	21.518	0.4046	21.718	21.602	22.007	0.19986								0	0	0	0.0057105	1	5884	101.64
AAQEEYVK	8	1	Unmodified	_AAQEEYVK_			0	0	sp|P04075|ALDOA_HUMAN	sp|P04075|ALDOA_HUMAN	sp|P04075|ALDOA_HUMAN	ISO-MSMS	0	5_6h_373_2h_2uL	5	373_6	469.23	2	469.235	936.455	NaN	NaN	NaN	0.25322	0.00011882	NaN	NaN	NaN	NaN	21.363	0.56028	21.776	21.631	22.191	0.4131								0	0	0	0.0072505	1	5881	98.418
AAQEEYVK	8	1	Unmodified	_AAQEEYVK_			0	0	sp|P04075|ALDOA_HUMAN	sp|P04075|ALDOA_HUMAN	sp|P04075|ALDOA_HUMAN	ISO-MSMS	0	6_24h_373_2h_2uL	6	373_24	469.24	2	469.235	936.455	NaN	NaN	NaN	0.070674	3.3163e-05	NaN	NaN	NaN	NaN	21.306	0.50513	21.726	21.589	22.094	0.42013								0	0	0	0.0033072	1	5933	113.7
AAQEEYVK	8	1	Unmodified	_AAQEEYVK_			0	0	sp|P04075|ALDOA_HUMAN	sp|P04075|ALDOA_HUMAN	sp|P04075|ALDOA_HUMAN	ISO-MSMS	0	D_2h_Oe2l_2h_2uL	14	OE21_2	469.23	2	469.235	936.455	NaN	NaN	NaN	0.83471	0.00039168	NaN	NaN	NaN	NaN	21.381	0.55611	21.744	21.647	22.203	0.36283								0	0	0	0.0030458	1	5902	116.54
AAQEEYVK	8	1	Unmodified	_AAQEEYVK_			0	0	sp|P04075|ALDOA_HUMAN	sp|P04075|ALDOA_HUMAN	sp|P04075|ALDOA_HUMAN	ISO-MSMS	0	E_6h_Oe2l_2h_2uL	15	OE21_6	469.23	2	469.235	936.455	NaN	NaN	NaN	0.48093	0.00022567	NaN	NaN	NaN	NaN	21.447	0.60197	21.795	21.64	22.242	0.3484								0	0	0	0.0029883	1	5853	117.17
AAQEEYVK	8	1	Unmodified	_AAQEEYVK_			0	0	sp|P04075|ALDOA_HUMAN	sp|P04075|ALDOA_HUMAN	sp|P04075|ALDOA_HUMAN	ISO-MSMS	0	F_24h_Oe2l_2h_2uL	16	OE21_24	469.23	2	469.235	936.455	NaN	NaN	NaN	-0.22974	-0.0001078	NaN	NaN	NaN	NaN	21.394	0.4338	21.766	21.636	22.069	0.37147								0	0	0	0.0029883	1	5921	117.17
AAQEEYVKR	9	1	Unmodified	_AAQEEYVKR_			0	1	sp|P04075|ALDOA_HUMAN	sp|P04075|ALDOA_HUMAN	sp|P04075|ALDOA_HUMAN	ISO-MSMS	0	2_30min_373_2h_2uL	2	373_30	365.19	3	365.193	1092.56	NaN	NaN	NaN	-0.67468	-0.00024639	NaN	NaN	NaN	NaN	18.178	0.24353	18.611	18.501	18.744	0.43335								0	0	0	0.03967	1	4706	47.603
AAQEEYVKR	9	1	Unmodified	_AAQEEYVKR_			0	1	sp|P04075|ALDOA_HUMAN	sp|P04075|ALDOA_HUMAN	sp|P04075|ALDOA_HUMAN	ISO-MSMS	0	3_1h_373_2h_2uL	3	373_1	365.19	3	365.193	1092.56	NaN	NaN	NaN	-0.98328	-0.00035909	NaN	NaN	NaN	NaN	18.254	0.24838	18.613	18.503	18.751	0.35888								0	0	0	0.0055632	1	4685	74.301
AAQEEYVKR	9	1	Unmodified	_AAQEEYVKR_			0	1	sp|P04075|ALDOA_HUMAN	sp|P04075|ALDOA_HUMAN	sp|P04075|ALDOA_HUMAN	ISO-MSMS	0	3_1h_373_2h_2uL	3	373_1	547.29	2	547.285	1092.56	NaN	NaN	NaN	-0.27174	-0.00014872	NaN	NaN	NaN	NaN	18.254	0.24838	18.613	18.503	18.751	0.35888								0	0	0	0.011616	1	4700	84.498
AAQEEYVKR	9	1	Unmodified	_AAQEEYVKR_			0	1	sp|P04075|ALDOA_HUMAN	sp|P04075|ALDOA_HUMAN	sp|P04075|ALDOA_HUMAN	ISO-MSMS	0	4_2h_373_2h_2uL	4	373_2	365.19	3	365.193	1092.56	NaN	NaN	NaN	-0.0095816	-3.4991e-06	NaN	NaN	NaN	NaN	18.355	0.23875	18.554	18.421	18.66	0.19986								0	0	0	0.0042924	1	4759	71.692
AAQEEYVKR	9	1	Unmodified	_AAQEEYVKR_			0	1	sp|P04075|ALDOA_HUMAN	sp|P04075|ALDOA_HUMAN	sp|P04075|ALDOA_HUMAN	ISO-MSMS	0	5_6h_373_2h_2uL	5	373_6	365.19	3	365.193	1092.56	NaN	NaN	NaN	0.15598	5.6961e-05	NaN	NaN	NaN	NaN	18.227	0.20684	18.641	18.511	18.718	0.4131								0	0	0	0.0055632	1	4734	74.301
AAQEEYVKR	9	1	Unmodified	_AAQEEYVKR_			0	1	sp|P04075|ALDOA_HUMAN	sp|P04075|ALDOA_HUMAN	sp|P04075|ALDOA_HUMAN	ISO-MSMS	0	6_24h_373_2h_2uL	6	373_24	365.19	3	365.193	1092.56	NaN	NaN	NaN	0.33727	0.00012317	NaN	NaN	NaN	NaN	18.333	0.29332	18.753	18.595	18.888	0.42013								0	0	0	0.00066889	1	4834	100.02
AAQEEYVKR	9	1	Unmodified	_AAQEEYVKR_			0	1	sp|P04075|ALDOA_HUMAN	sp|P04075|ALDOA_HUMAN	sp|P04075|ALDOA_HUMAN	ISO-MSMS	0	6_24h_373_2h_2uL	6	373_24	547.29	2	547.285	1092.56	NaN	NaN	NaN	-0.72273	-0.00039554	NaN	NaN	NaN	NaN	18.331	0.2027	18.751	18.624	18.826	0.42013								0	0	0	0.00037609	1	4845	161.02
AAQEEYVKR	9	1	Unmodified	_AAQEEYVKR_			0	1	sp|P04075|ALDOA_HUMAN	sp|P04075|ALDOA_HUMAN	sp|P04075|ALDOA_HUMAN	ISO-MSMS	0	F_24h_Oe2l_2h_2uL	16	OE21_24	547.29	2	547.285	1092.56	NaN	NaN	NaN	-0.10617	-5.8104e-05	NaN	NaN	NaN	NaN	18.28	0.24321	18.651	18.549	18.792	0.37147								0	0	0	0.0019236	1	4804	114.5
AAQEQVLNASR	11	0	Unmodified	_AAQEQVLNASR_			0	0	sp|Q99543|DNJC2_HUMAN	sp|Q99543|DNJC2_HUMAN	sp|Q99543|DNJC2_HUMAN	ISO-MSMS	-1	D_2h_Oe2l_2h_2uL	14	OE21_2	593.81	2	593.812	1185.61	NaN	NaN	NaN	0.069968	4.1548e-05	NaN	NaN	NaN	NaN	26.9	0.29213	27.096	26.917	27.209	0.19661								0	0	0	0.00026253	1	7940	117.3
AAQEQVLNASR	11	0	Unmodified	_AAQEQVLNASR_			0	0	sp|Q99543|DNJC2_HUMAN	sp|Q99543|DNJC2_HUMAN	sp|Q99543|DNJC2_HUMAN	ISO-MSMS	-1	E_6h_Oe2l_2h_2uL	15	OE21_6	593.81	2	593.812	1185.61	NaN	NaN	NaN	1.0685	0.0006345	NaN	NaN	NaN	NaN	26.935	0.26761	27.117	26.953	27.22	0.18218								0	0	0	0.00029582	1	7874	114.86
AAQLATEIADIK	12	1	Unmodified	_AAQLATEIADIK_			0	0	sp|Q15075|EEA1_HUMAN	sp|Q15075|EEA1_HUMAN	sp|Q15075|EEA1_HUMAN	ISO-MSMS	0	2_30min_373_2h_2uL	2	373_30	622.35	2	622.348	1242.68	NaN	NaN	NaN	1.8949	0.0011793	NaN	NaN	NaN	NaN	48.467	0.26901	48.767	48.643	48.912	0.30014								0	0	0	0.0020773	1	15770	93.058
AAQLATEIADIK	12	1	Unmodified	_AAQLATEIADIK_			0	0	sp|Q15075|EEA1_HUMAN	sp|Q15075|EEA1_HUMAN	sp|Q15075|EEA1_HUMAN	ISO-MSMS	0	F_24h_Oe2l_2h_2uL	16	OE21_24	622.35	2	622.348	1242.68	NaN	NaN	NaN	2.5562	0.0015908	NaN	NaN	NaN	NaN	48.666	0.20108	48.696	48.609	48.81	0.02964								0	0	0	0.03162	1	16042	66.92
AAQQQEEQEEKEEEDDEQTLHR	22	1	Unmodified	_AAQQQEEQEEKEEEDDEQTLHR_			0	1	sp|P78318|IGBP1_HUMAN	sp|P78318|IGBP1_HUMAN	sp|P78318|IGBP1_HUMAN	ISO-MSMS	0	2_30min_373_2h_2uL	2	373_30	675.8	4	675.547	2698.16	NaN	NaN	NaN	0.69182	0.00046736	NaN	NaN	NaN	NaN	27.176	0.26299	27.543	27.397	27.66	0.36674								0	0	0	1.2756e-08	1	7961	133.16
AAQQQEEQEEKEEEDDEQTLHR	22	1	Unmodified	_AAQQQEEQEEKEEEDDEQTLHR_			0	1	sp|P78318|IGBP1_HUMAN	sp|P78318|IGBP1_HUMAN	sp|P78318|IGBP1_HUMAN	ISO-MSMS	0	3_1h_373_2h_2uL	3	373_1	675.8	4	675.547	2698.16	NaN	NaN	NaN	0.26166	0.00017676	NaN	NaN	NaN	NaN	27.404	0.26847	27.602	27.47	27.739	0.19781								0	0	0	9.1765e-11	1	8033	134.9
AAQQQEEQEEKEEEDDEQTLHR	22	1	Unmodified	_AAQQQEEQEEKEEEDDEQTLHR_			0	1	sp|P78318|IGBP1_HUMAN	sp|P78318|IGBP1_HUMAN	sp|P78318|IGBP1_HUMAN	ISO-MSMS	0	4_2h_373_2h_2uL	4	373_2	676.05	4	675.547	2698.16	NaN	NaN	NaN	0.928	0.0006269	NaN	NaN	NaN	NaN	27.59	0.24967	27.625	27.498	27.748	0.034859								0	0	0	6.975e-06	1	8121	90.22
AAQQQEEQEEKEEEDDEQTLHR	22	1	Unmodified	_AAQQQEEQEEKEEEDDEQTLHR_			0	1	sp|P78318|IGBP1_HUMAN	sp|P78318|IGBP1_HUMAN	sp|P78318|IGBP1_HUMAN	ISO-MSMS	0	C_1h_Oe2l_2h_2uL	13	OE21_1	675.8	4	675.547	2698.16	NaN	NaN	NaN	0.55517	0.00037505	NaN	NaN	NaN	NaN	27.427	0.30873	27.578	27.436	27.745	0.1513								0	0	0	1.785e-08	1	8008	125.09
AAQQQEEQEEKEEEDDEQTLHR	22	1	Unmodified	_AAQQQEEQEEKEEEDDEQTLHR_			0	1	sp|P78318|IGBP1_HUMAN	sp|P78318|IGBP1_HUMAN	sp|P78318|IGBP1_HUMAN	ISO-MSMS	0	D_2h_Oe2l_2h_2uL	14	OE21_2	675.8	4	675.547	2698.16	NaN	NaN	NaN	0.54096	0.00036545	NaN	NaN	NaN	NaN	27.293	0.29159	27.489	27.329	27.621	0.19662								0	0	0	6.166e-11	1	8074	143.15
AAQQQEEQEEKEEEDDEQTLHR	22	1	Unmodified	_AAQQQEEQEEKEEEDDEQTLHR_			0	1	sp|P78318|IGBP1_HUMAN	sp|P78318|IGBP1_HUMAN	sp|P78318|IGBP1_HUMAN	ISO-MSMS	0	E_6h_Oe2l_2h_2uL	15	OE21_6	676.05	4	675.547	2698.16	NaN	NaN	NaN	0.2888	0.0001951	NaN	NaN	NaN	NaN	27.516	0.36723	27.698	27.521	27.888	0.18218								0	0	0	0.0035158	1	8102	51.31
AAQSLLNK	8	1	Unmodified	_AAQSLLNK_			0	0	sp|Q9NUU7|DD19A_HUMAN;sp|Q9UMR2|DD19B_HUMAN	sp|Q9NUU7|DD19A_HUMAN	sp|Q9NUU7|DD19A_HUMAN	ISO-MSMS	0	C_1h_Oe2l_2h_2uL	13	OE21_1	422.75	2	422.748	843.481	NaN	NaN	NaN	1.9103	0.00080759	NaN	NaN	NaN	NaN	25.725	0.32902	25.943	25.805	26.134	0.21791								0	0	0	0.012567	1	7400	87.284
AAQTAEDAMQIMEQMTK	17	1	Unmodified	_AAQTAEDAMQIMEQMTK_			0	0	sp|P30622|CLIP1_HUMAN	sp|P30622|CLIP1_HUMAN	sp|P30622|CLIP1_HUMAN	ISO-MSMS	0	B_30min_Oe2l_2h_2uL	12	OE21_30	948.93	2	948.929	1895.84	NaN	NaN	NaN	0.60614	0.00057519	NaN	NaN	NaN	NaN	66.391	0.21502	66.355	66.214	66.429	-0.036491								0	0	0	0.042411	1	22039	47.915
AAQTAEDAMQIMEQMTK	17	1	Unmodified	_AAQTAEDAMQIMEQMTK_			0	0	sp|P30622|CLIP1_HUMAN	sp|P30622|CLIP1_HUMAN	sp|P30622|CLIP1_HUMAN	ISO-MSMS	0	C_1h_Oe2l_2h_2uL	13	OE21_1	949.43	2	948.929	1895.84	NaN	NaN	NaN	-0.63682	-0.0006043	NaN	NaN	NaN	NaN	66.4	0.18485	66.318	66.172	66.357	-0.08152								0	0	0	4.6752e-05	1	21988	122.39
AAQTAEDAMQIMEQMTK	17	1	Unmodified	_AAQTAEDAMQIMEQMTK_			0	0	sp|P30622|CLIP1_HUMAN	sp|P30622|CLIP1_HUMAN	sp|P30622|CLIP1_HUMAN	ISO-MSMS	0	D_2h_Oe2l_2h_2uL	14	OE21_2	949.43	2	948.929	1895.84	NaN	NaN	NaN	-0.31376	-0.00029773	NaN	NaN	NaN	NaN	66.351	0.21333	66.218	66.097	66.311	-0.13228								0	0	0	4.7858e-06	1	22250	141.13
AAQTAEDAMQIMEQMTK	17	1	Unmodified	_AAQTAEDAMQIMEQMTK_			0	0	sp|P30622|CLIP1_HUMAN	sp|P30622|CLIP1_HUMAN	sp|P30622|CLIP1_HUMAN	ISO-MSMS	0	E_6h_Oe2l_2h_2uL	15	OE21_6	948.93	2	948.929	1895.84	NaN	NaN	NaN	0.07483	7.1008e-05	NaN	NaN	NaN	NaN	66.395	0.21721	66.249	66.113	66.33	-0.14671								0	0	0	0.00020736	1	22050	101.53
AAQTAEDAMQIMEQMTK	17	1	Unmodified	_AAQTAEDAMQIMEQMTK_			0	0	sp|P30622|CLIP1_HUMAN	sp|P30622|CLIP1_HUMAN	sp|P30622|CLIP1_HUMAN	ISO-MSMS	0	F_24h_Oe2l_2h_2uL	16	OE21_24	949.43	2	948.929	1895.84	NaN	NaN	NaN	-0.64963	-0.00061645	NaN	NaN	NaN	NaN	66.367	0.23479	66.243	66.075	66.31	-0.12363								0	0	0	6.8826e-05	1	22326	115.57
AAQVAQDEEIAR	12	0	Unmodified	_AAQVAQDEEIAR_			0	0	sp|Q8IVM0|CCD50_HUMAN	sp|Q8IVM0|CCD50_HUMAN	sp|Q8IVM0|CCD50_HUMAN	ISO-MSMS	-1	2_30min_373_2h_2uL	2	373_30	650.83	2	650.828	1299.64	NaN	NaN	NaN	0.071048	4.624e-05	NaN	NaN	NaN	NaN	27.797	0.43165	28.164	28.047	28.478	0.36674								0	0	0	8.9488e-07	1	8187	179.81
AAQVAQDEEIAR	12	0	Unmodified	_AAQVAQDEEIAR_			0	0	sp|Q8IVM0|CCD50_HUMAN	sp|Q8IVM0|CCD50_HUMAN	sp|Q8IVM0|CCD50_HUMAN	ISO-MSMS	-1	3_1h_373_2h_2uL	3	373_1	650.83	2	650.828	1299.64	NaN	NaN	NaN	-0.16349	-0.0001064	NaN	NaN	NaN	NaN	27.965	0.23155	28.163	28.038	28.269	0.19781								0	0	0	9.9083e-07	1	8230	166.19
AAQVAQDEEIAR	12	0	Unmodified	_AAQVAQDEEIAR_			0	0	sp|Q8IVM0|CCD50_HUMAN	sp|Q8IVM0|CCD50_HUMAN	sp|Q8IVM0|CCD50_HUMAN	ISO-MSMS	-1	4_2h_373_2h_2uL	4	373_2	650.83	2	650.828	1299.64	NaN	NaN	NaN	-0.68454	-0.00044552	NaN	NaN	NaN	NaN	28.116	0.56418	28.151	27.858	28.422	0.034857								0	0	0	8.9488e-07	1	8301	179.8
AAQVAQDEEIAR	12	0	Unmodified	_AAQVAQDEEIAR_			0	0	sp|Q8IVM0|CCD50_HUMAN	sp|Q8IVM0|CCD50_HUMAN	sp|Q8IVM0|CCD50_HUMAN	ISO-MSMS	-1	5_6h_373_2h_2uL	5	373_6	650.83	2	650.828	1299.64	NaN	NaN	NaN	0.31898	0.0002076	NaN	NaN	NaN	NaN	27.928	0.23682	28.176	28.072	28.309	0.2481								0	0	0	2.0513e-06	1	8255	152.97
AAQVAQDEEIAR	12	0	Unmodified	_AAQVAQDEEIAR_			0	0	sp|Q8IVM0|CCD50_HUMAN	sp|Q8IVM0|CCD50_HUMAN	sp|Q8IVM0|CCD50_HUMAN	ISO-MSMS	-1	6_24h_373_2h_2uL	6	373_24	650.83	2	650.828	1299.64	NaN	NaN	NaN	0.35145	0.00022874	NaN	NaN	NaN	NaN	27.802	0.30612	28.155	28.079	28.386	0.35294								0	0	0	8.457e-07	1	8342	186.78
AAQVAQDEEIAR	12	0	Unmodified	_AAQVAQDEEIAR_			0	0	sp|Q8IVM0|CCD50_HUMAN	sp|Q8IVM0|CCD50_HUMAN	sp|Q8IVM0|CCD50_HUMAN	ISO-MSMS	-1	E_6h_Oe2l_2h_2uL	15	OE21_6	650.83	2	650.828	1299.64	NaN	NaN	NaN	0.43721	0.00028455	NaN	NaN	NaN	NaN	28.028	0.48126	28.21	28.02	28.501	0.18218								0	0	0	0.030677	1	8286	67.207
AASAAGAAGSAGGSSGAAGAAGGGAGAGTR	30	0	Unmodified	_AASAAGAAGSAGGSSGAAGAAGGGAGAGTR_			0	0	sp|Q9UKY7|CDV3_HUMAN	sp|Q9UKY7|CDV3_HUMAN	sp|Q9UKY7|CDV3_HUMAN	ISO-MSMS	-1	2_30min_373_2h_2uL	2	373_30	726.01	3	725.676	2174.01	NaN	NaN	NaN	0.098534	7.1504e-05	NaN	NaN	NaN	NaN	23.951	0.33554	24.384	24.27	24.606	0.43335								0	0	0	5.094e-14	1	6772	154.71
AASAAGAAGSAGGSSGAAGAAGGGAGAGTR	30	0	Unmodified	_AASAAGAAGSAGGSSGAAGAAGGGAGAGTR_			0	0	sp|Q9UKY7|CDV3_HUMAN	sp|Q9UKY7|CDV3_HUMAN	sp|Q9UKY7|CDV3_HUMAN	ISO-MSMS	-1	2_30min_373_2h_2uL	2	373_30	1088.51	2	1088.01	2174.01	NaN	NaN	NaN	0.81497	0.00088669	NaN	NaN	NaN	NaN	23.954	0.21759	24.387	24.27	24.488	0.43335								0	0	0	3.0712e-13	1	6785	181.14
AASAAGAAGSAGGSSGAAGAAGGGAGAGTR	30	0	Unmodified	_AASAAGAAGSAGGSSGAAGAAGGGAGAGTR_			0	0	sp|Q9UKY7|CDV3_HUMAN	sp|Q9UKY7|CDV3_HUMAN	sp|Q9UKY7|CDV3_HUMAN	ISO-MSMS	-1	3_1h_373_2h_2uL	3	373_1	726.01	3	725.676	2174.01	NaN	NaN	NaN	0.44382	0.00032207	NaN	NaN	NaN	NaN	24.124	0.41741	24.389	24.263	24.68	0.26441								0	0	0	1.0533e-10	1	6815	131.7
AASAAGAAGSAGGSSGAAGAAGGGAGAGTR	30	0	Unmodified	_AASAAGAAGSAGGSSGAAGAAGGGAGAGTR_			0	0	sp|Q9UKY7|CDV3_HUMAN	sp|Q9UKY7|CDV3_HUMAN	sp|Q9UKY7|CDV3_HUMAN	ISO-MSMS	-1	3_1h_373_2h_2uL	3	373_1	1088.51	2	1088.01	2174.01	NaN	NaN	NaN	0.42369	0.00046097	NaN	NaN	NaN	NaN	24.111	0.20865	24.376	24.292	24.501	0.26441								0	0	0	2.6756e-10	1	6823	173.09
AASAAGAAGSAGGSSGAAGAAGGGAGAGTR	30	0	Unmodified	_AASAAGAAGSAGGSSGAAGAAGGGAGAGTR_			0	0	sp|Q9UKY7|CDV3_HUMAN	sp|Q9UKY7|CDV3_HUMAN	sp|Q9UKY7|CDV3_HUMAN	ISO-MSMS	-1	4_2h_373_2h_2uL	4	373_2	726.01	3	725.676	2174.01	NaN	NaN	NaN	0.37622	0.00027301	NaN	NaN	NaN	NaN	24.257	0.27415	24.359	24.255	24.529	0.10146								0	0	0	1.0347e-11	1	6890	134.66
AASAAGAAGSAGGSSGAAGAAGGGAGAGTR	30	0	Unmodified	_AASAAGAAGSAGGSSGAAGAAGGGAGAGTR_			0	0	sp|Q9UKY7|CDV3_HUMAN	sp|Q9UKY7|CDV3_HUMAN	sp|Q9UKY7|CDV3_HUMAN	ISO-MSMS	-1	5_6h_373_2h_2uL	5	373_6	726.01	3	725.676	2174.01	NaN	NaN	NaN	0.7372	0.00053496	NaN	NaN	NaN	NaN	24.074	0.33402	24.388	24.283	24.617	0.3147								0	0	0	1.6642e-10	1	6846	129.8
AASAAGAAGSAGGSSGAAGAAGGGAGAGTR	30	0	Unmodified	_AASAAGAAGSAGGSSGAAGAAGGGAGAGTR_			0	0	sp|Q9UKY7|CDV3_HUMAN	sp|Q9UKY7|CDV3_HUMAN	sp|Q9UKY7|CDV3_HUMAN	ISO-MSMS	-1	6_24h_373_2h_2uL	6	373_24	726.01	3	725.676	2174.01	NaN	NaN	NaN	0.23359	0.00016951	NaN	NaN	NaN	NaN	24.01	0.24766	24.43	24.302	24.55	0.41954								0	0	0	1.9514e-10	1	6940	128.91
AASAAGAAGSAGGSSGAAGAAGGGAGAGTR	30	0	Unmodified	_AASAAGAAGSAGGSSGAAGAAGGGAGAGTR_			0	0	sp|Q9UKY7|CDV3_HUMAN	sp|Q9UKY7|CDV3_HUMAN	sp|Q9UKY7|CDV3_HUMAN	ISO-MSMS	-1	B_30min_Oe2l_2h_2uL	12	OE21_30	726.01	3	725.676	2174.01	NaN	NaN	NaN	0.050912	3.6946e-05	NaN	NaN	NaN	NaN	24.056	0.40047	24.319	24.19	24.591	0.26293								0	0	0	2.293e-06	1	6792	97.304
AASAAGAAGSAGGSSGAAGAAGGGAGAGTR	30	0	Unmodified	_AASAAGAAGSAGGSSGAAGAAGGGAGAGTR_			0	0	sp|Q9UKY7|CDV3_HUMAN	sp|Q9UKY7|CDV3_HUMAN	sp|Q9UKY7|CDV3_HUMAN	ISO-MSMS	-1	C_1h_Oe2l_2h_2uL	13	OE21_1	726.01	3	725.676	2174.01	NaN	NaN	NaN	-0.0099151	-7.1952e-06	NaN	NaN	NaN	NaN	24.152	0.41119	24.37	24.254	24.665	0.21791								0	0	0	6.7773e-10	1	6849	113.91
AASAAGAAGSAGGSSGAAGAAGGGAGAGTR	30	0	Unmodified	_AASAAGAAGSAGGSSGAAGAAGGGAGAGTR_			0	0	sp|Q9UKY7|CDV3_HUMAN	sp|Q9UKY7|CDV3_HUMAN	sp|Q9UKY7|CDV3_HUMAN	ISO-MSMS	-1	D_2h_Oe2l_2h_2uL	14	OE21_2	726.01	3	725.676	2174.01	NaN	NaN	NaN	-0.048967	-3.5534e-05	NaN	NaN	NaN	NaN	24.095	0.43802	24.359	24.238	24.676	0.26322								0	0	0	6.7295e-10	1	6891	114.06
AASAAGAAGSAGGSSGAAGAAGGGAGAGTR	30	0	Unmodified	_AASAAGAAGSAGGSSGAAGAAGGGAGAGTR_			0	0	sp|Q9UKY7|CDV3_HUMAN	sp|Q9UKY7|CDV3_HUMAN	sp|Q9UKY7|CDV3_HUMAN	ISO-MSMS	-1	D_2h_Oe2l_2h_2uL	14	OE21_2	1088.51	2	1088.01	2174.01	NaN	NaN	NaN	0.072503	7.8884e-05	NaN	NaN	NaN	NaN	24.081	0.33301	24.344	24.179	24.512	0.26322								0	0	0	4.8723e-10	1	6904	176.1
AASAAGAAGSAGGSSGAAGAAGGGAGAGTR	30	0	Unmodified	_AASAAGAAGSAGGSSGAAGAAGGGAGAGTR_			0	0	sp|Q9UKY7|CDV3_HUMAN	sp|Q9UKY7|CDV3_HUMAN	sp|Q9UKY7|CDV3_HUMAN	ISO-MSMS	-1	E_6h_Oe2l_2h_2uL	15	OE21_6	726.01	3	725.676	2174.01	NaN	NaN	NaN	0.015156	1.0998e-05	NaN	NaN	NaN	NaN	24.131	0.47114	24.38	24.27	24.741	0.24879								0	0	0	1.0347e-11	1	6841	134.66
AASAAGAAGSAGGSSGAAGAAGGGAGAGTR	30	0	Unmodified	_AASAAGAAGSAGGSSGAAGAAGGGAGAGTR_			0	0	sp|Q9UKY7|CDV3_HUMAN	sp|Q9UKY7|CDV3_HUMAN	sp|Q9UKY7|CDV3_HUMAN	ISO-MSMS	-1	F_24h_Oe2l_2h_2uL	16	OE21_24	726.01	3	725.676	2174.01	NaN	NaN	NaN	-0.039453	-2.863e-05	NaN	NaN	NaN	NaN	23.986	0.45661	24.258	24.154	24.61	0.27186								0	0	0	7.3772e-14	1	6896	150.11
AASAAGAAGSAGGSSGAAGAAGGGAGAGTR	30	0	Unmodified	_AASAAGAAGSAGGSSGAAGAAGGGAGAGTR_			0	0	sp|Q9UKY7|CDV3_HUMAN	sp|Q9UKY7|CDV3_HUMAN	sp|Q9UKY7|CDV3_HUMAN	ISO-MSMS	-1	F_24h_Oe2l_2h_2uL	16	OE21_24	1088.51	2	1088.01	2174.01	NaN	NaN	NaN	0.23471	0.00025536	NaN	NaN	NaN	NaN	23.986	0.17703	24.258	24.185	24.362	0.27186								0	0	0	2.3679e-06	1	6906	140.16
AASAFFTYVSLSQEGR	16	0	Unmodified	_AASAFFTYVSLSQEGR_			0	0	sp|O00154|BACH_HUMAN	sp|O00154|BACH_HUMAN	sp|O00154|BACH_HUMAN	ISO-MSMS	-1	2_30min_373_2h_2uL	2	373_30	867.93	2	867.428	1732.84	NaN	NaN	NaN	-0.030287	-2.6272e-05	NaN	NaN	NaN	NaN	62.267	0.37148	62.5	62.366	62.737	0.23354								0	0	0	4.4545e-14	1	20692	253.79
AASAFFTYVSLSQEGR	16	0	Unmodified	_AASAFFTYVSLSQEGR_			0	0	sp|O00154|BACH_HUMAN	sp|O00154|BACH_HUMAN	sp|O00154|BACH_HUMAN	ISO-MSMS	-1	3_1h_373_2h_2uL	3	373_1	867.93	2	867.428	1732.84	NaN	NaN	NaN	0.014193	1.2312e-05	NaN	NaN	NaN	NaN	62.432	0.36827	62.497	62.398	62.766	0.064598								0	0	0	2.0341e-05	1	20737	131.17
AASAFFTYVSLSQEGR	16	0	Unmodified	_AASAFFTYVSLSQEGR_			0	0	sp|O00154|BACH_HUMAN	sp|O00154|BACH_HUMAN	sp|O00154|BACH_HUMAN	ISO-MSMS	-1	4_2h_373_2h_2uL	4	373_2	867.93	2	867.428	1732.84	NaN	NaN	NaN	-0.88909	-0.00077122	NaN	NaN	NaN	NaN	62.564	0.43681	62.466	62.319	62.756	-0.098351								0	0	0	6.7883e-11	1	20805	196.24
AASAFFTYVSLSQEGR	16	0	Unmodified	_AASAFFTYVSLSQEGR_			0	0	sp|O00154|BACH_HUMAN	sp|O00154|BACH_HUMAN	sp|O00154|BACH_HUMAN	ISO-MSMS	-1	5_6h_373_2h_2uL	5	373_6	867.43	2	867.428	1732.84	NaN	NaN	NaN	-1.1138	-0.00096615	NaN	NaN	NaN	NaN	62.464	0.39545	62.486	62.297	62.693	0.021812								0	0	0	1.1152e-08	1	20722	172.13
AASAFFTYVSLSQEGR	16	0	Unmodified	_AASAFFTYVSLSQEGR_			0	0	sp|O00154|BACH_HUMAN	sp|O00154|BACH_HUMAN	sp|O00154|BACH_HUMAN	ISO-MSMS	-1	B_30min_Oe2l_2h_2uL	12	OE21_30	867.43	2	867.428	1732.84	NaN	NaN	NaN	-0.21076	-0.00018282	NaN	NaN	NaN	NaN	62.551	0.36662	62.515	62.383	62.75	-0.036491								0	0	0	1.1544e-08	1	20700	171.32
AASAFFTYVSLSQEGR	16	0	Unmodified	_AASAFFTYVSLSQEGR_			0	0	sp|O00154|BACH_HUMAN	sp|O00154|BACH_HUMAN	sp|O00154|BACH_HUMAN	ISO-MSMS	-1	C_1h_Oe2l_2h_2uL	13	OE21_1	867.43	2	867.428	1732.84	NaN	NaN	NaN	-0.049822	-4.3217e-05	NaN	NaN	NaN	NaN	62.605	0.5138	62.524	62.326	62.84	-0.08152								0	0	0	5.0729e-11	1	20706	203.61
AASAFFTYVSLSQEGR	16	0	Unmodified	_AASAFFTYVSLSQEGR_			0	0	sp|O00154|BACH_HUMAN	sp|O00154|BACH_HUMAN	sp|O00154|BACH_HUMAN	ISO-MSMS	-1	D_2h_Oe2l_2h_2uL	14	OE21_2	867.43	2	867.428	1732.84	NaN	NaN	NaN	0.11797	0.00010233	NaN	NaN	NaN	NaN	62.549	0.43323	62.512	62.315	62.748	-0.037319								0	0	0	1.8306e-09	1	20905	191.29
AASAFFTYVSLSQEGR	16	0	Unmodified	_AASAFFTYVSLSQEGR_			0	0	sp|O00154|BACH_HUMAN	sp|O00154|BACH_HUMAN	sp|O00154|BACH_HUMAN	ISO-MSMS	-1	E_6h_Oe2l_2h_2uL	15	OE21_6	867.43	2	867.428	1732.84	NaN	NaN	NaN	0.34975	0.00030338	NaN	NaN	NaN	NaN	62.652	0.40112	62.505	62.274	62.675	-0.14671								0	0	0	0.00069719	1	20785	92.856
AASAFFTYVSLSQEGR	16	0	Unmodified	_AASAFFTYVSLSQEGR_			0	0	sp|O00154|BACH_HUMAN	sp|O00154|BACH_HUMAN	sp|O00154|BACH_HUMAN	ISO-MSMS	-1	F_24h_Oe2l_2h_2uL	16	OE21_24	867.43	2	867.428	1732.84	NaN	NaN	NaN	0.97014	0.00084153	NaN	NaN	NaN	NaN	62.571	0.41592	62.54	62.351	62.767	-0.030491								0	0	0	3.8789e-11	1	21022	208.74
AASAGVPYHGEVPVSLAR	18	0	Unmodified	_AASAGVPYHGEVPVSLAR_			0	0	sp|O15020|SPTN2_HUMAN	sp|O15020|SPTN2_HUMAN	sp|O15020|SPTN2_HUMAN	ISO-MSMS	-1	F_24h_Oe2l_2h_2uL	16	OE21_24	594.65	3	594.316	1779.93	NaN	NaN	NaN	-0.42771	-0.00025419	NaN	NaN	NaN	NaN	42.919	0.3866	42.888	42.762	43.148	-0.030491								0	0	0	0.014033	1	13938	51.487
AASASESALQTVIKEDLPR	19	1	Unmodified	_AASASESALQTVIKEDLPR_			0	1	sp|Q16787|LAMA3_HUMAN	sp|Q16787|LAMA3_HUMAN	sp|Q16787|LAMA3_HUMAN	MULTI-MSMS		F_24h_Oe2l_2h_2uL	16	OE21_24	662.69	3	662.688	1985.04	43648.2	-0.46645	-0.00030911	0.14726	9.7589e-05	-0.31919	-0.00021152	663.023	664.695	55.506	0.42285	55.568	55.391	55.814	0.062653					60	13	7	0	0	0	3.1135e-09	1	18522	95.814
AASAYAVGDVK	11	1	Unmodified	_AASAYAVGDVK_			0	0	sp|P13861|KAP2_HUMAN	sp|P13861|KAP2_HUMAN	sp|P13861|KAP2_HUMAN	ISO-MSMS	0	2_30min_373_2h_2uL	2	373_30	526.28	2	526.275	1050.53	NaN	NaN	NaN	1.5355	0.00080808	NaN	NaN	NaN	NaN	30.088	0.20792	30.454	30.328	30.536	0.36674								0	0	0	0.033701	1	9032	67.207
AASEFESSEGVFLFPELR	18	0	Unmodified	_AASEFESSEGVFLFPELR_			0	0	sp|O94985|CSTN1_HUMAN	sp|O94985|CSTN1_HUMAN	sp|O94985|CSTN1_HUMAN	ISO-MSMS	-1	2_30min_373_2h_2uL	2	373_30	1008.5	2	1007.99	2013.97	NaN	NaN	NaN	0.22897	0.0002308	NaN	NaN	NaN	NaN	72.402	0.32236	72.635	72.472	72.794	0.23354								0	0	0	0.00055635	1	24174	81.494
AASEFESSEGVFLFPELR	18	0	Unmodified	_AASEFESSEGVFLFPELR_			0	0	sp|O94985|CSTN1_HUMAN	sp|O94985|CSTN1_HUMAN	sp|O94985|CSTN1_HUMAN	ISO-MSMS	-1	3_1h_373_2h_2uL	3	373_1	1008.49	2	1007.99	2013.97	NaN	NaN	NaN	0.23321	0.00023508	NaN	NaN	NaN	NaN	72.638	0.32746	72.608	72.451	72.778	-0.029869								0	0	0	0.00034598	1	24243	91.858
AASEFESSEGVFLFPELR	18	0	Unmodified	_AASEFESSEGVFLFPELR_			0	0	sp|O94985|CSTN1_HUMAN	sp|O94985|CSTN1_HUMAN	sp|O94985|CSTN1_HUMAN	ISO-MSMS	-1	4_2h_373_2h_2uL	4	373_2	1007.99	2	1007.99	2013.97	NaN	NaN	NaN	0.37122	0.00037419	NaN	NaN	NaN	NaN	72.657	0.33235	72.559	72.394	72.727	-0.098351								0	0	0	3.5698e-05	1	24223	122.46
AASEFESSEGVFLFPELR	18	0	Unmodified	_AASEFESSEGVFLFPELR_			0	0	sp|O94985|CSTN1_HUMAN	sp|O94985|CSTN1_HUMAN	sp|O94985|CSTN1_HUMAN	ISO-MSMS	-1	5_6h_373_2h_2uL	5	373_6	1007.99	2	1007.99	2013.97	NaN	NaN	NaN	0.17139	0.00017276	NaN	NaN	NaN	NaN	72.708	0.48573	72.636	72.354	72.84	-0.071259								0	0	0	4.6992e-05	1	24124	117.92
AASEFESSEGVFLFPELR	18	0	Unmodified	_AASEFESSEGVFLFPELR_			0	0	sp|O94985|CSTN1_HUMAN	sp|O94985|CSTN1_HUMAN	sp|O94985|CSTN1_HUMAN	ISO-MSMS	-1	5_6h_373_2h_2uL	5	373_6	672.33	3	672.33	2013.97	NaN	NaN	NaN	0.25961	0.00017455	NaN	NaN	NaN	NaN	72.705	0.35536	72.634	72.422	72.777	-0.071259								0	0	0	9.9239e-05	1	24141	68.845
AASEFESSEGVFLFPELR	18	0	Unmodified	_AASEFESSEGVFLFPELR_			0	0	sp|O94985|CSTN1_HUMAN	sp|O94985|CSTN1_HUMAN	sp|O94985|CSTN1_HUMAN	ISO-MSMS	-1	6_24h_373_2h_2uL	6	373_24	1008.49	2	1007.99	2013.97	NaN	NaN	NaN	-0.056511	-5.6963e-05	NaN	NaN	NaN	NaN	72.669	0.46645	72.605	72.393	72.859	-0.064224								0	0	0	1.4755e-09	1	24506	190.1
AASEFESSEGVFLFPELR	18	0	Unmodified	_AASEFESSEGVFLFPELR_			0	0	sp|O94985|CSTN1_HUMAN	sp|O94985|CSTN1_HUMAN	sp|O94985|CSTN1_HUMAN	ISO-MSMS	-1	6_24h_373_2h_2uL	6	373_24	672.33	3	672.33	2013.97	NaN	NaN	NaN	0.097669	6.5666e-05	NaN	NaN	NaN	NaN	72.659	0.39416	72.594	72.415	72.809	-0.064232								0	0	0	1.403e-06	1	24518	110.12
AASEFESSEGVFLFPELR	18	0	Unmodified	_AASEFESSEGVFLFPELR_			0	0	sp|O94985|CSTN1_HUMAN	sp|O94985|CSTN1_HUMAN	sp|O94985|CSTN1_HUMAN	ISO-MSMS	-1	B_30min_Oe2l_2h_2uL	12	OE21_30	1008.49	2	1007.99	2013.97	NaN	NaN	NaN	0.83725	0.00084394	NaN	NaN	NaN	NaN	72.655	0.28249	72.618	72.486	72.768	-0.036491								0	0	0	4.2109e-05	1	24143	119.88
AASEFESSEGVFLFPELR	18	0	Unmodified	_AASEFESSEGVFLFPELR_			0	0	sp|O94985|CSTN1_HUMAN	sp|O94985|CSTN1_HUMAN	sp|O94985|CSTN1_HUMAN	ISO-MSMS	-1	C_1h_Oe2l_2h_2uL	13	OE21_1	1008.5	2	1007.99	2013.97	NaN	NaN	NaN	0.99669	0.0010047	NaN	NaN	NaN	NaN	72.704	0.33633	72.622	72.444	72.781	-0.08152								0	0	0	3.863e-05	1	24120	121.28
AASEFESSEGVFLFPELR	18	0	Unmodified	_AASEFESSEGVFLFPELR_			0	0	sp|O94985|CSTN1_HUMAN	sp|O94985|CSTN1_HUMAN	sp|O94985|CSTN1_HUMAN	ISO-MSMS	-1	C_1h_Oe2l_2h_2uL	13	OE21_1	672.66	3	672.33	2013.97	NaN	NaN	NaN	0.74427	0.0005004	NaN	NaN	NaN	NaN	72.687	0.25009	72.606	72.508	72.758	-0.08152								0	0	0	0.029001	1	24152	28.472
AASEFESSEGVFLFPELR	18	0	Unmodified	_AASEFESSEGVFLFPELR_			0	0	sp|O94985|CSTN1_HUMAN	sp|O94985|CSTN1_HUMAN	sp|O94985|CSTN1_HUMAN	ISO-MSMS	-1	D_2h_Oe2l_2h_2uL	14	OE21_2	672.66	3	672.33	2013.97	NaN	NaN	NaN	0.75291	0.0005062	NaN	NaN	NaN	NaN	72.694	0.2991	72.562	72.441	72.741	-0.13228								0	0	0	0.0025315	1	24385	55.33
AASEFESSEGVFLFPELR	18	0	Unmodified	_AASEFESSEGVFLFPELR_			0	0	sp|O94985|CSTN1_HUMAN	sp|O94985|CSTN1_HUMAN	sp|O94985|CSTN1_HUMAN	ISO-MSMS	-1	E_6h_Oe2l_2h_2uL	15	OE21_6	1008.49	2	1007.99	2013.97	NaN	NaN	NaN	0.073714	7.4303e-05	NaN	NaN	NaN	NaN	72.698	0.44277	72.552	72.351	72.793	-0.14671								0	0	0	3.9064e-06	1	24149	139.46
AASEFESSEGVFLFPELR	18	0	Unmodified	_AASEFESSEGVFLFPELR_			0	0	sp|O94985|CSTN1_HUMAN	sp|O94985|CSTN1_HUMAN	sp|O94985|CSTN1_HUMAN	ISO-MSMS	-1	E_6h_Oe2l_2h_2uL	15	OE21_6	672.66	3	672.33	2013.97	NaN	NaN	NaN	0.020602	1.3851e-05	NaN	NaN	NaN	NaN	72.682	0.42812	72.535	72.413	72.841	-0.14671								0	0	0	0.00012136	1	24174	65.298
AASEFESSEGVFLFPELR	18	0	Unmodified	_AASEFESSEGVFLFPELR_			0	0	sp|O94985|CSTN1_HUMAN	sp|O94985|CSTN1_HUMAN	sp|O94985|CSTN1_HUMAN	ISO-MSMS	-1	F_24h_Oe2l_2h_2uL	16	OE21_24	672.66	3	672.33	2013.97	NaN	NaN	NaN	0.39286	0.00026413	NaN	NaN	NaN	NaN	72.703	0.44273	72.579	72.36	72.803	-0.12363								0	0	0	1.3188e-13	1	24485	162.59
AASGFNAMEDAQTLR	15	0	Unmodified	_AASGFNAMEDAQTLR_			0	0	sp|P09525|ANXA4_HUMAN	sp|P09525|ANXA4_HUMAN	sp|P09525|ANXA4_HUMAN	ISO-MSMS	-1	B_30min_Oe2l_2h_2uL	12	OE21_30	791.37	2	791.37	1580.73	NaN	NaN	NaN	-0.22371	-0.00017703	NaN	NaN	NaN	NaN	46.852	0.30219	46.782	46.588	46.89	-0.069504								0	0	0	1.5356e-08	1	15139	168.05
AASGFNAMEDAQTLR	15	0	Unmodified	_AASGFNAMEDAQTLR_			0	0	sp|P09525|ANXA4_HUMAN	sp|P09525|ANXA4_HUMAN	sp|P09525|ANXA4_HUMAN	ISO-MSMS	-1	C_1h_Oe2l_2h_2uL	13	OE21_1	791.37	2	791.37	1580.73	NaN	NaN	NaN	-0.53724	-0.00042516	NaN	NaN	NaN	NaN	46.822	0.23989	46.708	46.603	46.843	-0.11453								0	0	0	2.2451e-06	1	15116	155.99
AASGFNAMEDAQTLR	15	0	Unmodified	_AASGFNAMEDAQTLR_			0	0	sp|P09525|ANXA4_HUMAN	sp|P09525|ANXA4_HUMAN	sp|P09525|ANXA4_HUMAN	ISO-MSMS	-1	D_2h_Oe2l_2h_2uL	14	OE21_2	791.37	2	791.37	1580.73	NaN	NaN	NaN	0.20107	0.00015912	NaN	NaN	NaN	NaN	46.743	0.20657	46.767	46.634	46.841	0.024628								0	0	0	0.00036852	1	15282	101.39
AASGYPVKVPLEVQEADEAK	20	2	Unmodified	_AASGYPVKVPLEVQEADEAK_			0	1	sp|P26640|SYVC_HUMAN	sp|P26640|SYVC_HUMAN	sp|P26640|SYVC_HUMAN	ISO-MSMS	0	B_30min_Oe2l_2h_2uL	12	OE21_30	701.37	3	701.032	2100.07	NaN	NaN	NaN	-0.19398	-0.00013599	NaN	NaN	NaN	NaN	45.923	0.25193	45.791	45.646	45.898	-0.13202								0	0	0	0.00015446	1	14822	50.916
AASIFGGAK	9	1	Unmodified	_AASIFGGAK_			0	0	sp|P23588|IF4B_HUMAN	sp|P23588|IF4B_HUMAN	sp|P23588|IF4B_HUMAN	ISO-MSMS	0	2_30min_373_2h_2uL	2	373_30	411.23	2	411.229	820.444	NaN	NaN	NaN	0.07746	3.1854e-05	NaN	NaN	NaN	NaN	33.081	0.38815	33.381	33.192	33.581	0.30014								0	0	0	0.0018167	1	10123	108.09
AASIFGGAK	9	1	Unmodified	_AASIFGGAK_			0	0	sp|P23588|IF4B_HUMAN	sp|P23588|IF4B_HUMAN	sp|P23588|IF4B_HUMAN	ISO-MSMS	0	3_1h_373_2h_2uL	3	373_1	411.23	2	411.229	820.444	NaN	NaN	NaN	-0.4301	-0.00017687	NaN	NaN	NaN	NaN	33.28	0.35155	33.411	33.259	33.611	0.1312								0	0	0	0.0018167	1	10180	108.09
AASIFGGAK	9	1	Unmodified	_AASIFGGAK_			0	0	sp|P23588|IF4B_HUMAN	sp|P23588|IF4B_HUMAN	sp|P23588|IF4B_HUMAN	ISO-MSMS	0	4_2h_373_2h_2uL	4	373_2	411.23	2	411.229	820.444	NaN	NaN	NaN	-0.38695	-0.00015913	NaN	NaN	NaN	NaN	33.4	0.35082	33.368	33.198	33.549	-0.031746								0	0	0	0.0018167	1	10242	108.09
AASIFGGAK	9	1	Unmodified	_AASIFGGAK_			0	0	sp|P23588|IF4B_HUMAN	sp|P23588|IF4B_HUMAN	sp|P23588|IF4B_HUMAN	ISO-MSMS	0	6_24h_373_2h_2uL	6	373_24	411.23	2	411.229	820.444	NaN	NaN	NaN	-1.054	-0.00043343	NaN	NaN	NaN	NaN	33.098	0.36013	33.291	33.125	33.485	0.19326								0	0	0	0.0012042	1	10298	120.62
AASIFGGAK	9	1	Unmodified	_AASIFGGAK_			0	0	sp|P23588|IF4B_HUMAN	sp|P23588|IF4B_HUMAN	sp|P23588|IF4B_HUMAN	ISO-MSMS	0	E_6h_Oe2l_2h_2uL	15	OE21_6	411.23	2	411.229	820.444	NaN	NaN	NaN	-0.12359	-5.0822e-05	NaN	NaN	NaN	NaN	33.323	0.47516	33.343	33.141	33.616	0.019508								0	0	0	0.0019656	1	10195	105.04
AASIFGGAK	9	1	Unmodified	_AASIFGGAK_			0	0	sp|P23588|IF4B_HUMAN	sp|P23588|IF4B_HUMAN	sp|P23588|IF4B_HUMAN	ISO-MSMS	0	F_24h_Oe2l_2h_2uL	16	OE21_24	411.23	2	411.229	820.444	NaN	NaN	NaN	-0.040819	-1.6786e-05	NaN	NaN	NaN	NaN	33.262	0.42309	33.304	33.158	33.581	0.042583								0	0	0	0.0015332	1	10334	113.89
AASIFGGAKPVDTAAR	16	1	Unmodified	_AASIFGGAKPVDTAAR_			0	1	sp|P23588|IF4B_HUMAN	sp|P23588|IF4B_HUMAN	sp|P23588|IF4B_HUMAN	ISO-MSMS	0	B_30min_Oe2l_2h_2uL	12	OE21_30	511.61	3	511.279	1530.82	NaN	NaN	NaN	0.075833	3.8772e-05	NaN	NaN	NaN	NaN	36.722	0.14481	36.604	36.499	36.644	-0.11827								0	0	0	0.0035116	1	11443	64.537
AASLEYDYETIR	12	0	Unmodified	_AASLEYDYETIR_			0	0	sp|Q96N66|MBOA7_HUMAN	sp|Q96N66|MBOA7_HUMAN	sp|Q96N66|MBOA7_HUMAN	ISO-MSMS	-1	2_30min_373_2h_2uL	2	373_30	715.84	2	715.844	1429.67	NaN	NaN	NaN	0.19842	0.00014204	NaN	NaN	NaN	NaN	46.854	0.29859	47.154	46.955	47.254	0.30014								0	0	0	3.1571e-06	1	15205	163.94
AASLEYDYETIR	12	0	Unmodified	_AASLEYDYETIR_			0	0	sp|Q96N66|MBOA7_HUMAN	sp|Q96N66|MBOA7_HUMAN	sp|Q96N66|MBOA7_HUMAN	ISO-MSMS	-1	3_1h_373_2h_2uL	3	373_1	715.84	2	715.844	1429.67	NaN	NaN	NaN	0.011771	8.4265e-06	NaN	NaN	NaN	NaN	46.99	0.25158	47.121	46.99	47.241	0.1312								0	0	0	9.5654e-07	1	15253	197.06
AASLEYDYETIR	12	0	Unmodified	_AASLEYDYETIR_			0	0	sp|Q96N66|MBOA7_HUMAN	sp|Q96N66|MBOA7_HUMAN	sp|Q96N66|MBOA7_HUMAN	ISO-MSMS	-1	4_2h_373_2h_2uL	4	373_2	716.35	2	715.844	1429.67	NaN	NaN	NaN	0.35362	0.00025314	NaN	NaN	NaN	NaN	47.158	0.29855	47.127	46.946	47.244	-0.031746								0	0	0	0.00012877	1	15319	134.68
AASSLLANLWQYNK	14	1	Unmodified	_AASSLLANLWQYNK_			0	0	sp|Q9Y446|PKP3_HUMAN	sp|Q9Y446|PKP3_HUMAN	sp|Q9Y446|PKP3_HUMAN	ISO-MSMS	0	B_30min_Oe2l_2h_2uL	12	OE21_30	789.92	2	789.917	1577.82	NaN	NaN	NaN	-1.6954	-0.0013393	NaN	NaN	NaN	NaN	65.87	0.15386	65.834	65.762	65.916	-0.036491								0	0	0	0.0022825	1	21848	107.21
AASSLLANLWQYNK	14	1	Unmodified	_AASSLLANLWQYNK_			0	0	sp|Q9Y446|PKP3_HUMAN	sp|Q9Y446|PKP3_HUMAN	sp|Q9Y446|PKP3_HUMAN	ISO-MSMS	0	C_1h_Oe2l_2h_2uL	13	OE21_1	789.92	2	789.917	1577.82	NaN	NaN	NaN	-0.35855	-0.00028323	NaN	NaN	NaN	NaN	65.883	0.17334	65.801	65.707	65.88	-0.08152								0	0	0	0.0016862	1	21821	114.4
AASSLLANLWQYNK	14	1	Unmodified	_AASSLLANLWQYNK_			0	0	sp|Q9Y446|PKP3_HUMAN	sp|Q9Y446|PKP3_HUMAN	sp|Q9Y446|PKP3_HUMAN	MULTI-MSMS		F_24h_Oe2l_2h_2uL	16	OE21_24	789.92	2	789.917	1577.82	41041.3	-0.29176	-0.00023047	-0.76707	-0.00060592	-1.0588	-0.00083639	790.419	792.925	65.853	0.17154	65.73	65.652	65.824	-0.12363					17	5	5	0	0	0	0.0023458	1	22170	79.128
AATAAADFTAK	11	1	Unmodified	_AATAAADFTAK_			0	0	sp|Q9Y3F4|STRAP_HUMAN	sp|Q9Y3F4|STRAP_HUMAN	sp|Q9Y3F4|STRAP_HUMAN	ISO-MSMS	0	F_24h_Oe2l_2h_2uL	16	OE21_24	519.27	2	519.267	1036.52	NaN	NaN	NaN	0.30838	0.00016013	NaN	NaN	NaN	NaN	29.05	0.26386	29.256	29.096	29.359	0.20526								0	0	0	2.2531e-05	1	8761	137.05
AATAPLLEAVDNLSAFASNPEFSSIPAQISPEGR	34	0	Unmodified	_AATAPLLEAVDNLSAFASNPEFSSIPAQISPEGR_			0	0	sp|Q9Y490|TLN1_HUMAN	sp|Q9Y490|TLN1_HUMAN	sp|Q9Y490|TLN1_HUMAN	ISO-MSMS	-1	2_30min_373_2h_2uL	2	373_30	1158.26	3	1157.59	3469.74	NaN	NaN	NaN	0.17106	0.00019802	NaN	NaN	NaN	NaN	87.38	0.60707	87.613	87.269	87.876	0.23353								0	0	0	0.080473	1	28824	13.641
AATDGADTPFGR	12	0	Unmodified	_AATDGADTPFGR_			0	0	sp|Q8WUF5|IASPP_HUMAN	sp|Q8WUF5|IASPP_HUMAN	sp|Q8WUF5|IASPP_HUMAN	MSMS	-1	B_30min_Oe2l_2h_2uL	12	OE21_30	589.78	2	589.775	1177.54	NaN	NaN	NaN	NaN	NaN	NaN	NaN	NaN	NaN	34.664	1	34.712	34.212	35.212	0.047947								0	0	0	0.047606	1	10683	99.257
AATIVATSEGSLWGLDR	17	0	Unmodified	_AATIVATSEGSLWGLDR_			0	0	sp|P13861|KAP2_HUMAN	sp|P13861|KAP2_HUMAN	sp|P13861|KAP2_HUMAN	ISO-MSMS	-1	2_30min_373_2h_2uL	2	373_30	873.96	2	873.955	1745.89	NaN	NaN	NaN	0.35449	0.00030981	NaN	NaN	NaN	NaN	60.201	0.26736	60.435	60.32	60.587	0.23354								0	0	0	6.9215e-09	1	19980	178.1
AATIVATSEGSLWGLDR	17	0	Unmodified	_AATIVATSEGSLWGLDR_			0	0	sp|P13861|KAP2_HUMAN	sp|P13861|KAP2_HUMAN	sp|P13861|KAP2_HUMAN	ISO-MSMS	-1	3_1h_373_2h_2uL	3	373_1	874.46	2	873.955	1745.89	NaN	NaN	NaN	0.98283	0.00085895	NaN	NaN	NaN	NaN	60.334	0.26505	60.399	60.282	60.547	0.064602								0	0	0	6.0662e-09	1	20026	180.18
AATIVATSEGSLWGLDR	17	0	Unmodified	_AATIVATSEGSLWGLDR_			0	0	sp|P13861|KAP2_HUMAN	sp|P13861|KAP2_HUMAN	sp|P13861|KAP2_HUMAN	ISO-MSMS	-1	4_2h_373_2h_2uL	4	373_2	873.96	2	873.955	1745.89	NaN	NaN	NaN	0.94745	0.00082803	NaN	NaN	NaN	NaN	60.464	0.25185	60.366	60.239	60.491	-0.098351								0	0	0	3.0843e-09	1	20073	187.44
AATIVATSEGSLWGLDR	17	0	Unmodified	_AATIVATSEGSLWGLDR_			0	0	sp|P13861|KAP2_HUMAN	sp|P13861|KAP2_HUMAN	sp|P13861|KAP2_HUMAN	ISO-MSMS	-1	6_24h_373_2h_2uL	6	373_24	874.46	2	873.955	1745.89	NaN	NaN	NaN	0.55086	0.00048143	NaN	NaN	NaN	NaN	60.311	0.23229	60.438	60.324	60.556	0.12666								0	0	0	4.8095e-07	1	20299	162.6
AATIVATSEGSLWGLDR	17	0	Unmodified	_AATIVATSEGSLWGLDR_			0	0	sp|P13861|KAP2_HUMAN	sp|P13861|KAP2_HUMAN	sp|P13861|KAP2_HUMAN	ISO-MSMS	-1	D_2h_Oe2l_2h_2uL	14	OE21_2	874.46	2	873.955	1745.89	NaN	NaN	NaN	0.73636	0.00064354	NaN	NaN	NaN	NaN	60.454	0.23729	60.416	60.301	60.538	-0.037319								0	0	0	3.4363e-09	1	20193	186.58
AATIVATSEGSLWGLDR	17	0	Unmodified	_AATIVATSEGSLWGLDR_			0	0	sp|P13861|KAP2_HUMAN	sp|P13861|KAP2_HUMAN	sp|P13861|KAP2_HUMAN	ISO-MSMS	-1	E_6h_Oe2l_2h_2uL	15	OE21_6	874.46	2	873.955	1745.89	NaN	NaN	NaN	0.57429	0.00050191	NaN	NaN	NaN	NaN	60.588	0.25346	60.441	60.316	60.569	-0.14671								0	0	0	1.7881e-07	1	20061	164.11
AATLAER	7	0	Unmodified	_AATLAER_			0	0	sp|P50454|SERPH_HUMAN	sp|P50454|SERPH_HUMAN	sp|P50454|SERPH_HUMAN	ISO-MSMS	-1	2_30min_373_2h_2uL	2	373_30	366.21	2	366.206	730.397	NaN	NaN	NaN	0.22744	8.329e-05	NaN	NaN	NaN	NaN	18.895	0.50799	19.329	19.143	19.651	0.43335								0	0	0	0.0057281	1	4923	119.57
AATLAER	7	0	Unmodified	_AATLAER_			0	0	sp|P50454|SERPH_HUMAN	sp|P50454|SERPH_HUMAN	sp|P50454|SERPH_HUMAN	ISO-MSMS	-1	3_1h_373_2h_2uL	3	373_1	366.21	2	366.206	730.397	NaN	NaN	NaN	0.13617	4.9866e-05	NaN	NaN	NaN	NaN	18.978	0.59506	19.337	19.142	19.738	0.35888								0	0	0	0.0042151	1	4931	128.48
AATLAER	7	0	Unmodified	_AATLAER_			0	0	sp|P50454|SERPH_HUMAN	sp|P50454|SERPH_HUMAN	sp|P50454|SERPH_HUMAN	ISO-MSMS	-1	4_2h_373_2h_2uL	4	373_2	366.21	2	366.206	730.397	NaN	NaN	NaN	0.19285	7.0624e-05	NaN	NaN	NaN	NaN	19.102	0.44997	19.302	19.143	19.593	0.19986								0	0	0	0.0031538	1	4994	139.27
AATLAER	7	0	Unmodified	_AATLAER_			0	0	sp|P50454|SERPH_HUMAN	sp|P50454|SERPH_HUMAN	sp|P50454|SERPH_HUMAN	ISO-MSMS	-1	5_6h_373_2h_2uL	5	373_6	366.21	2	366.206	730.397	NaN	NaN	NaN	0.60778	0.00022257	NaN	NaN	NaN	NaN	18.917	0.43746	19.33	19.186	19.623	0.41309								0	0	0	0.00315	1	4969	138.85
AATLAER	7	0	Unmodified	_AATLAER_			0	0	sp|P50454|SERPH_HUMAN	sp|P50454|SERPH_HUMAN	sp|P50454|SERPH_HUMAN	ISO-MSMS	-1	6_24h_373_2h_2uL	6	373_24	366.21	2	366.206	730.397	NaN	NaN	NaN	0.15737	5.763e-05	NaN	NaN	NaN	NaN	19.014	0.45218	19.434	19.289	19.741	0.42013								0	0	0	0.0031538	1	5081	139.27
AATLAER	7	0	Unmodified	_AATLAER_			0	0	sp|P50454|SERPH_HUMAN	sp|P50454|SERPH_HUMAN	sp|P50454|SERPH_HUMAN	ISO-MSMS	-1	F_24h_Oe2l_2h_2uL	16	OE21_24	366.21	2	366.206	730.397	NaN	NaN	NaN	0.77715	0.0002846	NaN	NaN	NaN	NaN	19.03	0.33705	19.401	19.242	19.579	0.37147								0	0	0	0.007959	1	5078	106.42
AATLAQELEK	10	1	Unmodified	_AATLAQELEK_			0	0	sp|Q14683|SMC1A_HUMAN	sp|Q14683|SMC1A_HUMAN	sp|Q14683|SMC1A_HUMAN	ISO-MSMS	0	2_30min_373_2h_2uL	2	373_30	537.3	2	537.295	1072.58	NaN	NaN	NaN	0.10192	5.4764e-05	NaN	NaN	NaN	NaN	32.306	0.47777	32.606	32.321	32.799	0.30014								0	0	0	0.054158	1	9842	62.464
AATLAQELEK	10	1	Unmodified	_AATLAQELEK_			0	0	sp|Q14683|SMC1A_HUMAN	sp|Q14683|SMC1A_HUMAN	sp|Q14683|SMC1A_HUMAN	ISO-MSMS	0	B_30min_Oe2l_2h_2uL	12	OE21_30	537.3	2	537.295	1072.58	NaN	NaN	NaN	0.15329	8.2364e-05	NaN	NaN	NaN	NaN	32.517	0.51372	32.565	32.27	32.783	0.047947								0	0	0	0.032749	1	9879	68.383
AATLAQELEK	10	1	Unmodified	_AATLAQELEK_			0	0	sp|Q14683|SMC1A_HUMAN	sp|Q14683|SMC1A_HUMAN	sp|Q14683|SMC1A_HUMAN	ISO-MSMS	0	C_1h_Oe2l_2h_2uL	13	OE21_1	537.3	2	537.295	1072.58	NaN	NaN	NaN	0.4998	0.00026854	NaN	NaN	NaN	NaN	32.517	0.44533	32.601	32.321	32.766	0.084698								0	0	0	0.0064944	1	9872	83.206
AATLAQELEK	10	1	Unmodified	_AATLAQELEK_			0	0	sp|Q14683|SMC1A_HUMAN	sp|Q14683|SMC1A_HUMAN	sp|Q14683|SMC1A_HUMAN	ISO-MSMS	0	D_2h_Oe2l_2h_2uL	14	OE21_2	537.3	2	537.295	1072.58	NaN	NaN	NaN	0.038907	2.0905e-05	NaN	NaN	NaN	NaN	32.535	0.49924	32.664	32.378	32.877	0.1289								0	0	0	0.0055277	1	10004	86.833
AATLAQELEK	10	1	Unmodified	_AATLAQELEK_			0	0	sp|Q14683|SMC1A_HUMAN	sp|Q14683|SMC1A_HUMAN	sp|Q14683|SMC1A_HUMAN	ISO-MSMS	0	E_6h_Oe2l_2h_2uL	15	OE21_6	537.3	2	537.295	1072.58	NaN	NaN	NaN	0.45514	0.00024454	NaN	NaN	NaN	NaN	32.599	0.53402	32.619	32.275	32.809	0.019508								0	0	0	0.015148	1	9939	73.248
AATLAQELEK	10	1	Unmodified	_AATLAQELEK_			0	0	sp|Q14683|SMC1A_HUMAN	sp|Q14683|SMC1A_HUMAN	sp|Q14683|SMC1A_HUMAN	ISO-MSMS	0	F_24h_Oe2l_2h_2uL	16	OE21_24	537.3	2	537.295	1072.58	NaN	NaN	NaN	0.41808	0.00022463	NaN	NaN	NaN	NaN	32.513	0.55405	32.555	32.243	32.797	0.042583								0	0	0	0.039814	1	10047	66.429
AATQCEFSKQEFMDGMTELGCDSIEK	26	2	Unmodified	_AATQCEFSKQEFMDGMTELGCDSIEK_			0	1	sp|Q96GG9|DCNL1_HUMAN	sp|Q96GG9|DCNL1_HUMAN	sp|Q96GG9|DCNL1_HUMAN	ISO-MSMS	0	F_24h_Oe2l_2h_2uL	16	OE21_24	1005.1	3	1004.76	3011.27	NaN	NaN	NaN	-0.34978	-0.00035145	NaN	NaN	NaN	NaN	58.902	0.21703	58.871	58.76	58.977	-0.030491								0	0	0	1.0156e-05	1	19727	78.429
AATQELALLISR	12	0	Unmodified	_AATQELALLISR_			0	0	sp|Q92817|EVPL_HUMAN	sp|Q92817|EVPL_HUMAN	sp|Q92817|EVPL_HUMAN	ISO-MSMS	-1	B_30min_Oe2l_2h_2uL	12	OE21_30	643.38	2	643.377	1284.74	NaN	NaN	NaN	-0.67999	-0.00043749	NaN	NaN	NaN	NaN	58.834	0.22169	58.798	58.663	58.885	-0.036495								0	0	0	0.0044817	1	19425	77.744
AATQFWR	7	0	Unmodified	_AATQFWR_			0	0	sp|P13667|PDIA4_HUMAN	sp|P13667|PDIA4_HUMAN	sp|P13667|PDIA4_HUMAN	ISO-MSMS	-1	2_30min_373_2h_2uL	2	373_30	440.23	2	440.227	878.44	NaN	NaN	NaN	1.8578	0.00081784	NaN	NaN	NaN	NaN	38.973	0.3905	39.206	38.988	39.378	0.23354								0	0	0	0.0044504	1	12303	127.1
AATQFWR	7	0	Unmodified	_AATQFWR_			0	0	sp|P13667|PDIA4_HUMAN	sp|P13667|PDIA4_HUMAN	sp|P13667|PDIA4_HUMAN	ISO-MSMS	-1	3_1h_373_2h_2uL	3	373_1	440.23	2	440.227	878.44	NaN	NaN	NaN	0.76982	0.00033889	NaN	NaN	NaN	NaN	39.093	0.41756	39.158	38.933	39.351	0.064598								0	0	0	0.0031897	1	12335	143.18
AATQFWR	7	0	Unmodified	_AATQFWR_			0	0	sp|P13667|PDIA4_HUMAN	sp|P13667|PDIA4_HUMAN	sp|P13667|PDIA4_HUMAN	ISO-MSMS	-1	4_2h_373_2h_2uL	4	373_2	440.23	2	440.227	878.44	NaN	NaN	NaN	0.17727	7.8038e-05	NaN	NaN	NaN	NaN	39.274	0.35644	39.175	38.991	39.348	-0.098351								0	0	0	0.0043553	1	12409	127.66
AATQFWR	7	0	Unmodified	_AATQFWR_			0	0	sp|P13667|PDIA4_HUMAN	sp|P13667|PDIA4_HUMAN	sp|P13667|PDIA4_HUMAN	ISO-MSMS	-1	5_6h_373_2h_2uL	5	373_6	440.23	2	440.227	878.44	NaN	NaN	NaN	0.52927	0.000233	NaN	NaN	NaN	NaN	39.128	0.29937	39.15	39.012	39.311	0.021816								0	0	0	0.0039646	1	12358	129.96
AATQFWR	7	0	Unmodified	_AATQFWR_			0	0	sp|P13667|PDIA4_HUMAN	sp|P13667|PDIA4_HUMAN	sp|P13667|PDIA4_HUMAN	ISO-MSMS	-1	6_24h_373_2h_2uL	6	373_24	440.23	2	440.227	878.44	NaN	NaN	NaN	0.30182	0.00013287	NaN	NaN	NaN	NaN	38.928	0.39185	39.152	39.01	39.402	0.22446								0	0	0	0.00461	1	12468	126.16
AATSDLEHYDK	11	1	Unmodified	_AATSDLEHYDK_			0	0	sp|P80303|NUCB2_HUMAN	sp|P80303|NUCB2_HUMAN	sp|P80303|NUCB2_HUMAN	ISO-MSMS	0	2_30min_373_2h_2uL	2	373_30	625.29	2	625.288	1248.56	NaN	NaN	NaN	-0.3893	-0.00024343	NaN	NaN	NaN	NaN	25.983	0.32471	26.35	26.128	26.453	0.36674								0	0	0	0.00038346	1	7525	108.43
AATSDLEHYDK	11	1	Unmodified	_AATSDLEHYDK_			0	0	sp|P80303|NUCB2_HUMAN	sp|P80303|NUCB2_HUMAN	sp|P80303|NUCB2_HUMAN	ISO-MSMS	0	3_1h_373_2h_2uL	3	373_1	417.19	3	417.195	1248.56	NaN	NaN	NaN	-0.19899	-8.3019e-05	NaN	NaN	NaN	NaN	26.177	0.27365	26.375	26.177	26.451	0.19781								0	0	0	0.0004873	1	7564	93.345
AATSDLEHYDK	11	1	Unmodified	_AATSDLEHYDK_			0	0	sp|P80303|NUCB2_HUMAN	sp|P80303|NUCB2_HUMAN	sp|P80303|NUCB2_HUMAN	ISO-MSMS	0	5_6h_373_2h_2uL	5	373_6	417.19	3	417.195	1248.56	NaN	NaN	NaN	-0.44978	-0.00018765	NaN	NaN	NaN	NaN	26.112	0.23996	26.36	26.225	26.465	0.2481								0	0	0	0.00087837	1	7572	83.182
AATSDLEHYDK	11	1	Unmodified	_AATSDLEHYDK_			0	0	sp|P80303|NUCB2_HUMAN	sp|P80303|NUCB2_HUMAN	sp|P80303|NUCB2_HUMAN	ISO-MSMS	0	6_24h_373_2h_2uL	6	373_24	417.19	3	417.195	1248.56	NaN	NaN	NaN	-0.55409	-0.00023116	NaN	NaN	NaN	NaN	26.043	0.35097	26.396	26.251	26.602	0.35294								0	0	0	0.001064	1	7678	89.805
AATSPALFNR	10	0	Unmodified	_AATSPALFNR_			0	0	sp|Q14204|DYHC1_HUMAN	sp|Q14204|DYHC1_HUMAN	sp|Q14204|DYHC1_HUMAN	ISO-MSMS	-1	B_30min_Oe2l_2h_2uL	12	OE21_30	524.28	2	524.283	1046.55	NaN	NaN	NaN	0.38413	0.00020139	NaN	NaN	NaN	NaN	37.077	0.27065	36.959	36.821	37.092	-0.11827								0	0	0	0.00049727	1	11573	113.71
AATSPALFNR	10	0	Unmodified	_AATSPALFNR_			0	0	sp|Q14204|DYHC1_HUMAN	sp|Q14204|DYHC1_HUMAN	sp|Q14204|DYHC1_HUMAN	ISO-MSMS	-1	C_1h_Oe2l_2h_2uL	13	OE21_1	524.28	2	524.283	1046.55	NaN	NaN	NaN	0.6632	0.00034771	NaN	NaN	NaN	NaN	37.028	0.26926	36.947	36.814	37.083	-0.08152								0	0	0	0.00062187	1	11539	107.9
AATTGHVIDIYACALDQTGLLEMK	24	1	Unmodified	_AATTGHVIDIYACALDQTGLLEMK_			0	0	sp|Q15436|SC23A_HUMAN	sp|Q15436|SC23A_HUMAN	sp|Q15436|SC23A_HUMAN	ISO-MSMS	0	3_1h_373_2h_2uL	3	373_1	864.77	3	864.433	2590.28	NaN	NaN	NaN	-2.0397	-0.0017631	NaN	NaN	NaN	NaN	69.131	0.52496	69.101	68.747	69.272	-0.029861								0	0	0	0.0046128	1	23074	53.444
AATTGHVIDIYACALDQTGLLEMK	24	1	Unmodified	_AATTGHVIDIYACALDQTGLLEMK_			0	0	sp|Q15436|SC23A_HUMAN	sp|Q15436|SC23A_HUMAN	sp|Q15436|SC23A_HUMAN	ISO-MSMS	0	5_6h_373_2h_2uL	5	373_6	864.77	3	864.433	2590.28	NaN	NaN	NaN	-0.65626	-0.0005673	NaN	NaN	NaN	NaN	69.128	0.58727	69.057	68.751	69.338	-0.071259								0	0	0	1.8541e-05	1	22972	76.417
AATTGHVIDIYACALDQTGLLEMK	24	1	Unmodified	_AATTGHVIDIYACALDQTGLLEMK_			0	0	sp|Q15436|SC23A_HUMAN	sp|Q15436|SC23A_HUMAN	sp|Q15436|SC23A_HUMAN	ISO-MSMS	0	6_24h_373_2h_2uL	6	373_24	864.77	3	864.433	2590.28	NaN	NaN	NaN	-1.5992	-0.0013824	NaN	NaN	NaN	NaN	68.993	0.39766	69.027	68.882	69.28	0.033577								0	0	0	1.3037e-05	1	23301	85.062
AAVATFLQSVQVPEFTPK	18	1	Unmodified	_AAVATFLQSVQVPEFTPK_			0	0	sp|P22314|UBA1_HUMAN	sp|P22314|UBA1_HUMAN	sp|P22314|UBA1_HUMAN	ISO-MSMS	0	2_30min_373_2h_2uL	2	373_30	967.53	2	967.025	1932.04	NaN	NaN	NaN	-0.36838	-0.00035623	NaN	NaN	NaN	NaN	69.28	0.36276	69.513	69.33	69.693	0.23354								0	0	0	2.5333e-05	1	23069	160.15
AAVATFLQSVQVPEFTPK	18	1	Unmodified	_AAVATFLQSVQVPEFTPK_			0	0	sp|P22314|UBA1_HUMAN	sp|P22314|UBA1_HUMAN	sp|P22314|UBA1_HUMAN	ISO-MSMS	0	2_30min_373_2h_2uL	2	373_30	645.35	3	645.019	1932.04	NaN	NaN	NaN	-0.054012	-3.4839e-05	NaN	NaN	NaN	NaN	69.277	0.38287	69.511	69.31	69.693	0.23354								0	0	0	2.7969e-05	1	23084	112.67
AAVATFLQSVQVPEFTPK	18	1	Unmodified	_AAVATFLQSVQVPEFTPK_			0	0	sp|P22314|UBA1_HUMAN	sp|P22314|UBA1_HUMAN	sp|P22314|UBA1_HUMAN	ISO-MSMS	0	3_1h_373_2h_2uL	3	373_1	967.03	2	967.025	1932.04	NaN	NaN	NaN	-0.34345	-0.00033212	NaN	NaN	NaN	NaN	69.536	0.403	69.506	69.272	69.675	-0.029877								0	0	0	2.2522e-06	1	23158	185.59
AAVATFLQSVQVPEFTPK	18	1	Unmodified	_AAVATFLQSVQVPEFTPK_			0	0	sp|P22314|UBA1_HUMAN	sp|P22314|UBA1_HUMAN	sp|P22314|UBA1_HUMAN	ISO-MSMS	0	3_1h_373_2h_2uL	3	373_1	645.35	3	645.019	1932.04	NaN	NaN	NaN	-0.11785	-7.6014e-05	NaN	NaN	NaN	NaN	69.525	0.403	69.495	69.272	69.675	-0.029869								0	0	0	2.835e-05	1	23161	112.34
AAVATFLQSVQVPEFTPK	18	1	Unmodified	_AAVATFLQSVQVPEFTPK_			0	0	sp|P22314|UBA1_HUMAN	sp|P22314|UBA1_HUMAN	sp|P22314|UBA1_HUMAN	ISO-MSMS	0	4_2h_373_2h_2uL	4	373_2	967.53	2	967.025	1932.04	NaN	NaN	NaN	-0.46542	-0.00045008	NaN	NaN	NaN	NaN	69.612	0.37041	69.514	69.292	69.662	-0.098351								0	0	0	5.089e-05	1	23173	148.18
AAVATFLQSVQVPEFTPK	18	1	Unmodified	_AAVATFLQSVQVPEFTPK_			0	0	sp|P22314|UBA1_HUMAN	sp|P22314|UBA1_HUMAN	sp|P22314|UBA1_HUMAN	ISO-MSMS	0	4_2h_373_2h_2uL	4	373_2	645.35	3	645.019	1932.04	NaN	NaN	NaN	-0.2513	-0.00016209	NaN	NaN	NaN	NaN	69.595	0.39211	69.496	69.27	69.662	-0.098351								0	0	0	0.00018827	1	23182	88.992
AAVATFLQSVQVPEFTPK	18	1	Unmodified	_AAVATFLQSVQVPEFTPK_			0	0	sp|P22314|UBA1_HUMAN	sp|P22314|UBA1_HUMAN	sp|P22314|UBA1_HUMAN	ISO-MSMS	0	5_6h_373_2h_2uL	5	373_6	645.35	3	645.019	1932.04	NaN	NaN	NaN	-0.37283	-0.00024048	NaN	NaN	NaN	NaN	69.543	0.34479	69.472	69.271	69.615	-0.071259								0	0	0	0.0018296	1	23077	72.446
AAVATFLQSVQVPEFTPK	18	1	Unmodified	_AAVATFLQSVQVPEFTPK_			0	0	sp|P22314|UBA1_HUMAN	sp|P22314|UBA1_HUMAN	sp|P22314|UBA1_HUMAN	ISO-MSMS	0	5_6h_373_2h_2uL	5	373_6	967.52	2	967.025	1932.04	NaN	NaN	NaN	-0.53688	-0.00051917	NaN	NaN	NaN	NaN	69.535	0.34479	69.464	69.271	69.615	-0.071251								0	0	0	4.1094e-05	1	23081	152.47
AAVATFLQSVQVPEFTPK	18	1	Unmodified	_AAVATFLQSVQVPEFTPK_			0	0	sp|P22314|UBA1_HUMAN	sp|P22314|UBA1_HUMAN	sp|P22314|UBA1_HUMAN	ISO-MSMS	0	6_24h_373_2h_2uL	6	373_24	967.53	2	967.025	1932.04	NaN	NaN	NaN	-0.24728	-0.00023913	NaN	NaN	NaN	NaN	69.444	0.38133	69.478	69.28	69.661	0.033577								0	0	0	4.3158e-05	1	23412	154.28
AAVATFLQSVQVPEFTPK	18	1	Unmodified	_AAVATFLQSVQVPEFTPK_			0	0	sp|P22314|UBA1_HUMAN	sp|P22314|UBA1_HUMAN	sp|P22314|UBA1_HUMAN	ISO-MSMS	0	6_24h_373_2h_2uL	6	373_24	645.35	3	645.019	1932.04	NaN	NaN	NaN	-0.25272	-0.00016301	NaN	NaN	NaN	NaN	69.417	0.41458	69.451	69.247	69.661	0.033577								0	0	0	0.00067546	1	23416	74.428
AAVATFLQSVQVPEFTPK	18	1	Unmodified	_AAVATFLQSVQVPEFTPK_			0	0	sp|P22314|UBA1_HUMAN	sp|P22314|UBA1_HUMAN	sp|P22314|UBA1_HUMAN	ISO-MSMS	0	B_30min_Oe2l_2h_2uL	12	OE21_30	967.53	2	967.025	1932.04	NaN	NaN	NaN	0.28493	0.00027553	NaN	NaN	NaN	NaN	69.593	0.34995	69.557	69.351	69.701	-0.036491								0	0	0	6.613e-05	1	23091	134.98
AAVATFLQSVQVPEFTPK	18	1	Unmodified	_AAVATFLQSVQVPEFTPK_			0	0	sp|P22314|UBA1_HUMAN	sp|P22314|UBA1_HUMAN	sp|P22314|UBA1_HUMAN	ISO-MSMS	0	B_30min_Oe2l_2h_2uL	12	OE21_30	645.35	3	645.019	1932.04	NaN	NaN	NaN	0.37746	0.00024347	NaN	NaN	NaN	NaN	69.595	0.44151	69.558	69.351	69.792	-0.036499								0	0	0	0.00010707	1	23097	97.579
AAVATFLQSVQVPEFTPK	18	1	Unmodified	_AAVATFLQSVQVPEFTPK_			0	0	sp|P22314|UBA1_HUMAN	sp|P22314|UBA1_HUMAN	sp|P22314|UBA1_HUMAN	ISO-MSMS	0	C_1h_Oe2l_2h_2uL	13	OE21_1	967.53	2	967.025	1932.04	NaN	NaN	NaN	-0.25475	-0.00024635	NaN	NaN	NaN	NaN	69.602	0.39772	69.52	69.308	69.705	-0.08152								0	0	0	0.00055994	1	23063	101.72
AAVATFLQSVQVPEFTPK	18	1	Unmodified	_AAVATFLQSVQVPEFTPK_			0	0	sp|P22314|UBA1_HUMAN	sp|P22314|UBA1_HUMAN	sp|P22314|UBA1_HUMAN	ISO-MSMS	0	C_1h_Oe2l_2h_2uL	13	OE21_1	645.35	3	645.019	1932.04	NaN	NaN	NaN	0.21003	0.00013548	NaN	NaN	NaN	NaN	69.611	0.33304	69.53	69.339	69.672	-0.081512								0	0	0	0.0013445	1	23066	73.279
AAVATFLQSVQVPEFTPK	18	1	Unmodified	_AAVATFLQSVQVPEFTPK_			0	0	sp|P22314|UBA1_HUMAN	sp|P22314|UBA1_HUMAN	sp|P22314|UBA1_HUMAN	ISO-MSMS	0	D_2h_Oe2l_2h_2uL	14	OE21_2	967.03	2	967.025	1932.04	NaN	NaN	NaN	0.1166	0.00011276	NaN	NaN	NaN	NaN	69.618	0.43945	69.486	69.228	69.667	-0.13226								0	0	0	2.5324e-05	1	23315	162.22
AAVATFLQSVQVPEFTPK	18	1	Unmodified	_AAVATFLQSVQVPEFTPK_			0	0	sp|P22314|UBA1_HUMAN	sp|P22314|UBA1_HUMAN	sp|P22314|UBA1_HUMAN	ISO-MSMS	0	D_2h_Oe2l_2h_2uL	14	OE21_2	645.35	3	645.019	1932.04	NaN	NaN	NaN	0.063385	4.0884e-05	NaN	NaN	NaN	NaN	69.628	0.43945	69.495	69.228	69.667	-0.13227								0	0	0	0.006034	1	23320	65.225
AAVATFLQSVQVPEFTPK	18	1	Unmodified	_AAVATFLQSVQVPEFTPK_			0	0	sp|P22314|UBA1_HUMAN	sp|P22314|UBA1_HUMAN	sp|P22314|UBA1_HUMAN	ISO-MSMS	0	E_6h_Oe2l_2h_2uL	15	OE21_6	967.53	2	967.025	1932.04	NaN	NaN	NaN	-0.19438	-0.00018797	NaN	NaN	NaN	NaN	69.656	0.35402	69.509	69.301	69.655	-0.14671								0	0	0	0.00057372	1	23110	100.55
AAVATFLQSVQVPEFTPK	18	1	Unmodified	_AAVATFLQSVQVPEFTPK_			0	0	sp|P22314|UBA1_HUMAN	sp|P22314|UBA1_HUMAN	sp|P22314|UBA1_HUMAN	ISO-MSMS	0	E_6h_Oe2l_2h_2uL	15	OE21_6	645.35	3	645.019	1932.04	NaN	NaN	NaN	0.11271	7.2697e-05	NaN	NaN	NaN	NaN	69.637	0.35402	69.49	69.301	69.655	-0.14671								0	0	0	0.012824	1	23117	53.565
AAVATFLQSVQVPEFTPK	18	1	Unmodified	_AAVATFLQSVQVPEFTPK_			0	0	sp|P22314|UBA1_HUMAN	sp|P22314|UBA1_HUMAN	sp|P22314|UBA1_HUMAN	ISO-MSMS	0	F_24h_Oe2l_2h_2uL	16	OE21_24	645.02	3	645.019	1932.04	NaN	NaN	NaN	-0.2306	-0.00014874	NaN	NaN	NaN	NaN	69.596	0.37411	69.472	69.266	69.64	-0.12363								0	0	0	0.00011469	1	23404	96.773
AAVATFLQSVQVPEFTPK	18	1	Unmodified	_AAVATFLQSVQVPEFTPK_			0	0	sp|P22314|UBA1_HUMAN	sp|P22314|UBA1_HUMAN	sp|P22314|UBA1_HUMAN	ISO-MSMS	0	F_24h_Oe2l_2h_2uL	16	OE21_24	967.53	2	967.025	1932.04	NaN	NaN	NaN	0.011813	1.1424e-05	NaN	NaN	NaN	NaN	69.608	0.40789	69.484	69.232	69.64	-0.12363								0	0	0	4.3718e-05	1	23414	148.68
AAVAVVPLVSEDK	13	1	Unmodified	_AAVAVVPLVSEDK_			0	0	sp|O75152|ZC11A_HUMAN	sp|O75152|ZC11A_HUMAN	sp|O75152|ZC11A_HUMAN	ISO-MSMS	0	E_6h_Oe2l_2h_2uL	15	OE21_6	649.37	2	649.372	1296.73	NaN	NaN	NaN	1.0613	0.00068915	NaN	NaN	NaN	NaN	48.264	0.36512	48.084	47.873	48.238	-0.17972								0	0	0	0.0026713	1	15680	84.658
AAVAVVPLVSEDK	13	1	Unmodified	_AAVAVVPLVSEDK_			0	0	sp|O75152|ZC11A_HUMAN	sp|O75152|ZC11A_HUMAN	sp|O75152|ZC11A_HUMAN	ISO-MSMS	0	F_24h_Oe2l_2h_2uL	16	OE21_24	649.37	2	649.372	1296.73	NaN	NaN	NaN	1.8601	0.0012079	NaN	NaN	NaN	NaN	48.126	0.30786	48.156	47.973	48.28	0.029648								0	0	0	0.00083956	1	15829	99.568
AAVAWEAGKPLSIEEIEVAPPK	22	2	Unmodified	_AAVAWEAGKPLSIEEIEVAPPK_			0	1	sp|P11766|ADHX_HUMAN	sp|P11766|ADHX_HUMAN	sp|P11766|ADHX_HUMAN	ISO-MSMS	0	4_2h_373_2h_2uL	4	373_2	769.42	3	769.086	2304.24	NaN	NaN	NaN	0.08365	6.4334e-05	NaN	NaN	NaN	NaN	58.527	0.30547	58.429	58.291	58.597	-0.098351								0	0	0	0.0045268	1	19404	61.703
AAVAWEAGKPLSIEEIEVAPPK	22	2	Unmodified	_AAVAWEAGKPLSIEEIEVAPPK_			0	1	sp|P11766|ADHX_HUMAN	sp|P11766|ADHX_HUMAN	sp|P11766|ADHX_HUMAN	ISO-MSMS	0	5_6h_373_2h_2uL	5	373_6	769.42	3	769.086	2304.24	NaN	NaN	NaN	0.28299	0.00021765	NaN	NaN	NaN	NaN	58.421	0.36974	58.443	58.264	58.634	0.021816								0	0	0	2.0303e-05	1	19295	93.804
AAVAWEAGKPLSIEEIEVAPPK	22	2	Unmodified	_AAVAWEAGKPLSIEEIEVAPPK_			0	1	sp|P11766|ADHX_HUMAN	sp|P11766|ADHX_HUMAN	sp|P11766|ADHX_HUMAN	ISO-MSMS	0	6_24h_373_2h_2uL	6	373_24	769.42	3	769.086	2304.24	NaN	NaN	NaN	0.11345	8.7255e-05	NaN	NaN	NaN	NaN	58.291	0.43725	58.418	58.263	58.7	0.12666								0	0	0	5.0939e-08	1	19542	136.64
AAVAWEAGKPLSIEEIEVAPPK	22	2	Unmodified	_AAVAWEAGKPLSIEEIEVAPPK_			0	1	sp|P11766|ADHX_HUMAN	sp|P11766|ADHX_HUMAN	sp|P11766|ADHX_HUMAN	ISO-MSMS	0	E_6h_Oe2l_2h_2uL	15	OE21_6	769.42	3	769.086	2304.24	NaN	NaN	NaN	1.7946	0.0013802	NaN	NaN	NaN	NaN	58.614	0.46854	58.467	58.292	58.761	-0.14671								0	0	0	0.0056085	1	19381	58.479
AAVAWEAGKPLSIEEIEVAPPK	22	2	Unmodified	_AAVAWEAGKPLSIEEIEVAPPK_			0	1	sp|P11766|ADHX_HUMAN	sp|P11766|ADHX_HUMAN	sp|P11766|ADHX_HUMAN	ISO-MSMS	0	F_24h_Oe2l_2h_2uL	16	OE21_24	769.42	3	769.086	2304.24	NaN	NaN	NaN	1.6591	0.001276	NaN	NaN	NaN	NaN	58.491	0.50309	58.461	58.277	58.78	-0.030491								0	0	0	6.4276e-07	1	19559	121.21
AAVDAGFVPNDMQVGQTGK	19	1	Unmodified	_AAVDAGFVPNDMQVGQTGK_			0	0	sp|P13804|ETFA_HUMAN	sp|P13804|ETFA_HUMAN	sp|P13804|ETFA_HUMAN	ISO-MSMS	0	2_30min_373_2h_2uL	2	373_30	953.47	2	952.962	1903.91	NaN	NaN	NaN	0.25383	0.00024189	NaN	NaN	NaN	NaN	50.091	0.21459	50.391	50.264	50.478	0.30014								0	0	0	3.7374e-05	1	16378	113.35
AAVDAGFVPNDMQVGQTGK	19	1	Unmodified	_AAVDAGFVPNDMQVGQTGK_			0	0	sp|P13804|ETFA_HUMAN	sp|P13804|ETFA_HUMAN	sp|P13804|ETFA_HUMAN	ISO-MSMS	0	3_1h_373_2h_2uL	3	373_1	952.96	2	952.962	1903.91	NaN	NaN	NaN	0.1195	0.00011388	NaN	NaN	NaN	NaN	50.231	0.17987	50.363	50.26	50.44	0.1312								0	0	0	0.00010304	1	16431	101.3
AAVEDSGTTVETIK	14	1	Unmodified	_AAVEDSGTTVETIK_			0	0	sp|Q5VTR2|BRE1A_HUMAN	sp|Q5VTR2|BRE1A_HUMAN	sp|Q5VTR2|BRE1A_HUMAN	ISO-MSMS	0	B_30min_Oe2l_2h_2uL	12	OE21_30	710.86	2	710.862	1419.71	NaN	NaN	NaN	1.9969	0.0014195	NaN	NaN	NaN	NaN	33.015	0.21172	33.063	32.963	33.174	0.047947								0	0	0	2.1619e-05	1	10082	131.83
AAVEDSGTTVETIK	14	1	Unmodified	_AAVEDSGTTVETIK_			0	0	sp|Q5VTR2|BRE1A_HUMAN	sp|Q5VTR2|BRE1A_HUMAN	sp|Q5VTR2|BRE1A_HUMAN	ISO-MSMS	0	C_1h_Oe2l_2h_2uL	13	OE21_1	710.86	2	710.862	1419.71	NaN	NaN	NaN	0.97125	0.00069042	NaN	NaN	NaN	NaN	32.946	0.23868	33.031	32.915	33.154	0.084702								0	0	0	7.7814e-07	1	10053	162.38
AAVEDSGTTVETIK	14	1	Unmodified	_AAVEDSGTTVETIK_			0	0	sp|Q5VTR2|BRE1A_HUMAN	sp|Q5VTR2|BRE1A_HUMAN	sp|Q5VTR2|BRE1A_HUMAN	ISO-MSMS	0	D_2h_Oe2l_2h_2uL	14	OE21_2	710.86	2	710.862	1419.71	NaN	NaN	NaN	1.1118	0.00079032	NaN	NaN	NaN	NaN	32.988	0.23807	33.116	32.996	33.234	0.1289								0	0	0	7.0406e-06	1	10180	135.99
AAVEDSGTTVETIK	14	1	Unmodified	_AAVEDSGTTVETIK_			0	0	sp|Q5VTR2|BRE1A_HUMAN	sp|Q5VTR2|BRE1A_HUMAN	sp|Q5VTR2|BRE1A_HUMAN	ISO-MSMS	0	E_6h_Oe2l_2h_2uL	15	OE21_6	710.86	2	710.862	1419.71	NaN	NaN	NaN	1.0987	0.00078105	NaN	NaN	NaN	NaN	32.986	0.21104	33.006	32.9	33.111	0.019508								0	0	0	3.7253e-06	1	10100	149.96
AAVEDSGTTVETIK	14	1	Unmodified	_AAVEDSGTTVETIK_			0	0	sp|Q5VTR2|BRE1A_HUMAN	sp|Q5VTR2|BRE1A_HUMAN	sp|Q5VTR2|BRE1A_HUMAN	ISO-MSMS	0	F_24h_Oe2l_2h_2uL	16	OE21_24	711.37	2	710.862	1419.71	NaN	NaN	NaN	1.4853	0.0010558	NaN	NaN	NaN	NaN	32.998	0.21283	33.041	32.915	33.128	0.042583								0	0	0	3.7253e-06	1	10240	149.96
AAVEEGIVLGGGCALLR	17	0	Unmodified	_AAVEEGIVLGGGCALLR_			0	0	sp|P10809|CH60_HUMAN	sp|P10809|CH60_HUMAN	sp|P10809|CH60_HUMAN	ISO-MSMS	-1	2_30min_373_2h_2uL	2	373_30	842.96	2	842.956	1683.9	NaN	NaN	NaN	-0.063874	-5.3843e-05	NaN	NaN	NaN	NaN	59.075	0.31755	59.309	59.174	59.492	0.23354								0	0	0	1.3875e-06	1	19572	158.08
AAVEEGIVLGGGCALLR	17	0	Unmodified	_AAVEEGIVLGGGCALLR_			0	0	sp|P10809|CH60_HUMAN	sp|P10809|CH60_HUMAN	sp|P10809|CH60_HUMAN	ISO-MSMS	-1	3_1h_373_2h_2uL	3	373_1	843.46	2	842.956	1683.9	NaN	NaN	NaN	-0.32296	-0.00027224	NaN	NaN	NaN	NaN	59.215	0.26274	59.279	59.153	59.416	0.064594								0	0	0	1.4681e-06	1	19624	157.68
AAVEEGIVLGGGCALLR	17	0	Unmodified	_AAVEEGIVLGGGCALLR_			0	0	sp|P10809|CH60_HUMAN	sp|P10809|CH60_HUMAN	sp|P10809|CH60_HUMAN	ISO-MSMS	-1	3_1h_373_2h_2uL	3	373_1	562.64	3	562.307	1683.9	NaN	NaN	NaN	-3.2236	-0.0018126	NaN	NaN	NaN	NaN	59.204	0.26274	59.269	59.153	59.416	0.064602								0	0	0	0.00025367	1	19646	68.919
AAVEEGIVLGGGCALLR	17	0	Unmodified	_AAVEEGIVLGGGCALLR_			0	0	sp|P10809|CH60_HUMAN	sp|P10809|CH60_HUMAN	sp|P10809|CH60_HUMAN	ISO-MSMS	-1	4_2h_373_2h_2uL	4	373_2	843.46	2	842.956	1683.9	NaN	NaN	NaN	0.062313	5.2527e-05	NaN	NaN	NaN	NaN	59.395	0.22193	59.297	59.162	59.384	-0.098351								0	0	0	5.622e-06	1	19685	136.96
AAVEEGIVLGGGCALLR	17	0	Unmodified	_AAVEEGIVLGGGCALLR_			0	0	sp|P10809|CH60_HUMAN	sp|P10809|CH60_HUMAN	sp|P10809|CH60_HUMAN	ISO-MSMS	-1	5_6h_373_2h_2uL	5	373_6	842.95	2	842.956	1683.9	NaN	NaN	NaN	-0.35572	-0.00029985	NaN	NaN	NaN	NaN	59.261	0.27864	59.283	59.174	59.452	0.021816								0	0	0	1.753e-05	1	19600	131.42
AAVEEGIVLGGGCALLR	17	0	Unmodified	_AAVEEGIVLGGGCALLR_			0	0	sp|P10809|CH60_HUMAN	sp|P10809|CH60_HUMAN	sp|P10809|CH60_HUMAN	ISO-MSMS	-1	6_24h_373_2h_2uL	6	373_24	842.96	2	842.956	1683.9	NaN	NaN	NaN	-0.54549	-0.00045983	NaN	NaN	NaN	NaN	59.137	0.2414	59.264	59.179	59.42	0.12666								0	0	0	4.1563e-06	1	19866	144.27
AAVEEGIVLGGGCALLR	17	0	Unmodified	_AAVEEGIVLGGGCALLR_			0	0	sp|P10809|CH60_HUMAN	sp|P10809|CH60_HUMAN	sp|P10809|CH60_HUMAN	ISO-MSMS	-1	6_24h_373_2h_2uL	6	373_24	562.64	3	562.307	1683.9	NaN	NaN	NaN	-0.10494	-5.9008e-05	NaN	NaN	NaN	NaN	59.167	0.2206	59.294	59.148	59.369	0.12665								0	0	0	3.9207e-05	1	19879	79.022
AAVEEGIVLGGGCALLR	17	0	Unmodified	_AAVEEGIVLGGGCALLR_			0	0	sp|P10809|CH60_HUMAN	sp|P10809|CH60_HUMAN	sp|P10809|CH60_HUMAN	ISO-MSMS	-1	E_6h_Oe2l_2h_2uL	15	OE21_6	562.64	3	562.307	1683.9	NaN	NaN	NaN	-0.77592	-0.0004363	NaN	NaN	NaN	NaN	59.496	0.37661	59.349	59.175	59.552	-0.14671								0	0	0	0.00038417	1	19678	60.918
AAVEEGIVLGGGCALLR	17	0	Unmodified	_AAVEEGIVLGGGCALLR_			0	0	sp|P10809|CH60_HUMAN	sp|P10809|CH60_HUMAN	sp|P10809|CH60_HUMAN	ISO-MSMS	-1	F_24h_Oe2l_2h_2uL	16	OE21_24	842.96	2	842.956	1683.9	NaN	NaN	NaN	0.10997	9.2698e-05	NaN	NaN	NaN	NaN	59.334	0.647	59.303	59.102	59.749	-0.030491								0	0	0	1.0447e-08	1	19871	169.52
AAVEEGIVLGGGCALLR	17	0	Unmodified	_AAVEEGIVLGGGCALLR_			0	0	sp|P10809|CH60_HUMAN	sp|P10809|CH60_HUMAN	sp|P10809|CH60_HUMAN	ISO-MSMS	-1	F_24h_Oe2l_2h_2uL	16	OE21_24	562.31	3	562.307	1683.9	NaN	NaN	NaN	-2.0491	-0.0011522	NaN	NaN	NaN	NaN	59.324	0.37127	59.293	59.164	59.535	-0.030487								0	0	0	2.664e-06	1	19885	106.52
AAVENLPTFLVELSR	15	0	Unmodified	_AAVENLPTFLVELSR_			0	0	sp|Q14974|IMB1_HUMAN	sp|Q14974|IMB1_HUMAN	sp|Q14974|IMB1_HUMAN	ISO-MSMS	-1	2_30min_373_2h_2uL	2	373_30	829.96	2	829.959	1657.9	NaN	NaN	NaN	0.027882	2.3141e-05	NaN	NaN	NaN	NaN	74.236	0.43758	74.47	74.258	74.696	0.23354								0	0	0	9.1711e-05	1	24754	113.65
AAVENLPTFLVELSR	15	0	Unmodified	_AAVENLPTFLVELSR_			0	0	sp|Q14974|IMB1_HUMAN	sp|Q14974|IMB1_HUMAN	sp|Q14974|IMB1_HUMAN	ISO-MSMS	-1	2_30min_373_2h_2uL	2	373_30	553.98	3	553.642	1657.9	NaN	NaN	NaN	-0.54231	-0.00030024	NaN	NaN	NaN	NaN	74.23	0.42976	74.463	74.235	74.665	0.23354								0	0	0	0.0006587	1	24768	66.246
AAVENLPTFLVELSR	15	0	Unmodified	_AAVENLPTFLVELSR_			0	0	sp|Q14974|IMB1_HUMAN	sp|Q14974|IMB1_HUMAN	sp|Q14974|IMB1_HUMAN	ISO-MSMS	-1	3_1h_373_2h_2uL	3	373_1	829.96	2	829.959	1657.9	NaN	NaN	NaN	0.01962	1.6283e-05	NaN	NaN	NaN	NaN	74.483	0.45171	74.453	74.15	74.601	-0.029869								0	0	0	0.00035476	1	24863	101.6
AAVENLPTFLVELSR	15	0	Unmodified	_AAVENLPTFLVELSR_			0	0	sp|Q14974|IMB1_HUMAN	sp|Q14974|IMB1_HUMAN	sp|Q14974|IMB1_HUMAN	ISO-MSMS	-1	4_2h_373_2h_2uL	4	373_2	829.96	2	829.959	1657.9	NaN	NaN	NaN	0.34201	0.00028385	NaN	NaN	NaN	NaN	74.473	0.35095	74.375	74.222	74.573	-0.098351								0	0	0	0.029934	1	24836	63.091
AAVENLPTFLVELSR	15	0	Unmodified	_AAVENLPTFLVELSR_			0	0	sp|Q14974|IMB1_HUMAN	sp|Q14974|IMB1_HUMAN	sp|Q14974|IMB1_HUMAN	ISO-MSMS	-1	6_24h_373_2h_2uL	6	373_24	829.96	2	829.959	1657.9	NaN	NaN	NaN	0.30941	0.00025679	NaN	NaN	NaN	NaN	74.437	1.8428	74.372	73.777	75.62	-0.064224								0	0	0	0.00085633	1	25123	94.122
AAVENLPTFLVELSR	15	0	Unmodified	_AAVENLPTFLVELSR_			0	0	sp|Q14974|IMB1_HUMAN	sp|Q14974|IMB1_HUMAN	sp|Q14974|IMB1_HUMAN	ISO-MSMS	-1	B_30min_Oe2l_2h_2uL	12	OE21_30	553.64	3	553.642	1657.9	NaN	NaN	NaN	-0.52144	-0.00028869	NaN	NaN	NaN	NaN	74.429	0.37917	74.392	74.163	74.542	-0.036491								0	0	0	0.00089229	1	24732	59.709
AAVENLPTFLVELSR	15	0	Unmodified	_AAVENLPTFLVELSR_			0	0	sp|Q14974|IMB1_HUMAN	sp|Q14974|IMB1_HUMAN	sp|Q14974|IMB1_HUMAN	ISO-MSMS	-1	B_30min_Oe2l_2h_2uL	12	OE21_30	829.96	2	829.959	1657.9	NaN	NaN	NaN	-0.15661	-0.00012998	NaN	NaN	NaN	NaN	74.437	0.41185	74.4	74.181	74.593	-0.036491								0	0	0	7.0466e-06	1	24738	136.7
AAVENLPTFLVELSR	15	0	Unmodified	_AAVENLPTFLVELSR_			0	0	sp|Q14974|IMB1_HUMAN	sp|Q14974|IMB1_HUMAN	sp|Q14974|IMB1_HUMAN	ISO-MSMS	-1	C_1h_Oe2l_2h_2uL	13	OE21_1	829.96	2	829.959	1657.9	NaN	NaN	NaN	-0.31224	-0.00025915	NaN	NaN	NaN	NaN	74.555	0.357	74.473	74.249	74.606	-0.08152								0	0	0	9.1711e-05	1	24752	113.65
AAVENLPTFLVELSR	15	0	Unmodified	_AAVENLPTFLVELSR_			0	0	sp|Q14974|IMB1_HUMAN	sp|Q14974|IMB1_HUMAN	sp|Q14974|IMB1_HUMAN	ISO-MSMS	-1	D_2h_Oe2l_2h_2uL	14	OE21_2	829.96	2	829.959	1657.9	NaN	NaN	NaN	-0.26698	-0.00022158	NaN	NaN	NaN	NaN	74.469	0.41266	74.432	74.23	74.643	-0.037315								0	0	0	0.00068029	1	24974	96.745
AAVENLPTFLVELSR	15	0	Unmodified	_AAVENLPTFLVELSR_			0	0	sp|Q14974|IMB1_HUMAN	sp|Q14974|IMB1_HUMAN	sp|Q14974|IMB1_HUMAN	ISO-MSMS	-1	D_2h_Oe2l_2h_2uL	14	OE21_2	553.98	3	553.642	1657.9	NaN	NaN	NaN	-0.51452	-0.00028486	NaN	NaN	NaN	NaN	74.464	0.375	74.427	74.23	74.605	-0.037315								0	0	0	0.016647	1	24986	43.69
AAVENLPTFLVELSR	15	0	Unmodified	_AAVENLPTFLVELSR_			0	0	sp|Q14974|IMB1_HUMAN	sp|Q14974|IMB1_HUMAN	sp|Q14974|IMB1_HUMAN	ISO-MSMS	-1	E_6h_Oe2l_2h_2uL	15	OE21_6	829.96	2	829.959	1657.9	NaN	NaN	NaN	-0.87926	-0.00072975	NaN	NaN	NaN	NaN	74.585	0.31171	74.438	74.256	74.567	-0.14671								0	0	0	0.079841	1	24790	43.628
AAVENLPTFLVELSR	15	0	Unmodified	_AAVENLPTFLVELSR_			0	0	sp|Q14974|IMB1_HUMAN	sp|Q14974|IMB1_HUMAN	sp|Q14974|IMB1_HUMAN	ISO-MSMS	-1	F_24h_Oe2l_2h_2uL	16	OE21_24	553.64	3	553.642	1657.9	NaN	NaN	NaN	-0.15536	-8.6012e-05	NaN	NaN	NaN	NaN	74.529	0.33447	74.406	74.245	74.58	-0.12363								0	0	0	0.00089229	1	25099	59.709
AAVENLPTFLVELSR	15	0	Unmodified	_AAVENLPTFLVELSR_			0	0	sp|Q14974|IMB1_HUMAN	sp|Q14974|IMB1_HUMAN	sp|Q14974|IMB1_HUMAN	ISO-MSMS	-1	F_24h_Oe2l_2h_2uL	16	OE21_24	829.96	2	829.959	1657.9	NaN	NaN	NaN	0.16904	0.00014029	NaN	NaN	NaN	NaN	74.526	0.35563	74.402	74.224	74.58	-0.12363								0	0	0	0.00072574	1	25106	96.067
AAVEWFDGK	9	1	Unmodified	_AAVEWFDGK_			0	0	sp|Q01844|EWS_HUMAN	sp|Q01844|EWS_HUMAN	sp|Q01844|EWS_HUMAN	ISO-MSMS	0	2_30min_373_2h_2uL	2	373_30	511.75	2	511.751	1021.49	NaN	NaN	NaN	0.022269	1.1396e-05	NaN	NaN	NaN	NaN	47.675	0.3772	47.975	47.804	48.181	0.30014								0	0	0	0.0017176	1	15492	110.12
AAVEWFDGK	9	1	Unmodified	_AAVEWFDGK_			0	0	sp|Q01844|EWS_HUMAN	sp|Q01844|EWS_HUMAN	sp|Q01844|EWS_HUMAN	ISO-MSMS	0	3_1h_373_2h_2uL	3	373_1	511.75	2	511.751	1021.49	NaN	NaN	NaN	-0.15396	-7.8791e-05	NaN	NaN	NaN	NaN	47.823	0.3257	47.954	47.814	48.14	0.1312								0	0	0	0.0014178	1	15540	116.25
AAVEWFDGK	9	1	Unmodified	_AAVEWFDGK_			0	0	sp|Q01844|EWS_HUMAN	sp|Q01844|EWS_HUMAN	sp|Q01844|EWS_HUMAN	ISO-MSMS	0	4_2h_373_2h_2uL	4	373_2	511.75	2	511.751	1021.49	NaN	NaN	NaN	-0.25696	-0.0001315	NaN	NaN	NaN	NaN	47.968	0.33456	47.936	47.79	48.125	-0.031746								0	0	0	0.0014178	1	15594	116.25
AAVEWFDGK	9	1	Unmodified	_AAVEWFDGK_			0	0	sp|Q01844|EWS_HUMAN	sp|Q01844|EWS_HUMAN	sp|Q01844|EWS_HUMAN	ISO-MSMS	0	5_6h_373_2h_2uL	5	373_6	511.75	2	511.751	1021.49	NaN	NaN	NaN	-0.035191	-1.8009e-05	NaN	NaN	NaN	NaN	47.889	0.38758	47.978	47.792	48.179	0.088421								0	0	0	0.0013794	1	15554	117.04
AAVEWFDGK	9	1	Unmodified	_AAVEWFDGK_			0	0	sp|Q01844|EWS_HUMAN	sp|Q01844|EWS_HUMAN	sp|Q01844|EWS_HUMAN	ISO-MSMS	0	6_24h_373_2h_2uL	6	373_24	511.75	2	511.751	1021.49	NaN	NaN	NaN	-0.22152	-0.00011336	NaN	NaN	NaN	NaN	47.745	0.29264	48.036	47.902	48.195	0.29106								0	0	0	0.0031684	1	15744	101.54
AAVEWFDGK	9	1	Unmodified	_AAVEWFDGK_			0	0	sp|Q01844|EWS_HUMAN	sp|Q01844|EWS_HUMAN	sp|Q01844|EWS_HUMAN	ISO-MSMS	0	B_30min_Oe2l_2h_2uL	12	OE21_30	511.75	2	511.751	1021.49	NaN	NaN	NaN	0.015942	8.1586e-06	NaN	NaN	NaN	NaN	48.017	0.7048	47.947	47.781	48.486	-0.069508								0	0	0	0.0013794	1	15546	117.04
AAVEWFDGK	9	1	Unmodified	_AAVEWFDGK_			0	0	sp|Q01844|EWS_HUMAN	sp|Q01844|EWS_HUMAN	sp|Q01844|EWS_HUMAN	ISO-MSMS	0	C_1h_Oe2l_2h_2uL	13	OE21_1	511.75	2	511.751	1021.49	NaN	NaN	NaN	-0.1012	-5.1789e-05	NaN	NaN	NaN	NaN	48.027	0.45484	47.912	47.748	48.202	-0.11453								0	0	0	0.0077402	1	15519	88.358
AAVEWFDGK	9	1	Unmodified	_AAVEWFDGK_			0	0	sp|Q01844|EWS_HUMAN	sp|Q01844|EWS_HUMAN	sp|Q01844|EWS_HUMAN	ISO-MSMS	0	D_2h_Oe2l_2h_2uL	14	OE21_2	511.75	2	511.751	1021.49	NaN	NaN	NaN	-0.31263	-0.00015999	NaN	NaN	NaN	NaN	47.897	0.48926	47.922	47.756	48.245	0.024628								0	0	0	0.0013794	1	15667	117.04
AAVEWFDGK	9	1	Unmodified	_AAVEWFDGK_			0	0	sp|Q01844|EWS_HUMAN	sp|Q01844|EWS_HUMAN	sp|Q01844|EWS_HUMAN	ISO-MSMS	0	E_6h_Oe2l_2h_2uL	15	OE21_6	511.75	2	511.751	1021.49	NaN	NaN	NaN	-0.1755	-8.9814e-05	NaN	NaN	NaN	NaN	48.098	0.48468	47.918	47.754	48.238	-0.17972								0	0	0	0.0017173	1	15601	110.12
AAVEWFDGK	9	1	Unmodified	_AAVEWFDGK_			0	0	sp|Q01844|EWS_HUMAN	sp|Q01844|EWS_HUMAN	sp|Q01844|EWS_HUMAN	ISO-MSMS	0	F_24h_Oe2l_2h_2uL	16	OE21_24	511.75	2	511.751	1021.49	NaN	NaN	NaN	-0.0016846	-8.621e-07	NaN	NaN	NaN	NaN	47.944	0.46041	47.974	47.79	48.251	0.029648								0	0	0	0.0024675	1	15744	103.56
AAVEWFDGKDFQGSK	15	2	Unmodified	_AAVEWFDGKDFQGSK_			0	1	sp|Q01844|EWS_HUMAN	sp|Q01844|EWS_HUMAN	sp|Q01844|EWS_HUMAN	MSMS	0	2_30min_373_2h_2uL	2	373_30	562.27	3	562.27	1683.79	NaN	NaN	NaN	NaN	NaN	NaN	NaN	NaN	NaN	48.528	1	48.828	48.328	49.328	0.30014								0	0	0	9.0533e-05	1	15805	93.237
AAVEWFDGKDFQGSK	15	2	Unmodified	_AAVEWFDGKDFQGSK_			0	1	sp|Q01844|EWS_HUMAN	sp|Q01844|EWS_HUMAN	sp|Q01844|EWS_HUMAN	ISO-MSMS	0	3_1h_373_2h_2uL	3	373_1	562.27	3	562.27	1683.79	NaN	NaN	NaN	0.54851	0.00030841	NaN	NaN	NaN	NaN	48.666	0.34229	48.797	48.66	49.003	0.1312								0	0	0	3.2646e-05	1	15852	97.797
AAVEWFDGKDFQGSK	15	2	Unmodified	_AAVEWFDGKDFQGSK_			0	1	sp|Q01844|EWS_HUMAN	sp|Q01844|EWS_HUMAN	sp|Q01844|EWS_HUMAN	MSMS	0	5_6h_373_2h_2uL	5	373_6	562.27	3	562.27	1683.79	NaN	NaN	NaN	NaN	NaN	NaN	NaN	NaN	NaN	48.758	1	48.847	48.347	49.347	0.088425								0	0	0	0.00051447	1	15875	78.285
AAVEWFDGKDFQGSK	15	2	Unmodified	_AAVEWFDGKDFQGSK_			0	1	sp|Q01844|EWS_HUMAN	sp|Q01844|EWS_HUMAN	sp|Q01844|EWS_HUMAN	ISO-MSMS	0	6_24h_373_2h_2uL	6	373_24	562.6	3	562.27	1683.79	NaN	NaN	NaN	0.31417	0.00017665	NaN	NaN	NaN	NaN	48.581	0.31666	48.872	48.733	49.05	0.29106								0	0	0	4.3533e-05	1	16053	96.414
AAVEWFDGKDFQGSK	15	2	Unmodified	_AAVEWFDGKDFQGSK_			0	1	sp|Q01844|EWS_HUMAN	sp|Q01844|EWS_HUMAN	sp|Q01844|EWS_HUMAN	ISO-MSMS	0	B_30min_Oe2l_2h_2uL	12	OE21_30	562.61	3	562.27	1683.79	NaN	NaN	NaN	-0.22248	-0.0001251	NaN	NaN	NaN	NaN	48.869	0.38215	48.799	48.636	49.018	-0.069504								0	0	0	1.6064e-06	1	15859	124.62
AAVEWFDGKDFQGSK	15	2	Unmodified	_AAVEWFDGKDFQGSK_			0	1	sp|Q01844|EWS_HUMAN	sp|Q01844|EWS_HUMAN	sp|Q01844|EWS_HUMAN	ISO-MSMS	0	C_1h_Oe2l_2h_2uL	13	OE21_1	562.61	3	562.27	1683.79	NaN	NaN	NaN	0.20124	0.00011315	NaN	NaN	NaN	NaN	48.864	0.47314	48.749	48.581	49.054	-0.11453								0	0	0	2.0202e-06	1	15830	136.17
AAVEWFDGKDFQGSK	15	2	Unmodified	_AAVEWFDGKDFQGSK_			0	1	sp|Q01844|EWS_HUMAN	sp|Q01844|EWS_HUMAN	sp|Q01844|EWS_HUMAN	ISO-MSMS	0	C_1h_Oe2l_2h_2uL	13	OE21_1	843.4	2	842.902	1683.79	NaN	NaN	NaN	0.25667	0.00021635	NaN	NaN	NaN	NaN	48.849	0.26058	48.734	48.641	48.901	-0.11452								0	0	0	6.6424e-06	1	15848	160.15
AAVEWFDGKDFQGSK	15	2	Unmodified	_AAVEWFDGKDFQGSK_			0	1	sp|Q01844|EWS_HUMAN	sp|Q01844|EWS_HUMAN	sp|Q01844|EWS_HUMAN	ISO-MSMS	0	D_2h_Oe2l_2h_2uL	14	OE21_2	562.27	3	562.27	1683.79	NaN	NaN	NaN	-0.18106	-0.00010181	NaN	NaN	NaN	NaN	48.712	0.41758	48.736	48.583	49.001	0.024628								0	0	0	9.2463e-09	1	15971	133.48
AAVEWFDGKDFQGSK	15	2	Unmodified	_AAVEWFDGKDFQGSK_			0	1	sp|Q01844|EWS_HUMAN	sp|Q01844|EWS_HUMAN	sp|Q01844|EWS_HUMAN	ISO-MSMS	0	D_2h_Oe2l_2h_2uL	14	OE21_2	842.9	2	842.902	1683.79	NaN	NaN	NaN	0.45164	0.00038069	NaN	NaN	NaN	NaN	48.709	0.18702	48.733	48.634	48.821	0.024628								0	0	0	9.1771e-08	1	15997	165.66
AAVEWFDGKDFQGSK	15	2	Unmodified	_AAVEWFDGKDFQGSK_			0	1	sp|Q01844|EWS_HUMAN	sp|Q01844|EWS_HUMAN	sp|Q01844|EWS_HUMAN	ISO-MSMS	0	E_6h_Oe2l_2h_2uL	15	OE21_6	562.61	3	562.27	1683.79	NaN	NaN	NaN	0.22731	0.00012781	NaN	NaN	NaN	NaN	48.993	0.4694	48.813	48.661	49.13	-0.17972								0	0	0	3.0544e-06	1	15929	115.91
AAVEWFDGKDFQGSK	15	2	Unmodified	_AAVEWFDGKDFQGSK_			0	1	sp|Q01844|EWS_HUMAN	sp|Q01844|EWS_HUMAN	sp|Q01844|EWS_HUMAN	ISO-MSMS	0	F_24h_Oe2l_2h_2uL	16	OE21_24	562.27	3	562.27	1683.79	NaN	NaN	NaN	0.024222	1.3619e-05	NaN	NaN	NaN	NaN	48.762	0.51302	48.792	48.609	49.122	0.029644								0	0	0	1.3836e-06	1	16050	123.76
AAVEWFDGKDFQGSK	15	2	Unmodified	_AAVEWFDGKDFQGSK_			0	1	sp|Q01844|EWS_HUMAN	sp|Q01844|EWS_HUMAN	sp|Q01844|EWS_HUMAN	ISO-MSMS	0	F_24h_Oe2l_2h_2uL	16	OE21_24	842.9	2	842.902	1683.79	NaN	NaN	NaN	0.31083	0.000262	NaN	NaN	NaN	NaN	48.747	0.29242	48.777	48.67	48.963	0.02964								0	0	0	5.767e-08	1	16066	176.62
AAVGQESPGGLEAGNAK	17	1	Unmodified	_AAVGQESPGGLEAGNAK_			0	0	sp|Q29RF7|PDS5A_HUMAN	sp|Q29RF7|PDS5A_HUMAN	sp|Q29RF7|PDS5A_HUMAN	ISO-MSMS	0	F_24h_Oe2l_2h_2uL	16	OE21_24	778.89	2	778.389	1554.76	NaN	NaN	NaN	0.17352	0.00013507	NaN	NaN	NaN	NaN	30.012	0.23253	30.121	30.006	30.238	0.10919								0	0	0	3.3958e-05	1	9138	126.34
AAVHLEGK	8	1	Unmodified	_AAVHLEGK_			0	0	sp|P18206|VINC_HUMAN	sp|P18206|VINC_HUMAN	sp|P18206|VINC_HUMAN	ISO-MSMS	0	2_30min_373_2h_2uL	2	373_30	412.74	2	412.735	823.455	NaN	NaN	NaN	0.31421	0.00012969	NaN	NaN	NaN	NaN	18.236	0.24367	18.669	18.53	18.774	0.43335								0	0	0	0.005882	1	4699	101.28
AAVHLEGK	8	1	Unmodified	_AAVHLEGK_			0	0	sp|P18206|VINC_HUMAN	sp|P18206|VINC_HUMAN	sp|P18206|VINC_HUMAN	ISO-MSMS	0	3_1h_373_2h_2uL	3	373_1	412.74	2	412.735	823.455	NaN	NaN	NaN	0.41917	0.00017301	NaN	NaN	NaN	NaN	18.283	0.27829	18.642	18.503	18.781	0.35888								0	0	0	0.0038221	1	4693	108.09
AAVHLEGK	8	1	Unmodified	_AAVHLEGK_			0	0	sp|P18206|VINC_HUMAN	sp|P18206|VINC_HUMAN	sp|P18206|VINC_HUMAN	ISO-MSMS	0	4_2h_373_2h_2uL	4	373_2	412.73	2	412.735	823.455	NaN	NaN	NaN	0.16192	6.6831e-05	NaN	NaN	NaN	NaN	18.386	0.26875	18.585	18.451	18.72	0.19986								0	0	0	0.008314	1	4758	96.19
AAVHLEGK	8	1	Unmodified	_AAVHLEGK_			0	0	sp|P18206|VINC_HUMAN	sp|P18206|VINC_HUMAN	sp|P18206|VINC_HUMAN	ISO-MSMS	0	5_6h_373_2h_2uL	5	373_6	412.73	2	412.735	823.455	NaN	NaN	NaN	0.11055	4.563e-05	NaN	NaN	NaN	NaN	18.239	0.23905	18.652	18.541	18.78	0.4131								0	0	0	0.0042288	1	4748	104.75
AAVHLEGK	8	1	Unmodified	_AAVHLEGK_			0	0	sp|P18206|VINC_HUMAN	sp|P18206|VINC_HUMAN	sp|P18206|VINC_HUMAN	ISO-MSMS	0	6_24h_373_2h_2uL	6	373_24	412.73	2	412.735	823.455	NaN	NaN	NaN	0.28904	0.0001193	NaN	NaN	NaN	NaN	18.362	0.17548	18.782	18.682	18.857	0.42013								0	0	0	0.0026437	1	4860	120.92
AAVHYDR	7	0	Unmodified	_AAVHYDR_			0	0	sp|Q86V81|THOC4_HUMAN	sp|Q86V81|THOC4_HUMAN	sp|Q86V81|THOC4_HUMAN	ISO-MSMS	-1	D_2h_Oe2l_2h_2uL	14	OE21_2	416.21	2	416.209	830.404	NaN	NaN	NaN	0.80251	0.00033401	NaN	NaN	NaN	NaN	16.145	0.28233	16.508	16.365	16.647	0.36283								0	0	0	0.041706	1	4015	72.138
AAVHYDR	7	0	Unmodified	_AAVHYDR_			0	0	sp|Q86V81|THOC4_HUMAN	sp|Q86V81|THOC4_HUMAN	sp|Q86V81|THOC4_HUMAN	ISO-MSMS	-1	E_6h_Oe2l_2h_2uL	15	OE21_6	416.21	2	416.209	830.404	NaN	NaN	NaN	0.10536	4.3851e-05	NaN	NaN	NaN	NaN	16.17	0.27596	16.518	16.411	16.687	0.3484								0	0	0	0.022454	1	3989	85.359
AAVIGDVIR	9	0	Unmodified	_AAVIGDVIR_			0	0	sp|Q9NR30|DDX21_HUMAN	sp|Q9NR30|DDX21_HUMAN	sp|Q9NR30|DDX21_HUMAN	ISO-MSMS	-1	B_30min_Oe2l_2h_2uL	12	OE21_30	457.28	2	457.277	912.539	NaN	NaN	NaN	0.3713	0.00016979	NaN	NaN	NaN	NaN	41.862	0.47868	41.826	41.571	42.05	-0.036495								0	0	0	0.04504	1	13301	65.88
AAVIGDVIR	9	0	Unmodified	_AAVIGDVIR_			0	0	sp|Q9NR30|DDX21_HUMAN	sp|Q9NR30|DDX21_HUMAN	sp|Q9NR30|DDX21_HUMAN	ISO-MSMS	-1	C_1h_Oe2l_2h_2uL	13	OE21_1	457.28	2	457.277	912.539	NaN	NaN	NaN	0.30215	0.00013817	NaN	NaN	NaN	NaN	41.911	0.54115	41.829	41.543	42.084	-0.08152								0	0	0	0.080242	1	13292	56.014
AAVIGDVIR	9	0	Unmodified	_AAVIGDVIR_			0	0	sp|Q9NR30|DDX21_HUMAN	sp|Q9NR30|DDX21_HUMAN	sp|Q9NR30|DDX21_HUMAN	ISO-MSMS	-1	D_2h_Oe2l_2h_2uL	14	OE21_2	457.28	2	457.277	912.539	NaN	NaN	NaN	0.21335	9.756e-05	NaN	NaN	NaN	NaN	41.783	0.4716	41.84	41.608	42.08	0.057636								0	0	0	0.036109	1	13425	68.383
AAVIGDVIR	9	0	Unmodified	_AAVIGDVIR_			0	0	sp|Q9NR30|DDX21_HUMAN	sp|Q9NR30|DDX21_HUMAN	sp|Q9NR30|DDX21_HUMAN	ISO-MSMS	-1	E_6h_Oe2l_2h_2uL	15	OE21_6	457.28	2	457.277	912.539	NaN	NaN	NaN	0.22574	0.00010323	NaN	NaN	NaN	NaN	41.946	0.47324	41.799	41.533	42.006	-0.14671								0	0	0	0.064463	1	13357	60.436
AAVIGDVIR	9	0	Unmodified	_AAVIGDVIR_			0	0	sp|Q9NR30|DDX21_HUMAN	sp|Q9NR30|DDX21_HUMAN	sp|Q9NR30|DDX21_HUMAN	ISO-MSMS	-1	F_24h_Oe2l_2h_2uL	16	OE21_24	457.28	2	457.277	912.539	NaN	NaN	NaN	0.3171	0.000145	NaN	NaN	NaN	NaN	41.813	0.47095	41.783	41.543	42.014	-0.030491								0	0	0	0.0057441	1	13488	94.114
AAVLLEQER	9	0	Unmodified	_AAVLLEQER_			0	0	sp|Q13435|SF3B2_HUMAN	sp|Q13435|SF3B2_HUMAN	sp|Q13435|SF3B2_HUMAN	ISO-MSMS	-1	B_30min_Oe2l_2h_2uL	12	OE21_30	514.79	2	514.79	1027.57	NaN	NaN	NaN	-0.34383	-0.000177	NaN	NaN	NaN	NaN	34.397	0.32574	34.445	34.284	34.61	0.047947								0	0	0	0.00076301	1	10572	129.65
AAVLLEQER	9	0	Unmodified	_AAVLLEQER_			0	0	sp|Q13435|SF3B2_HUMAN	sp|Q13435|SF3B2_HUMAN	sp|Q13435|SF3B2_HUMAN	ISO-MSMS	-1	C_1h_Oe2l_2h_2uL	13	OE21_1	514.79	2	514.79	1027.57	NaN	NaN	NaN	0.11435	5.8867e-05	NaN	NaN	NaN	NaN	34.323	0.29165	34.408	34.276	34.568	0.084698								0	0	0	0.00029615	1	10538	160.75
AAVLLEQER	9	0	Unmodified	_AAVLLEQER_			0	0	sp|Q13435|SF3B2_HUMAN	sp|Q13435|SF3B2_HUMAN	sp|Q13435|SF3B2_HUMAN	ISO-MSMS	-1	D_2h_Oe2l_2h_2uL	14	OE21_2	514.79	2	514.79	1027.57	NaN	NaN	NaN	0.014889	7.6646e-06	NaN	NaN	NaN	NaN	34.368	0.34925	34.497	34.336	34.685	0.1289								0	0	0	0.0004174	1	10676	145.63
AAVLLEQER	9	0	Unmodified	_AAVLLEQER_			0	0	sp|Q13435|SF3B2_HUMAN	sp|Q13435|SF3B2_HUMAN	sp|Q13435|SF3B2_HUMAN	ISO-MSMS	-1	F_24h_Oe2l_2h_2uL	16	OE21_24	514.79	2	514.79	1027.57	NaN	NaN	NaN	0.16865	8.682e-05	NaN	NaN	NaN	NaN	34.359	0.3832	34.402	34.237	34.62	0.042583								0	0	0	0.00030059	1	10724	186.09
AAVLWEQK	8	1	Unmodified	_AAVLWEQK_			0	0	sp|P40394|ADH7_HUMAN	sp|P40394|ADH7_HUMAN	sp|P40394|ADH7_HUMAN	ISO-MSMS	0	B_30min_Oe2l_2h_2uL	12	OE21_30	472.76	2	472.764	943.513	NaN	NaN	NaN	0.14746	6.9713e-05	NaN	NaN	NaN	NaN	39.472	0.33633	39.435	39.322	39.658	-0.036495								0	0	0	0.0018654	1	12453	129.4
AAVLWEQK	8	1	Unmodified	_AAVLWEQK_			0	0	sp|P40394|ADH7_HUMAN	sp|P40394|ADH7_HUMAN	sp|P40394|ADH7_HUMAN	ISO-MSMS	0	C_1h_Oe2l_2h_2uL	13	OE21_1	472.76	2	472.764	943.513	NaN	NaN	NaN	0.1887	8.9212e-05	NaN	NaN	NaN	NaN	39.522	0.33249	39.441	39.294	39.627	-0.08152								0	0	0	0.0032239	1	12469	114.6
AAVLWEQK	8	1	Unmodified	_AAVLWEQK_			0	0	sp|P40394|ADH7_HUMAN	sp|P40394|ADH7_HUMAN	sp|P40394|ADH7_HUMAN	ISO-MSMS	0	E_6h_Oe2l_2h_2uL	15	OE21_6	472.76	2	472.764	943.513	NaN	NaN	NaN	0.26752	0.00012647	NaN	NaN	NaN	NaN	39.548	0.35772	39.402	39.268	39.625	-0.14671								0	0	0	0.0032239	1	12506	114.6
AAVLWEQK	8	1	Unmodified	_AAVLWEQK_			0	0	sp|P40394|ADH7_HUMAN	sp|P40394|ADH7_HUMAN	sp|P40394|ADH7_HUMAN	ISO-MSMS	0	F_24h_Oe2l_2h_2uL	16	OE21_24	472.76	2	472.764	943.513	NaN	NaN	NaN	0.34137	0.00016139	NaN	NaN	NaN	NaN	39.478	0.4128	39.448	39.256	39.669	-0.030491								0	0	0	0.0032239	1	12645	114.6
AAVMVYDDANKK	12	2	Unmodified	_AAVMVYDDANKK_			0	1	sp|Q8N8S7|ENAH_HUMAN	sp|Q8N8S7|ENAH_HUMAN	sp|Q8N8S7|ENAH_HUMAN	ISO-MSMS	0	2_30min_373_2h_2uL	2	373_30	442.22	3	442.224	1323.65	NaN	NaN	NaN	-0.15365	-6.7947e-05	NaN	NaN	NaN	NaN	26.645	0.26967	27.012	26.875	27.144	0.36674								0	0	0	6.0409e-05	1	7759	96.756
AAVMVYDDANKK	12	2	Unmodified	_AAVMVYDDANKK_			0	1	sp|Q8N8S7|ENAH_HUMAN	sp|Q8N8S7|ENAH_HUMAN	sp|Q8N8S7|ENAH_HUMAN	ISO-MSMS	0	2_30min_373_2h_2uL	2	373_30	662.83	2	662.832	1323.65	NaN	NaN	NaN	-1.3305	-0.00088187	NaN	NaN	NaN	NaN	26.624	0.18144	26.99	26.904	27.085	0.36674								0	0	0	0.002481	1	7774	93.938
AAVMVYDDANKK	12	2	Unmodified	_AAVMVYDDANKK_			0	1	sp|Q8N8S7|ENAH_HUMAN	sp|Q8N8S7|ENAH_HUMAN	sp|Q8N8S7|ENAH_HUMAN	ISO-MSMS	0	3_1h_373_2h_2uL	3	373_1	442.22	3	442.224	1323.65	NaN	NaN	NaN	-0.61244	-0.00027083	NaN	NaN	NaN	NaN	26.794	0.27404	26.992	26.866	27.14	0.1978								0	0	0	1.677e-06	1	7794	108.9
AAVMVYDDANKK	12	2	Unmodified	_AAVMVYDDANKK_			0	1	sp|Q8N8S7|ENAH_HUMAN	sp|Q8N8S7|ENAH_HUMAN	sp|Q8N8S7|ENAH_HUMAN	ISO-MSMS	0	3_1h_373_2h_2uL	3	373_1	662.83	2	662.832	1323.65	NaN	NaN	NaN	-4.4614	-0.0029572	NaN	NaN	NaN	NaN	26.804	0.18558	27.002	26.896	27.081	0.19781								0	0	0	3.2991e-05	1	7808	131.62
AAVMVYDDANKK	12	2	Unmodified	_AAVMVYDDANKK_			0	1	sp|Q8N8S7|ENAH_HUMAN	sp|Q8N8S7|ENAH_HUMAN	sp|Q8N8S7|ENAH_HUMAN	ISO-MSMS	0	4_2h_373_2h_2uL	4	373_2	442.22	3	442.224	1323.65	NaN	NaN	NaN	-0.38167	-0.00016879	NaN	NaN	NaN	NaN	26.935	0.38966	26.97	26.807	27.197	0.034855								0	0	0	0.0021008	1	7866	64.266
AAVMVYDDANKK	12	2	Unmodified	_AAVMVYDDANKK_			0	1	sp|Q8N8S7|ENAH_HUMAN	sp|Q8N8S7|ENAH_HUMAN	sp|Q8N8S7|ENAH_HUMAN	ISO-MSMS	0	5_6h_373_2h_2uL	5	373_6	442.22	3	442.224	1323.65	NaN	NaN	NaN	-0.89571	-0.0003961	NaN	NaN	NaN	NaN	26.717	0.39906	26.965	26.852	27.251	0.2481								0	0	0	8.7495e-05	1	7811	89.266
AAVMVYDDANKK	12	2	Unmodified	_AAVMVYDDANKK_			0	1	sp|Q8N8S7|ENAH_HUMAN	sp|Q8N8S7|ENAH_HUMAN	sp|Q8N8S7|ENAH_HUMAN	ISO-MSMS	0	6_24h_373_2h_2uL	6	373_24	442.22	3	442.224	1323.65	NaN	NaN	NaN	-0.39919	-0.00017653	NaN	NaN	NaN	NaN	26.655	0.24554	27.008	26.867	27.113	0.35294								0	0	0	0.0002804	1	7926	88.155
AAVMVYDDANKK	12	2	Unmodified	_AAVMVYDDANKK_			0	1	sp|Q8N8S7|ENAH_HUMAN	sp|Q8N8S7|ENAH_HUMAN	sp|Q8N8S7|ENAH_HUMAN	ISO-MSMS	0	B_30min_Oe2l_2h_2uL	12	OE21_30	442.22	3	442.224	1323.65	NaN	NaN	NaN	-0.94557	-0.00041815	NaN	NaN	NaN	NaN	26.803	0.23692	26.999	26.864	27.101	0.19633								0	0	0	3.3704e-05	1	7800	90.104
AAVMVYDDANKK	12	2	Unmodified	_AAVMVYDDANKK_			0	1	sp|Q8N8S7|ENAH_HUMAN	sp|Q8N8S7|ENAH_HUMAN	sp|Q8N8S7|ENAH_HUMAN	ISO-MSMS	0	C_1h_Oe2l_2h_2uL	13	OE21_1	442.56	3	442.224	1323.65	NaN	NaN	NaN	-1.1204	-0.00049547	NaN	NaN	NaN	NaN	26.846	0.21988	26.997	26.885	27.105	0.1513								0	0	0	0.00097048	1	7814	72.34
AAVMVYDDANKK	12	2	Unmodified	_AAVMVYDDANKK_			0	1	sp|Q8N8S7|ENAH_HUMAN	sp|Q8N8S7|ENAH_HUMAN	sp|Q8N8S7|ENAH_HUMAN	ISO-MSMS	0	E_6h_Oe2l_2h_2uL	15	OE21_6	442.22	3	442.224	1323.65	NaN	NaN	NaN	-0.60678	-0.00026833	NaN	NaN	NaN	NaN	26.845	0.26928	27.027	26.892	27.161	0.18218								0	0	0	5.2894e-05	1	7837	88.24
AAVMVYDDANKK	12	2	Unmodified	_AAVMVYDDANKK_			0	1	sp|Q8N8S7|ENAH_HUMAN	sp|Q8N8S7|ENAH_HUMAN	sp|Q8N8S7|ENAH_HUMAN	ISO-MSMS	0	F_24h_Oe2l_2h_2uL	16	OE21_24	442.22	3	442.224	1323.65	NaN	NaN	NaN	-1.6273	-0.00071964	NaN	NaN	NaN	NaN	26.844	0.76566	27.049	26.828	27.594	0.20526								0	0	0	0.015143	1	7938	48.115
AAVPSGASTGIYEALELR	18	0	Unmodified	_AAVPSGASTGIYEALELR_			0	0	sp|P06733|ENOA_HUMAN;sp|P13929|ENOB_HUMAN;sp|P09104|ENOG_HUMAN	sp|P06733|ENOA_HUMAN;sp|P09104|ENOG_HUMAN	sp|P06733|ENOA_HUMAN	ISO-MSMS	-1	2_30min_373_2h_2uL	2	373_30	602.65	3	602.32	1803.94	NaN	NaN	NaN	-0.026617	-1.6032e-05	NaN	NaN	NaN	NaN	60.88	0.35124	61.113	60.907	61.259	0.23354								0	0	0	0.00030603	1	20209	76.539
AAVPSGASTGIYEALELR	18	0	Unmodified	_AAVPSGASTGIYEALELR_			0	0	sp|P06733|ENOA_HUMAN;sp|P13929|ENOB_HUMAN;sp|P09104|ENOG_HUMAN	sp|P06733|ENOA_HUMAN;sp|P09104|ENOG_HUMAN	sp|P06733|ENOA_HUMAN	ISO-MSMS	-1	3_1h_373_2h_2uL	3	373_1	602.65	3	602.32	1803.94	NaN	NaN	NaN	0.065943	3.9719e-05	NaN	NaN	NaN	NaN	61.028	0.37821	61.092	60.874	61.252	0.064598								0	0	0	3.8016e-05	1	20252	104.88
AAVPSGASTGIYEALELR	18	0	Unmodified	_AAVPSGASTGIYEALELR_			0	0	sp|P06733|ENOA_HUMAN;sp|P13929|ENOB_HUMAN;sp|P09104|ENOG_HUMAN	sp|P06733|ENOA_HUMAN;sp|P09104|ENOG_HUMAN	sp|P06733|ENOA_HUMAN	ISO-MSMS	-1	3_1h_373_2h_2uL	3	373_1	902.98	2	902.976	1803.94	NaN	NaN	NaN	-0.61924	-0.00055916	NaN	NaN	NaN	NaN	61.028	0.39033	61.093	60.894	61.284	0.064598								0	0	0	6.1301e-05	1	20260	139.48
AAVPSGASTGIYEALELR	18	0	Unmodified	_AAVPSGASTGIYEALELR_			0	0	sp|P06733|ENOA_HUMAN;sp|P13929|ENOB_HUMAN;sp|P09104|ENOG_HUMAN	sp|P06733|ENOA_HUMAN;sp|P09104|ENOG_HUMAN	sp|P06733|ENOA_HUMAN	ISO-MSMS	-1	4_2h_373_2h_2uL	4	373_2	602.65	3	602.32	1803.94	NaN	NaN	NaN	0.21335	0.0001285	NaN	NaN	NaN	NaN	61.123	0.5904	61.025	60.84	61.43	-0.098354								0	0	0	0.00019231	1	20282	88.565
AAVPSGASTGIYEALELR	18	0	Unmodified	_AAVPSGASTGIYEALELR_			0	0	sp|P06733|ENOA_HUMAN;sp|P13929|ENOB_HUMAN;sp|P09104|ENOG_HUMAN	sp|P06733|ENOA_HUMAN;sp|P09104|ENOG_HUMAN	sp|P06733|ENOA_HUMAN	ISO-MSMS	-1	4_2h_373_2h_2uL	4	373_2	902.97	2	902.976	1803.94	NaN	NaN	NaN	-0.15535	-0.00014028	NaN	NaN	NaN	NaN	61.114	0.61124	61.016	60.84	61.451	-0.098354								0	0	0	3.4009e-05	1	20303	149.69
AAVPSGASTGIYEALELR	18	0	Unmodified	_AAVPSGASTGIYEALELR_			0	0	sp|P06733|ENOA_HUMAN;sp|P13929|ENOB_HUMAN;sp|P09104|ENOG_HUMAN	sp|P06733|ENOA_HUMAN;sp|P09104|ENOG_HUMAN	sp|P06733|ENOA_HUMAN	ISO-MSMS	-1	5_6h_373_2h_2uL	5	373_6	602.65	3	602.32	1803.94	NaN	NaN	NaN	0.3212	0.00019346	NaN	NaN	NaN	NaN	61.032	0.8426	61.054	60.868	61.711	0.021816								0	0	0	0.00018773	1	20206	89.049
AAVPSGASTGIYEALELR	18	0	Unmodified	_AAVPSGASTGIYEALELR_			0	0	sp|P06733|ENOA_HUMAN;sp|P13929|ENOB_HUMAN;sp|P09104|ENOG_HUMAN	sp|P06733|ENOA_HUMAN;sp|P09104|ENOG_HUMAN	sp|P06733|ENOA_HUMAN	ISO-MSMS	-1	5_6h_373_2h_2uL	5	373_6	902.98	2	902.976	1803.94	NaN	NaN	NaN	-0.11013	-9.9449e-05	NaN	NaN	NaN	NaN	61.033	0.83526	61.055	60.848	61.683	0.021812								0	0	0	5.7018e-05	1	20216	149.69
AAVPSGASTGIYEALELR	18	0	Unmodified	_AAVPSGASTGIYEALELR_			0	0	sp|P06733|ENOA_HUMAN;sp|P13929|ENOB_HUMAN;sp|P09104|ENOG_HUMAN	sp|P06733|ENOA_HUMAN;sp|P09104|ENOG_HUMAN	sp|P06733|ENOA_HUMAN	ISO-MSMS	-1	6_24h_373_2h_2uL	6	373_24	602.32	3	602.32	1803.94	NaN	NaN	NaN	0.086987	5.2394e-05	NaN	NaN	NaN	NaN	61.007	1.3524	61.133	60.935	62.287	0.12666								0	0	0	7.6865e-05	2	20507	100.77
AAVPSGASTGIYEALELR	18	0	Unmodified	_AAVPSGASTGIYEALELR_			0	0	sp|P06733|ENOA_HUMAN;sp|P13929|ENOB_HUMAN;sp|P09104|ENOG_HUMAN	sp|P06733|ENOA_HUMAN;sp|P09104|ENOG_HUMAN	sp|P06733|ENOA_HUMAN	ISO-MSMS	-1	6_24h_373_2h_2uL	6	373_24	902.98	2	902.976	1803.94	NaN	NaN	NaN	0.13024	0.0001176	NaN	NaN	NaN	NaN	60.978	0.98843	61.104	60.953	61.941	0.12666								0	0	0	3.1159e-05	2	20518	158.58
AAVPSGASTGIYEALELR	18	0	Unmodified	_AAVPSGASTGIYEALELR_			0	0	sp|P06733|ENOA_HUMAN;sp|P13929|ENOB_HUMAN;sp|P09104|ENOG_HUMAN	sp|P06733|ENOA_HUMAN;sp|P09104|ENOG_HUMAN	sp|P06733|ENOA_HUMAN	ISO-MSMS	-1	B_30min_Oe2l_2h_2uL	12	OE21_30	903.48	2	902.976	1803.94	NaN	NaN	NaN	-0.32995	-0.00029794	NaN	NaN	NaN	NaN	61.085	0.47269	61.049	60.873	61.345	-0.036495								0	0	0	7.4262e-05	1	20184	138.02
AAVPSGASTGIYEALELR	18	0	Unmodified	_AAVPSGASTGIYEALELR_			0	0	sp|P06733|ENOA_HUMAN;sp|P13929|ENOB_HUMAN;sp|P09104|ENOG_HUMAN	sp|P06733|ENOA_HUMAN;sp|P09104|ENOG_HUMAN	sp|P06733|ENOA_HUMAN	ISO-MSMS	-1	B_30min_Oe2l_2h_2uL	12	OE21_30	602.65	3	602.32	1803.94	NaN	NaN	NaN	0.020459	1.2323e-05	NaN	NaN	NaN	NaN	61.11	0.46749	61.073	60.807	61.274	-0.036491								0	0	0	0.00011164	1	20187	97.095
AAVPSGASTGIYEALELR	18	0	Unmodified	_AAVPSGASTGIYEALELR_			0	0	sp|P06733|ENOA_HUMAN;sp|P13929|ENOB_HUMAN;sp|P09104|ENOG_HUMAN	sp|P06733|ENOA_HUMAN;sp|P09104|ENOG_HUMAN	sp|P06733|ENOA_HUMAN	ISO-MSMS	-1	C_1h_Oe2l_2h_2uL	13	OE21_1	903.48	2	902.976	1803.94	NaN	NaN	NaN	-0.36939	-0.00033355	NaN	NaN	NaN	NaN	61.147	0.49523	61.065	60.867	61.362	-0.081524								0	0	0	7.2273e-05	1	20165	139.78
AAVPSGASTGIYEALELR	18	0	Unmodified	_AAVPSGASTGIYEALELR_			0	0	sp|P06733|ENOA_HUMAN;sp|P13929|ENOB_HUMAN;sp|P09104|ENOG_HUMAN	sp|P06733|ENOA_HUMAN;sp|P09104|ENOG_HUMAN	sp|P06733|ENOA_HUMAN	ISO-MSMS	-1	C_1h_Oe2l_2h_2uL	13	OE21_1	602.65	3	602.32	1803.94	NaN	NaN	NaN	-0.061398	-3.6981e-05	NaN	NaN	NaN	NaN	61.148	0.51731	61.067	60.844	61.362	-0.081524								0	0	0	3.5808e-05	1	20181	105.9
AAVPSGASTGIYEALELR	18	0	Unmodified	_AAVPSGASTGIYEALELR_			0	0	sp|P06733|ENOA_HUMAN;sp|P13929|ENOB_HUMAN;sp|P09104|ENOG_HUMAN	sp|P06733|ENOA_HUMAN;sp|P09104|ENOG_HUMAN	sp|P06733|ENOA_HUMAN	ISO-MSMS	-1	D_2h_Oe2l_2h_2uL	14	OE21_2	903.48	2	902.976	1803.94	NaN	NaN	NaN	-0.14998	-0.00013543	NaN	NaN	NaN	NaN	61.097	0.59847	61.059	60.857	61.456	-0.037319								0	0	0	6.2271e-05	2	20380	145.81
AAVPSGASTGIYEALELR	18	0	Unmodified	_AAVPSGASTGIYEALELR_			0	0	sp|P06733|ENOA_HUMAN;sp|P13929|ENOB_HUMAN;sp|P09104|ENOG_HUMAN	sp|P06733|ENOA_HUMAN;sp|P09104|ENOG_HUMAN	sp|P06733|ENOA_HUMAN	ISO-MSMS	-1	D_2h_Oe2l_2h_2uL	14	OE21_2	602.32	3	602.32	1803.94	NaN	NaN	NaN	0.044799	2.6984e-05	NaN	NaN	NaN	NaN	61.097	0.74981	61.059	60.857	61.607	-0.037319								0	0	0	3.5299e-05	1	20389	106.34
AAVPSGASTGIYEALELR	18	0	Unmodified	_AAVPSGASTGIYEALELR_			0	0	sp|P06733|ENOA_HUMAN;sp|P13929|ENOB_HUMAN;sp|P09104|ENOG_HUMAN	sp|P06733|ENOA_HUMAN;sp|P09104|ENOG_HUMAN	sp|P06733|ENOA_HUMAN	ISO-MSMS	-1	E_6h_Oe2l_2h_2uL	15	OE21_6	902.98	2	902.976	1803.94	NaN	NaN	NaN	0.066088	5.9676e-05	NaN	NaN	NaN	NaN	61.229	0.78931	61.082	60.852	61.641	-0.14671								0	0	0	0.00023582	2	20357	119.01
AAVPSGASTGIYEALELR	18	0	Unmodified	_AAVPSGASTGIYEALELR_			0	0	sp|P06733|ENOA_HUMAN;sp|P13929|ENOB_HUMAN;sp|P09104|ENOG_HUMAN	sp|P06733|ENOA_HUMAN;sp|P09104|ENOG_HUMAN	sp|P06733|ENOA_HUMAN	ISO-MSMS	-1	E_6h_Oe2l_2h_2uL	15	OE21_6	602.32	3	602.32	1803.94	NaN	NaN	NaN	-0.091374	-5.5036e-05	NaN	NaN	NaN	NaN	61.228	0.78931	61.082	60.852	61.641	-0.14671								0	0	0	3.8016e-05	2	20249	104.88
AAVPSGASTGIYEALELR	18	0	Unmodified	_AAVPSGASTGIYEALELR_			0	0	sp|P06733|ENOA_HUMAN;sp|P13929|ENOB_HUMAN;sp|P09104|ENOG_HUMAN	sp|P06733|ENOA_HUMAN;sp|P09104|ENOG_HUMAN	sp|P06733|ENOA_HUMAN	ISO-MSMS	-1	F_24h_Oe2l_2h_2uL	16	OE21_24	902.98	2	902.976	1803.94	NaN	NaN	NaN	-0.0064783	-5.8497e-06	NaN	NaN	NaN	NaN	61.153	0.77084	61.123	60.903	61.674	-0.030491								0	0	0	4.1585e-06	1	20483	170.95
AAVPSGASTGIYEALELR	18	0	Unmodified	_AAVPSGASTGIYEALELR_			0	0	sp|P06733|ENOA_HUMAN;sp|P13929|ENOB_HUMAN;sp|P09104|ENOG_HUMAN	sp|P06733|ENOA_HUMAN;sp|P09104|ENOG_HUMAN	sp|P06733|ENOA_HUMAN	ISO-MSMS	-1	F_24h_Oe2l_2h_2uL	16	OE21_24	602.32	3	602.32	1803.94	NaN	NaN	NaN	-0.099663	-6.0029e-05	NaN	NaN	NaN	NaN	61.154	0.95434	61.123	60.903	61.857	-0.030491								0	0	0	1.1e-05	1	20493	127.32
AAVPSIK	7	1	Unmodified	_AAVPSIK_			0	0	sp|P00558|PGK1_HUMAN	sp|P00558|PGK1_HUMAN	sp|P00558|PGK1_HUMAN	ISO-MSMS	0	2_30min_373_2h_2uL	2	373_30	343.22	2	343.216	684.417	NaN	NaN	NaN	2.0192	0.00069304	NaN	NaN	NaN	NaN	27.066	0.41165	27.432	27.281	27.692	0.36674								0	0	0	0.023893	1	7907	83.377
AAVPSIK	7	1	Unmodified	_AAVPSIK_			0	0	sp|P00558|PGK1_HUMAN	sp|P00558|PGK1_HUMAN	sp|P00558|PGK1_HUMAN	ISO-MSMS	0	4_2h_373_2h_2uL	4	373_2	343.22	2	343.216	684.417	NaN	NaN	NaN	0.27512	9.4424e-05	NaN	NaN	NaN	NaN	27.37	0.55163	27.405	27.227	27.778	0.034857								0	0	0	0.027348	1	8021	78.616
AAVPSIK	7	1	Unmodified	_AAVPSIK_			0	0	sp|P00558|PGK1_HUMAN	sp|P00558|PGK1_HUMAN	sp|P00558|PGK1_HUMAN	ISO-MSMS	0	5_6h_373_2h_2uL	5	373_6	343.22	2	343.216	684.417	NaN	NaN	NaN	0.23476	8.0572e-05	NaN	NaN	NaN	NaN	27.168	0.54787	27.416	27.192	27.739	0.2481								0	0	0	0.013956	1	7951	97.071
AAVPSIK	7	1	Unmodified	_AAVPSIK_			0	0	sp|P00558|PGK1_HUMAN	sp|P00558|PGK1_HUMAN	sp|P00558|PGK1_HUMAN	ISO-MSMS	0	6_24h_373_2h_2uL	6	373_24	343.22	2	343.216	684.417	NaN	NaN	NaN	-0.01722	-5.9101e-06	NaN	NaN	NaN	NaN	27.105	0.49817	27.458	27.231	27.729	0.35294								0	0	0	0.013956	1	8051	97.071
AAVPSIK	7	1	Unmodified	_AAVPSIK_			0	0	sp|P00558|PGK1_HUMAN	sp|P00558|PGK1_HUMAN	sp|P00558|PGK1_HUMAN	ISO-MSMS	0	F_24h_Oe2l_2h_2uL	16	OE21_24	343.22	2	343.216	684.417	NaN	NaN	NaN	0.70299	0.00024128	NaN	NaN	NaN	NaN	27.29	0.62117	27.496	27.182	27.803	0.20526								0	0	0	0.027348	1	8148	78.616
AAVSQQGEQLQTER	14	0	Unmodified	_AAVSQQGEQLQTER_			0	0	sp|Q9BQS8|FYCO1_HUMAN	sp|Q9BQS8|FYCO1_HUMAN	sp|Q9BQS8|FYCO1_HUMAN	ISO-MSMS	-1	2_30min_373_2h_2uL	2	373_30	772.89	2	772.887	1543.76	NaN	NaN	NaN	-0.3954	-0.0003056	NaN	NaN	NaN	NaN	26.582	0.21094	26.948	26.845	27.056	0.36674								0	0	0	6.7486e-05	1	7753	147.91
AAVTSLFAK	9	1	Unmodified	_AAVTSLFAK_			0	0	CON__Q3SX09	CON__Q3SX09	CON__Q3SX09	MSMS	0	2_30min_373_2h_2uL	2	373_30	454.27	2	454.266	906.517	NaN	NaN	NaN	NaN	NaN	NaN	NaN	NaN	NaN	43.691	1	43.925	43.425	44.425	0.23354								0	0	0	0.0041679	1	14049	110.81
AAVTSLFAK	9	1	Unmodified	_AAVTSLFAK_			0	0	CON__Q3SX09	CON__Q3SX09	CON__Q3SX09	ISO-MSMS	0	3_1h_373_2h_2uL	3	373_1	454.27	2	454.266	906.517	NaN	NaN	NaN	0.13835	6.2847e-05	NaN	NaN	NaN	NaN	43.812	0.24018	43.876	43.739	43.979	0.064598								0	0	0	0.00048523	1	14065	137.18
AAVTSLFAK	9	1	Unmodified	_AAVTSLFAK_			0	0	CON__Q3SX09	CON__Q3SX09	CON__Q3SX09	ISO-MSMS	0	4_2h_373_2h_2uL	4	373_2	454.27	2	454.266	906.517	NaN	NaN	NaN	0.14882	6.7604e-05	NaN	NaN	NaN	NaN	43.936	0.20674	43.838	43.706	43.913	-0.098351								0	0	0	0.0049197	1	14131	96.492
AAVTSLFAK	9	1	Unmodified	_AAVTSLFAK_			0	0	CON__Q3SX09	CON__Q3SX09	CON__Q3SX09	ISO-MSMS	0	5_6h_373_2h_2uL	5	373_6	454.27	2	454.266	906.517	NaN	NaN	NaN	0.4295	0.00019511	NaN	NaN	NaN	NaN	43.83	0.24873	43.852	43.704	43.953	0.021812								0	0	0	0.0017081	1	14069	110.31
AAVTSLFAK	9	1	Unmodified	_AAVTSLFAK_			0	0	CON__Q3SX09	CON__Q3SX09	CON__Q3SX09	MULTI-MSMS		6_24h_373_2h_2uL	6	373_24	454.27	2	454.266	906.517	52366.3	0.87941	0.00039949	-0.13454	-6.1118e-05	0.74487	0.00033837	454.266	457.276	43.93	0.77137	44.154	43.786	44.557	0.22446					74	25	7	0	0	0	0.00034061	1	14244	123.69
AAVTSLFAK	9	1	Unmodified	_AAVTSLFAK_			0	0	CON__Q3SX09	CON__Q3SX09	CON__Q3SX09	MSMS	0	B_30min_Oe2l_2h_2uL	12	OE21_30	454.27	2	454.266	906.517	NaN	NaN	NaN	NaN	NaN	NaN	NaN	NaN	NaN	43.905	1	43.869	43.369	44.369	-0.036499								0	0	0	0.00044466	1	14080	126.28
AAVTSLFAK	9	1	Unmodified	_AAVTSLFAK_			0	0	CON__Q3SX09	CON__Q3SX09	CON__Q3SX09	ISO-MSMS	0	C_1h_Oe2l_2h_2uL	13	OE21_1	454.27	2	454.266	906.517	NaN	NaN	NaN	0.23342	0.00010604	NaN	NaN	NaN	NaN	43.987	0.21137	43.906	43.743	43.954	-0.08152								0	0	0	0.0010543	1	14058	123.69
AAVTSLFAK	9	1	Unmodified	_AAVTSLFAK_			0	0	CON__Q3SX09	CON__Q3SX09	CON__Q3SX09	ISO-MSMS	0	D_2h_Oe2l_2h_2uL	14	OE21_2	454.27	2	454.266	906.517	NaN	NaN	NaN	-0.20873	-9.4821e-05	NaN	NaN	NaN	NaN	44.089	1.3249	44.147	43.764	45.089	0.057636								0	0	0	0.0013764	1	14204	117.1
AAVTSLFAK	9	1	Unmodified	_AAVTSLFAK_			0	0	CON__Q3SX09	CON__Q3SX09	CON__Q3SX09	MSMS	0	E_6h_Oe2l_2h_2uL	15	OE21_6	454.27	2	454.266	906.517	NaN	NaN	NaN	NaN	NaN	NaN	NaN	NaN	NaN	44.028	1	43.882	43.382	44.382	-0.14671								0	0	0	0.00058731	1	14153	119.17
AAVTSLFAK	9	1	Unmodified	_AAVTSLFAK_			0	0	CON__Q3SX09	CON__Q3SX09	CON__Q3SX09	MULTI-MSMS		F_24h_Oe2l_2h_2uL	16	OE21_24	454.27	2	454.266	906.517	52246.8	0.26745	0.00012149	-0.21516	-9.7741e-05	0.052282	2.375e-05	454.266	457.276	44.08	1.3222	44.143	43.772	45.094	0.062649					134	43	8	0	0	0	0.00040634	1	14261	119.17
AAVYNHFISDGVK	13	1	Unmodified	_AAVYNHFISDGVK_			0	0	CON__Q2UVX4	CON__Q2UVX4	CON__Q2UVX4	ISO-MSMS	0	2_30min_373_2h_2uL	2	373_30	474.25	3	474.245	1419.71	NaN	NaN	NaN	-0.56302	-0.00026701	NaN	NaN	NaN	NaN	38.443	0.44567	38.677	38.542	38.988	0.23354								0	0	0	0.012578	1	12100	67.275
AAVYNHFISDGVK	13	1	Unmodified	_AAVYNHFISDGVK_			0	0	CON__Q2UVX4	CON__Q2UVX4	CON__Q2UVX4	ISO-MSMS	0	2_30min_373_2h_2uL	2	373_30	710.87	2	710.865	1419.71	NaN	NaN	NaN	-0.39591	-0.00028144	NaN	NaN	NaN	NaN	38.445	0.32895	38.678	38.542	38.871	0.23354								0	0	0	5.516e-06	1	12121	169.21
AAVYNHFISDGVK	13	1	Unmodified	_AAVYNHFISDGVK_			0	0	CON__Q2UVX4	CON__Q2UVX4	CON__Q2UVX4	ISO-MSMS	0	3_1h_373_2h_2uL	3	373_1	710.86	2	710.865	1419.71	NaN	NaN	NaN	-0.29339	-0.00020856	NaN	NaN	NaN	NaN	38.587	0.35461	38.652	38.52	38.875	0.064598								0	0	0	1.2999e-06	1	12142	203.8
AAVYNHFISDGVK	13	1	Unmodified	_AAVYNHFISDGVK_			0	0	CON__Q2UVX4	CON__Q2UVX4	CON__Q2UVX4	ISO-MSMS	0	3_1h_373_2h_2uL	3	373_1	474.25	3	474.245	1419.71	NaN	NaN	NaN	-0.38241	-0.00018135	NaN	NaN	NaN	NaN	38.588	0.50143	38.653	38.491	38.992	0.064594								0	0	0	0.0091882	1	12163	69.716
AAVYNHFISDGVK	13	1	Unmodified	_AAVYNHFISDGVK_			0	0	CON__Q2UVX4	CON__Q2UVX4	CON__Q2UVX4	ISO-MSMS	0	4_2h_373_2h_2uL	4	373_2	474.25	3	474.245	1419.71	NaN	NaN	NaN	-0.23003	-0.00010909	NaN	NaN	NaN	NaN	38.697	0.41259	38.599	38.462	38.875	-0.098351								0	0	0	0.019173	1	12185	62.528
AAVYNHFISDGVK	13	1	Unmodified	_AAVYNHFISDGVK_			0	0	CON__Q2UVX4	CON__Q2UVX4	CON__Q2UVX4	ISO-MSMS	0	4_2h_373_2h_2uL	4	373_2	710.86	2	710.865	1419.71	NaN	NaN	NaN	-0.42981	-0.00030554	NaN	NaN	NaN	NaN	38.697	0.35364	38.598	38.462	38.816	-0.098351								0	0	0	5.3939e-07	1	12193	213.35
AAVYNHFISDGVK	13	1	Unmodified	_AAVYNHFISDGVK_			0	0	CON__Q2UVX4	CON__Q2UVX4	CON__Q2UVX4	ISO-MSMS	0	5_6h_373_2h_2uL	5	373_6	474.58	3	474.245	1419.71	NaN	NaN	NaN	-0.11087	-5.2581e-05	NaN	NaN	NaN	NaN	38.618	0.51929	38.64	38.463	38.982	0.021812								0	0	0	0.0015416	1	12154	79.466
AAVYNHFISDGVK	13	1	Unmodified	_AAVYNHFISDGVK_			0	0	CON__Q2UVX4	CON__Q2UVX4	CON__Q2UVX4	ISO-MSMS	0	5_6h_373_2h_2uL	5	373_6	710.86	2	710.865	1419.71	NaN	NaN	NaN	-0.010407	-7.3978e-06	NaN	NaN	NaN	NaN	38.628	0.39986	38.65	38.492	38.892	0.021816								0	0	0	6.8848e-07	1	12165	204.56
AAVYNHFISDGVK	13	1	Unmodified	_AAVYNHFISDGVK_			0	0	CON__Q2UVX4	CON__Q2UVX4	CON__Q2UVX4	ISO-MSMS	0	6_24h_373_2h_2uL	6	373_24	474.58	3	474.245	1419.71	NaN	NaN	NaN	-0.20889	-9.9066e-05	NaN	NaN	NaN	NaN	38.297	0.38063	38.521	38.366	38.746	0.22446								0	0	0	0.0016306	1	12212	77.912
AAVYNHFISDGVK	13	1	Unmodified	_AAVYNHFISDGVK_			0	0	CON__Q2UVX4	CON__Q2UVX4	CON__Q2UVX4	ISO-MSMS	0	6_24h_373_2h_2uL	6	373_24	711.37	2	710.865	1419.71	NaN	NaN	NaN	-0.034443	-2.4485e-05	NaN	NaN	NaN	NaN	38.272	0.23335	38.496	38.394	38.628	0.22446								0	0	0	3.8581e-06	1	12232	184.9
AAVYNHFISDGVK	13	1	Unmodified	_AAVYNHFISDGVK_			0	0	CON__Q2UVX4	CON__Q2UVX4	CON__Q2UVX4	ISO-MSMS	0	B_30min_Oe2l_2h_2uL	12	OE21_30	474.25	3	474.245	1419.71	NaN	NaN	NaN	0.061451	2.9143e-05	NaN	NaN	NaN	NaN	38.777	0.6834	38.741	38.58	39.263	-0.036495								0	0	0	0.0015632	1	12166	79.089
AAVYNHFISDGVK	13	1	Unmodified	_AAVYNHFISDGVK_			0	0	CON__Q2UVX4	CON__Q2UVX4	CON__Q2UVX4	ISO-MSMS	0	B_30min_Oe2l_2h_2uL	12	OE21_30	710.86	2	710.865	1419.71	NaN	NaN	NaN	-0.38334	-0.0002725	NaN	NaN	NaN	NaN	38.77	0.29694	38.733	38.61	38.907	-0.036499								0	0	0	5.1768e-06	1	12185	172.21
AAVYNHFISDGVK	13	1	Unmodified	_AAVYNHFISDGVK_			0	0	CON__Q2UVX4	CON__Q2UVX4	CON__Q2UVX4	ISO-MSMS	0	C_1h_Oe2l_2h_2uL	13	OE21_1	474.25	3	474.245	1419.71	NaN	NaN	NaN	0.33512	0.00015893	NaN	NaN	NaN	NaN	38.849	0.50555	38.768	38.58	39.085	-0.08152								0	0	0	0.012578	1	12164	67.275
AAVYNHFISDGVK	13	1	Unmodified	_AAVYNHFISDGVK_			0	0	CON__Q2UVX4	CON__Q2UVX4	CON__Q2UVX4	ISO-MSMS	0	C_1h_Oe2l_2h_2uL	13	OE21_1	710.86	2	710.865	1419.71	NaN	NaN	NaN	0.26865	0.00019097	NaN	NaN	NaN	NaN	38.838	0.32708	38.757	38.609	38.936	-0.08152								0	0	0	3.1124e-06	1	12182	184.36
AAVYNHFISDGVK	13	1	Unmodified	_AAVYNHFISDGVK_			0	0	CON__Q2UVX4	CON__Q2UVX4	CON__Q2UVX4	ISO-MSMS	0	D_2h_Oe2l_2h_2uL	14	OE21_2	474.24	3	474.245	1419.71	NaN	NaN	NaN	-0.089008	-4.2211e-05	NaN	NaN	NaN	NaN	38.601	0.38419	38.564	38.439	38.823	-0.037319								0	0	0	0.0016306	1	12256	77.912
AAVYNHFISDGVK	13	1	Unmodified	_AAVYNHFISDGVK_			0	0	CON__Q2UVX4	CON__Q2UVX4	CON__Q2UVX4	ISO-MSMS	0	E_6h_Oe2l_2h_2uL	15	OE21_6	474.25	3	474.245	1419.71	NaN	NaN	NaN	-0.22901	-0.00010861	NaN	NaN	NaN	NaN	38.996	0.43922	38.849	38.647	39.086	-0.14671								0	0	0	0.0015416	1	12279	79.466
AAVYNHFISDGVK	13	1	Unmodified	_AAVYNHFISDGVK_			0	0	CON__Q2UVX4	CON__Q2UVX4	CON__Q2UVX4	ISO-MSMS	0	E_6h_Oe2l_2h_2uL	15	OE21_6	711.37	2	710.865	1419.71	NaN	NaN	NaN	0.099349	7.0624e-05	NaN	NaN	NaN	NaN	38.988	0.26225	38.841	38.709	38.971	-0.14671								0	0	0	0.00013433	1	12297	141.89
AAVYNHFISDGVK	13	1	Unmodified	_AAVYNHFISDGVK_			0	0	CON__Q2UVX4	CON__Q2UVX4	CON__Q2UVX4	ISO-MSMS	0	F_24h_Oe2l_2h_2uL	16	OE21_24	474.24	3	474.245	1419.71	NaN	NaN	NaN	-0.47734	-0.00022638	NaN	NaN	NaN	NaN	38.676	0.37024	38.646	38.527	38.897	-0.030487								0	0	0	0.0015416	1	12335	79.466
AAWEAYLSR	9	0	Unmodified	_AAWEAYLSR_			0	0	sp|P11172|UMPS_HUMAN	sp|P11172|UMPS_HUMAN	sp|P11172|UMPS_HUMAN	ISO-MSMS	-1	B_30min_Oe2l_2h_2uL	12	OE21_30	533.77	2	533.769	1065.52	NaN	NaN	NaN	-0.14069	-7.5098e-05	NaN	NaN	NaN	NaN	51.715	0.21335	51.745	51.599	51.812	0.030109								0	0	0	0.0017846	1	16902	108.74
AAYEAELGDAR	11	0	Unmodified	_AAYEAELGDAR_			0	0	sp|P02545|LMNA_HUMAN	sp|P02545|LMNA_HUMAN	sp|P02545|LMNA_HUMAN	ISO-MSMS	-1	2_30min_373_2h_2uL	2	373_30	583.28	2	583.278	1164.54	NaN	NaN	NaN	-0.0064935	-3.7875e-06	NaN	NaN	NaN	NaN	34.355	0.53686	34.655	34.454	34.991	0.30014								0	0	0	4.6548e-05	1	10585	133.13
AAYEAELGDAR	11	0	Unmodified	_AAYEAELGDAR_			0	0	sp|P02545|LMNA_HUMAN	sp|P02545|LMNA_HUMAN	sp|P02545|LMNA_HUMAN	ISO-MSMS	-1	3_1h_373_2h_2uL	3	373_1	583.28	2	583.278	1164.54	NaN	NaN	NaN	-0.73871	-0.00043088	NaN	NaN	NaN	NaN	34.541	0.91639	34.672	33.978	34.894	0.1312								0	0	0	2.536e-05	1	10643	142.56
AAYEAELGDAR	11	0	Unmodified	_AAYEAELGDAR_			0	0	sp|P02545|LMNA_HUMAN	sp|P02545|LMNA_HUMAN	sp|P02545|LMNA_HUMAN	ISO-MSMS	-1	4_2h_373_2h_2uL	4	373_2	583.28	2	583.278	1164.54	NaN	NaN	NaN	0.1648	9.6124e-05	NaN	NaN	NaN	NaN	34.689	0.49859	34.657	34.465	34.964	-0.031746								0	0	0	2.5601e-05	1	10708	143.03
AAYEAELGDAR	11	0	Unmodified	_AAYEAELGDAR_			0	0	sp|P02545|LMNA_HUMAN	sp|P02545|LMNA_HUMAN	sp|P02545|LMNA_HUMAN	ISO-MSMS	-1	5_6h_373_2h_2uL	5	373_6	583.28	2	583.278	1164.54	NaN	NaN	NaN	0.023448	1.3677e-05	NaN	NaN	NaN	NaN	34.557	0.45081	34.645	34.452	34.903	0.088421								0	0	0	3.8837e-05	1	10660	170.69
AAYEAELGDAR	11	0	Unmodified	_AAYEAELGDAR_			0	0	sp|P02545|LMNA_HUMAN	sp|P02545|LMNA_HUMAN	sp|P02545|LMNA_HUMAN	ISO-MSMS	-1	6_24h_373_2h_2uL	6	373_24	583.28	2	583.278	1164.54	NaN	NaN	NaN	-0.57652	-0.00033627	NaN	NaN	NaN	NaN	34.427	0.97943	34.718	33.996	34.975	0.29106								0	0	0	3.3566e-05	1	10777	158.57
AAYEAELGDAR	11	0	Unmodified	_AAYEAELGDAR_			0	0	sp|P02545|LMNA_HUMAN	sp|P02545|LMNA_HUMAN	sp|P02545|LMNA_HUMAN	ISO-MSMS	-1	C_1h_Oe2l_2h_2uL	13	OE21_1	583.28	2	583.278	1164.54	NaN	NaN	NaN	-0.29114	-0.00016981	NaN	NaN	NaN	NaN	34.528	1.0582	34.613	33.868	34.926	0.084698								0	0	0	2.3061e-05	1	10602	138.08
AAYEAELGDAR	11	0	Unmodified	_AAYEAELGDAR_			0	0	sp|P02545|LMNA_HUMAN	sp|P02545|LMNA_HUMAN	sp|P02545|LMNA_HUMAN	ISO-MSMS	-1	D_2h_Oe2l_2h_2uL	14	OE21_2	583.28	2	583.278	1164.54	NaN	NaN	NaN	0.14835	8.6529e-05	NaN	NaN	NaN	NaN	34.571	0.55836	34.7	34.452	35.01	0.1289								0	0	0	3.294e-05	1	10742	157.34
AAYEAELGDAR	11	0	Unmodified	_AAYEAELGDAR_			0	0	sp|P02545|LMNA_HUMAN	sp|P02545|LMNA_HUMAN	sp|P02545|LMNA_HUMAN	ISO-MSMS	-1	E_6h_Oe2l_2h_2uL	15	OE21_6	583.78	2	583.278	1164.54	NaN	NaN	NaN	0.075048	4.3774e-05	NaN	NaN	NaN	NaN	34.63	0.58126	34.649	34.4	34.981	0.019508								0	0	0	0.0001364	1	10670	126.55
AAYEAELGDAR	11	0	Unmodified	_AAYEAELGDAR_			0	0	sp|P02545|LMNA_HUMAN	sp|P02545|LMNA_HUMAN	sp|P02545|LMNA_HUMAN	ISO-MSMS	-1	F_24h_Oe2l_2h_2uL	16	OE21_24	583.28	2	583.278	1164.54	NaN	NaN	NaN	0.53533	0.00031225	NaN	NaN	NaN	NaN	34.592	0.7061	34.635	34.414	35.12	0.042583								0	0	0	0.00015095	1	10798	125.48
AAYEAELGDARK	12	1	Unmodified	_AAYEAELGDARK_			0	1	sp|P02545|LMNA_HUMAN	sp|P02545|LMNA_HUMAN	sp|P02545|LMNA_HUMAN	ISO-MSMS	0	2_30min_373_2h_2uL	2	373_30	431.89	3	431.886	1292.64	NaN	NaN	NaN	-0.40974	-0.00017696	NaN	NaN	NaN	NaN	27.981	0.28152	28.347	28.197	28.478	0.36674								0	0	0	0.0018937	1	8241	67.456
AAYEAELGDARK	12	1	Unmodified	_AAYEAELGDARK_			0	1	sp|P02545|LMNA_HUMAN	sp|P02545|LMNA_HUMAN	sp|P02545|LMNA_HUMAN	ISO-MSMS	0	3_1h_373_2h_2uL	3	373_1	431.89	3	431.886	1292.64	NaN	NaN	NaN	-0.33051	-0.00014274	NaN	NaN	NaN	NaN	28.145	0.29853	28.343	28.152	28.45	0.19781								0	0	0	0.0020754	1	8281	64.121
AAYEAELGDARK	12	1	Unmodified	_AAYEAELGDARK_			0	1	sp|P02545|LMNA_HUMAN	sp|P02545|LMNA_HUMAN	sp|P02545|LMNA_HUMAN	ISO-MSMS	0	4_2h_373_2h_2uL	4	373_2	431.89	3	431.886	1292.64	NaN	NaN	NaN	0.0401	1.7319e-05	NaN	NaN	NaN	NaN	28.299	0.28899	28.334	28.188	28.477	0.034859								0	0	0	0.00055636	1	8353	77.124
AAYEAELGDARK	12	1	Unmodified	_AAYEAELGDARK_			0	1	sp|P02545|LMNA_HUMAN	sp|P02545|LMNA_HUMAN	sp|P02545|LMNA_HUMAN	ISO-MSMS	0	5_6h_373_2h_2uL	5	373_6	431.89	3	431.886	1292.64	NaN	NaN	NaN	-0.05308	-2.2924e-05	NaN	NaN	NaN	NaN	28.105	0.26583	28.353	28.191	28.457	0.2481								0	0	0	0.00066707	1	8306	77.124
AAYEAELGDARK	12	1	Unmodified	_AAYEAELGDARK_			0	1	sp|P02545|LMNA_HUMAN	sp|P02545|LMNA_HUMAN	sp|P02545|LMNA_HUMAN	ISO-MSMS	0	6_24h_373_2h_2uL	6	373_24	432.22	3	431.886	1292.64	NaN	NaN	NaN	0.26617	0.00011496	NaN	NaN	NaN	NaN	27.962	0.26811	28.315	28.173	28.441	0.35294								0	0	0	6.3317e-05	1	8374	90.434
AAYEAELGDARK	12	1	Unmodified	_AAYEAELGDARK_			0	1	sp|P02545|LMNA_HUMAN	sp|P02545|LMNA_HUMAN	sp|P02545|LMNA_HUMAN	ISO-MSMS	0	6_24h_373_2h_2uL	6	373_24	647.33	2	647.325	1292.64	NaN	NaN	NaN	0.45013	0.00029138	NaN	NaN	NaN	NaN	27.963	0.26811	28.316	28.173	28.441	0.35294								0	0	0	0.0029389	1	8386	91.658
AAYEAELGDARK	12	1	Unmodified	_AAYEAELGDARK_			0	1	sp|P02545|LMNA_HUMAN	sp|P02545|LMNA_HUMAN	sp|P02545|LMNA_HUMAN	ISO-MSMS	0	B_30min_Oe2l_2h_2uL	12	OE21_30	431.89	3	431.886	1292.64	NaN	NaN	NaN	-0.059164	-2.5552e-05	NaN	NaN	NaN	NaN	28.181	0.36917	28.378	28.18	28.549	0.19633								0	0	0	0.0019137	1	8300	68.515
AAYEAELGDARK	12	1	Unmodified	_AAYEAELGDARK_			0	1	sp|P02545|LMNA_HUMAN	sp|P02545|LMNA_HUMAN	sp|P02545|LMNA_HUMAN	ISO-MSMS	0	B_30min_Oe2l_2h_2uL	12	OE21_30	647.33	2	647.325	1292.64	NaN	NaN	NaN	-0.45357	-0.00029361	NaN	NaN	NaN	NaN	28.18	0.25303	28.376	28.239	28.492	0.19633								0	0	0	1.9091e-06	1	8301	159.34
AAYEAELGDARK	12	1	Unmodified	_AAYEAELGDARK_			0	1	sp|P02545|LMNA_HUMAN	sp|P02545|LMNA_HUMAN	sp|P02545|LMNA_HUMAN	ISO-MSMS	0	C_1h_Oe2l_2h_2uL	13	OE21_1	431.89	3	431.886	1292.64	NaN	NaN	NaN	0.12717	5.4921e-05	NaN	NaN	NaN	NaN	28.153	0.42654	28.304	28.107	28.533	0.1513								0	0	0	0.0021891	1	8274	77.124
AAYEAELGDARK	12	1	Unmodified	_AAYEAELGDARK_			0	1	sp|P02545|LMNA_HUMAN	sp|P02545|LMNA_HUMAN	sp|P02545|LMNA_HUMAN	ISO-MSMS	0	C_1h_Oe2l_2h_2uL	13	OE21_1	647.33	2	647.325	1292.64	NaN	NaN	NaN	-0.18695	-0.00012102	NaN	NaN	NaN	NaN	28.177	0.23749	28.329	28.198	28.435	0.1513								0	0	0	4.325e-06	1	8277	137.85
AAYEAELGDARK	12	1	Unmodified	_AAYEAELGDARK_			0	1	sp|P02545|LMNA_HUMAN	sp|P02545|LMNA_HUMAN	sp|P02545|LMNA_HUMAN	ISO-MSMS	0	D_2h_Oe2l_2h_2uL	14	OE21_2	431.89	3	431.886	1292.64	NaN	NaN	NaN	-0.34386	-0.00014851	NaN	NaN	NaN	NaN	28.149	0.40066	28.345	28.185	28.585	0.19661								0	0	0	0.0020123	1	8375	66.498
AAYEAELGDARK	12	1	Unmodified	_AAYEAELGDARK_			0	1	sp|P02545|LMNA_HUMAN	sp|P02545|LMNA_HUMAN	sp|P02545|LMNA_HUMAN	ISO-MSMS	0	D_2h_Oe2l_2h_2uL	14	OE21_2	647.33	2	647.325	1292.64	NaN	NaN	NaN	-0.4801	-0.00031078	NaN	NaN	NaN	NaN	28.135	0.29901	28.332	28.185	28.484	0.19661								0	0	0	1.939e-05	1	8376	133.23
AAYEAELGDARK	12	1	Unmodified	_AAYEAELGDARK_			0	1	sp|P02545|LMNA_HUMAN	sp|P02545|LMNA_HUMAN	sp|P02545|LMNA_HUMAN	ISO-MSMS	0	E_6h_Oe2l_2h_2uL	15	OE21_6	431.89	3	431.886	1292.64	NaN	NaN	NaN	-0.067606	-2.9198e-05	NaN	NaN	NaN	NaN	28.274	0.65019	28.457	28.234	28.885	0.18218								0	0	0	0.00044443	1	8344	84.718
AAYEAELGDARK	12	1	Unmodified	_AAYEAELGDARK_			0	1	sp|P02545|LMNA_HUMAN	sp|P02545|LMNA_HUMAN	sp|P02545|LMNA_HUMAN	ISO-MSMS	0	E_6h_Oe2l_2h_2uL	15	OE21_6	647.32	2	647.325	1292.64	NaN	NaN	NaN	0.95046	0.00061526	NaN	NaN	NaN	NaN	28.274	0.77365	28.457	27.869	28.642	0.18218								0	0	0	4.549e-06	1	8345	135.86
AAYEAELGDARK	12	1	Unmodified	_AAYEAELGDARK_			0	1	sp|P02545|LMNA_HUMAN	sp|P02545|LMNA_HUMAN	sp|P02545|LMNA_HUMAN	ISO-MSMS	0	F_24h_Oe2l_2h_2uL	16	OE21_24	431.89	3	431.886	1292.64	NaN	NaN	NaN	-0.14814	-6.3978e-05	NaN	NaN	NaN	NaN	28.198	0.62177	28.403	28.241	28.862	0.20526								0	0	0	7.8643e-05	1	8426	94.191
AAYEAELGDARK	12	1	Unmodified	_AAYEAELGDARK_			0	1	sp|P02545|LMNA_HUMAN	sp|P02545|LMNA_HUMAN	sp|P02545|LMNA_HUMAN	ISO-MSMS	0	F_24h_Oe2l_2h_2uL	16	OE21_24	647.32	2	647.325	1292.64	NaN	NaN	NaN	-0.29259	-0.0001894	NaN	NaN	NaN	NaN	28.198	0.41122	28.403	28.269	28.681	0.20526								0	0	0	3.1021e-06	1	8428	148.73
AAYFGVYDTAK	11	1	Unmodified	_AAYFGVYDTAK_			0	0	sp|P12236|ADT3_HUMAN;sp|P12235|ADT1_HUMAN	sp|P12236|ADT3_HUMAN	sp|P12236|ADT3_HUMAN	ISO-MSMS	0	3_1h_373_2h_2uL	3	373_1	603.29	2	603.295	1204.58	NaN	NaN	NaN	-0.90796	-0.00054777	NaN	NaN	NaN	NaN	45.729	0.17033	45.793	45.737	45.908	0.064598								0	0	0	0.0044592	1	14793	85.744
AAYLQETGKPLDETLK	16	2	Unmodified	_AAYLQETGKPLDETLK_			0	1	sp|P04083|ANXA1_HUMAN	sp|P04083|ANXA1_HUMAN	sp|P04083|ANXA1_HUMAN	ISO-MSMS	0	2_30min_373_2h_2uL	2	373_30	593.32	3	592.984	1775.93	NaN	NaN	NaN	0.088019	5.2194e-05	NaN	NaN	NaN	NaN	41.453	0.35186	41.687	41.5	41.851	0.23353								0	0	0	0.00050944	1	13224	75.018
AAYLQETGKPLDETLK	16	2	Unmodified	_AAYLQETGKPLDETLK_			0	1	sp|P04083|ANXA1_HUMAN	sp|P04083|ANXA1_HUMAN	sp|P04083|ANXA1_HUMAN	ISO-MSMS	0	3_1h_373_2h_2uL	3	373_1	592.98	3	592.984	1775.93	NaN	NaN	NaN	0.27525	0.00016322	NaN	NaN	NaN	NaN	41.618	0.32259	41.682	41.493	41.816	0.064598								0	0	0	3.4115e-05	1	13268	92.977
AAYLQETGKPLDETLK	16	2	Unmodified	_AAYLQETGKPLDETLK_			0	1	sp|P04083|ANXA1_HUMAN	sp|P04083|ANXA1_HUMAN	sp|P04083|ANXA1_HUMAN	ISO-MSMS	0	B_30min_Oe2l_2h_2uL	12	OE21_30	592.98	3	592.984	1775.93	NaN	NaN	NaN	0.41604	0.00024671	NaN	NaN	NaN	NaN	41.771	0.38987	41.734	41.511	41.901	-0.036495								0	0	0	0.00016206	1	13299	85.988
AAYLQETGKPLDETLK	16	2	Unmodified	_AAYLQETGKPLDETLK_			0	1	sp|P04083|ANXA1_HUMAN	sp|P04083|ANXA1_HUMAN	sp|P04083|ANXA1_HUMAN	ISO-MSMS	0	D_2h_Oe2l_2h_2uL	14	OE21_2	592.98	3	592.984	1775.93	NaN	NaN	NaN	0.037208	2.2064e-05	NaN	NaN	NaN	NaN	41.627	0.35416	41.685	41.49	41.844	0.057636								0	0	0	3.0359e-05	1	13385	111.64
AAYYNLSDEISFR	13	0	Unmodified	_AAYYNLSDEISFR_			0	0	CON__Q3KUS7	CON__Q3KUS7	CON__Q3KUS7	ISO-MSMS	-1	5_6h_373_2h_2uL	5	373_6	774.87	2	774.87	1547.73	NaN	NaN	NaN	-1.6788	-0.0013009	NaN	NaN	NaN	NaN	58.206	0.21259	58.228	58.084	58.296	0.021816								0	0	0	6.2389e-06	1	19221	134.84
ACADATLSQITNNIDPVGR	19	0	Unmodified	_ACADATLSQITNNIDPVGR_			0	0	sp|P62873|GBB1_HUMAN	sp|P62873|GBB1_HUMAN	sp|P62873|GBB1_HUMAN	ISO-MSMS	-1	2_30min_373_2h_2uL	2	373_30	673	3	672.665	2014.97	NaN	NaN	NaN	0.094364	6.3475e-05	NaN	NaN	NaN	NaN	58.774	0.25892	59.008	58.885	59.144	0.23354								0	0	0	5.1498e-05	1	19476	100.77
ACADATLSQITNNIDPVGR	19	0	Unmodified	_ACADATLSQITNNIDPVGR_			0	0	sp|P62873|GBB1_HUMAN	sp|P62873|GBB1_HUMAN	sp|P62873|GBB1_HUMAN	ISO-MSMS	-1	3_1h_373_2h_2uL	3	373_1	1009	2	1008.49	2014.97	NaN	NaN	NaN	1.217	0.0012273	NaN	NaN	NaN	NaN	58.927	0.19939	58.991	58.893	59.092	0.064602								0	0	0	0.00015941	1	19551	124.3
ACANPAAGSVILLENLR	17	0	Unmodified	_ACANPAAGSVILLENLR_			0	0	sp|P00558|PGK1_HUMAN	sp|P00558|PGK1_HUMAN	sp|P00558|PGK1_HUMAN	ISO-MSMS	-1	2_30min_373_2h_2uL	2	373_30	590.65	3	590.317	1767.93	NaN	NaN	NaN	-0.52492	-0.00030987	NaN	NaN	NaN	NaN	63.273	0.63182	63.506	63.235	63.867	0.23354								0	0	0	4.9625e-09	1	21034	169.02
ACANPAAGSVILLENLR	17	0	Unmodified	_ACANPAAGSVILLENLR_			0	0	sp|P00558|PGK1_HUMAN	sp|P00558|PGK1_HUMAN	sp|P00558|PGK1_HUMAN	ISO-MSMS	-1	3_1h_373_2h_2uL	3	373_1	590.32	3	590.317	1767.93	NaN	NaN	NaN	-0.049662	-2.9316e-05	NaN	NaN	NaN	NaN	63.451	0.52221	63.516	63.227	63.75	0.064598								0	0	0	2.7504e-06	1	21094	135.55
ACANPAAGSVILLENLR	17	0	Unmodified	_ACANPAAGSVILLENLR_			0	0	sp|P00558|PGK1_HUMAN	sp|P00558|PGK1_HUMAN	sp|P00558|PGK1_HUMAN	ISO-MSMS	-1	4_2h_373_2h_2uL	4	373_2	590.32	3	590.317	1767.93	NaN	NaN	NaN	-0.48586	-0.00028681	NaN	NaN	NaN	NaN	63.588	0.57977	63.49	63.234	63.814	-0.098351								0	0	0	3.0803e-09	1	21126	178.85
ACANPAAGSVILLENLR	17	0	Unmodified	_ACANPAAGSVILLENLR_			0	0	sp|P00558|PGK1_HUMAN	sp|P00558|PGK1_HUMAN	sp|P00558|PGK1_HUMAN	ISO-MSMS	-1	5_6h_373_2h_2uL	5	373_6	884.97	2	884.972	1767.93	NaN	NaN	NaN	-0.56278	-0.00049804	NaN	NaN	NaN	NaN	63.522	0.88442	63.451	62.957	63.841	-0.071259								0	0	0	5.7453e-06	1	21012	170.18
ACANPAAGSVILLENLR	17	0	Unmodified	_ACANPAAGSVILLENLR_			0	0	sp|P00558|PGK1_HUMAN	sp|P00558|PGK1_HUMAN	sp|P00558|PGK1_HUMAN	ISO-MSMS	-1	5_6h_373_2h_2uL	5	373_6	590.32	3	590.317	1767.93	NaN	NaN	NaN	-0.1059	-6.2518e-05	NaN	NaN	NaN	NaN	63.492	0.54812	63.421	63.15	63.698	-0.071259								0	0	0	1.3645e-06	1	21015	150.39
ACANPAAGSVILLENLR	17	0	Unmodified	_ACANPAAGSVILLENLR_			0	0	sp|P00558|PGK1_HUMAN	sp|P00558|PGK1_HUMAN	sp|P00558|PGK1_HUMAN	ISO-MSMS	-1	6_24h_373_2h_2uL	6	373_24	590.65	3	590.317	1767.93	NaN	NaN	NaN	-0.30042	-0.00017734	NaN	NaN	NaN	NaN	63.395	0.58853	63.429	63.139	63.728	0.033577								0	0	0	3.5116e-07	1	21309	161.24
ACANPAAGSVILLENLR	17	0	Unmodified	_ACANPAAGSVILLENLR_			0	0	sp|P00558|PGK1_HUMAN	sp|P00558|PGK1_HUMAN	sp|P00558|PGK1_HUMAN	ISO-MSMS	-1	6_24h_373_2h_2uL	6	373_24	884.97	2	884.972	1767.93	NaN	NaN	NaN	-0.27915	-0.00024704	NaN	NaN	NaN	NaN	63.394	0.70679	63.428	63.172	63.878	0.033577								0	0	0	5.7886e-10	1	21327	249.69
ACANPAAGSVILLENLR	17	0	Unmodified	_ACANPAAGSVILLENLR_			0	0	sp|P00558|PGK1_HUMAN	sp|P00558|PGK1_HUMAN	sp|P00558|PGK1_HUMAN	ISO-MSMS	-1	B_30min_Oe2l_2h_2uL	12	OE21_30	590.65	3	590.317	1767.93	NaN	NaN	NaN	-0.52597	-0.00031049	NaN	NaN	NaN	NaN	63.557	0.61007	63.52	63.263	63.873	-0.036495								0	0	0	3.5226e-05	1	21036	113.48
ACANPAAGSVILLENLR	17	0	Unmodified	_ACANPAAGSVILLENLR_			0	0	sp|P00558|PGK1_HUMAN	sp|P00558|PGK1_HUMAN	sp|P00558|PGK1_HUMAN	ISO-MSMS	-1	C_1h_Oe2l_2h_2uL	13	OE21_1	590.65	3	590.317	1767.93	NaN	NaN	NaN	-0.82063	-0.00048443	NaN	NaN	NaN	NaN	63.578	0.55027	63.496	63.312	63.862	-0.081524								0	0	0	0.00012209	1	21031	99.711
ACANPAAGSVILLENLR	17	0	Unmodified	_ACANPAAGSVILLENLR_			0	0	sp|P00558|PGK1_HUMAN	sp|P00558|PGK1_HUMAN	sp|P00558|PGK1_HUMAN	ISO-MSMS	-1	D_2h_Oe2l_2h_2uL	14	OE21_2	590.65	3	590.317	1767.93	NaN	NaN	NaN	-0.45085	-0.00026615	NaN	NaN	NaN	NaN	63.554	0.65697	63.516	63.251	63.908	-0.037319								0	0	0	1.6549e-05	1	21237	125.86
ACANPAAGSVILLENLR	17	0	Unmodified	_ACANPAAGSVILLENLR_			0	0	sp|P00558|PGK1_HUMAN	sp|P00558|PGK1_HUMAN	sp|P00558|PGK1_HUMAN	ISO-MSMS	-1	E_6h_Oe2l_2h_2uL	15	OE21_6	590.32	3	590.317	1767.93	NaN	NaN	NaN	-0.20902	-0.00012339	NaN	NaN	NaN	NaN	63.666	0.6556	63.519	63.231	63.887	-0.14671								0	0	0	4.7217e-05	1	21074	105.53
ACANPAAGSVILLENLR	17	0	Unmodified	_ACANPAAGSVILLENLR_			0	0	sp|P00558|PGK1_HUMAN	sp|P00558|PGK1_HUMAN	sp|P00558|PGK1_HUMAN	ISO-MSMS	-1	F_24h_Oe2l_2h_2uL	16	OE21_24	590.32	3	590.317	1767.93	NaN	NaN	NaN	-0.22084	-0.00013037	NaN	NaN	NaN	NaN	63.566	0.61795	63.442	63.148	63.766	-0.12363								0	0	0	4.9625e-09	1	21334	169.02
ACCGVPCK	8	1	Unmodified	_ACCGVPCK_			0	0	sp|P12111|CO6A3_HUMAN	sp|P12111|CO6A3_HUMAN	sp|P12111|CO6A3_HUMAN	ISO-MSMS	0	2_30min_373_2h_2uL	2	373_30	476.2	2	476.196	950.377	NaN	NaN	NaN	-0.77493	-0.00036902	NaN	NaN	NaN	NaN	19.022	0.50672	19.455	19.192	19.699	0.43335								0	0	0	0.012935	1	4982	86.512
ACCGVPCK	8	1	Unmodified	_ACCGVPCK_			0	0	sp|P12111|CO6A3_HUMAN	sp|P12111|CO6A3_HUMAN	sp|P12111|CO6A3_HUMAN	ISO-MSMS	0	3_1h_373_2h_2uL	3	373_1	476.2	2	476.196	950.377	NaN	NaN	NaN	-0.9117	-0.00043415	NaN	NaN	NaN	NaN	19.11	0.56513	19.469	19.142	19.708	0.35888								0	0	0	0.0092819	1	4992	94.163
ACCGVPCK	8	1	Unmodified	_ACCGVPCK_			0	0	sp|P12111|CO6A3_HUMAN	sp|P12111|CO6A3_HUMAN	sp|P12111|CO6A3_HUMAN	ISO-MSMS	0	4_2h_373_2h_2uL	4	373_2	476.2	2	476.196	950.377	NaN	NaN	NaN	-0.83827	-0.00039918	NaN	NaN	NaN	NaN	19.232	0.60246	19.432	19.163	19.765	0.19986								0	0	0	0.015385	1	5053	81.381
ACCGVPCK	8	1	Unmodified	_ACCGVPCK_			0	0	sp|P12111|CO6A3_HUMAN	sp|P12111|CO6A3_HUMAN	sp|P12111|CO6A3_HUMAN	MULTI-MSMS		5_6h_373_2h_2uL	5	373_6	476.2	2	476.196	950.377	49988.4	0.29928	0.00014252	-1.2853	-0.00061204	-0.98598	-0.00046952	476.196	479.206	19.071	0.59542	19.484	19.186	19.781	0.4131					92	21	9	0	0	0	0.0040595	2	5029	99.279
ACCGVPCK	8	1	Unmodified	_ACCGVPCK_			0	0	sp|P12111|CO6A3_HUMAN	sp|P12111|CO6A3_HUMAN	sp|P12111|CO6A3_HUMAN	MULTI-MSMS		6_24h_373_2h_2uL	6	373_24	479.21	2	476.196	950.377	49987.6	0.86231	0.00041063	-1.1098	-0.00052847	-0.24746	-0.00011784	476.196	479.206	19.145	0.54956	19.565	19.31	19.859	0.42013					91	21	9	0	0	0	0.0018619	2	5130	107.74
ACDCDFR	7	0	Unmodified	_ACDCDFR_			0	0	sp|Q13751|LAMB3_HUMAN	sp|Q13751|LAMB3_HUMAN	sp|Q13751|LAMB3_HUMAN	ISO-MSMS	-1	F_24h_Oe2l_2h_2uL	16	OE21_24	472.17	2	472.173	942.332	NaN	NaN	NaN	-0.11738	-5.5424e-05	NaN	NaN	NaN	NaN	23.317	0.56833	23.589	23.439	24.007	0.27186								0	0	0	0.015621	1	6683	94.777
ACDELVEEMEHYGK	14	1	Unmodified	_ACDELVEEMEHYGK_			0	0	sp|O00469|PLOD2_HUMAN	sp|O00469|PLOD2_HUMAN	sp|O00469|PLOD2_HUMAN	ISO-MSMS	0	2_30min_373_2h_2uL	2	373_30	570.91	3	570.576	1708.71	NaN	NaN	NaN	-0.20576	-0.0001174	NaN	NaN	NaN	NaN	50.446	0.30127	50.746	50.599	50.9	0.30014								0	0	0	0.0083517	1	16491	69.456
ACDELVEEMEHYGK	14	1	Unmodified	_ACDELVEEMEHYGK_			0	0	sp|O00469|PLOD2_HUMAN	sp|O00469|PLOD2_HUMAN	sp|O00469|PLOD2_HUMAN	ISO-MSMS	0	3_1h_373_2h_2uL	3	373_1	570.58	3	570.576	1708.71	NaN	NaN	NaN	-0.45044	-0.00025701	NaN	NaN	NaN	NaN	50.609	0.29556	50.74	50.588	50.884	0.1312								0	0	0	0.011336	1	16549	67.079
ACDELVEEMEHYGK	14	1	Unmodified	_ACDELVEEMEHYGK_			0	0	sp|O00469|PLOD2_HUMAN	sp|O00469|PLOD2_HUMAN	sp|O00469|PLOD2_HUMAN	ISO-MSMS	0	4_2h_373_2h_2uL	4	373_2	570.58	3	570.576	1708.71	NaN	NaN	NaN	-0.18818	-0.00010737	NaN	NaN	NaN	NaN	50.741	0.26825	50.709	50.571	50.84	-0.031746								0	0	0	0.017672	1	16617	62.035
ACDELVEEMEHYGK	14	1	Unmodified	_ACDELVEEMEHYGK_			0	0	sp|O00469|PLOD2_HUMAN	sp|O00469|PLOD2_HUMAN	sp|O00469|PLOD2_HUMAN	ISO-MSMS	0	5_6h_373_2h_2uL	5	373_6	570.58	3	570.576	1708.71	NaN	NaN	NaN	-0.3099	-0.00017682	NaN	NaN	NaN	NaN	50.605	0.24929	50.693	50.587	50.836	0.088421								0	0	0	0.0012487	1	16539	77.204
ACDELVEEMEHYGK	14	1	Unmodified	_ACDELVEEMEHYGK_			0	0	sp|O00469|PLOD2_HUMAN	sp|O00469|PLOD2_HUMAN	sp|O00469|PLOD2_HUMAN	ISO-MSMS	0	6_24h_373_2h_2uL	6	373_24	570.91	3	570.576	1708.71	NaN	NaN	NaN	-0.26331	-0.00015024	NaN	NaN	NaN	NaN	50.408	0.2784	50.699	50.584	50.862	0.29106								0	0	0	0.019096	1	16708	60.901
ACDGVNDCVDKSDELCCK	18	2	Unmodified	_ACDGVNDCVDKSDELCCK_			0	1	CON__Q32PI4	CON__Q32PI4	CON__Q32PI4	ISO-MSMS	0	2_30min_373_2h_2uL	2	373_30	715.95	3	715.617	2143.83	NaN	NaN	NaN	-0.43672	-0.00031252	NaN	NaN	NaN	NaN	31.451	0.2516	31.752	31.624	31.875	0.30014								0	0	0	4.7608e-05	1	9531	104.88
ACDGVNDCVDKSDELCCK	18	2	Unmodified	_ACDGVNDCVDKSDELCCK_			0	1	CON__Q32PI4	CON__Q32PI4	CON__Q32PI4	ISO-MSMS	0	3_1h_373_2h_2uL	3	373_1	715.95	3	715.617	2143.83	NaN	NaN	NaN	-0.58756	-0.00042047	NaN	NaN	NaN	NaN	31.662	0.2623	31.793	31.659	31.922	0.1312								0	0	0	1.8178e-05	1	9571	124.29
ACDGVNDCVDKSDELCCK	18	2	Unmodified	_ACDGVNDCVDKSDELCCK_			0	1	CON__Q32PI4	CON__Q32PI4	CON__Q32PI4	ISO-MSMS	0	4_2h_373_2h_2uL	4	373_2	715.95	3	715.617	2143.83	NaN	NaN	NaN	-0.41596	-0.00029766	NaN	NaN	NaN	NaN	31.824	0.27163	31.792	31.658	31.929	-0.031748								0	0	0	1.2455e-06	1	9655	151.04
ACDGVNDCVDKSDELCCK	18	2	Unmodified	_ACDGVNDCVDKSDELCCK_			0	1	CON__Q32PI4	CON__Q32PI4	CON__Q32PI4	ISO-MSMS	0	5_6h_373_2h_2uL	5	373_6	715.95	3	715.617	2143.83	NaN	NaN	NaN	-0.33002	-0.00023617	NaN	NaN	NaN	NaN	31.625	0.27188	31.714	31.58	31.852	0.088419								0	0	0	2.1516e-07	1	9586	162.59
ACDGVNDCVDKSDELCCK	18	2	Unmodified	_ACDGVNDCVDKSDELCCK_			0	1	CON__Q32PI4	CON__Q32PI4	CON__Q32PI4	ISO-MSMS	0	5_6h_373_2h_2uL	5	373_6	1073.42	2	1072.92	2143.83	NaN	NaN	NaN	0.55282	0.00059313	NaN	NaN	NaN	NaN	31.608	0.1499	31.696	31.611	31.761	0.088419								0	0	0	0.0019382	1	9602	96.866
ACDGVNDCVDKSDELCCK	18	2	Unmodified	_ACDGVNDCVDKSDELCCK_			0	1	CON__Q32PI4	CON__Q32PI4	CON__Q32PI4	ISO-MSMS	0	B_30min_Oe2l_2h_2uL	12	OE21_30	715.62	3	715.617	2143.83	NaN	NaN	NaN	-0.44575	-0.00031898	NaN	NaN	NaN	NaN	31.718	0.24989	31.766	31.656	31.906	0.047949								0	0	0	2.1304e-06	1	9598	141.13
ACDGVNDCVDKSDELCCK	18	2	Unmodified	_ACDGVNDCVDKSDELCCK_			0	1	CON__Q32PI4	CON__Q32PI4	CON__Q32PI4	ISO-MSMS	0	C_1h_Oe2l_2h_2uL	13	OE21_1	715.95	3	715.617	2143.83	NaN	NaN	NaN	-0.69653	-0.00049845	NaN	NaN	NaN	NaN	31.691	0.23632	31.776	31.662	31.899	0.0847								0	0	0	3.4008e-07	1	9563	161.19
ACDGVNDCVDKSDELCCK	18	2	Unmodified	_ACDGVNDCVDKSDELCCK_			0	1	CON__Q32PI4	CON__Q32PI4	CON__Q32PI4	ISO-MSMS	0	D_2h_Oe2l_2h_2uL	14	OE21_2	715.95	3	715.617	2143.83	NaN	NaN	NaN	-0.6812	-0.00048748	NaN	NaN	NaN	NaN	31.726	0.16874	31.76	31.665	31.833	0.033941								0	0	0	4.1085e-05	1	9710	108.49
ACDGVNDCVDKSDELCCK	18	2	Unmodified	_ACDGVNDCVDKSDELCCK_			0	1	CON__Q32PI4	CON__Q32PI4	CON__Q32PI4	ISO-MSMS	0	E_6h_Oe2l_2h_2uL	15	OE21_6	715.95	3	715.617	2143.83	NaN	NaN	NaN	-0.50602	-0.00036212	NaN	NaN	NaN	NaN	31.754	0.24796	31.774	31.672	31.92	0.019508								0	0	0	3.1696e-05	1	9651	114.96
ACDGVNDCVDKSDELCCK	18	2	Unmodified	_ACDGVNDCVDKSDELCCK_			0	1	CON__Q32PI4	CON__Q32PI4	CON__Q32PI4	ISO-MSMS	0	F_24h_Oe2l_2h_2uL	16	OE21_24	715.62	3	715.617	2143.83	NaN	NaN	NaN	-0.027742	-1.9852e-05	NaN	NaN	NaN	NaN	31.678	0.23986	31.72	31.589	31.829	0.042583								0	0	0	0.00032439	1	9754	81.51
ACDILAIDK	9	1	Unmodified	_ACDILAIDK_			0	0	sp|O00273|DFFA_HUMAN	sp|O00273|DFFA_HUMAN	sp|O00273|DFFA_HUMAN	ISO-MSMS	0	2_30min_373_2h_2uL	2	373_30	509.77	2	509.766	1017.52	NaN	NaN	NaN	-0.19126	-9.7498e-05	NaN	NaN	NaN	NaN	43.221	0.29914	43.454	43.318	43.617	0.23354								0	0	0	0.008511	1	13873	86.136
ACDILAIDK	9	1	Unmodified	_ACDILAIDK_			0	0	sp|O00273|DFFA_HUMAN	sp|O00273|DFFA_HUMAN	sp|O00273|DFFA_HUMAN	ISO-MSMS	0	3_1h_373_2h_2uL	3	373_1	509.77	2	509.766	1017.52	NaN	NaN	NaN	-0.87865	-0.00044791	NaN	NaN	NaN	NaN	43.358	0.29618	43.422	43.29	43.586	0.064598								0	0	0	0.008511	1	13927	86.136
ACDILAIDK	9	1	Unmodified	_ACDILAIDK_			0	0	sp|O00273|DFFA_HUMAN	sp|O00273|DFFA_HUMAN	sp|O00273|DFFA_HUMAN	ISO-MSMS	0	B_30min_Oe2l_2h_2uL	12	OE21_30	509.77	2	509.766	1017.52	NaN	NaN	NaN	-1.1639	-0.00059334	NaN	NaN	NaN	NaN	43.478	0.40548	43.441	43.306	43.712	-0.036495								0	0	0	0.0054891	1	13912	94.85
ACDILAIDK	9	1	Unmodified	_ACDILAIDK_			0	0	sp|O00273|DFFA_HUMAN	sp|O00273|DFFA_HUMAN	sp|O00273|DFFA_HUMAN	ISO-MSMS	0	C_1h_Oe2l_2h_2uL	13	OE21_1	509.77	2	509.766	1017.52	NaN	NaN	NaN	-0.56963	-0.00029038	NaN	NaN	NaN	NaN	43.507	0.26928	43.425	43.281	43.55	-0.08152								0	0	0	0.0018359	1	13899	107.69
ACDILAIDK	9	1	Unmodified	_ACDILAIDK_			0	0	sp|O00273|DFFA_HUMAN	sp|O00273|DFFA_HUMAN	sp|O00273|DFFA_HUMAN	ISO-MSMS	0	F_24h_Oe2l_2h_2uL	16	OE21_24	509.77	2	509.766	1017.52	NaN	NaN	NaN	-1.021	-0.00052047	NaN	NaN	NaN	NaN	43.401	0.29467	43.37	43.237	43.532	-0.030495								0	0	0	0.0018697	1	14099	107
ACEFAGFQCQIQFGPHNEQK	20	1	Unmodified	_ACEFAGFQCQIQFGPHNEQK_			0	0	sp|Q9Y490|TLN1_HUMAN	sp|Q9Y490|TLN1_HUMAN	sp|Q9Y490|TLN1_HUMAN	ISO-MSMS	0	2_30min_373_2h_2uL	2	373_30	799.69	3	799.356	2395.05	NaN	NaN	NaN	-0.73286	-0.00058582	NaN	NaN	NaN	NaN	51.46	0.42726	51.761	51.597	52.024	0.30014								0	0	0	5.5724e-07	1	16862	138.07
ACEFAGFQCQIQFGPHNEQK	20	1	Unmodified	_ACEFAGFQCQIQFGPHNEQK_			0	0	sp|Q9Y490|TLN1_HUMAN	sp|Q9Y490|TLN1_HUMAN	sp|Q9Y490|TLN1_HUMAN	ISO-MSMS	0	3_1h_373_2h_2uL	3	373_1	799.69	3	799.356	2395.05	NaN	NaN	NaN	0.081991	6.554e-05	NaN	NaN	NaN	NaN	51.647	0.3697	51.779	51.644	52.014	0.1312								0	0	0	7.1714e-06	1	16925	116.13
ACEFAGFQCQIQFGPHNEQK	20	1	Unmodified	_ACEFAGFQCQIQFGPHNEQK_			0	0	sp|Q9Y490|TLN1_HUMAN	sp|Q9Y490|TLN1_HUMAN	sp|Q9Y490|TLN1_HUMAN	ISO-MSMS	0	4_2h_373_2h_2uL	4	373_2	799.69	3	799.356	2395.05	NaN	NaN	NaN	-0.32637	-0.00026088	NaN	NaN	NaN	NaN	51.764	0.36938	51.732	51.561	51.931	-0.031746								0	0	0	5.5213e-10	1	16992	181.41
ACEFAGFQCQIQFGPHNEQK	20	1	Unmodified	_ACEFAGFQCQIQFGPHNEQK_			0	0	sp|Q9Y490|TLN1_HUMAN	sp|Q9Y490|TLN1_HUMAN	sp|Q9Y490|TLN1_HUMAN	ISO-MSMS	0	5_6h_373_2h_2uL	5	373_6	799.69	3	799.356	2395.05	NaN	NaN	NaN	0.48494	0.00038764	NaN	NaN	NaN	NaN	51.678	0.34661	51.767	51.643	51.99	0.088421								0	0	0	0.00010697	1	16949	80.238
ACEFAGFQCQIQFGPHNEQK	20	1	Unmodified	_ACEFAGFQCQIQFGPHNEQK_			0	0	sp|Q9Y490|TLN1_HUMAN	sp|Q9Y490|TLN1_HUMAN	sp|Q9Y490|TLN1_HUMAN	ISO-MSMS	0	6_24h_373_2h_2uL	6	373_24	799.69	3	799.356	2395.05	NaN	NaN	NaN	-0.38173	-0.00030514	NaN	NaN	NaN	NaN	51.304	0.49384	51.595	51.443	51.937	0.29106								0	0	0	1.1424e-06	1	17037	133.47
ACEPGFSYSEEVCR	14	0	Unmodified	_ACEPGFSYSEEVCR_			0	0	sp|P49767|VEGFC_HUMAN	sp|P49767|VEGFC_HUMAN	sp|P49767|VEGFC_HUMAN	ISO-MSMS	-1	4_2h_373_2h_2uL	4	373_2	846.35	2	845.845	1689.68	NaN	NaN	NaN	-0.25168	-0.00021289	NaN	NaN	NaN	NaN	42.754	0.30299	42.656	42.513	42.816	-0.098347								0	0	0	8.3528e-05	1	13704	150.04
ACEPGFSYSEEVCR	14	0	Unmodified	_ACEPGFSYSEEVCR_			0	0	sp|P49767|VEGFC_HUMAN	sp|P49767|VEGFC_HUMAN	sp|P49767|VEGFC_HUMAN	ISO-MSMS	-1	5_6h_373_2h_2uL	5	373_6	845.84	2	845.845	1689.68	NaN	NaN	NaN	-0.34885	-0.00029508	NaN	NaN	NaN	NaN	42.586	0.35741	42.608	42.46	42.817	0.021816								0	0	0	6.6519e-06	1	13621	173.64
ACEPGFSYSEEVCR	14	0	Unmodified	_ACEPGFSYSEEVCR_			0	0	sp|P49767|VEGFC_HUMAN	sp|P49767|VEGFC_HUMAN	sp|P49767|VEGFC_HUMAN	ISO-MSMS	-1	6_24h_373_2h_2uL	6	373_24	846.35	2	845.845	1689.68	NaN	NaN	NaN	-0.4193	-0.00035466	NaN	NaN	NaN	NaN	42.545	0.36818	42.671	42.496	42.864	0.12666								0	0	0	4.9022e-06	1	13793	179.57
ACEPGVDYVYK	11	1	Unmodified	_ACEPGVDYVYK_			0	0	CON__Q2UVX4;sp|P01024|CO3_HUMAN	CON__Q2UVX4;sp|P01024|CO3_HUMAN	CON__Q2UVX4	ISO-MSMS	0	2_30min_373_2h_2uL	2	373_30	650.8	2	650.798	1299.58	NaN	NaN	NaN	-0.35123	-0.00022858	NaN	NaN	NaN	NaN	39.301	0.35752	39.535	39.348	39.705	0.23353								0	0	0	0.0096839	1	12396	74.173
ACEPGVDYVYK	11	1	Unmodified	_ACEPGVDYVYK_			0	0	CON__Q2UVX4;sp|P01024|CO3_HUMAN	CON__Q2UVX4;sp|P01024|CO3_HUMAN	CON__Q2UVX4	ISO-MSMS	0	3_1h_373_2h_2uL	3	373_1	650.8	2	650.798	1299.58	NaN	NaN	NaN	-0.40952	-0.00026651	NaN	NaN	NaN	NaN	39.414	0.6214	39.479	39.291	39.913	0.064598								0	0	0	0.0096839	1	12427	74.173
ACEPGVDYVYK	11	1	Unmodified	_ACEPGVDYVYK_			0	0	CON__Q2UVX4;sp|P01024|CO3_HUMAN	CON__Q2UVX4;sp|P01024|CO3_HUMAN	CON__Q2UVX4	ISO-MSMS	0	4_2h_373_2h_2uL	4	373_2	650.8	2	650.798	1299.58	NaN	NaN	NaN	-0.46533	-0.00030283	NaN	NaN	NaN	NaN	39.55	0.65221	39.451	39.171	39.824	-0.098351								0	0	0	0.0052483	1	12496	81.972
ACEPGVDYVYK	11	1	Unmodified	_ACEPGVDYVYK_			0	0	CON__Q2UVX4;sp|P01024|CO3_HUMAN	CON__Q2UVX4;sp|P01024|CO3_HUMAN	CON__Q2UVX4	ISO-MSMS	0	5_6h_373_2h_2uL	5	373_6	650.8	2	650.798	1299.58	NaN	NaN	NaN	-0.15495	-0.00010084	NaN	NaN	NaN	NaN	39.422	0.60704	39.444	39.223	39.83	0.021816								0	0	0	0.0029043	1	12442	93.178
ACEPGVDYVYK	11	1	Unmodified	_ACEPGVDYVYK_			0	0	CON__Q2UVX4;sp|P01024|CO3_HUMAN	CON__Q2UVX4;sp|P01024|CO3_HUMAN	CON__Q2UVX4	MULTI-MSMS		6_24h_373_2h_2uL	6	373_24	651.3	2	650.798	1299.58	44335.9	0.077767	5.0611e-05	-0.52956	-0.00034464	-0.4518	-0.00029403	650.798	653.807	39.3	0.37114	39.525	39.374	39.745	0.22446					48	13	7	0	0	0	0.025058	1	12592	72.607
ACEPGVDYVYK	11	1	Unmodified	_ACEPGVDYVYK_			0	0	CON__Q2UVX4;sp|P01024|CO3_HUMAN	CON__Q2UVX4;sp|P01024|CO3_HUMAN	CON__Q2UVX4	ISO-MSMS	0	B_30min_Oe2l_2h_2uL	12	OE21_30	650.8	2	650.798	1299.58	NaN	NaN	NaN	-0.043002	-2.7986e-05	NaN	NaN	NaN	NaN	39.531	0.36588	39.494	39.322	39.687	-0.036495								0	0	0	0.0059711	1	12443	78.516
ACEPGVDYVYK	11	1	Unmodified	_ACEPGVDYVYK_			0	0	CON__Q2UVX4;sp|P01024|CO3_HUMAN	CON__Q2UVX4;sp|P01024|CO3_HUMAN	CON__Q2UVX4	ISO-MSMS	0	C_1h_Oe2l_2h_2uL	13	OE21_1	650.8	2	650.798	1299.58	NaN	NaN	NaN	-0.30042	-0.00019551	NaN	NaN	NaN	NaN	39.572	0.72	39.491	39.236	39.956	-0.08152								0	0	0	0.0096839	1	12436	74.173
ACEPGVDYVYK	11	1	Unmodified	_ACEPGVDYVYK_			0	0	CON__Q2UVX4;sp|P01024|CO3_HUMAN	CON__Q2UVX4;sp|P01024|CO3_HUMAN	CON__Q2UVX4	ISO-MSMS	0	D_2h_Oe2l_2h_2uL	14	OE21_2	650.8	2	650.798	1299.58	NaN	NaN	NaN	-0.37233	-0.00024231	NaN	NaN	NaN	NaN	39.452	0.32633	39.414	39.268	39.595	-0.037319								0	0	0	0.016054	1	12560	72.325
ACEPGVDYVYK	11	1	Unmodified	_ACEPGVDYVYK_			0	0	CON__Q2UVX4;sp|P01024|CO3_HUMAN	CON__Q2UVX4;sp|P01024|CO3_HUMAN	CON__Q2UVX4	ISO-MSMS	0	E_6h_Oe2l_2h_2uL	15	OE21_6	650.8	2	650.798	1299.58	NaN	NaN	NaN	-0.08605	-5.6001e-05	NaN	NaN	NaN	NaN	39.595	0.35785	39.449	39.326	39.683	-0.14671								0	0	0	0.0096839	1	12507	74.173
ACEPGVDYVYK	11	1	Unmodified	_ACEPGVDYVYK_			0	0	CON__Q2UVX4;sp|P01024|CO3_HUMAN	CON__Q2UVX4;sp|P01024|CO3_HUMAN	CON__Q2UVX4	ISO-MSMS	0	F_24h_Oe2l_2h_2uL	16	OE21_24	650.8	2	650.798	1299.58	NaN	NaN	NaN	-0.86017	-0.00055979	NaN	NaN	NaN	NaN	39.535	0.35447	39.505	39.346	39.7	-0.030491								0	0	0	0.0051075	1	12669	82.645
ACFHCETCK	9	1	Unmodified	_ACFHCETCK_			0	0	sp|Q14847|LASP1_HUMAN	sp|Q14847|LASP1_HUMAN	sp|Q14847|LASP1_HUMAN	ISO-MSMS	0	2_30min_373_2h_2uL	2	373_30	606.73	2	606.733	1211.45	NaN	NaN	NaN	-0.95325	-0.00057837	NaN	NaN	NaN	NaN	17.684	0.27781	18.117	18.007	18.285	0.43335								0	0	0	0.00023152	1	4491	203.93
ACFHCETCK	9	1	Unmodified	_ACFHCETCK_			0	0	sp|Q14847|LASP1_HUMAN	sp|Q14847|LASP1_HUMAN	sp|Q14847|LASP1_HUMAN	ISO-MSMS	0	2_30min_373_2h_2uL	2	373_30	404.83	3	404.825	1211.45	NaN	NaN	NaN	-1.0313	-0.0004175	NaN	NaN	NaN	NaN	17.684	0.4943	18.117	17.977	18.471	0.43335								0	0	0	0.0022565	1	4498	87.913
ACFHCETCK	9	1	Unmodified	_ACFHCETCK_			0	0	sp|Q14847|LASP1_HUMAN	sp|Q14847|LASP1_HUMAN	sp|Q14847|LASP1_HUMAN	ISO-MSMS	0	3_1h_373_2h_2uL	3	373_1	404.82	3	404.825	1211.45	NaN	NaN	NaN	-0.66387	-0.00026875	NaN	NaN	NaN	NaN	17.675	0.97655	18.034	17.924	18.9	0.35888								0	0	0	0.0027867	1	4471	80.755
ACFHCETCK	9	1	Unmodified	_ACFHCETCK_			0	0	sp|Q14847|LASP1_HUMAN	sp|Q14847|LASP1_HUMAN	sp|Q14847|LASP1_HUMAN	ISO-MSMS	0	3_1h_373_2h_2uL	3	373_1	606.73	2	606.733	1211.45	NaN	NaN	NaN	-0.30998	-0.00018807	NaN	NaN	NaN	NaN	17.675	0.28142	18.034	17.891	18.172	0.35888								0	0	0	0.00027871	1	4472	198.92
ACFHCETCK	9	1	Unmodified	_ACFHCETCK_			0	0	sp|Q14847|LASP1_HUMAN	sp|Q14847|LASP1_HUMAN	sp|Q14847|LASP1_HUMAN	ISO-MSMS	0	4_2h_373_2h_2uL	4	373_2	606.73	2	606.733	1211.45	NaN	NaN	NaN	-1.1207	-0.00067995	NaN	NaN	NaN	NaN	17.815	0.29327	18.015	17.889	18.182	0.19986								0	0	0	0.00023057	1	4540	204.03
ACFHCETCK	9	1	Unmodified	_ACFHCETCK_			0	0	sp|Q14847|LASP1_HUMAN	sp|Q14847|LASP1_HUMAN	sp|Q14847|LASP1_HUMAN	ISO-MSMS	0	4_2h_373_2h_2uL	4	373_2	404.82	3	404.825	1211.45	NaN	NaN	NaN	-0.93	-0.00037649	NaN	NaN	NaN	NaN	17.815	0.59193	18.015	17.889	18.481	0.19986								0	0	0	0.0056445	1	4546	74.376
ACFHCETCK	9	1	Unmodified	_ACFHCETCK_			0	0	sp|Q14847|LASP1_HUMAN	sp|Q14847|LASP1_HUMAN	sp|Q14847|LASP1_HUMAN	ISO-MSMS	0	5_6h_373_2h_2uL	5	373_6	606.73	2	606.733	1211.45	NaN	NaN	NaN	-0.94597	-0.00057395	NaN	NaN	NaN	NaN	17.661	0.24088	18.074	17.97	18.211	0.4131								0	0	0	0.00023057	1	4517	204.03
ACFHCETCK	9	1	Unmodified	_ACFHCETCK_			0	0	sp|Q14847|LASP1_HUMAN	sp|Q14847|LASP1_HUMAN	sp|Q14847|LASP1_HUMAN	ISO-MSMS	0	5_6h_373_2h_2uL	5	373_6	404.83	3	404.825	1211.45	NaN	NaN	NaN	-1.1525	-0.00046657	NaN	NaN	NaN	NaN	17.661	0.27257	18.074	17.938	18.211	0.4131								0	0	0	0.0032907	1	4522	83.623
ACFHCETCK	9	1	Unmodified	_ACFHCETCK_			0	0	sp|Q14847|LASP1_HUMAN	sp|Q14847|LASP1_HUMAN	sp|Q14847|LASP1_HUMAN	ISO-MSMS	0	6_24h_373_2h_2uL	6	373_24	606.73	2	606.733	1211.45	NaN	NaN	NaN	-0.69126	-0.00041941	NaN	NaN	NaN	NaN	17.772	0.30513	18.192	18.053	18.358	0.42013								0	0	0	0.00030857	1	4629	190.52
ACFHCETCK	9	1	Unmodified	_ACFHCETCK_			0	0	sp|Q14847|LASP1_HUMAN	sp|Q14847|LASP1_HUMAN	sp|Q14847|LASP1_HUMAN	ISO-MSMS	0	6_24h_373_2h_2uL	6	373_24	404.82	3	404.825	1211.45	NaN	NaN	NaN	-0.81059	-0.00032815	NaN	NaN	NaN	NaN	17.772	0.33442	18.193	18.053	18.387	0.42013								0	0	0	0.014801	1	4633	60.518
ACFHCETCK	9	1	Unmodified	_ACFHCETCK_			0	0	sp|Q14847|LASP1_HUMAN	sp|Q14847|LASP1_HUMAN	sp|Q14847|LASP1_HUMAN	ISO-MSMS	0	B_30min_Oe2l_2h_2uL	12	OE21_30	404.82	3	404.825	1211.45	NaN	NaN	NaN	-0.57481	-0.0002327	NaN	NaN	NaN	NaN	17.686	0.27789	18.049	17.919	18.197	0.36255								0	0	0	0.0045879	1	4502	70.908
ACFHCETCK	9	1	Unmodified	_ACFHCETCK_			0	0	sp|Q14847|LASP1_HUMAN	sp|Q14847|LASP1_HUMAN	sp|Q14847|LASP1_HUMAN	ISO-MSMS	0	B_30min_Oe2l_2h_2uL	12	OE21_30	606.73	2	606.733	1211.45	NaN	NaN	NaN	-1.0457	-0.00063448	NaN	NaN	NaN	NaN	17.672	0.18592	18.035	17.949	18.134	0.36255								0	0	0	0.00037406	1	4507	151.04
ACFHCETCK	9	1	Unmodified	_ACFHCETCK_			0	0	sp|Q14847|LASP1_HUMAN	sp|Q14847|LASP1_HUMAN	sp|Q14847|LASP1_HUMAN	ISO-MSMS	0	C_1h_Oe2l_2h_2uL	13	OE21_1	606.73	2	606.733	1211.45	NaN	NaN	NaN	-1.5095	-0.00091588	NaN	NaN	NaN	NaN	17.769	0.184	18.087	17.982	18.166	0.31752								0	0	0	0.00035801	1	4546	153.04
ACFHCETCK	9	1	Unmodified	_ACFHCETCK_			0	0	sp|Q14847|LASP1_HUMAN	sp|Q14847|LASP1_HUMAN	sp|Q14847|LASP1_HUMAN	ISO-MSMS	0	C_1h_Oe2l_2h_2uL	13	OE21_1	404.82	3	404.825	1211.45	NaN	NaN	NaN	-1.1833	-0.00047905	NaN	NaN	NaN	NaN	17.769	0.28004	18.087	17.982	18.262	0.31752								0	0	0	0.015879	1	4550	56.209
ACFHCETCK	9	1	Unmodified	_ACFHCETCK_			0	0	sp|Q14847|LASP1_HUMAN	sp|Q14847|LASP1_HUMAN	sp|Q14847|LASP1_HUMAN	ISO-MSMS	0	D_2h_Oe2l_2h_2uL	14	OE21_2	404.82	3	404.825	1211.45	NaN	NaN	NaN	-0.85441	-0.00034588	NaN	NaN	NaN	NaN	17.792	0.33083	18.155	18.019	18.35	0.36283								0	0	0	0.0069836	1	4601	63.184
ACFHCETCK	9	1	Unmodified	_ACFHCETCK_			0	0	sp|Q14847|LASP1_HUMAN	sp|Q14847|LASP1_HUMAN	sp|Q14847|LASP1_HUMAN	ISO-MSMS	0	D_2h_Oe2l_2h_2uL	14	OE21_2	606.73	2	606.733	1211.45	NaN	NaN	NaN	-0.84588	-0.00051322	NaN	NaN	NaN	NaN	17.791	0.23975	18.154	18.049	18.289	0.36283								0	0	0	0.0014547	1	4606	115.49
ACFHCETCK	9	1	Unmodified	_ACFHCETCK_			0	0	sp|Q14847|LASP1_HUMAN	sp|Q14847|LASP1_HUMAN	sp|Q14847|LASP1_HUMAN	ISO-MSMS	0	E_6h_Oe2l_2h_2uL	15	OE21_6	606.73	2	606.733	1211.45	NaN	NaN	NaN	-1.7318	-0.0010507	NaN	NaN	NaN	NaN	17.732	0.21614	18.08	17.988	18.204	0.3484								0	0	0	0.00033522	1	4543	155.88
ACFHCETCK	9	1	Unmodified	_ACFHCETCK_			0	0	sp|Q14847|LASP1_HUMAN	sp|Q14847|LASP1_HUMAN	sp|Q14847|LASP1_HUMAN	ISO-MSMS	0	E_6h_Oe2l_2h_2uL	15	OE21_6	404.82	3	404.825	1211.45	NaN	NaN	NaN	-1.4485	-0.00058638	NaN	NaN	NaN	NaN	17.749	0.30763	18.098	17.959	18.266	0.3484								0	0	0	0.033089	1	4552	57.55
ACFHCETCK	9	1	Unmodified	_ACFHCETCK_			0	0	sp|Q14847|LASP1_HUMAN	sp|Q14847|LASP1_HUMAN	sp|Q14847|LASP1_HUMAN	ISO-MSMS	0	F_24h_Oe2l_2h_2uL	16	OE21_24	606.73	2	606.733	1211.45	NaN	NaN	NaN	-1.0739	-0.00065158	NaN	NaN	NaN	NaN	17.744	0.20931	18.115	18.011	18.22	0.37147								0	0	0	0.00026576	1	4596	164.53
ACFHCETCK	9	1	Unmodified	_ACFHCETCK_			0	0	sp|Q14847|LASP1_HUMAN	sp|Q14847|LASP1_HUMAN	sp|Q14847|LASP1_HUMAN	ISO-MSMS	0	F_24h_Oe2l_2h_2uL	16	OE21_24	404.82	3	404.825	1211.45	NaN	NaN	NaN	-0.56229	-0.00022763	NaN	NaN	NaN	NaN	17.744	0.33268	18.115	17.978	18.311	0.37147								0	0	0	0.042863	1	4604	54.982
ACGADSYEMEEDGVRK	16	1	Unmodified	_ACGADSYEMEEDGVRK_			0	1	sp|P00533|EGFR_HUMAN	sp|P00533|EGFR_HUMAN	sp|P00533|EGFR_HUMAN	ISO-MSMS	0	C_1h_Oe2l_2h_2uL	13	OE21_1	606.59	3	606.254	1815.74	NaN	NaN	NaN	-0.64908	-0.00039351	NaN	NaN	NaN	NaN	29.933	0.20679	30.085	29.959	30.166	0.1513								0	0	0	0.01286	1	8937	62.055
ACGADSYEMEEDGVRK	16	1	Unmodified	_ACGADSYEMEEDGVRK_			0	1	sp|P00533|EGFR_HUMAN	sp|P00533|EGFR_HUMAN	sp|P00533|EGFR_HUMAN	ISO-MSMS	0	E_6h_Oe2l_2h_2uL	15	OE21_6	606.25	3	606.254	1815.74	NaN	NaN	NaN	-0.073403	-4.4501e-05	NaN	NaN	NaN	NaN	30.015	0.26456	30.101	29.984	30.249	0.086115								0	0	0	0.00030207	1	9002	94.461
ACGCAAAPDVK	11	1	Unmodified	_ACGCAAAPDVK_			0	0	sp|P24821|TENA_HUMAN	sp|P24821|TENA_HUMAN	sp|P24821|TENA_HUMAN	ISO-MSMS	0	D_2h_Oe2l_2h_2uL	14	OE21_2	560.25	2	560.25	1118.48	NaN	NaN	NaN	0.087368	4.8948e-05	NaN	NaN	NaN	NaN	22.745	0.30264	23.008	22.886	23.189	0.26322								0	0	0	0.07016	1	6419	56.632
ACGCAAAPDVK	11	1	Unmodified	_ACGCAAAPDVK_			0	0	sp|P24821|TENA_HUMAN	sp|P24821|TENA_HUMAN	sp|P24821|TENA_HUMAN	ISO-MSMS	0	E_6h_Oe2l_2h_2uL	15	OE21_6	560.25	2	560.25	1118.48	NaN	NaN	NaN	-0.28887	-0.00016184	NaN	NaN	NaN	NaN	22.748	0.26473	22.997	22.848	23.112	0.24879								0	0	0	0.0056124	1	6339	80.231
ACGCAAAPDVK	11	1	Unmodified	_ACGCAAAPDVK_			0	0	sp|P24821|TENA_HUMAN	sp|P24821|TENA_HUMAN	sp|P24821|TENA_HUMAN	MULTI-MSMS		F_24h_Oe2l_2h_2uL	16	OE21_24	560.25	2	560.25	1118.48	46275.2	-0.095056	-5.3255e-05	1.9854	0.0011123	1.8903	0.001059	560.25	563.763	22.763	0.60237	23.034	22.718	23.32	0.27186					87	21	10	0	0	0	0.0012165	2	6420	101.9
ACGDSTLTQITAGLDPVGR	19	0	Unmodified	_ACGDSTLTQITAGLDPVGR_			0	0	sp|P62879|GBB2_HUMAN	sp|P62879|GBB2_HUMAN	sp|P62879|GBB2_HUMAN	ISO-MSMS	-1	2_30min_373_2h_2uL	2	373_30	644.66	3	644.655	1930.94	NaN	NaN	NaN	-0.11443	-7.3767e-05	NaN	NaN	NaN	NaN	61.837	0.21861	62.07	61.961	62.18	0.23354								0	0	0	1.9613e-05	1	20548	83.253
ACGDSTLTQITAGLDPVGR	19	0	Unmodified	_ACGDSTLTQITAGLDPVGR_			0	0	sp|P62879|GBB2_HUMAN	sp|P62879|GBB2_HUMAN	sp|P62879|GBB2_HUMAN	ISO-MSMS	-1	4_2h_373_2h_2uL	4	373_2	644.66	3	644.655	1930.94	NaN	NaN	NaN	-0.09367	-6.0385e-05	NaN	NaN	NaN	NaN	62.111	0.29874	62.013	61.863	62.162	-0.098351								0	0	0	1.1826e-05	1	20641	92.307
ACGDSTLTQITAGLDPVGR	19	0	Unmodified	_ACGDSTLTQITAGLDPVGR_			0	0	sp|P62879|GBB2_HUMAN	sp|P62879|GBB2_HUMAN	sp|P62879|GBB2_HUMAN	ISO-MSMS	-1	5_6h_373_2h_2uL	5	373_6	644.99	3	644.655	1930.94	NaN	NaN	NaN	-0.1179	-7.6007e-05	NaN	NaN	NaN	NaN	62.014	0.27558	62.036	61.893	62.169	0.021816								0	0	0	0.00020697	1	20566	54.764
ACGDSTLTQITAGLDPVGR	19	0	Unmodified	_ACGDSTLTQITAGLDPVGR_			0	0	sp|P62879|GBB2_HUMAN	sp|P62879|GBB2_HUMAN	sp|P62879|GBB2_HUMAN	ISO-MSMS	-1	5_6h_373_2h_2uL	5	373_6	966.98	2	966.478	1930.94	NaN	NaN	NaN	-1.8667	-0.0018041	NaN	NaN	NaN	NaN	62	0.25935	62.022	61.909	62.169	0.021816								0	0	0	0.018152	1	20571	57.804
ACGDSTLTQITAGLDPVGR	19	0	Unmodified	_ACGDSTLTQITAGLDPVGR_			0	0	sp|P62879|GBB2_HUMAN	sp|P62879|GBB2_HUMAN	sp|P62879|GBB2_HUMAN	ISO-MSMS	-1	B_30min_Oe2l_2h_2uL	12	OE21_30	644.99	3	644.655	1930.94	NaN	NaN	NaN	-0.26779	-0.00017264	NaN	NaN	NaN	NaN	62.08	0.28853	62.044	61.903	62.192	-0.036495								0	0	0	4.9781e-06	1	20531	98.062
ACGDSTLTQITAGLDPVGR	19	0	Unmodified	_ACGDSTLTQITAGLDPVGR_			0	0	sp|P62879|GBB2_HUMAN	sp|P62879|GBB2_HUMAN	sp|P62879|GBB2_HUMAN	ISO-MSMS	-1	B_30min_Oe2l_2h_2uL	12	OE21_30	966.98	2	966.478	1930.94	NaN	NaN	NaN	-1.0082	-0.00097444	NaN	NaN	NaN	NaN	62.089	0.28853	62.052	61.903	62.192	-0.036491								0	0	0	5.1181e-18	1	20538	228.8
ACGDSTLTQITAGLDPVGR	19	0	Unmodified	_ACGDSTLTQITAGLDPVGR_			0	0	sp|P62879|GBB2_HUMAN	sp|P62879|GBB2_HUMAN	sp|P62879|GBB2_HUMAN	ISO-MSMS	-1	C_1h_Oe2l_2h_2uL	13	OE21_1	966.48	2	966.478	1930.94	NaN	NaN	NaN	-1.071	-0.0010351	NaN	NaN	NaN	NaN	62.131	0.27145	62.05	61.892	62.163	-0.08152								0	0	0	2.4463e-09	1	20528	182.33
ACGDSTLTQITAGLDPVGR	19	0	Unmodified	_ACGDSTLTQITAGLDPVGR_			0	0	sp|P62879|GBB2_HUMAN	sp|P62879|GBB2_HUMAN	sp|P62879|GBB2_HUMAN	ISO-MSMS	-1	C_1h_Oe2l_2h_2uL	13	OE21_1	644.99	3	644.655	1930.94	NaN	NaN	NaN	0.096363	6.2121e-05	NaN	NaN	NaN	NaN	62.135	0.30295	62.053	61.892	62.195	-0.08152								0	0	0	4.2648e-06	1	20529	99.891
ACGDSTLTQITAGLDPVGR	19	0	Unmodified	_ACGDSTLTQITAGLDPVGR_			0	0	sp|P62879|GBB2_HUMAN	sp|P62879|GBB2_HUMAN	sp|P62879|GBB2_HUMAN	ISO-MSMS	-1	D_2h_Oe2l_2h_2uL	14	OE21_2	966.98	2	966.478	1930.94	NaN	NaN	NaN	-0.10621	-0.00010265	NaN	NaN	NaN	NaN	62.089	0.32907	62.052	61.889	62.218	-0.037319								0	0	0	1.8535e-13	1	20743	204.13
ACGDSTLTQITAGLDPVGR	19	0	Unmodified	_ACGDSTLTQITAGLDPVGR_			0	0	sp|P62879|GBB2_HUMAN	sp|P62879|GBB2_HUMAN	sp|P62879|GBB2_HUMAN	ISO-MSMS	-1	D_2h_Oe2l_2h_2uL	14	OE21_2	644.99	3	644.655	1930.94	NaN	NaN	NaN	0.11042	7.1185e-05	NaN	NaN	NaN	NaN	62.097	0.32952	62.06	61.858	62.187	-0.037319								0	0	0	1.0611e-06	1	20745	105.9
ACGDSTLTQITAGLDPVGR	19	0	Unmodified	_ACGDSTLTQITAGLDPVGR_			0	0	sp|P62879|GBB2_HUMAN	sp|P62879|GBB2_HUMAN	sp|P62879|GBB2_HUMAN	ISO-MSMS	-1	E_6h_Oe2l_2h_2uL	15	OE21_6	966.98	2	966.478	1930.94	NaN	NaN	NaN	-0.050179	-4.8497e-05	NaN	NaN	NaN	NaN	62.182	0.41127	62.035	61.832	62.243	-0.14671								0	0	0	1.8765e-06	1	20583	145.71
ACGDSTLTQITAGLDPVGR	19	0	Unmodified	_ACGDSTLTQITAGLDPVGR_			0	0	sp|P62879|GBB2_HUMAN	sp|P62879|GBB2_HUMAN	sp|P62879|GBB2_HUMAN	ISO-MSMS	-1	E_6h_Oe2l_2h_2uL	15	OE21_6	644.66	3	644.655	1930.94	NaN	NaN	NaN	0.35623	0.00022965	NaN	NaN	NaN	NaN	62.181	0.50518	62.034	61.862	62.368	-0.14671								0	0	0	1.303e-06	1	20593	103.88
ACGDSTLTQITAGLDPVGR	19	0	Unmodified	_ACGDSTLTQITAGLDPVGR_			0	0	sp|P62879|GBB2_HUMAN	sp|P62879|GBB2_HUMAN	sp|P62879|GBB2_HUMAN	ISO-MSMS	-1	F_24h_Oe2l_2h_2uL	16	OE21_24	644.99	3	644.655	1930.94	NaN	NaN	NaN	-0.20186	-0.00013013	NaN	NaN	NaN	NaN	62.127	0.43293	62.097	61.919	62.351	-0.030491								0	0	0	6.0267e-07	1	20850	112.82
ACGDSTLTQITAGLDPVGR	19	0	Unmodified	_ACGDSTLTQITAGLDPVGR_			0	0	sp|P62879|GBB2_HUMAN	sp|P62879|GBB2_HUMAN	sp|P62879|GBB2_HUMAN	ISO-MSMS	-1	F_24h_Oe2l_2h_2uL	16	OE21_24	966.48	2	966.478	1930.94	NaN	NaN	NaN	-0.097976	-9.4691e-05	NaN	NaN	NaN	NaN	62.139	0.27921	62.108	61.949	62.228	-0.030491								0	0	0	2.3812e-13	1	20853	198.23
ACGLNFADLMAR	12	0	Unmodified	_ACGLNFADLMAR_			0	0	sp|Q99536|VAT1_HUMAN	sp|Q99536|VAT1_HUMAN	sp|Q99536|VAT1_HUMAN	ISO-MSMS	-1	2_30min_373_2h_2uL	2	373_30	669.82	2	669.818	1337.62	NaN	NaN	NaN	0.94544	0.00063328	NaN	NaN	NaN	NaN	61.938	0.52297	62.171	61.867	62.39	0.23354								0	0	0	3.1019e-06	1	20569	141.02
ACGLNFADLMAR	12	0	Unmodified	_ACGLNFADLMAR_			0	0	sp|Q99536|VAT1_HUMAN	sp|Q99536|VAT1_HUMAN	sp|Q99536|VAT1_HUMAN	ISO-MSMS	-1	3_1h_373_2h_2uL	3	373_1	669.82	2	669.818	1337.62	NaN	NaN	NaN	1.078	0.00072205	NaN	NaN	NaN	NaN	62.115	0.51626	62.18	61.881	62.398	0.064594								0	0	0	1.7312e-06	1	20625	156.62
ACGLNFADLMAR	12	0	Unmodified	_ACGLNFADLMAR_			0	0	sp|Q99536|VAT1_HUMAN	sp|Q99536|VAT1_HUMAN	sp|Q99536|VAT1_HUMAN	ISO-MSMS	-1	4_2h_373_2h_2uL	4	373_2	669.82	2	669.818	1337.62	NaN	NaN	NaN	0.97195	0.00065103	NaN	NaN	NaN	NaN	62.248	0.54987	62.15	61.817	62.366	-0.098354								0	0	0	8.5916e-07	1	20668	184.87
ACGLNFADLMAR	12	0	Unmodified	_ACGLNFADLMAR_			0	0	sp|Q99536|VAT1_HUMAN	sp|Q99536|VAT1_HUMAN	sp|Q99536|VAT1_HUMAN	ISO-MSMS	-1	5_6h_373_2h_2uL	5	373_6	669.82	2	669.818	1337.62	NaN	NaN	NaN	1.8052	0.0012092	NaN	NaN	NaN	NaN	62.157	0.49524	62.179	61.893	62.388	0.021816								0	0	0	9.082e-07	1	20583	177.91
ACGLNFADLMAR	12	0	Unmodified	_ACGLNFADLMAR_			0	0	sp|Q99536|VAT1_HUMAN	sp|Q99536|VAT1_HUMAN	sp|Q99536|VAT1_HUMAN	ISO-MSMS	-1	6_24h_373_2h_2uL	6	373_24	669.82	2	669.818	1337.62	NaN	NaN	NaN	0.77516	0.00051921	NaN	NaN	NaN	NaN	62.084	0.49498	62.211	61.941	62.436	0.12666								0	0	0	9.3239e-07	1	20872	174.48
ACGNFGIPCELR	12	0	Unmodified	_ACGNFGIPCELR_			0	0	sp|P22234|PUR6_HUMAN	sp|P22234|PUR6_HUMAN	sp|P22234|PUR6_HUMAN	ISO-MSMS	-1	2_30min_373_2h_2uL	2	373_30	697.32	2	697.321	1392.63	NaN	NaN	NaN	-0.54905	-0.00038286	NaN	NaN	NaN	NaN	49.364	0.30027	49.664	49.48	49.78	0.30014								0	0	0	2.9349e-06	1	16096	142.92
ACGNFGIPCELR	12	0	Unmodified	_ACGNFGIPCELR_			0	0	sp|P22234|PUR6_HUMAN	sp|P22234|PUR6_HUMAN	sp|P22234|PUR6_HUMAN	ISO-MSMS	-1	3_1h_373_2h_2uL	3	373_1	697.32	2	697.321	1392.63	NaN	NaN	NaN	-0.16491	-0.000115	NaN	NaN	NaN	NaN	49.519	0.41893	49.651	49.337	49.756	0.1312								0	0	0	3.1766e-06	1	16152	140.17
ACGNFGIPCELR	12	0	Unmodified	_ACGNFGIPCELR_			0	0	sp|P22234|PUR6_HUMAN	sp|P22234|PUR6_HUMAN	sp|P22234|PUR6_HUMAN	ISO-MSMS	-1	4_2h_373_2h_2uL	4	373_2	697.32	2	697.321	1392.63	NaN	NaN	NaN	-0.14601	-0.00010182	NaN	NaN	NaN	NaN	49.672	0.31027	49.64	49.439	49.749	-0.031746								0	0	0	9.5201e-07	1	16220	171.7
ACGNFGIPCELR	12	0	Unmodified	_ACGNFGIPCELR_			0	0	sp|P22234|PUR6_HUMAN	sp|P22234|PUR6_HUMAN	sp|P22234|PUR6_HUMAN	ISO-MSMS	-1	5_6h_373_2h_2uL	5	373_6	697.32	2	697.321	1392.63	NaN	NaN	NaN	-0.70462	-0.00049135	NaN	NaN	NaN	NaN	49.526	0.24181	49.614	49.48	49.722	0.088421								0	0	0	3.4148e-06	1	16153	137.46
ACGNFGIPCELR	12	0	Unmodified	_ACGNFGIPCELR_			0	0	sp|P22234|PUR6_HUMAN	sp|P22234|PUR6_HUMAN	sp|P22234|PUR6_HUMAN	ISO-MSMS	-1	6_24h_373_2h_2uL	6	373_24	697.32	2	697.321	1392.63	NaN	NaN	NaN	-0.2902	-0.00020236	NaN	NaN	NaN	NaN	49.4	0.27402	49.691	49.552	49.826	0.29107								0	0	0	3.0818e-06	1	16341	141.25
ACGNFGIPCELR	12	0	Unmodified	_ACGNFGIPCELR_			0	0	sp|P22234|PUR6_HUMAN	sp|P22234|PUR6_HUMAN	sp|P22234|PUR6_HUMAN	ISO-MSMS	-1	C_1h_Oe2l_2h_2uL	13	OE21_1	697.32	2	697.321	1392.63	NaN	NaN	NaN	-0.28622	-0.00019959	NaN	NaN	NaN	NaN	49.686	0.30432	49.571	49.418	49.722	-0.11452								0	0	0	1.4921e-06	1	16125	159.34
ACGNFGIPCELR	12	0	Unmodified	_ACGNFGIPCELR_			0	0	sp|P22234|PUR6_HUMAN	sp|P22234|PUR6_HUMAN	sp|P22234|PUR6_HUMAN	ISO-MSMS	-1	D_2h_Oe2l_2h_2uL	14	OE21_2	697.32	2	697.321	1392.63	NaN	NaN	NaN	0.11643	8.1188e-05	NaN	NaN	NaN	NaN	49.563	0.31036	49.587	49.39	49.7	0.024628								0	0	0	2.408e-06	1	16272	148.91
ACGNFGIPCELR	12	0	Unmodified	_ACGNFGIPCELR_			0	0	sp|P22234|PUR6_HUMAN	sp|P22234|PUR6_HUMAN	sp|P22234|PUR6_HUMAN	ISO-MSMS	-1	E_6h_Oe2l_2h_2uL	15	OE21_6	697.32	2	697.321	1392.63	NaN	NaN	NaN	0.10761	7.504e-05	NaN	NaN	NaN	NaN	49.763	0.32864	49.583	49.419	49.747	-0.17972								0	0	0	4.12e-05	1	16214	129.28
ACGNFGIPCELR	12	0	Unmodified	_ACGNFGIPCELR_			0	0	sp|P22234|PUR6_HUMAN	sp|P22234|PUR6_HUMAN	sp|P22234|PUR6_HUMAN	ISO-MSMS	-1	F_24h_Oe2l_2h_2uL	16	OE21_24	697.32	2	697.321	1392.63	NaN	NaN	NaN	-0.43308	-0.000302	NaN	NaN	NaN	NaN	49.584	0.32835	49.613	49.429	49.758	0.029648								0	0	0	1.3675e-06	1	16345	160.75
ACGSEIMQK	9	1	Unmodified	_ACGSEIMQK_			0	0	sp|P15924|DESP_HUMAN	sp|P15924|DESP_HUMAN	sp|P15924|DESP_HUMAN	ISO-MSMS	0	C_1h_Oe2l_2h_2uL	13	OE21_1	512.23	2	512.234	1022.45	NaN	NaN	NaN	-2.9085	-0.0014898	NaN	NaN	NaN	NaN	23.561	0.15069	23.779	23.673	23.823	0.21791								0	0	0	0.011065	1	6620	78.77
ACGSEIMQK	9	1	Unmodified	_ACGSEIMQK_			0	0	sp|P15924|DESP_HUMAN	sp|P15924|DESP_HUMAN	sp|P15924|DESP_HUMAN	ISO-MSMS	0	E_6h_Oe2l_2h_2uL	15	OE21_6	512.23	2	512.234	1022.45	NaN	NaN	NaN	-1.8509	-0.0009481	NaN	NaN	NaN	NaN	23.545	0.17976	23.794	23.669	23.849	0.24879								0	0	0	0.0015522	1	6637	113.5
ACGVCPLWEK	10	1	Unmodified	_ACGVCPLWEK_			0	0	CON__Q29RQ1	CON__Q29RQ1	CON__Q29RQ1	ISO-MSMS	0	5_6h_373_2h_2uL	5	373_6	610.28	2	610.284	1218.55	NaN	NaN	NaN	0.15936	9.7255e-05	NaN	NaN	NaN	NaN	44.072	0.62148	44.093	43.725	44.347	0.021812								0	0	0	0.00064786	1	14156	106.68
ACGVCPLWEK	10	1	Unmodified	_ACGVCPLWEK_			0	0	CON__Q29RQ1	CON__Q29RQ1	CON__Q29RQ1	ISO-MSMS	0	E_6h_Oe2l_2h_2uL	15	OE21_6	610.28	2	610.284	1218.55	NaN	NaN	NaN	1.7138	0.0010459	NaN	NaN	NaN	NaN	44.356	0.5199	44.209	44.031	44.551	-0.14671								0	0	0	0.0065047	1	14278	83.168
ACIDSNEDGDLSK	13	1	Unmodified	_ACIDSNEDGDLSK_			0	0	sp|P29144|TPP2_HUMAN	sp|P29144|TPP2_HUMAN	sp|P29144|TPP2_HUMAN	ISO-MSMS	0	6_24h_373_2h_2uL	6	373_24	712.3	2	712.304	1422.59	NaN	NaN	NaN	1.1592	0.00082568	NaN	NaN	NaN	NaN	28.582	0.2381	28.935	28.804	29.042	0.35294								0	0	0	0.080192	1	8616	68.107
ACIRPEISR	9	0	Unmodified	_ACIRPEISR_			0	1	sp|P26572|MGAT1_HUMAN	sp|P26572|MGAT1_HUMAN	sp|P26572|MGAT1_HUMAN	ISO-MSMS	-1	6_24h_373_2h_2uL	6	373_24	367.87	3	367.866	1100.58	NaN	NaN	NaN	-2.2472	-0.00082668	NaN	NaN	NaN	NaN	25.141	0.38056	25.561	25.464	25.844	0.41954								0	0	0	0.00066752	1	7359	103.19
ACLENLGLK	9	1	Unmodified	_ACLENLGLK_			0	0	sp|P36952|SPB5_HUMAN	sp|P36952|SPB5_HUMAN	sp|P36952|SPB5_HUMAN	ISO-MSMS	0	B_30min_Oe2l_2h_2uL	12	OE21_30	509.27	2	509.274	1016.53	NaN	NaN	NaN	-0.46911	-0.00023891	NaN	NaN	NaN	NaN	42.457	0.41338	42.421	42.229	42.642	-0.036495								0	0	0	0.0063142	1	13539	92.47
ACLENLGLK	9	1	Unmodified	_ACLENLGLK_			0	0	sp|P36952|SPB5_HUMAN	sp|P36952|SPB5_HUMAN	sp|P36952|SPB5_HUMAN	ISO-MSMS	0	C_1h_Oe2l_2h_2uL	13	OE21_1	509.27	2	509.274	1016.53	NaN	NaN	NaN	-0.5098	-0.00025963	NaN	NaN	NaN	NaN	42.51	0.44571	42.428	42.234	42.68	-0.08152								0	0	0	0.00088677	1	13540	127.12
ACLENLGLK	9	1	Unmodified	_ACLENLGLK_			0	0	sp|P36952|SPB5_HUMAN	sp|P36952|SPB5_HUMAN	sp|P36952|SPB5_HUMAN	ISO-MSMS	0	D_2h_Oe2l_2h_2uL	14	OE21_2	509.27	2	509.274	1016.53	NaN	NaN	NaN	-0.36162	-0.00018416	NaN	NaN	NaN	NaN	42.364	0.39204	42.422	42.226	42.618	0.057636								0	0	0	0.00088677	1	13644	127.12
ACLENLGLK	9	1	Unmodified	_ACLENLGLK_			0	0	sp|P36952|SPB5_HUMAN	sp|P36952|SPB5_HUMAN	sp|P36952|SPB5_HUMAN	ISO-MSMS	0	E_6h_Oe2l_2h_2uL	15	OE21_6	509.27	2	509.274	1016.53	NaN	NaN	NaN	-0.44803	-0.00022817	NaN	NaN	NaN	NaN	42.539	0.68155	42.392	42.006	42.688	-0.14671								0	0	0	0.0015332	1	13571	113.89
ACLENLGLK	9	1	Unmodified	_ACLENLGLK_			0	0	sp|P36952|SPB5_HUMAN	sp|P36952|SPB5_HUMAN	sp|P36952|SPB5_HUMAN	MULTI-MSMS		F_24h_Oe2l_2h_2uL	16	OE21_24	509.27	2	509.274	1016.53	47778.8	0.21211	0.00010802	-0.06819	-3.4728e-05	0.14392	7.3292e-05	509.274	512.283	42.381	0.41283	42.35	42.192	42.605	-0.030491					69	13	8	0	0	0	0.00029072	2	13696	127.12
ACLIFFDEIDAIGGAR	16	0	Unmodified	_ACLIFFDEIDAIGGAR_			0	0	sp|P35998|PRS7_HUMAN	sp|P35998|PRS7_HUMAN	sp|P35998|PRS7_HUMAN	ISO-MSMS	-1	B_30min_Oe2l_2h_2uL	12	OE21_30	884.94	2	884.44	1766.87	NaN	NaN	NaN	-1.1431	-0.001011	NaN	NaN	NaN	NaN	76.124	0.34837	76.087	75.952	76.301	-0.036491								0	0	0	1.9408e-05	1	25306	131.43
ACLISLGYDVENDR	14	0	Unmodified	_ACLISLGYDVENDR_			0	0	sp|O43707|ACTN4_HUMAN	sp|O43707|ACTN4_HUMAN	sp|O43707|ACTN4_HUMAN	ISO-MSMS	-1	2_30min_373_2h_2uL	2	373_30	812.89	2	812.885	1623.76	NaN	NaN	NaN	0.036031	2.9289e-05	NaN	NaN	NaN	NaN	56.792	0.27608	57.025	56.912	57.188	0.23354								0	0	0	6.9685e-07	1	18766	199.68
ACLISLGYDVENDR	14	0	Unmodified	_ACLISLGYDVENDR_			0	0	sp|O43707|ACTN4_HUMAN	sp|O43707|ACTN4_HUMAN	sp|O43707|ACTN4_HUMAN	ISO-MSMS	-1	2_30min_373_2h_2uL	2	373_30	542.26	3	542.259	1623.76	NaN	NaN	NaN	-0.2189	-0.0001187	NaN	NaN	NaN	NaN	56.807	0.27608	57.041	56.912	57.188	0.23354								0	0	0	4.6716e-05	1	18778	114.56
ACLISLGYDVENDR	14	0	Unmodified	_ACLISLGYDVENDR_			0	0	sp|O43707|ACTN4_HUMAN	sp|O43707|ACTN4_HUMAN	sp|O43707|ACTN4_HUMAN	ISO-MSMS	-1	3_1h_373_2h_2uL	3	373_1	812.89	2	812.885	1623.76	NaN	NaN	NaN	0.32701	0.00026582	NaN	NaN	NaN	NaN	56.956	0.27383	57.021	56.882	57.156	0.064598								0	0	0	5.3174e-06	1	18825	176.95
ACLISLGYDVENDR	14	0	Unmodified	_ACLISLGYDVENDR_			0	0	sp|O43707|ACTN4_HUMAN	sp|O43707|ACTN4_HUMAN	sp|O43707|ACTN4_HUMAN	ISO-MSMS	-1	3_1h_373_2h_2uL	3	373_1	542.26	3	542.259	1623.76	NaN	NaN	NaN	-0.70797	-0.0003839	NaN	NaN	NaN	NaN	56.956	0.24391	57.021	56.882	57.126	0.064598								0	0	0	6.6955e-05	1	18827	105.03
ACLISLGYDVENDR	14	0	Unmodified	_ACLISLGYDVENDR_			0	0	sp|O43707|ACTN4_HUMAN	sp|O43707|ACTN4_HUMAN	sp|O43707|ACTN4_HUMAN	ISO-MSMS	-1	4_2h_373_2h_2uL	4	373_2	812.89	2	812.885	1623.76	NaN	NaN	NaN	-0.43791	-0.00035597	NaN	NaN	NaN	NaN	57.088	0.25293	56.99	56.855	57.108	-0.098354								0	0	0	1.6476e-07	1	18888	208.6
ACLISLGYDVENDR	14	0	Unmodified	_ACLISLGYDVENDR_			0	0	sp|O43707|ACTN4_HUMAN	sp|O43707|ACTN4_HUMAN	sp|O43707|ACTN4_HUMAN	ISO-MSMS	-1	5_6h_373_2h_2uL	5	373_6	813.39	2	812.885	1623.76	NaN	NaN	NaN	-0.68888	-0.00055998	NaN	NaN	NaN	NaN	56.956	0.24903	56.978	56.866	57.115	0.021816								0	0	0	6.1994e-05	1	18784	152.7
ACLISLGYDVENDR	14	0	Unmodified	_ACLISLGYDVENDR_			0	0	sp|O43707|ACTN4_HUMAN	sp|O43707|ACTN4_HUMAN	sp|O43707|ACTN4_HUMAN	ISO-MSMS	-1	B_30min_Oe2l_2h_2uL	12	OE21_30	812.89	2	812.885	1623.76	NaN	NaN	NaN	-0.27212	-0.0002212	NaN	NaN	NaN	NaN	57.034	0.24916	56.998	56.896	57.145	-0.036495								0	0	0	2.2359e-05	1	18780	160.18
ACLISLGYDVENDR	14	0	Unmodified	_ACLISLGYDVENDR_			0	0	sp|O43707|ACTN4_HUMAN	sp|O43707|ACTN4_HUMAN	sp|O43707|ACTN4_HUMAN	ISO-MSMS	-1	B_30min_Oe2l_2h_2uL	12	OE21_30	542.26	3	542.259	1623.76	NaN	NaN	NaN	-0.52221	-0.00028318	NaN	NaN	NaN	NaN	57.054	0.27946	57.017	56.866	57.145	-0.036491								0	0	0	0.00086246	1	18796	86.291
ACLISLGYDVENDR	14	0	Unmodified	_ACLISLGYDVENDR_			0	0	sp|O43707|ACTN4_HUMAN	sp|O43707|ACTN4_HUMAN	sp|O43707|ACTN4_HUMAN	ISO-MSMS	-1	C_1h_Oe2l_2h_2uL	13	OE21_1	812.89	2	812.885	1623.76	NaN	NaN	NaN	0.11386	9.2558e-05	NaN	NaN	NaN	NaN	57.073	0.24712	56.991	56.889	57.136	-0.08152								0	0	0	6.3484e-05	1	18777	149.96
ACLISLGYDVENDR	14	0	Unmodified	_ACLISLGYDVENDR_			0	0	sp|O43707|ACTN4_HUMAN	sp|O43707|ACTN4_HUMAN	sp|O43707|ACTN4_HUMAN	ISO-MSMS	-1	D_2h_Oe2l_2h_2uL	14	OE21_2	812.89	2	812.885	1623.76	NaN	NaN	NaN	-0.48665	-0.00039559	NaN	NaN	NaN	NaN	57.081	0.27566	57.044	56.901	57.177	-0.037319								0	0	0	8.5932e-06	1	18991	164.64
ACLISLGYDVENDR	14	0	Unmodified	_ACLISLGYDVENDR_			0	0	sp|O43707|ACTN4_HUMAN	sp|O43707|ACTN4_HUMAN	sp|O43707|ACTN4_HUMAN	ISO-MSMS	-1	E_6h_Oe2l_2h_2uL	15	OE21_6	812.89	2	812.885	1623.76	NaN	NaN	NaN	0.11479	9.3313e-05	NaN	NaN	NaN	NaN	57.18	0.28359	57.034	56.893	57.177	-0.14671								0	0	0	0.0022336	1	18879	97.214
ACLISLGYDVENDRQGEAEFNR	22	0	Unmodified	_ACLISLGYDVENDRQGEAEFNR_			0	1	sp|O43707|ACTN4_HUMAN	sp|O43707|ACTN4_HUMAN	sp|O43707|ACTN4_HUMAN	ISO-MSMS	-1	2_30min_373_2h_2uL	2	373_30	853.07	3	852.731	2555.17	NaN	NaN	NaN	-0.50157	-0.0004277	NaN	NaN	NaN	NaN	54.602	0.47695	54.836	54.668	55.145	0.23353								0	0	0	2.9467e-15	1	17979	197.86
ACLISLGYDVENDRQGEAEFNR	22	0	Unmodified	_ACLISLGYDVENDRQGEAEFNR_			0	1	sp|O43707|ACTN4_HUMAN	sp|O43707|ACTN4_HUMAN	sp|O43707|ACTN4_HUMAN	ISO-MSMS	-1	2_30min_373_2h_2uL	2	373_30	640.05	4	639.8	2555.17	NaN	NaN	NaN	-0.82901	-0.0005304	NaN	NaN	NaN	NaN	54.6	0.22198	54.833	54.7	54.922	0.23354								0	0	0	0.0047694	1	18016	63.056
ACLISLGYDVENDRQGEAEFNR	22	0	Unmodified	_ACLISLGYDVENDRQGEAEFNR_			0	1	sp|O43707|ACTN4_HUMAN	sp|O43707|ACTN4_HUMAN	sp|O43707|ACTN4_HUMAN	ISO-MSMS	-1	3_1h_373_2h_2uL	3	373_1	853.07	3	852.731	2555.17	NaN	NaN	NaN	-0.21641	-0.00018454	NaN	NaN	NaN	NaN	54.638	0.33983	54.702	54.566	54.906	0.064598								0	0	0	1.823e-08	1	17991	154.84
ACLISLGYDVENDRQGEAEFNR	22	0	Unmodified	_ACLISLGYDVENDRQGEAEFNR_			0	1	sp|O43707|ACTN4_HUMAN	sp|O43707|ACTN4_HUMAN	sp|O43707|ACTN4_HUMAN	ISO-MSMS	-1	4_2h_373_2h_2uL	4	373_2	853.07	3	852.731	2555.17	NaN	NaN	NaN	-0.082174	-7.0072e-05	NaN	NaN	NaN	NaN	54.828	0.43721	54.729	54.613	55.05	-0.098351								0	0	0	4.0749e-08	1	18085	142.31
ACLISLGYDVENDRQGEAEFNR	22	0	Unmodified	_ACLISLGYDVENDRQGEAEFNR_			0	1	sp|O43707|ACTN4_HUMAN	sp|O43707|ACTN4_HUMAN	sp|O43707|ACTN4_HUMAN	ISO-MSMS	-1	5_6h_373_2h_2uL	5	373_6	853.4	3	852.731	2555.17	NaN	NaN	NaN	0.070137	5.9808e-05	NaN	NaN	NaN	NaN	54.695	0.29723	54.717	54.628	54.925	0.021816								0	0	0	1.6375e-08	1	18001	155.87
ACLISLGYDVENDRQGEAEFNR	22	0	Unmodified	_ACLISLGYDVENDRQGEAEFNR_			0	1	sp|O43707|ACTN4_HUMAN	sp|O43707|ACTN4_HUMAN	sp|O43707|ACTN4_HUMAN	ISO-MSMS	-1	6_24h_373_2h_2uL	6	373_24	853.07	3	852.731	2555.17	NaN	NaN	NaN	-0.1545	-0.00013175	NaN	NaN	NaN	NaN	54.559	0.25941	54.784	54.687	54.946	0.22446								0	0	0	3.082e-15	1	18210	196.62
ACLISLGYDVENDRQGEAEFNR	22	0	Unmodified	_ACLISLGYDVENDRQGEAEFNR_			0	1	sp|O43707|ACTN4_HUMAN	sp|O43707|ACTN4_HUMAN	sp|O43707|ACTN4_HUMAN	ISO-MSMS	-1	B_30min_Oe2l_2h_2uL	12	OE21_30	853.06	3	852.731	2555.17	NaN	NaN	NaN	-0.2662	-0.000227	NaN	NaN	NaN	NaN	54.843	0.39308	54.806	54.635	55.028	-0.036495								0	0	0	4.074e-11	1	18002	180.86
ACLISLGYDVENDRQGEAEFNR	22	0	Unmodified	_ACLISLGYDVENDRQGEAEFNR_			0	1	sp|O43707|ACTN4_HUMAN	sp|O43707|ACTN4_HUMAN	sp|O43707|ACTN4_HUMAN	ISO-MSMS	-1	D_2h_Oe2l_2h_2uL	14	OE21_2	853.07	3	852.731	2555.17	NaN	NaN	NaN	-0.23003	-0.00019615	NaN	NaN	NaN	NaN	54.78	0.41048	54.837	54.687	55.098	0.057636								0	0	0	1.1812e-11	1	18177	190.83
ACLISLGYDVENDRQGEAEFNR	22	0	Unmodified	_ACLISLGYDVENDRQGEAEFNR_			0	1	sp|O43707|ACTN4_HUMAN	sp|O43707|ACTN4_HUMAN	sp|O43707|ACTN4_HUMAN	ISO-MSMS	-1	F_24h_Oe2l_2h_2uL	16	OE21_24	853.07	3	852.731	2555.17	NaN	NaN	NaN	-0.53063	-0.00045248	NaN	NaN	NaN	NaN	54.775	0.34011	54.838	54.728	55.068	0.062653								0	0	0	1.2601e-08	1	18267	157.97
ACLNFLK	7	1	Unmodified	_ACLNFLK_			0	0	sp|Q8WUA2|PPIL4_HUMAN	sp|Q8WUA2|PPIL4_HUMAN	sp|Q8WUA2|PPIL4_HUMAN	ISO-MSMS	0	B_30min_Oe2l_2h_2uL	12	OE21_30	433.23	2	433.234	864.453	NaN	NaN	NaN	0.81452	0.00035288	NaN	NaN	NaN	NaN	44.725	0.21528	44.688	44.559	44.774	-0.036495								0	0	0	0.024103	1	14381	83.087
ACLNFLK	7	1	Unmodified	_ACLNFLK_			0	0	sp|Q8WUA2|PPIL4_HUMAN	sp|Q8WUA2|PPIL4_HUMAN	sp|Q8WUA2|PPIL4_HUMAN	ISO-MSMS	0	D_2h_Oe2l_2h_2uL	14	OE21_2	433.23	2	433.234	864.453	NaN	NaN	NaN	0.17794	7.7089e-05	NaN	NaN	NaN	NaN	44.638	0.26771	44.696	44.551	44.819	0.057636								0	0	0	0.0073711	1	14506	109.88
ACLNFLK	7	1	Unmodified	_ACLNFLK_			0	0	sp|Q8WUA2|PPIL4_HUMAN	sp|Q8WUA2|PPIL4_HUMAN	sp|Q8WUA2|PPIL4_HUMAN	ISO-MSMS	0	E_6h_Oe2l_2h_2uL	15	OE21_6	433.23	2	433.234	864.453	NaN	NaN	NaN	-1.5452	-0.00066945	NaN	NaN	NaN	NaN	44.867	0.30312	44.721	44.58	44.884	-0.14671								0	0	0	0.018293	1	14466	91.093
ACLNFLK	7	1	Unmodified	_ACLNFLK_			0	0	sp|Q8WUA2|PPIL4_HUMAN	sp|Q8WUA2|PPIL4_HUMAN	sp|Q8WUA2|PPIL4_HUMAN	ISO-MSMS	0	F_24h_Oe2l_2h_2uL	16	OE21_24	433.23	2	433.234	864.453	NaN	NaN	NaN	0.032352	1.4016e-05	NaN	NaN	NaN	NaN	44.645	0.24134	44.707	44.579	44.82	0.062653								0	0	0	0.0073711	1	14561	109.88
ACLNPASPIVK	11	1	Unmodified	_ACLNPASPIVK_			0	0	sp|P09341|GROA_HUMAN	sp|P09341|GROA_HUMAN	sp|P09341|GROA_HUMAN	ISO-MSMS	1	F_24h_Oe2l_2h_2uL	16	OE21_24	588.33	2	585.321	1168.63	NaN	NaN	NaN	-0.81917	-0.00047948	NaN	NaN	NaN	NaN	37.67	0.38736	37.639	37.44	37.827	-0.030491								0	0	0	0.058393	1	12011	60.045
ACMGGLPSNAYSAIK	15	1	Unmodified	_ACMGGLPSNAYSAIK_			0	0	sp|Q9UBX1|CATF_HUMAN	sp|Q9UBX1|CATF_HUMAN	sp|Q9UBX1|CATF_HUMAN	ISO-MSMS	1	6_24h_373_2h_2uL	6	373_24	773.37	2	770.368	1538.72	NaN	NaN	NaN	-3.6767	-0.0028324	NaN	NaN	NaN	NaN	46.289	0.24005	46.58	46.438	46.678	0.29106								0	0	0	0.065475	1	15195	47.815
ACMLTTATAHDGDVNVISWSR	21	0	Unmodified	_ACMLTTATAHDGDVNVISWSR_			0	0	sp|Q9BQ67|GRWD1_HUMAN	sp|Q9BQ67|GRWD1_HUMAN	sp|Q9BQ67|GRWD1_HUMAN	ISO-MSMS	-1	D_2h_Oe2l_2h_2uL	14	OE21_2	769.36	3	769.028	2304.06	NaN	NaN	NaN	-0.97008	-0.00074602	NaN	NaN	NaN	NaN	53.074	0.37508	53.199	53.091	53.466	0.12424								0	0	0	1.4078e-06	1	17594	106.03
ACNCNLYGTMK	11	1	Unmodified	_ACNCNLYGTMK_			0	0	sp|P11047|LAMC1_HUMAN	sp|P11047|LAMC1_HUMAN	sp|P11047|LAMC1_HUMAN	MULTI-SECPEP		6_24h_373_2h_2uL	6	373_24	666.82	2	666.281	1330.55	41478.9	0.20356	0.00013562	-0.53297	-0.00035511	-0.32941	-0.00021948	666.281	669.291	32.673	0.26281	32.867	32.746	33.009	0.19326					37	8	7	0	0	0	0.06789	1	10128	56.013
ACNCNPMGSEPVGCR	15	0	Unmodified	_ACNCNPMGSEPVGCR_			0	0	sp|Q13753|LAMC2_HUMAN	sp|Q13753|LAMC2_HUMAN	sp|Q13753|LAMC2_HUMAN	ISO-MSMS	-1	E_6h_Oe2l_2h_2uL	15	OE21_6	854.84	2	854.837	1707.66	NaN	NaN	NaN	-0.72294	-0.000618	NaN	NaN	NaN	NaN	32.035	0.38408	32.055	31.832	32.216	0.019508								0	0	0	7.8008e-11	1	9759	206.97
ACNCNPMGSEPVGCR	15	0	Unmodified	_ACNCNPMGSEPVGCR_			0	0	sp|Q13753|LAMC2_HUMAN	sp|Q13753|LAMC2_HUMAN	sp|Q13753|LAMC2_HUMAN	ISO-MSMS	-1	F_24h_Oe2l_2h_2uL	16	OE21_24	855.34	2	854.837	1707.66	NaN	NaN	NaN	-0.39061	-0.00033391	NaN	NaN	NaN	NaN	31.933	0.41687	31.975	31.738	32.155	0.042583								0	0	0	9.3366e-09	1	9817	178.67
ACNLDVILGFDGSR	14	0	Unmodified	_ACNLDVILGFDGSR_			0	0	sp|P12111|CO6A3_HUMAN	sp|P12111|CO6A3_HUMAN	sp|P12111|CO6A3_HUMAN	ISO-MSMS	-1	2_30min_373_2h_2uL	2	373_30	768.88	2	768.877	1535.74	NaN	NaN	NaN	-1.18	-0.0009073	NaN	NaN	NaN	NaN	63.745	0.78565	63.978	63.712	64.498	0.23354								0	0	0	1.2779e-07	1	21203	191.52
ACNLDVILGFDGSR	14	0	Unmodified	_ACNLDVILGFDGSR_			0	0	sp|P12111|CO6A3_HUMAN	sp|P12111|CO6A3_HUMAN	sp|P12111|CO6A3_HUMAN	ISO-MSMS	-1	4_2h_373_2h_2uL	4	373_2	512.92	3	512.921	1535.74	NaN	NaN	NaN	-0.098094	-5.0314e-05	NaN	NaN	NaN	NaN	64.074	0.28588	63.976	63.846	64.132	-0.098351								0	0	0	2.5265e-05	1	21315	98.592
ACNLDVILGFDGSR	14	0	Unmodified	_ACNLDVILGFDGSR_			0	0	sp|P12111|CO6A3_HUMAN	sp|P12111|CO6A3_HUMAN	sp|P12111|CO6A3_HUMAN	ISO-MSMS	-1	5_6h_373_2h_2uL	5	373_6	512.92	3	512.921	1535.74	NaN	NaN	NaN	-0.095533	-4.9001e-05	NaN	NaN	NaN	NaN	63.992	0.32133	63.92	63.781	64.103	-0.071255								0	0	0	3.8829e-05	1	21223	95.264
ACNLDVILGFDGSR	14	0	Unmodified	_ACNLDVILGFDGSR_			0	0	sp|P12111|CO6A3_HUMAN	sp|P12111|CO6A3_HUMAN	sp|P12111|CO6A3_HUMAN	ISO-MSMS	-1	5_6h_373_2h_2uL	5	373_6	768.88	2	768.877	1535.74	NaN	NaN	NaN	-0.34413	-0.00026459	NaN	NaN	NaN	NaN	64.02	0.75781	63.948	63.646	64.404	-0.071259								0	0	0	0.002135	1	21299	83.182
ACNLDVILGFDGSR	14	0	Unmodified	_ACNLDVILGFDGSR_			0	0	sp|P12111|CO6A3_HUMAN	sp|P12111|CO6A3_HUMAN	sp|P12111|CO6A3_HUMAN	ISO-MSMS	-1	6_24h_373_2h_2uL	6	373_24	769.38	2	768.877	1535.74	NaN	NaN	NaN	-0.24585	-0.00018903	NaN	NaN	NaN	NaN	63.921	0.59663	63.955	63.771	64.367	0.033581								0	0	0	4.2709e-11	1	21513	254.53
ACNLDVILGFDGSR	14	0	Unmodified	_ACNLDVILGFDGSR_			0	0	sp|P12111|CO6A3_HUMAN	sp|P12111|CO6A3_HUMAN	sp|P12111|CO6A3_HUMAN	ISO-MSMS	-1	6_24h_373_2h_2uL	6	373_24	512.92	3	512.921	1535.74	NaN	NaN	NaN	-0.13947	-7.1537e-05	NaN	NaN	NaN	NaN	63.921	0.3033	63.955	63.818	64.122	0.033581								0	0	0	2.4783e-06	1	21529	114.7
ACQGAPCPIDGR	12	0	Unmodified	_ACQGAPCPIDGR_			0	0	sp|P35442|TSP2_HUMAN	sp|P35442|TSP2_HUMAN	sp|P35442|TSP2_HUMAN	ISO-MSMS	-1	4_2h_373_2h_2uL	4	373_2	651.29	2	651.29	1300.57	NaN	NaN	NaN	-0.7719	-0.00050273	NaN	NaN	NaN	NaN	27.693	0.33216	27.728	27.587	27.919	0.034855								0	0	0	0.00013944	1	8169	114.39
ACQGAPCPIDGR	12	0	Unmodified	_ACQGAPCPIDGR_			0	0	sp|P35442|TSP2_HUMAN	sp|P35442|TSP2_HUMAN	sp|P35442|TSP2_HUMAN	ISO-MSMS	-1	5_6h_373_2h_2uL	5	373_6	651.29	2	651.29	1300.57	NaN	NaN	NaN	-0.4146	-0.00027003	NaN	NaN	NaN	NaN	27.506	0.48465	27.754	27.559	28.044	0.2481								0	0	0	2.1521e-06	1	8065	151.83
ACQGAPCPIDGR	12	0	Unmodified	_ACQGAPCPIDGR_			0	0	sp|P35442|TSP2_HUMAN	sp|P35442|TSP2_HUMAN	sp|P35442|TSP2_HUMAN	ISO-MSMS	-1	6_24h_373_2h_2uL	6	373_24	651.29	2	651.29	1300.57	NaN	NaN	NaN	-0.41369	-0.00026943	NaN	NaN	NaN	NaN	27.39	0.52437	27.743	27.58	28.104	0.35294								0	0	0	9.1939e-07	1	8153	176.33
ACQSIYPLHDVFVR	14	0	Unmodified	_ACQSIYPLHDVFVR_			0	0	sp|P61247|RS3A_HUMAN	sp|P61247|RS3A_HUMAN	sp|P61247|RS3A_HUMAN	ISO-MSMS	-1	2_30min_373_2h_2uL	2	373_30	568.96	3	568.956	1703.85	NaN	NaN	NaN	-0.28972	-0.00016484	NaN	NaN	NaN	NaN	51.975	0.3329	52.275	52.146	52.479	0.30014								0	0	0	0.012334	1	17067	66.285
ACQSIYPLHDVFVR	14	0	Unmodified	_ACQSIYPLHDVFVR_			0	0	sp|P61247|RS3A_HUMAN	sp|P61247|RS3A_HUMAN	sp|P61247|RS3A_HUMAN	ISO-MSMS	-1	3_1h_373_2h_2uL	3	373_1	568.96	3	568.956	1703.85	NaN	NaN	NaN	-0.111	-6.3154e-05	NaN	NaN	NaN	NaN	52.165	0.37431	52.296	52.138	52.512	0.1312								0	0	0	0.0013139	1	17121	75.669
ACQSIYPLHDVFVR	14	0	Unmodified	_ACQSIYPLHDVFVR_			0	0	sp|P61247|RS3A_HUMAN	sp|P61247|RS3A_HUMAN	sp|P61247|RS3A_HUMAN	ISO-MSMS	-1	4_2h_373_2h_2uL	4	373_2	569.29	3	568.956	1703.85	NaN	NaN	NaN	-0.11627	-6.6151e-05	NaN	NaN	NaN	NaN	52.314	0.32671	52.283	52.085	52.412	-0.031746								0	0	0	0.0084913	1	17188	69.345
ACQSIYPLHDVFVR	14	0	Unmodified	_ACQSIYPLHDVFVR_			0	0	sp|P61247|RS3A_HUMAN	sp|P61247|RS3A_HUMAN	sp|P61247|RS3A_HUMAN	ISO-MSMS	-1	B_30min_Oe2l_2h_2uL	12	OE21_30	569.29	3	568.956	1703.85	NaN	NaN	NaN	-0.1592	-9.0579e-05	NaN	NaN	NaN	NaN	52.358	0.41417	52.388	52.141	52.555	0.030106								0	0	0	0.0053091	1	17127	71.879
ACQSIYPLHDVFVR	14	0	Unmodified	_ACQSIYPLHDVFVR_			0	0	sp|P61247|RS3A_HUMAN	sp|P61247|RS3A_HUMAN	sp|P61247|RS3A_HUMAN	ISO-MSMS	-1	C_1h_Oe2l_2h_2uL	13	OE21_1	568.96	3	568.956	1703.85	NaN	NaN	NaN	0.11568	6.5815e-05	NaN	NaN	NaN	NaN	52.34	0.40402	52.325	52.126	52.53	-0.014915								0	0	0	0.0080252	1	17095	69.716
ACQSIYPLHDVFVR	14	0	Unmodified	_ACQSIYPLHDVFVR_			0	0	sp|P61247|RS3A_HUMAN	sp|P61247|RS3A_HUMAN	sp|P61247|RS3A_HUMAN	ISO-MSMS	-1	D_2h_Oe2l_2h_2uL	14	OE21_2	569.29	3	568.956	1703.85	NaN	NaN	NaN	0.024409	1.3888e-05	NaN	NaN	NaN	NaN	52.193	0.39087	52.318	52.106	52.497	0.12424								0	0	0	0.010986	1	17241	67.358
ACQSIYPLHDVFVR	14	0	Unmodified	_ACQSIYPLHDVFVR_			0	0	sp|P61247|RS3A_HUMAN	sp|P61247|RS3A_HUMAN	sp|P61247|RS3A_HUMAN	ISO-MSMS	-1	E_6h_Oe2l_2h_2uL	15	OE21_6	569.29	3	568.956	1703.85	NaN	NaN	NaN	-0.18277	-0.00010399	NaN	NaN	NaN	NaN	52.739	0.34574	52.659	52.481	52.827	-0.080105								0	0	0	0.024646	1	17316	56.482
ACQSIYPLHDVFVR	14	0	Unmodified	_ACQSIYPLHDVFVR_			0	0	sp|P61247|RS3A_HUMAN	sp|P61247|RS3A_HUMAN	sp|P61247|RS3A_HUMAN	ISO-MSMS	-1	F_24h_Oe2l_2h_2uL	16	OE21_24	568.96	3	568.956	1703.85	NaN	NaN	NaN	0.00075425	4.2914e-07	NaN	NaN	NaN	NaN	52.195	0.41994	52.324	52.148	52.568	0.12925								0	0	0	0.0080252	1	17336	69.716
ACSLPYASESK	11	1	Unmodified	_ACSLPYASESK_			0	0	CON__ENSEMBL:ENSBTAP00000016046	CON__ENSEMBL:ENSBTAP00000016046	CON__ENSEMBL:ENSBTAP00000016046	ISO-MSMS	0	3_1h_373_2h_2uL	3	373_1	606.78	2	606.782	1211.55	NaN	NaN	NaN	0.10896	6.6113e-05	NaN	NaN	NaN	NaN	32.184	0.59569	32.315	32.07	32.666	0.1312								0	0	0	0.00094477	1	9734	102.55
ACSLPYASESK	11	1	Unmodified	_ACSLPYASESK_			0	0	CON__ENSEMBL:ENSBTAP00000016046	CON__ENSEMBL:ENSBTAP00000016046	CON__ENSEMBL:ENSBTAP00000016046	ISO-MSMS	0	4_2h_373_2h_2uL	4	373_2	606.78	2	606.782	1211.55	NaN	NaN	NaN	-0.0094955	-5.7617e-06	NaN	NaN	NaN	NaN	32.291	0.59248	32.259	32.049	32.641	-0.031746								0	0	0	6.8785e-05	1	9807	131.5
ACSLPYASESK	11	1	Unmodified	_ACSLPYASESK_			0	0	CON__ENSEMBL:ENSBTAP00000016046	CON__ENSEMBL:ENSBTAP00000016046	CON__ENSEMBL:ENSBTAP00000016046	ISO-MSMS	0	5_6h_373_2h_2uL	5	373_6	606.78	2	606.782	1211.55	NaN	NaN	NaN	0.10161	6.1653e-05	NaN	NaN	NaN	NaN	32.114	0.59558	32.203	31.941	32.537	0.088421								0	0	0	0.016227	1	9748	72.275
ACSLPYASESK	11	1	Unmodified	_ACSLPYASESK_			0	0	CON__ENSEMBL:ENSBTAP00000016046	CON__ENSEMBL:ENSBTAP00000016046	CON__ENSEMBL:ENSBTAP00000016046	ISO-MSMS	0	6_24h_373_2h_2uL	6	373_24	606.78	2	606.782	1211.55	NaN	NaN	NaN	0.41077	0.00024925	NaN	NaN	NaN	NaN	32.039	0.50103	32.232	31.988	32.489	0.19326								0	0	0	0.0039054	1	9907	88.392
ACSLPYASESK	11	1	Unmodified	_ACSLPYASESK_			0	0	CON__ENSEMBL:ENSBTAP00000016046	CON__ENSEMBL:ENSBTAP00000016046	CON__ENSEMBL:ENSBTAP00000016046	ISO-MSMS	0	B_30min_Oe2l_2h_2uL	12	OE21_30	606.78	2	606.782	1211.55	NaN	NaN	NaN	0.18551	0.00011256	NaN	NaN	NaN	NaN	32.203	0.41457	32.251	32.034	32.449	0.047947								0	0	0	0.0029976	1	9763	92.732
ACSLPYASESK	11	1	Unmodified	_ACSLPYASESK_			0	0	CON__ENSEMBL:ENSBTAP00000016046	CON__ENSEMBL:ENSBTAP00000016046	CON__ENSEMBL:ENSBTAP00000016046	ISO-MSMS	0	C_1h_Oe2l_2h_2uL	13	OE21_1	606.78	2	606.782	1211.55	NaN	NaN	NaN	-0.14052	-8.5264e-05	NaN	NaN	NaN	NaN	32.165	0.47008	32.249	32.056	32.527	0.084698								0	0	0	0.0016837	1	9729	99.013
ACSLPYASESK	11	1	Unmodified	_ACSLPYASESK_			0	0	CON__ENSEMBL:ENSBTAP00000016046	CON__ENSEMBL:ENSBTAP00000016046	CON__ENSEMBL:ENSBTAP00000016046	ISO-MSMS	0	D_2h_Oe2l_2h_2uL	14	OE21_2	606.78	2	606.782	1211.55	NaN	NaN	NaN	-0.38776	-0.00023529	NaN	NaN	NaN	NaN	32.192	0.61241	32.321	32.145	32.758	0.1289								0	0	0	0.048658	1	9915	62.869
ACSLPYASESK	11	1	Unmodified	_ACSLPYASESK_			0	0	CON__ENSEMBL:ENSBTAP00000016046	CON__ENSEMBL:ENSBTAP00000016046	CON__ENSEMBL:ENSBTAP00000016046	ISO-MSMS	0	E_6h_Oe2l_2h_2uL	15	OE21_6	606.78	2	606.782	1211.55	NaN	NaN	NaN	0.37394	0.0002269	NaN	NaN	NaN	NaN	32.267	0.38773	32.286	32.069	32.456	0.019508								0	0	0	0.0013583	1	9810	100.57
ACSLPYASESK	11	1	Unmodified	_ACSLPYASESK_			0	0	CON__ENSEMBL:ENSBTAP00000016046	CON__ENSEMBL:ENSBTAP00000016046	CON__ENSEMBL:ENSBTAP00000016046	ISO-MSMS	0	F_24h_Oe2l_2h_2uL	16	OE21_24	606.78	2	606.782	1211.55	NaN	NaN	NaN	-0.12758	-7.7414e-05	NaN	NaN	NaN	NaN	32.185	0.3815	32.228	32.007	32.388	0.042583								0	0	0	0.0019865	1	9941	97.565
ACTILLR	7	0	Unmodified	_ACTILLR_			0	0	sp|P49368|TCPG_HUMAN	sp|P49368|TCPG_HUMAN	sp|P49368|TCPG_HUMAN	ISO-MSMS	-1	2_30min_373_2h_2uL	2	373_30	423.75	2	423.747	845.479	NaN	NaN	NaN	-0.037484	-1.5884e-05	NaN	NaN	NaN	NaN	37.038	0.47988	37.272	37.057	37.537	0.23354								0	0	0	0.0032875	1	11570	133.95
ACTILLR	7	0	Unmodified	_ACTILLR_			0	0	sp|P49368|TCPG_HUMAN	sp|P49368|TCPG_HUMAN	sp|P49368|TCPG_HUMAN	ISO-MSMS	-1	3_1h_373_2h_2uL	3	373_1	423.75	2	423.747	845.479	NaN	NaN	NaN	-1.1392	-0.00048275	NaN	NaN	NaN	NaN	37.146	0.56684	37.211	36.968	37.534	0.064598								0	0	0	0.017404	1	11596	92.319
ACTILLR	7	0	Unmodified	_ACTILLR_			0	0	sp|P49368|TCPG_HUMAN	sp|P49368|TCPG_HUMAN	sp|P49368|TCPG_HUMAN	ISO-MSMS	-1	4_2h_373_2h_2uL	4	373_2	423.75	2	423.747	845.479	NaN	NaN	NaN	0.11016	4.6682e-05	NaN	NaN	NaN	NaN	37.268	0.46583	37.169	36.97	37.436	-0.098347								0	0	0	0.0070433	1	11666	111.81
ACTILLR	7	0	Unmodified	_ACTILLR_			0	0	sp|P49368|TCPG_HUMAN	sp|P49368|TCPG_HUMAN	sp|P49368|TCPG_HUMAN	ISO-MSMS	-1	6_24h_373_2h_2uL	6	373_24	423.75	2	423.747	845.479	NaN	NaN	NaN	0.046654	1.9769e-05	NaN	NaN	NaN	NaN	37.008	0.41152	37.232	37.071	37.482	0.22446								0	0	0	0.0068991	1	11740	112.66
ACTILLR	7	0	Unmodified	_ACTILLR_			0	0	sp|P49368|TCPG_HUMAN	sp|P49368|TCPG_HUMAN	sp|P49368|TCPG_HUMAN	ISO-MSMS	-1	C_1h_Oe2l_2h_2uL	13	OE21_1	423.75	2	423.747	845.479	NaN	NaN	NaN	-0.87057	-0.0003689	NaN	NaN	NaN	NaN	37.232	0.4319	37.151	36.932	37.364	-0.08152								0	0	0	0.012278	1	11577	99.384
ACTILLR	7	0	Unmodified	_ACTILLR_			0	0	sp|P49368|TCPG_HUMAN	sp|P49368|TCPG_HUMAN	sp|P49368|TCPG_HUMAN	ISO-MSMS	-1	D_2h_Oe2l_2h_2uL	14	OE21_2	423.75	2	423.747	845.479	NaN	NaN	NaN	-0.84801	-0.00035934	NaN	NaN	NaN	NaN	37.203	0.44485	37.166	36.916	37.361	-0.037319								0	0	0	0.024612	1	11715	82.386
ACTILLR	7	0	Unmodified	_ACTILLR_			0	0	sp|P49368|TCPG_HUMAN	sp|P49368|TCPG_HUMAN	sp|P49368|TCPG_HUMAN	ISO-MSMS	-1	E_6h_Oe2l_2h_2uL	15	OE21_6	423.75	2	423.747	845.479	NaN	NaN	NaN	-0.9734	-0.00041247	NaN	NaN	NaN	NaN	37.277	0.60356	37.13	36.923	37.527	-0.14671								0	0	0	0.0031897	1	11647	143.18
ACTILLR	7	0	Unmodified	_ACTILLR_			0	0	sp|P49368|TCPG_HUMAN	sp|P49368|TCPG_HUMAN	sp|P49368|TCPG_HUMAN	ISO-MSMS	-1	F_24h_Oe2l_2h_2uL	16	OE21_24	423.75	2	423.747	845.479	NaN	NaN	NaN	-0.50166	-0.00021258	NaN	NaN	NaN	NaN	37.245	0.44312	37.215	37.025	37.468	-0.030491								0	0	0	0.0031897	1	11790	143.18
ACVGDVQER	9	0	Unmodified	_ACVGDVQER_			0	0	sp|P35442|TSP2_HUMAN	sp|P35442|TSP2_HUMAN	sp|P35442|TSP2_HUMAN	ISO-MSMS	-1	5_6h_373_2h_2uL	5	373_6	517.24	2	517.24	1032.47	NaN	NaN	NaN	-0.057595	-2.979e-05	NaN	NaN	NaN	NaN	22.288	0.43926	22.701	22.513	22.952	0.4131								0	0	0	0.00091588	1	6188	126.52
ACVGDVQER	9	0	Unmodified	_ACVGDVQER_			0	0	sp|P35442|TSP2_HUMAN	sp|P35442|TSP2_HUMAN	sp|P35442|TSP2_HUMAN	ISO-MSMS	-1	6_24h_373_2h_2uL	6	373_24	517.24	2	517.24	1032.47	NaN	NaN	NaN	-0.062801	-3.2483e-05	NaN	NaN	NaN	NaN	22.21	0.4113	22.728	22.585	22.996	0.51793								0	0	0	0.0019554	1	6257	105.25
ACYGVLR	7	0	Unmodified	_ACYGVLR_			0	0	sp|P23396|RS3_HUMAN	sp|P23396|RS3_HUMAN	sp|P23396|RS3_HUMAN	ISO-MSMS	-1	2_30min_373_2h_2uL	2	373_30	419.72	2	419.716	837.417	NaN	NaN	NaN	0.25817	0.00010836	NaN	NaN	NaN	NaN	32.095	0.35638	32.395	32.232	32.588	0.30014								0	0	0	0.018405	1	9758	90.939
ACYGVLR	7	0	Unmodified	_ACYGVLR_			0	0	sp|P23396|RS3_HUMAN	sp|P23396|RS3_HUMAN	sp|P23396|RS3_HUMAN	ISO-MSMS	-1	3_1h_373_2h_2uL	3	373_1	419.72	2	419.716	837.417	NaN	NaN	NaN	0.33346	0.00013996	NaN	NaN	NaN	NaN	32.282	0.4165	32.413	32.249	32.666	0.1312								0	0	0	0.0055262	1	9805	120.76
ACYGVLR	7	0	Unmodified	_ACYGVLR_			0	0	sp|P23396|RS3_HUMAN	sp|P23396|RS3_HUMAN	sp|P23396|RS3_HUMAN	ISO-MSMS	-1	4_2h_373_2h_2uL	4	373_2	419.72	2	419.716	837.417	NaN	NaN	NaN	-0.21243	-8.9161e-05	NaN	NaN	NaN	NaN	32.424	0.38345	32.393	32.229	32.612	-0.031746								0	0	0	0.0081281	1	9873	105.42
ACYGVLR	7	0	Unmodified	_ACYGVLR_			0	0	sp|P23396|RS3_HUMAN	sp|P23396|RS3_HUMAN	sp|P23396|RS3_HUMAN	ISO-MSMS	-1	B_30min_Oe2l_2h_2uL	12	OE21_30	419.72	2	419.716	837.417	NaN	NaN	NaN	-0.39116	-0.00016418	NaN	NaN	NaN	NaN	32.328	0.59758	32.376	32.092	32.69	0.047947								0	0	0	0.0069663	1	9800	112.27
ACYGVLR	7	0	Unmodified	_ACYGVLR_			0	0	sp|P23396|RS3_HUMAN	sp|P23396|RS3_HUMAN	sp|P23396|RS3_HUMAN	ISO-MSMS	-1	C_1h_Oe2l_2h_2uL	13	OE21_1	419.72	2	419.716	837.417	NaN	NaN	NaN	-0.27072	-0.00011362	NaN	NaN	NaN	NaN	32.338	0.47311	32.422	32.232	32.706	0.084698								0	0	0	0.0031348	1	9787	137.2
ACYGVLR	7	0	Unmodified	_ACYGVLR_			0	0	sp|P23396|RS3_HUMAN	sp|P23396|RS3_HUMAN	sp|P23396|RS3_HUMAN	ISO-MSMS	-1	D_2h_Oe2l_2h_2uL	14	OE21_2	419.72	2	419.716	837.417	NaN	NaN	NaN	-0.72918	-0.00030605	NaN	NaN	NaN	NaN	32.321	0.49498	32.45	32.292	32.787	0.1289								0	0	0	0.0055262	1	9910	120.76
ACYGVLR	7	0	Unmodified	_ACYGVLR_			0	0	sp|P23396|RS3_HUMAN	sp|P23396|RS3_HUMAN	sp|P23396|RS3_HUMAN	ISO-MSMS	-1	E_6h_Oe2l_2h_2uL	15	OE21_6	419.72	2	419.716	837.417	NaN	NaN	NaN	-0.048201	-2.0231e-05	NaN	NaN	NaN	NaN	32.363	0.56328	32.383	32.216	32.779	0.019508								0	0	0	0.0069663	1	9860	112.27
ACYGVLR	7	0	Unmodified	_ACYGVLR_			0	0	sp|P23396|RS3_HUMAN	sp|P23396|RS3_HUMAN	sp|P23396|RS3_HUMAN	ISO-MSMS	-1	F_24h_Oe2l_2h_2uL	16	OE21_24	419.72	2	419.716	837.417	NaN	NaN	NaN	-0.54139	-0.00022723	NaN	NaN	NaN	NaN	32.282	0.37943	32.324	32.185	32.564	0.042583								0	0	0	0.0056447	1	9956	120.06
ACYLSINPQKDEALETEK	18	2	Unmodified	_ACYLSINPQKDEALETEK_			0	1	sp|P42025|ACTY_HUMAN	sp|P42025|ACTY_HUMAN	sp|P42025|ACTY_HUMAN	ISO-MSMS	0	2_30min_373_2h_2uL	2	373_30	704.01	3	703.677	2108.01	NaN	NaN	NaN	-1.0649	-0.00074932	NaN	NaN	NaN	NaN	43.499	0.33098	43.733	43.556	43.887	0.23354								0	0	0	0.00030375	1	14005	83.253
ACYLSINPQKDEALETEK	18	2	Unmodified	_ACYLSINPQKDEALETEK_			0	1	sp|P42025|ACTY_HUMAN	sp|P42025|ACTY_HUMAN	sp|P42025|ACTY_HUMAN	ISO-MSMS	0	D_2h_Oe2l_2h_2uL	14	OE21_2	704.01	3	703.677	2108.01	NaN	NaN	NaN	-1.4402	-0.0010134	NaN	NaN	NaN	NaN	43.718	0.25047	43.775	43.645	43.895	0.057632								0	0	0	0.024482	1	14190	44.382
ACYLSINPQKDETLETEK	18	2	Unmodified	_ACYLSINPQKDETLETEK_			0	1	sp|P61163|ACTZ_HUMAN	sp|P61163|ACTZ_HUMAN	sp|P61163|ACTZ_HUMAN	ISO-MSMS	0	2_30min_373_2h_2uL	2	373_30	714.02	3	713.681	2138.02	NaN	NaN	NaN	1.5337	0.0010946	NaN	NaN	NaN	NaN	43.134	0.42056	43.367	43.136	43.556	0.23354								0	0	0	1.3139e-06	1	13826	150.28
ACYLSINPQKDETLETEK	18	2	Unmodified	_ACYLSINPQKDETLETEK_			0	1	sp|P61163|ACTZ_HUMAN	sp|P61163|ACTZ_HUMAN	sp|P61163|ACTZ_HUMAN	ISO-MSMS	0	3_1h_373_2h_2uL	3	373_1	714.02	3	713.681	2138.02	NaN	NaN	NaN	0.90123	0.00064319	NaN	NaN	NaN	NaN	43.246	0.41584	43.311	43.112	43.528	0.064602								0	0	0	3.8952e-07	1	13878	160.64
ACYLSINPQKDETLETEK	18	2	Unmodified	_ACYLSINPQKDETLETEK_			0	1	sp|P61163|ACTZ_HUMAN	sp|P61163|ACTZ_HUMAN	sp|P61163|ACTZ_HUMAN	ISO-MSMS	0	4_2h_373_2h_2uL	4	373_2	714.02	3	713.681	2138.02	NaN	NaN	NaN	1.1701	0.00083505	NaN	NaN	NaN	NaN	43.406	0.41663	43.308	43.113	43.53	-0.098351								0	0	0	0.00014749	1	13924	96.447
ADAASSLTVDVTPPTAK	17	1	Unmodified	_ADAASSLTVDVTPPTAK_			0	0	sp|Q9H8Y8|GORS2_HUMAN	sp|Q9H8Y8|GORS2_HUMAN	sp|Q9H8Y8|GORS2_HUMAN	ISO-MSMS	0	2_30min_373_2h_2uL	2	373_30	822.93	2	822.428	1642.84	NaN	NaN	NaN	0.25312	0.00020817	NaN	NaN	NaN	NaN	46.657	0.48302	46.957	46.681	47.164	0.30014								0	0	0	8.107e-05	1	15160	111.79
ADAASSLTVDVTPPTAK	17	1	Unmodified	_ADAASSLTVDVTPPTAK_			0	0	sp|Q9H8Y8|GORS2_HUMAN	sp|Q9H8Y8|GORS2_HUMAN	sp|Q9H8Y8|GORS2_HUMAN	ISO-MSMS	0	3_1h_373_2h_2uL	3	373_1	822.93	2	822.428	1642.84	NaN	NaN	NaN	0.99107	0.00081509	NaN	NaN	NaN	NaN	46.811	0.35721	46.943	46.749	47.106	0.1312								0	0	0	0.00025515	1	15166	99.941
ADAASSLTVDVTPPTAK	17	1	Unmodified	_ADAASSLTVDVTPPTAK_			0	0	sp|Q9H8Y8|GORS2_HUMAN	sp|Q9H8Y8|GORS2_HUMAN	sp|Q9H8Y8|GORS2_HUMAN	ISO-MSMS	0	E_6h_Oe2l_2h_2uL	15	OE21_6	822.43	2	822.428	1642.84	NaN	NaN	NaN	0.79593	0.00065459	NaN	NaN	NaN	NaN	46.996	0.48079	46.816	46.578	47.059	-0.17972								0	0	0	8.324e-05	1	15253	111.12
ADAEEEAATRIPA	13	0	Unmodified	_ADAEEEAATRIPA_			0	1	sp|Q13409|DC1I2_HUMAN	sp|Q13409|DC1I2_HUMAN	sp|Q13409|DC1I2_HUMAN	ISO-MSMS	-1	3_1h_373_2h_2uL	3	373_1	672.33	2	672.326	1342.64	NaN	NaN	NaN	1.673	0.0011248	NaN	NaN	NaN	NaN	38.004	0.3297	38.069	37.859	38.189	0.064594								0	0	0	0.00011321	1	11943	132.25
ADAEEEAATRIPA	13	0	Unmodified	_ADAEEEAATRIPA_			0	1	sp|Q13409|DC1I2_HUMAN	sp|Q13409|DC1I2_HUMAN	sp|Q13409|DC1I2_HUMAN	ISO-MSMS	-1	B_30min_Oe2l_2h_2uL	12	OE21_30	672.33	2	672.326	1342.64	NaN	NaN	NaN	3.4298	0.002306	NaN	NaN	NaN	NaN	38.105	0.41798	38.069	37.832	38.25	-0.036499								0	0	0	0.0081243	1	11952	94.363
ADAEEEAATRIPA	13	0	Unmodified	_ADAEEEAATRIPA_			0	1	sp|Q13409|DC1I2_HUMAN	sp|Q13409|DC1I2_HUMAN	sp|Q13409|DC1I2_HUMAN	ISO-MSMS	-1	C_1h_Oe2l_2h_2uL	13	OE21_1	672.33	2	672.326	1342.64	NaN	NaN	NaN	2.5773	0.0017328	NaN	NaN	NaN	NaN	38.111	0.45647	38.03	37.733	38.19	-0.08152								0	0	0	0.014522	1	11944	84.882
ADAEEEAATRIPA	13	0	Unmodified	_ADAEEEAATRIPA_			0	1	sp|Q13409|DC1I2_HUMAN	sp|Q13409|DC1I2_HUMAN	sp|Q13409|DC1I2_HUMAN	ISO-MSMS	-1	E_6h_Oe2l_2h_2uL	15	OE21_6	672.33	2	672.326	1342.64	NaN	NaN	NaN	2.0932	0.0014073	NaN	NaN	NaN	NaN	38.123	0.45274	37.977	37.708	38.161	-0.14671								0	0	0	0.020871	1	12005	75.474
ADAETLRK	8	1	Unmodified	_ADAETLRK_			0	1	sp|P08758|ANXA5_HUMAN	sp|P08758|ANXA5_HUMAN	sp|P08758|ANXA5_HUMAN	ISO-MSMS	0	2_30min_373_2h_2uL	2	373_30	452.25	2	452.248	902.482	NaN	NaN	NaN	0.52621	0.00023798	NaN	NaN	NaN	NaN	15.772	0.40024	16.205	16.07	16.47	0.43335								0	0	0	0.0015107	1	3811	152.34
ADAETLRK	8	1	Unmodified	_ADAETLRK_			0	1	sp|P08758|ANXA5_HUMAN	sp|P08758|ANXA5_HUMAN	sp|P08758|ANXA5_HUMAN	ISO-MSMS	0	2_30min_373_2h_2uL	2	373_30	301.83	3	301.835	902.482	NaN	NaN	NaN	0.027067	8.1697e-06	NaN	NaN	NaN	NaN	15.764	0.27883	16.197	16.099	16.378	0.43335								0	0	0	0.029316	1	3837	57.59
ADAETLRK	8	1	Unmodified	_ADAETLRK_			0	1	sp|P08758|ANXA5_HUMAN	sp|P08758|ANXA5_HUMAN	sp|P08758|ANXA5_HUMAN	ISO-MSMS	0	3_1h_373_2h_2uL	3	373_1	452.25	2	452.248	902.482	NaN	NaN	NaN	0.89253	0.00040365	NaN	NaN	NaN	NaN	15.859	0.49635	16.218	16.084	16.581	0.35887								0	0	0	0.002167	1	3823	131.27
ADAETLRK	8	1	Unmodified	_ADAETLRK_			0	1	sp|P08758|ANXA5_HUMAN	sp|P08758|ANXA5_HUMAN	sp|P08758|ANXA5_HUMAN	ISO-MSMS	0	3_1h_373_2h_2uL	3	373_1	301.83	3	301.835	902.482	NaN	NaN	NaN	0.39041	0.00011784	NaN	NaN	NaN	NaN	15.859	0.18434	16.218	16.114	16.298	0.35887								0	0	0	0.015893	1	3845	60.074
ADAETLRK	8	1	Unmodified	_ADAETLRK_			0	1	sp|P08758|ANXA5_HUMAN	sp|P08758|ANXA5_HUMAN	sp|P08758|ANXA5_HUMAN	ISO-MSMS	0	4_2h_373_2h_2uL	4	373_2	452.25	2	452.248	902.482	NaN	NaN	NaN	0.73112	0.00033065	NaN	NaN	NaN	NaN	15.987	0.40811	16.187	16.043	16.451	0.19985								0	0	0	0.0013839	1	3893	162.31
ADAETLRK	8	1	Unmodified	_ADAETLRK_			0	1	sp|P08758|ANXA5_HUMAN	sp|P08758|ANXA5_HUMAN	sp|P08758|ANXA5_HUMAN	ISO-MSMS	0	6_24h_373_2h_2uL	6	373_24	452.25	2	452.248	902.482	NaN	NaN	NaN	0.55147	0.0002494	NaN	NaN	NaN	NaN	15.859	0.24921	16.279	16.169	16.418	0.42013								0	0	0	0.0017237	1	3953	135.6
ADAGKEGNNPAENGDAK	17	2	Unmodified	_ADAGKEGNNPAENGDAK_			0	1	sp|P05204|HMGN2_HUMAN	sp|P05204|HMGN2_HUMAN	sp|P05204|HMGN2_HUMAN	ISO-MSMS	0	2_30min_373_2h_2uL	2	373_30	553.25	3	553.252	1656.73	NaN	NaN	NaN	-3.3097	-0.0018311	NaN	NaN	NaN	NaN	14.939	0.65967	15.372	15.165	15.824	0.43335								0	0	0	0.00048872	1	3533	80.545
ADAGKEGNNPAENGDAK	17	2	Unmodified	_ADAGKEGNNPAENGDAK_			0	1	sp|P05204|HMGN2_HUMAN	sp|P05204|HMGN2_HUMAN	sp|P05204|HMGN2_HUMAN	ISO-MSMS	0	5_6h_373_2h_2uL	5	373_6	553.25	3	553.252	1656.73	NaN	NaN	NaN	-4.4273	-0.0024494	NaN	NaN	NaN	NaN	14.98	0.63627	15.393	15.094	15.73	0.4131								0	0	0	0.076127	1	3562	30.083
ADAGKEGNNPAENGDAK	17	2	Unmodified	_ADAGKEGNNPAENGDAK_			0	1	sp|P05204|HMGN2_HUMAN	sp|P05204|HMGN2_HUMAN	sp|P05204|HMGN2_HUMAN	ISO-MSMS	0	B_30min_Oe2l_2h_2uL	12	OE21_30	553.25	3	553.252	1656.73	NaN	NaN	NaN	-3.7022	-0.0020483	NaN	NaN	NaN	NaN	15.032	0.73451	15.394	15.102	15.836	0.36254								0	0	0	0.022243	2	3523	50.722
ADAGKEGNNPAENGDAK	17	2	Unmodified	_ADAGKEGNNPAENGDAK_			0	1	sp|P05204|HMGN2_HUMAN	sp|P05204|HMGN2_HUMAN	sp|P05204|HMGN2_HUMAN	ISO-MSMS	0	C_1h_Oe2l_2h_2uL	13	OE21_1	553.25	3	553.252	1656.73	NaN	NaN	NaN	-3.8525	-0.0021314	NaN	NaN	NaN	NaN	15.037	0.76682	15.354	15.055	15.822	0.31752								0	0	0	5.6302e-05	2	3538	107.03
ADAGKEGNNPAENGDAK	17	2	Unmodified	_ADAGKEGNNPAENGDAK_			0	1	sp|P05204|HMGN2_HUMAN	sp|P05204|HMGN2_HUMAN	sp|P05204|HMGN2_HUMAN	ISO-MSMS	0	C_1h_Oe2l_2h_2uL	13	OE21_1	829.37	2	829.374	1656.73	NaN	NaN	NaN	-2.4879	-0.0020634	NaN	NaN	NaN	NaN	15.062	0.73367	15.379	15.088	15.822	0.31752								0	0	0	0.00040237	1	3547	139.77
ADAGKEGNNPAENGDAK	17	2	Unmodified	_ADAGKEGNNPAENGDAK_			0	1	sp|P05204|HMGN2_HUMAN	sp|P05204|HMGN2_HUMAN	sp|P05204|HMGN2_HUMAN	ISO-MSMS	0	D_2h_Oe2l_2h_2uL	14	OE21_2	829.37	2	829.374	1656.73	NaN	NaN	NaN	0.043149	3.5786e-05	NaN	NaN	NaN	NaN	14.996	0.34333	15.359	15.119	15.462	0.36283								0	0	0	2.8497e-05	1	3579	172.58
ADAGKEGNNPAENGDAK	17	2	Unmodified	_ADAGKEGNNPAENGDAK_			0	1	sp|P05204|HMGN2_HUMAN	sp|P05204|HMGN2_HUMAN	sp|P05204|HMGN2_HUMAN	ISO-MSMS	0	E_6h_Oe2l_2h_2uL	15	OE21_6	829.37	2	829.374	1656.73	NaN	NaN	NaN	-4.3044	-0.00357	NaN	NaN	NaN	NaN	15.036	0.70067	15.385	15.11	15.811	0.3484								0	0	0	0.0036648	1	3539	109.95
ADAGKEGNNPAENGDAK	17	2	Unmodified	_ADAGKEGNNPAENGDAK_			0	1	sp|P05204|HMGN2_HUMAN	sp|P05204|HMGN2_HUMAN	sp|P05204|HMGN2_HUMAN	MSMS	0	F_24h_Oe2l_2h_2uL	16	OE21_24	829.37	2	829.374	1656.73	NaN	NaN	NaN	NaN	NaN	NaN	NaN	NaN	NaN	15.025	1	15.396	14.896	15.896	0.37147								0	0	0	1.2258e-06	1	3630	181.88
ADALQAGASQFETSAAK	17	1	Unmodified	_ADALQAGASQFETSAAK_			0	0	sp|Q15836|VAMP3_HUMAN;sp|P63027|VAMP2_HUMAN	sp|Q15836|VAMP3_HUMAN	sp|Q15836|VAMP3_HUMAN	ISO-MSMS	0	2_30min_373_2h_2uL	2	373_30	833.41	2	833.408	1664.8	NaN	NaN	NaN	0.083642	6.9708e-05	NaN	NaN	NaN	NaN	43.776	0.18173	44.009	43.916	44.097	0.23354								0	0	0	3.2001e-05	1	14086	126.95
ADALQAGASQFETSAAK	17	1	Unmodified	_ADALQAGASQFETSAAK_			0	0	sp|Q15836|VAMP3_HUMAN;sp|P63027|VAMP2_HUMAN	sp|Q15836|VAMP3_HUMAN	sp|Q15836|VAMP3_HUMAN	ISO-MSMS	0	3_1h_373_2h_2uL	3	373_1	833.41	2	833.408	1664.8	NaN	NaN	NaN	-0.049658	-4.1385e-05	NaN	NaN	NaN	NaN	43.9	0.21961	43.964	43.83	44.05	0.064598								0	0	0	0.00064551	1	14129	86.944
ADALQLSVEEFVER	14	0	Unmodified	_ADALQLSVEEFVER_			0	0	sp|Q6NYC1|JMJD6_HUMAN	sp|Q6NYC1|JMJD6_HUMAN	sp|Q6NYC1|JMJD6_HUMAN	ISO-MSMS	-1	3_1h_373_2h_2uL	3	373_1	803.41	2	803.41	1604.8	NaN	NaN	NaN	-0.71495	-0.0005744	NaN	NaN	NaN	NaN	69.034	0.19342	69.004	68.915	69.108	-0.029869								0	0	0	0.0059203	1	23021	88.441
ADALQLSVEEFVER	14	0	Unmodified	_ADALQLSVEEFVER_			0	0	sp|Q6NYC1|JMJD6_HUMAN	sp|Q6NYC1|JMJD6_HUMAN	sp|Q6NYC1|JMJD6_HUMAN	ISO-MSMS	-1	B_30min_Oe2l_2h_2uL	12	OE21_30	803.41	2	803.41	1604.8	NaN	NaN	NaN	0.21518	0.00017287	NaN	NaN	NaN	NaN	69.082	0.25237	69.046	68.929	69.182	-0.036491								0	0	0	6.7486e-05	1	22945	145.55
ADALQLSVEEFVER	14	0	Unmodified	_ADALQLSVEEFVER_			0	0	sp|Q6NYC1|JMJD6_HUMAN	sp|Q6NYC1|JMJD6_HUMAN	sp|Q6NYC1|JMJD6_HUMAN	ISO-MSMS	-1	C_1h_Oe2l_2h_2uL	13	OE21_1	803.41	2	803.41	1604.8	NaN	NaN	NaN	0.76117	0.00061153	NaN	NaN	NaN	NaN	69.103	0.26031	69.022	68.912	69.172	-0.08152								0	0	0	0.00010867	1	22920	131.37
ADALQLSVEEFVER	14	0	Unmodified	_ADALQLSVEEFVER_			0	0	sp|Q6NYC1|JMJD6_HUMAN	sp|Q6NYC1|JMJD6_HUMAN	sp|Q6NYC1|JMJD6_HUMAN	ISO-MSMS	-1	D_2h_Oe2l_2h_2uL	14	OE21_2	803.41	2	803.41	1604.8	NaN	NaN	NaN	0.17038	0.00013689	NaN	NaN	NaN	NaN	69.071	0.3045	68.939	68.797	69.101	-0.13228								0	0	0	0.0009041	1	23144	117.79
ADALQLSVEEFVER	14	0	Unmodified	_ADALQLSVEEFVER_			0	0	sp|Q6NYC1|JMJD6_HUMAN	sp|Q6NYC1|JMJD6_HUMAN	sp|Q6NYC1|JMJD6_HUMAN	ISO-MSMS	-1	E_6h_Oe2l_2h_2uL	15	OE21_6	803.91	2	803.41	1604.8	NaN	NaN	NaN	0.69365	0.00055728	NaN	NaN	NaN	NaN	69.088	0.22246	68.941	68.852	69.075	-0.14671								0	0	0	0.0023058	1	22960	96.103
ADALQLSVEEFVER	14	0	Unmodified	_ADALQLSVEEFVER_			0	0	sp|Q6NYC1|JMJD6_HUMAN	sp|Q6NYC1|JMJD6_HUMAN	sp|Q6NYC1|JMJD6_HUMAN	ISO-MSMS	-1	F_24h_Oe2l_2h_2uL	16	OE21_24	803.41	2	803.41	1604.8	NaN	NaN	NaN	0.2417	0.00019419	NaN	NaN	NaN	NaN	69.092	0.20897	68.968	68.863	69.072	-0.12363								0	0	0	0.00030735	1	23265	121.08
ADALVGK	7	1	Unmodified	_ADALVGK_			0	0	CON__Q2UVX4	CON__Q2UVX4	CON__Q2UVX4	ISO-MSMS	0	3_1h_373_2h_2uL	3	373_1	337.2	2	337.198	672.381	NaN	NaN	NaN	-0.46717	-0.00015753	NaN	NaN	NaN	NaN	21.232	0.52221	21.591	21.355	21.877	0.35888								0	0	0	0.056525	1	5763	68.485
ADATNVNNWHWTER	14	0	Unmodified	_ADATNVNNWHWTER_			0	0	sp|O95433|AHSA1_HUMAN	sp|O95433|AHSA1_HUMAN	sp|O95433|AHSA1_HUMAN	ISO-MSMS	-1	B_30min_Oe2l_2h_2uL	12	OE21_30	572.26	3	571.929	1712.77	NaN	NaN	NaN	0.32097	0.00018357	NaN	NaN	NaN	NaN	42.941	0.34521	42.905	42.785	43.13	-0.036495								0	0	0	0.00067554	1	13720	90.689
ADATNVNNWHWTER	14	0	Unmodified	_ADATNVNNWHWTER_			0	0	sp|O95433|AHSA1_HUMAN	sp|O95433|AHSA1_HUMAN	sp|O95433|AHSA1_HUMAN	ISO-MSMS	-1	C_1h_Oe2l_2h_2uL	13	OE21_1	571.93	3	571.929	1712.77	NaN	NaN	NaN	0.11399	6.5194e-05	NaN	NaN	NaN	NaN	42.998	0.29064	42.917	42.782	43.072	-0.08152								0	0	0	6.066e-05	1	13712	107.99
ADATNVNNWHWTER	14	0	Unmodified	_ADATNVNNWHWTER_			0	0	sp|O95433|AHSA1_HUMAN	sp|O95433|AHSA1_HUMAN	sp|O95433|AHSA1_HUMAN	ISO-MSMS	-1	D_2h_Oe2l_2h_2uL	14	OE21_2	572.26	3	571.929	1712.77	NaN	NaN	NaN	-0.12754	-7.2942e-05	NaN	NaN	NaN	NaN	42.804	0.34837	42.862	42.735	43.083	0.057636								0	0	0	0.0012676	1	13820	76.759
ADATNVNNWHWTER	14	0	Unmodified	_ADATNVNNWHWTER_			0	0	sp|O95433|AHSA1_HUMAN	sp|O95433|AHSA1_HUMAN	sp|O95433|AHSA1_HUMAN	ISO-MSMS	-1	E_6h_Oe2l_2h_2uL	15	OE21_6	571.93	3	571.929	1712.77	NaN	NaN	NaN	0.081752	4.6756e-05	NaN	NaN	NaN	NaN	43.07	0.32987	42.923	42.776	43.106	-0.14671								0	0	0	0.00048104	1	13795	95.264
ADATNVNNWHWTER	14	0	Unmodified	_ADATNVNNWHWTER_			0	0	sp|O95433|AHSA1_HUMAN	sp|O95433|AHSA1_HUMAN	sp|O95433|AHSA1_HUMAN	ISO-MSMS	-1	F_24h_Oe2l_2h_2uL	16	OE21_24	571.93	3	571.929	1712.77	NaN	NaN	NaN	-0.030819	-1.7626e-05	NaN	NaN	NaN	NaN	42.818	0.28736	42.787	42.655	42.942	-0.030491								0	0	0	0.0086009	1	13876	69.258
ADCILYYGFGDIFR	14	0	Unmodified	_ADCILYYGFGDIFR_			0	0	sp|P46063|RECQ1_HUMAN	sp|P46063|RECQ1_HUMAN	sp|P46063|RECQ1_HUMAN	ISO-MSMS	-1	2_30min_373_2h_2uL	2	373_30	855.4	2	855.403	1708.79	NaN	NaN	NaN	-1.9641	-0.0016801	NaN	NaN	NaN	NaN	76.881	0.54195	77.114	76.816	77.358	0.23354								0	0	0	0.0027305	1	25665	76.655
ADCILYYGFGDIFR	14	0	Unmodified	_ADCILYYGFGDIFR_			0	0	sp|P46063|RECQ1_HUMAN	sp|P46063|RECQ1_HUMAN	sp|P46063|RECQ1_HUMAN	ISO-MSMS	-1	B_30min_Oe2l_2h_2uL	12	OE21_30	855.4	2	855.403	1708.79	NaN	NaN	NaN	-0.73313	-0.00062712	NaN	NaN	NaN	NaN	77.181	0.36234	77.144	76.936	77.299	-0.036491								0	0	0	6.4475e-05	1	25645	122.42
ADCILYYGFGDIFR	14	0	Unmodified	_ADCILYYGFGDIFR_			0	0	sp|P46063|RECQ1_HUMAN	sp|P46063|RECQ1_HUMAN	sp|P46063|RECQ1_HUMAN	ISO-MSMS	-1	B_30min_Oe2l_2h_2uL	12	OE21_30	570.61	3	570.605	1708.79	NaN	NaN	NaN	-0.49729	-0.00028376	NaN	NaN	NaN	NaN	77.176	0.24132	77.139	77.023	77.264	-0.036491								0	0	0	0.00098548	1	25657	67.115
ADCILYYGFGDIFR	14	0	Unmodified	_ADCILYYGFGDIFR_			0	0	sp|P46063|RECQ1_HUMAN	sp|P46063|RECQ1_HUMAN	sp|P46063|RECQ1_HUMAN	ISO-MSMS	-1	C_1h_Oe2l_2h_2uL	13	OE21_1	855.4	2	855.403	1708.79	NaN	NaN	NaN	-0.96993	-0.00082968	NaN	NaN	NaN	NaN	77.196	0.46666	77.115	76.917	77.384	-0.081528								0	0	0	0.018453	1	25607	69.261
ADCILYYGFGDIFR	14	0	Unmodified	_ADCILYYGFGDIFR_			0	0	sp|P46063|RECQ1_HUMAN	sp|P46063|RECQ1_HUMAN	sp|P46063|RECQ1_HUMAN	ISO-MSMS	-1	C_1h_Oe2l_2h_2uL	13	OE21_1	570.94	3	570.605	1708.79	NaN	NaN	NaN	0.090173	5.1453e-05	NaN	NaN	NaN	NaN	77.185	0.54207	77.104	76.977	77.519	-0.08152								0	0	0	0.0029196	1	25625	58.831
ADCILYYGFGDIFR	14	0	Unmodified	_ADCILYYGFGDIFR_			0	0	sp|P46063|RECQ1_HUMAN	sp|P46063|RECQ1_HUMAN	sp|P46063|RECQ1_HUMAN	ISO-MSMS	-1	D_2h_Oe2l_2h_2uL	14	OE21_2	855.4	2	855.403	1708.79	NaN	NaN	NaN	-1.145	-0.00097945	NaN	NaN	NaN	NaN	77.148	0.41981	77.111	76.96	77.38	-0.037315								0	0	0	0.0014533	1	25864	90.653
ADCILYYGFGDIFR	14	0	Unmodified	_ADCILYYGFGDIFR_			0	0	sp|P46063|RECQ1_HUMAN	sp|P46063|RECQ1_HUMAN	sp|P46063|RECQ1_HUMAN	ISO-MSMS	-1	D_2h_Oe2l_2h_2uL	14	OE21_2	570.94	3	570.605	1708.79	NaN	NaN	NaN	-0.4927	-0.00028114	NaN	NaN	NaN	NaN	77.151	0.32303	77.114	76.96	77.283	-0.037315								0	0	0	0.0029196	1	25875	58.831
ADCILYYGFGDIFR	14	0	Unmodified	_ADCILYYGFGDIFR_			0	0	sp|P46063|RECQ1_HUMAN	sp|P46063|RECQ1_HUMAN	sp|P46063|RECQ1_HUMAN	ISO-MSMS	-1	F_24h_Oe2l_2h_2uL	16	OE21_24	855.4	2	855.403	1708.79	NaN	NaN	NaN	-2.7041	-0.0023131	NaN	NaN	NaN	NaN	77.219	0.174	77.095	76.961	77.135	-0.12363								0	0	0	0.0001229	1	26001	109.6
ADCTITMADSDFLALMTGK	19	1	Unmodified	_ADCTITMADSDFLALMTGK_			0	0	sp|P22307|NLTP_HUMAN	sp|P22307|NLTP_HUMAN	sp|P22307|NLTP_HUMAN	ISO-MSMS	0	2_30min_373_2h_2uL	2	373_30	687.98	3	687.649	2059.93	NaN	NaN	NaN	-0.70141	-0.00048233	NaN	NaN	NaN	NaN	78.653	0.27042	78.887	78.791	79.062	0.23354								0	0	0	0.00014697	1	26222	59.9
ADCTITMADSDFLALMTGK	19	1	Unmodified	_ADCTITMADSDFLALMTGK_			0	0	sp|P22307|NLTP_HUMAN	sp|P22307|NLTP_HUMAN	sp|P22307|NLTP_HUMAN	ISO-MSMS	0	2_30min_373_2h_2uL	2	373_30	1031.47	2	1030.97	2059.93	NaN	NaN	NaN	-0.30577	-0.00031523	NaN	NaN	NaN	NaN	78.641	0.24312	78.875	78.772	79.016	0.23354								0	0	0	8.2896e-05	1	26227	102.73
ADCTITMADSDFLALMTGK	19	1	Unmodified	_ADCTITMADSDFLALMTGK_			0	0	sp|P22307|NLTP_HUMAN	sp|P22307|NLTP_HUMAN	sp|P22307|NLTP_HUMAN	ISO-MSMS	0	3_1h_373_2h_2uL	3	373_1	1031.47	2	1030.97	2059.93	NaN	NaN	NaN	-0.75572	-0.00077912	NaN	NaN	NaN	NaN	78.898	0.22804	78.869	78.74	78.968	-0.029869								0	0	0	0.00032724	1	26282	85.457
ADCTITMADSDFLALMTGK	19	1	Unmodified	_ADCTITMADSDFLALMTGK_			0	0	sp|P22307|NLTP_HUMAN	sp|P22307|NLTP_HUMAN	sp|P22307|NLTP_HUMAN	ISO-MSMS	0	3_1h_373_2h_2uL	3	373_1	687.65	3	687.649	2059.93	NaN	NaN	NaN	-0.63464	-0.00043641	NaN	NaN	NaN	NaN	78.884	0.27466	78.854	78.74	79.015	-0.029869								0	0	0	9.1608e-05	1	26284	67.418
ADCTITMADSDFLALMTGK	19	1	Unmodified	_ADCTITMADSDFLALMTGK_			0	0	sp|P22307|NLTP_HUMAN	sp|P22307|NLTP_HUMAN	sp|P22307|NLTP_HUMAN	ISO-MSMS	0	4_2h_373_2h_2uL	4	373_2	1031.47	2	1030.97	2059.93	NaN	NaN	NaN	-0.61255	-0.00063152	NaN	NaN	NaN	NaN	78.922	0.19849	78.922	78.836	79.035	4.5776e-05								0	0	0	0.00043945	1	26295	77.527
ADCTITMADSDFLALMTGK	19	1	Unmodified	_ADCTITMADSDFLALMTGK_			0	0	sp|P22307|NLTP_HUMAN	sp|P22307|NLTP_HUMAN	sp|P22307|NLTP_HUMAN	ISO-MSMS	0	4_2h_373_2h_2uL	4	373_2	687.98	3	687.649	2059.93	NaN	NaN	NaN	-0.44197	-0.00030392	NaN	NaN	NaN	NaN	78.923	0.22858	78.923	78.817	79.046	4.5776e-05								0	0	0	0.0048769	1	26301	45.608
ADCTITMADSDFLALMTGK	19	1	Unmodified	_ADCTITMADSDFLALMTGK_			0	0	sp|P22307|NLTP_HUMAN	sp|P22307|NLTP_HUMAN	sp|P22307|NLTP_HUMAN	ISO-MSMS	0	6_24h_373_2h_2uL	6	373_24	687.98	3	687.649	2059.93	NaN	NaN	NaN	-0.59937	-0.00041216	NaN	NaN	NaN	NaN	78.965	0.27907	79	78.888	79.167	0.034172								0	0	0	5.6981e-05	1	26637	72.21
ADCTITMADSDFLALMTGK	19	1	Unmodified	_ADCTITMADSDFLALMTGK_			0	0	sp|P22307|NLTP_HUMAN	sp|P22307|NLTP_HUMAN	sp|P22307|NLTP_HUMAN	ISO-MSMS	0	6_24h_373_2h_2uL	6	373_24	1031.47	2	1030.97	2059.93	NaN	NaN	NaN	0.35068	0.00036154	NaN	NaN	NaN	NaN	78.956	0.20573	78.99	78.888	79.094	0.034172								0	0	0	0.0001833	1	26642	95.631
ADCTITMADSDFLALMTGK	19	1	Unmodified	_ADCTITMADSDFLALMTGK_			0	0	sp|P22307|NLTP_HUMAN	sp|P22307|NLTP_HUMAN	sp|P22307|NLTP_HUMAN	ISO-MSMS	0	F_24h_Oe2l_2h_2uL	16	OE21_24	687.98	3	687.649	2059.93	NaN	NaN	NaN	-0.6548	-0.00045028	NaN	NaN	NaN	NaN	79.039	0.24638	78.915	78.795	79.042	-0.12363								0	0	0	0.0001781	1	26604	56.424
ADDADEFGYSR	11	0	Unmodified	_ADDADEFGYSR_			0	0	sp|Q7KZF4|SND1_HUMAN	sp|Q7KZF4|SND1_HUMAN	sp|Q7KZF4|SND1_HUMAN	ISO-MSMS	-1	2_30min_373_2h_2uL	2	373_30	623.25	2	623.255	1244.49	NaN	NaN	NaN	-0.54657	-0.00034065	NaN	NaN	NaN	NaN	36.559	0.39227	36.793	36.604	36.996	0.23354								0	0	0	4.5112e-05	1	11392	196.37
ADDADEFGYSR	11	0	Unmodified	_ADDADEFGYSR_			0	0	sp|Q7KZF4|SND1_HUMAN	sp|Q7KZF4|SND1_HUMAN	sp|Q7KZF4|SND1_HUMAN	ISO-MSMS	-1	3_1h_373_2h_2uL	3	373_1	623.25	2	623.255	1244.49	NaN	NaN	NaN	-0.089162	-5.557e-05	NaN	NaN	NaN	NaN	36.682	0.3479	36.747	36.62	36.968	0.064598								0	0	0	5.8785e-07	1	11429	249.03
ADDADEFGYSR	11	0	Unmodified	_ADDADEFGYSR_			0	0	sp|Q7KZF4|SND1_HUMAN	sp|Q7KZF4|SND1_HUMAN	sp|Q7KZF4|SND1_HUMAN	ISO-MSMS	-1	4_2h_373_2h_2uL	4	373_2	623.25	2	623.255	1244.49	NaN	NaN	NaN	-0.66147	-0.00041226	NaN	NaN	NaN	NaN	36.837	0.36778	36.739	36.602	36.97	-0.098347								0	0	0	1.0502e-05	1	11508	219.8
ADDADEFGYSR	11	0	Unmodified	_ADDADEFGYSR_			0	0	sp|Q7KZF4|SND1_HUMAN	sp|Q7KZF4|SND1_HUMAN	sp|Q7KZF4|SND1_HUMAN	ISO-MSMS	-1	5_6h_373_2h_2uL	5	373_6	623.76	2	623.255	1244.49	NaN	NaN	NaN	-0.059394	-3.7017e-05	NaN	NaN	NaN	NaN	36.735	0.28484	36.757	36.62	36.905	0.021816								0	0	0	4.0802e-05	1	11468	176.33
ADDADEFGYSR	11	0	Unmodified	_ADDADEFGYSR_			0	0	sp|Q7KZF4|SND1_HUMAN	sp|Q7KZF4|SND1_HUMAN	sp|Q7KZF4|SND1_HUMAN	ISO-MSMS	-1	6_24h_373_2h_2uL	6	373_24	623.26	2	623.255	1244.49	NaN	NaN	NaN	0.088994	5.5466e-05	NaN	NaN	NaN	NaN	36.639	0.31213	36.863	36.729	37.041	0.22446								0	0	0	4.4495e-05	1	11626	186.92
ADDADEFGYSR	11	0	Unmodified	_ADDADEFGYSR_			0	0	sp|Q7KZF4|SND1_HUMAN	sp|Q7KZF4|SND1_HUMAN	sp|Q7KZF4|SND1_HUMAN	ISO-MSMS	-1	D_2h_Oe2l_2h_2uL	14	OE21_2	623.25	2	623.255	1244.49	NaN	NaN	NaN	-0.68948	-0.00042972	NaN	NaN	NaN	NaN	36.709	0.29811	36.672	36.558	36.856	-0.037319								0	0	0	3.0389e-05	1	11604	152.37
ADDADEFGYSR	11	0	Unmodified	_ADDADEFGYSR_			0	0	sp|Q7KZF4|SND1_HUMAN	sp|Q7KZF4|SND1_HUMAN	sp|Q7KZF4|SND1_HUMAN	ISO-MSMS	-1	E_6h_Oe2l_2h_2uL	15	OE21_6	623.25	2	623.255	1244.49	NaN	NaN	NaN	-0.44535	-0.00027757	NaN	NaN	NaN	NaN	36.814	0.40325	36.667	36.431	36.835	-0.14671								0	0	0	4.3362e-05	1	11501	183.67
ADDADEFGYSR	11	0	Unmodified	_ADDADEFGYSR_			0	0	sp|Q7KZF4|SND1_HUMAN	sp|Q7KZF4|SND1_HUMAN	sp|Q7KZF4|SND1_HUMAN	ISO-MSMS	-1	F_24h_Oe2l_2h_2uL	16	OE21_24	623.25	2	623.255	1244.49	NaN	NaN	NaN	-0.61252	-0.00038176	NaN	NaN	NaN	NaN	36.826	0.29397	36.795	36.672	36.966	-0.030487								0	0	0	3.8922e-05	1	11680	200.56
ADDANVVR	8	0	Unmodified	_ADDANVVR_			0	0	sp|P02452|CO1A1_HUMAN	sp|P02452|CO1A1_HUMAN	sp|P02452|CO1A1_HUMAN	ISO-MSMS	-1	2_30min_373_2h_2uL	2	373_30	430.22	2	430.217	858.42	NaN	NaN	NaN	0.19016	8.1808e-05	NaN	NaN	NaN	NaN	19.828	0.86193	20.261	19.856	20.718	0.43335								0	0	0	0.0010777	1	5263	185.22
ADDANVVR	8	0	Unmodified	_ADDANVVR_			0	0	sp|P02452|CO1A1_HUMAN	sp|P02452|CO1A1_HUMAN	sp|P02452|CO1A1_HUMAN	ISO-MSMS	-1	3_1h_373_2h_2uL	3	373_1	430.22	2	430.217	858.42	NaN	NaN	NaN	-0.013903	-5.9814e-06	NaN	NaN	NaN	NaN	19.894	0.80818	20.253	19.917	20.725	0.35888								0	0	0	0.0010721	1	5262	180.15
ADDANVVR	8	0	Unmodified	_ADDANVVR_			0	0	sp|P02452|CO1A1_HUMAN	sp|P02452|CO1A1_HUMAN	sp|P02452|CO1A1_HUMAN	ISO-MSMS	-1	4_2h_373_2h_2uL	4	373_2	430.22	2	430.217	858.42	NaN	NaN	NaN	0.23413	0.00010073	NaN	NaN	NaN	NaN	20.029	0.97438	20.229	20.008	20.983	0.19986								0	0	0	0.0010732	1	5403	181.2
ADDANVVR	8	0	Unmodified	_ADDANVVR_			0	0	sp|P02452|CO1A1_HUMAN	sp|P02452|CO1A1_HUMAN	sp|P02452|CO1A1_HUMAN	ISO-MSMS	-1	5_6h_373_2h_2uL	5	373_6	430.22	2	430.217	858.42	NaN	NaN	NaN	0.010433	4.4886e-06	NaN	NaN	NaN	NaN	19.857	1.4587	20.271	19.866	21.325	0.4131								0	0	0	0.0010525	2	5408	195.98
ADDANVVR	8	0	Unmodified	_ADDANVVR_			0	0	sp|P02452|CO1A1_HUMAN	sp|P02452|CO1A1_HUMAN	sp|P02452|CO1A1_HUMAN	ISO-MSMS	-1	6_24h_373_2h_2uL	6	373_24	430.22	2	430.217	858.42	NaN	NaN	NaN	-0.1724	-7.4169e-05	NaN	NaN	NaN	NaN	19.892	0.931	20.312	20.091	21.022	0.42013								0	0	0	0.00097265	2	5391	198.39
ADDGGLTEQSVAQVLQSAK	19	1	Unmodified	_ADDGGLTEQSVAQVLQSAK_			0	0	sp|Q9P299|COPZ2_HUMAN	sp|Q9P299|COPZ2_HUMAN	sp|Q9P299|COPZ2_HUMAN	ISO-MSMS	0	2_30min_373_2h_2uL	2	373_30	958.98	2	958.982	1915.95	NaN	NaN	NaN	0.47593	0.00045641	NaN	NaN	NaN	NaN	60.553	0.29005	60.787	60.617	60.907	0.23354								0	0	0	3.9961e-14	1	20096	220.4
ADDGGLTEQSVAQVLQSAK	19	1	Unmodified	_ADDGGLTEQSVAQVLQSAK_			0	0	sp|Q9P299|COPZ2_HUMAN	sp|Q9P299|COPZ2_HUMAN	sp|Q9P299|COPZ2_HUMAN	ISO-MSMS	0	3_1h_373_2h_2uL	3	373_1	959.48	2	958.982	1915.95	NaN	NaN	NaN	0.34493	0.00033078	NaN	NaN	NaN	NaN	60.705	0.28644	60.77	60.607	60.894	0.064594								0	0	0	1.6705e-13	1	20153	206.18
ADDGGLTEQSVAQVLQSAK	19	1	Unmodified	_ADDGGLTEQSVAQVLQSAK_			0	0	sp|Q9P299|COPZ2_HUMAN	sp|Q9P299|COPZ2_HUMAN	sp|Q9P299|COPZ2_HUMAN	ISO-MSMS	0	4_2h_373_2h_2uL	4	373_2	959.48	2	958.982	1915.95	NaN	NaN	NaN	-0.073482	-7.0468e-05	NaN	NaN	NaN	NaN	60.827	0.25236	60.728	60.587	60.84	-0.098351								0	0	0	2.1297e-13	1	20203	201.04
ADDGGLTEQSVAQVLQSAK	19	1	Unmodified	_ADDGGLTEQSVAQVLQSAK_			0	0	sp|Q9P299|COPZ2_HUMAN	sp|Q9P299|COPZ2_HUMAN	sp|Q9P299|COPZ2_HUMAN	ISO-MSMS	0	4_2h_373_2h_2uL	4	373_2	639.99	3	639.657	1915.95	NaN	NaN	NaN	1.4221	0.00090968	NaN	NaN	NaN	NaN	60.835	0.41278	60.737	60.427	60.84	-0.098351								0	0	0	1.1851e-05	1	20207	88.565
ADDGGLTEQSVAQVLQSAK	19	1	Unmodified	_ADDGGLTEQSVAQVLQSAK_			0	0	sp|Q9P299|COPZ2_HUMAN	sp|Q9P299|COPZ2_HUMAN	sp|Q9P299|COPZ2_HUMAN	ISO-MSMS	0	5_6h_373_2h_2uL	5	373_6	958.98	2	958.982	1915.95	NaN	NaN	NaN	-1.0395	-0.00099691	NaN	NaN	NaN	NaN	60.731	0.19529	60.753	60.626	60.821	0.021816								0	0	0	1.9582e-05	1	20112	124.51
ADDGGLTEQSVAQVLQSAK	19	1	Unmodified	_ADDGGLTEQSVAQVLQSAK_			0	0	sp|Q9P299|COPZ2_HUMAN	sp|Q9P299|COPZ2_HUMAN	sp|Q9P299|COPZ2_HUMAN	ISO-MSMS	0	6_24h_373_2h_2uL	6	373_24	959.48	2	958.982	1915.95	NaN	NaN	NaN	0.16337	0.00015667	NaN	NaN	NaN	NaN	60.708	0.20856	60.835	60.744	60.953	0.12666								0	0	0	2.0294e-05	1	20440	124.07
ADDGRPFPQVIK	12	1	Unmodified	_ADDGRPFPQVIK_			0	1	sp|P04075|ALDOA_HUMAN	sp|P04075|ALDOA_HUMAN	sp|P04075|ALDOA_HUMAN	MULTI-MSMS		4_2h_373_2h_2uL	4	373_2	671.86	2	671.859	1341.7	43796.7	-0.19928	-0.00013389	0.064231	4.3154e-05	-0.13505	-9.0734e-05	671.859	674.869	38.986	0.47353	38.888	38.638	39.111	-0.098351					49	15	5	0	0	0	0.0031456	1	12299	85.813
ADDGRPFPQVIK	12	1	Unmodified	_ADDGRPFPQVIK_			0	1	sp|P04075|ALDOA_HUMAN	sp|P04075|ALDOA_HUMAN	sp|P04075|ALDOA_HUMAN	ISO-MSMS	0	4_2h_373_2h_2uL	4	373_2	448.24	3	448.242	1341.7	NaN	NaN	NaN	0.10904	4.8874e-05	NaN	NaN	NaN	NaN	38.964	0.56092	38.866	38.58	39.141	-0.098351								0	0	0	0.076878	1	12261	39.394
ADDGRPFPQVIK	12	1	Unmodified	_ADDGRPFPQVIK_			0	1	sp|P04075|ALDOA_HUMAN	sp|P04075|ALDOA_HUMAN	sp|P04075|ALDOA_HUMAN	MULTI-MSMS		5_6h_373_2h_2uL	5	373_6	671.86	2	671.859	1341.7	43149.7	0.06328	4.2515e-05	-0.32211	-0.00021642	-0.25883	-0.0001739	671.859	674.869	38.851	0.35818	38.872	38.684	39.042	0.021816					54	11	7	0	0	0	0.0022781	1	12253	92.611
ADDGRPFPQVIK	12	1	Unmodified	_ADDGRPFPQVIK_			0	1	sp|P04075|ALDOA_HUMAN	sp|P04075|ALDOA_HUMAN	sp|P04075|ALDOA_HUMAN	MULTI-MSMS		6_24h_373_2h_2uL	6	373_24	671.86	2	671.859	1341.7	43310.8	-0.14671	-9.8567e-05	0.36564	0.00024566	0.21893	0.00014709	671.859	674.868	38.647	0.62758	38.872	38.657	39.285	0.22446					68	21	6	0	0	0	0.0020415	1	12328	94.465
ADDGRPFPQVIK	12	1	Unmodified	_ADDGRPFPQVIK_			0	1	sp|P04075|ALDOA_HUMAN	sp|P04075|ALDOA_HUMAN	sp|P04075|ALDOA_HUMAN	ISO-MSMS	0	6_24h_373_2h_2uL	6	373_24	448.24	3	448.242	1341.7	NaN	NaN	NaN	0.24892	0.00011158	NaN	NaN	NaN	NaN	38.653	0.83283	38.877	38.599	39.431	0.22446								0	0	0	0.062435	1	12313	44.367
ADDGRPFPQVIK	12	1	Unmodified	_ADDGRPFPQVIK_			0	1	sp|P04075|ALDOA_HUMAN	sp|P04075|ALDOA_HUMAN	sp|P04075|ALDOA_HUMAN	ISO-MSMS	0	D_2h_Oe2l_2h_2uL	14	OE21_2	448.24	3	448.242	1341.7	NaN	NaN	NaN	0.25639	0.00011493	NaN	NaN	NaN	NaN	38.895	0.47736	38.858	38.614	39.091	-0.037319								0	0	0	0.058817	1	12339	45.891
ADDGRPFPQVIK	12	1	Unmodified	_ADDGRPFPQVIK_			0	1	sp|P04075|ALDOA_HUMAN	sp|P04075|ALDOA_HUMAN	sp|P04075|ALDOA_HUMAN	ISO-MSMS	0	F_24h_Oe2l_2h_2uL	16	OE21_24	671.86	2	671.859	1341.7	NaN	NaN	NaN	0.83543	0.00056129	NaN	NaN	NaN	NaN	38.973	0.43027	38.942	38.707	39.137	-0.030491								0	0	0	0.025614	1	12441	81.625
ADDGRPFPQVIK	12	1	Unmodified	_ADDGRPFPQVIK_			0	1	sp|P04075|ALDOA_HUMAN	sp|P04075|ALDOA_HUMAN	sp|P04075|ALDOA_HUMAN	MULTI-MATCH		2_30min_373_2h_2uL	2	373_30		2	671.859	1341.7	44317.7	0.90725	0.00060954	-0.070082	-4.7085e-05	0.83716	0.00056246	672.361	674.869	38.748	0.33241	38.982	38.779	39.111	0.23354	0.078339	-0.00020218	NaN	94.465	38	10	5	NaN	NaN	NaN	NaN	0		NaN
ADDGRPFPQVIK	12	1	Unmodified	_ADDGRPFPQVIK_			0	1	sp|P04075|ALDOA_HUMAN	sp|P04075|ALDOA_HUMAN	sp|P04075|ALDOA_HUMAN	MULTI-MATCH		3_1h_373_2h_2uL	3	373_1		2	671.859	1341.7	43880.4	0.31437	0.00021121	0.022724	1.5267e-05	0.33709	0.00022648	671.859	674.869	38.839	0.38801	38.903	38.696	39.084	0.064598	-0.00032806	-7.7478e-05	NaN	94.465	43	12	5	NaN	NaN	NaN	NaN	0		NaN
ADDLLPLGDQTQDGDFGSR	19	0	Unmodified	_ADDLLPLGDQTQDGDFGSR_			0	0	sp|O43290|SNUT1_HUMAN	sp|O43290|SNUT1_HUMAN	sp|O43290|SNUT1_HUMAN	ISO-MSMS	-1	C_1h_Oe2l_2h_2uL	13	OE21_1	1010.97	2	1010.47	2018.92	NaN	NaN	NaN	0.029438	2.9746e-05	NaN	NaN	NaN	NaN	58.605	0.23307	58.523	58.421	58.654	-0.08152								0	0	0	3.8845e-05	1	19319	112.42
ADDLLPLGDQTQDGDFGSR	19	0	Unmodified	_ADDLLPLGDQTQDGDFGSR_			0	0	sp|O43290|SNUT1_HUMAN	sp|O43290|SNUT1_HUMAN	sp|O43290|SNUT1_HUMAN	ISO-MSMS	-1	D_2h_Oe2l_2h_2uL	14	OE21_2	1010.47	2	1010.47	2018.92	NaN	NaN	NaN	-0.50094	-0.00050618	NaN	NaN	NaN	NaN	58.601	0.25088	58.564	58.425	58.676	-0.037319								0	0	0	8.399e-06	1	19534	131.53
ADDLLPLGDQTQDGDFGSR	19	0	Unmodified	_ADDLLPLGDQTQDGDFGSR_			0	0	sp|O43290|SNUT1_HUMAN	sp|O43290|SNUT1_HUMAN	sp|O43290|SNUT1_HUMAN	ISO-MSMS	-1	E_6h_Oe2l_2h_2uL	15	OE21_6	1010.97	2	1010.47	2018.92	NaN	NaN	NaN	-0.050185	-5.071e-05	NaN	NaN	NaN	NaN	58.677	0.25166	58.531	58.418	58.67	-0.14671								0	0	0	0.00010228	1	19394	101.36
ADDLLPLGDQTQDGDFGSR	19	0	Unmodified	_ADDLLPLGDQTQDGDFGSR_			0	0	sp|O43290|SNUT1_HUMAN	sp|O43290|SNUT1_HUMAN	sp|O43290|SNUT1_HUMAN	ISO-MSMS	-1	E_6h_Oe2l_2h_2uL	15	OE21_6	673.98	3	673.98	2018.92	NaN	NaN	NaN	0.3612	0.00024344	NaN	NaN	NaN	NaN	58.677	0.31248	58.531	58.326	58.638	-0.14671								0	0	0	0.00021696	1	19421	56.9
ADDLLPLGDQTQDGDFGSR	19	0	Unmodified	_ADDLLPLGDQTQDGDFGSR_			0	0	sp|O43290|SNUT1_HUMAN	sp|O43290|SNUT1_HUMAN	sp|O43290|SNUT1_HUMAN	ISO-MSMS	-1	F_24h_Oe2l_2h_2uL	16	OE21_24	1010.97	2	1010.47	2018.92	NaN	NaN	NaN	0.12181	0.00012309	NaN	NaN	NaN	NaN	58.603	0.21692	58.573	58.462	58.679	-0.030491								0	0	0	2.5002e-06	1	19614	139.3
ADDPSSYMEVVQAANTSGNWEELVK	25	1	Unmodified	_ADDPSSYMEVVQAANTSGNWEELVK_			0	0	sp|Q00610|CLH1_HUMAN	sp|Q00610|CLH1_HUMAN	sp|Q00610|CLH1_HUMAN	ISO-MSMS	0	2_30min_373_2h_2uL	2	373_30	914.75	3	914.085	2739.23	NaN	NaN	NaN	-0.074195	-6.782e-05	NaN	NaN	NaN	NaN	72.272	0.25078	72.505	72.372	72.623	0.23354								0	0	0	0.004438	1	24112	51.39
ADDPSSYMEVVQAANTSGNWEELVK	25	1	Unmodified	_ADDPSSYMEVVQAANTSGNWEELVK_			0	0	sp|Q00610|CLH1_HUMAN	sp|Q00610|CLH1_HUMAN	sp|Q00610|CLH1_HUMAN	ISO-MSMS	0	E_6h_Oe2l_2h_2uL	15	OE21_6	914.42	3	914.085	2739.23	NaN	NaN	NaN	-1.1374	-0.0010397	NaN	NaN	NaN	NaN	72.509	0.20103	72.363	72.283	72.484	-0.14671								0	0	0	0.074287	1	24136	13.896
ADDTSAATIEK	11	1	Unmodified	_ADDTSAATIEK_			0	0	sp|Q9Y2W2|WBP11_HUMAN	sp|Q9Y2W2|WBP11_HUMAN	sp|Q9Y2W2|WBP11_HUMAN	ISO-MSMS	0	C_1h_Oe2l_2h_2uL	13	OE21_1	561.27	2	561.27	1120.52	NaN	NaN	NaN	0.51758	0.0002905	NaN	NaN	NaN	NaN	23.903	0.32909	24.121	23.987	24.316	0.21791								0	0	0	0.063403	1	6766	58.592
ADDTSAATIEK	11	1	Unmodified	_ADDTSAATIEK_			0	0	sp|Q9Y2W2|WBP11_HUMAN	sp|Q9Y2W2|WBP11_HUMAN	sp|Q9Y2W2|WBP11_HUMAN	ISO-MSMS	0	D_2h_Oe2l_2h_2uL	14	OE21_2	561.27	2	561.27	1120.52	NaN	NaN	NaN	0.16867	9.4668e-05	NaN	NaN	NaN	NaN	23.874	0.58752	24.137	23.983	24.57	0.26322								0	0	0	0.0051879	1	6826	82.261
ADEGISFR	8	0	Unmodified	_ADEGISFR_			0	0	sp|Q06830|PRDX1_HUMAN	sp|Q06830|PRDX1_HUMAN	sp|Q06830|PRDX1_HUMAN	ISO-MSMS	-1	2_30min_373_2h_2uL	2	373_30	447.72	2	447.719	893.424	NaN	NaN	NaN	-0.088135	-3.946e-05	NaN	NaN	NaN	NaN	35.737	1.0003	36.038	35.67	36.67	0.30014								0	0	0	0.001167	2	11073	153.73
ADEGISFR	8	0	Unmodified	_ADEGISFR_			0	0	sp|Q06830|PRDX1_HUMAN	sp|Q06830|PRDX1_HUMAN	sp|Q06830|PRDX1_HUMAN	ISO-MSMS	-1	3_1h_373_2h_2uL	3	373_1	447.72	2	447.719	893.424	NaN	NaN	NaN	-0.044839	-2.0075e-05	NaN	NaN	NaN	NaN	35.863	1.0895	35.995	35.799	36.888	0.13121								0	0	0	0.0012937	2	11233	140.98
ADEGISFR	8	0	Unmodified	_ADEGISFR_			0	0	sp|Q06830|PRDX1_HUMAN	sp|Q06830|PRDX1_HUMAN	sp|Q06830|PRDX1_HUMAN	ISO-MSMS	-1	4_2h_373_2h_2uL	4	373_2	447.72	2	447.719	893.424	NaN	NaN	NaN	-0.0040505	-1.8135e-06	NaN	NaN	NaN	NaN	36.011	0.85217	35.979	35.787	36.639	-0.031746								0	0	0	0.0011957	1	11176	150.84
ADEGISFR	8	0	Unmodified	_ADEGISFR_			0	0	sp|Q06830|PRDX1_HUMAN	sp|Q06830|PRDX1_HUMAN	sp|Q06830|PRDX1_HUMAN	ISO-MSMS	-1	5_6h_373_2h_2uL	5	373_6	447.72	2	447.719	893.424	NaN	NaN	NaN	-0.065013	-2.9108e-05	NaN	NaN	NaN	NaN	35.891	0.82752	35.98	35.764	36.591	0.088421								0	0	0	0.001181	1	11142	152.31
[truncated: 98,855 more rows]
[truncated: 18 more columns]

## Sheet: SIDLS_proteinGroups.txt_file
Protein IDs	Majority protein IDs	Peptide counts (all)	Peptide counts (razor+unique)	Peptide counts (unique)	Fasta headers	Number of proteins	Peptides	Razor + unique peptides	Unique peptides	Peptides 373_0	Peptides 373_1	Peptides 373_2	Peptides 373_24	Peptides 373_30	Peptides 373_6	Peptides OE21_0	Peptides OE21_1	Peptides OE21_2	Peptides OE21_24	Peptides OE21_30	Peptides OE21_6	Razor + unique peptides 373_0	Razor + unique peptides 373_1	Razor + unique peptides 373_2	Razor + unique peptides 373_24	Razor + unique peptides 373_30	Razor + unique peptides 373_6	Razor + unique peptides OE21_0	Razor + unique peptides OE21_1	Razor + unique peptides OE21_2	Razor + unique peptides OE21_24	Razor + unique peptides OE21_30	Razor + unique peptides OE21_6	Unique peptides 373_0	Unique peptides 373_1	Unique peptides 373_2	Unique peptides 373_24	Unique peptides 373_30	Unique peptides 373_6	Unique peptides OE21_0	Unique peptides OE21_1	Unique peptides OE21_2	Unique peptides OE21_24	Unique peptides OE21_30	Unique peptides OE21_6	Sequence coverage [%]	Unique + razor sequence coverage [%]	Unique sequence coverage [%]	Mol. weight [kDa]
[truncated: 2,660 more rows]
[truncated: 170 more columns]
